# Supplementary material for: Teosinte (Zea mays ssp parviglumis) growth and transcriptomic response to weed stress identifies similarities and differences between varieties and with modern maize varieties
Source: PLoS One. 2020 Aug 21;15(8):e0237715. doi: 10.1371/journal.pone.0237715 (PMC7444550; doi:10.1371/journal.pone.0237715)
Supplement: S1 File — (FASTA) [file pone.0237715.s002.fasta]

>contig_1
TTTCCCCTGTTCGCCTTTTATTTGAATTCATTTTTGAAGCTTGGTCAAAAAGGTGAGCCC
ACTCCCTCCTCTTCCTAAGGCAACCTTTGATGGCATCCGCATAACTGCGATACAAAGAAT
CTCCCCCATTCGATTTCCTTGAGTCCCTAAAATGCTGATGGATAGCATCACAGAGTTCCA
CATATGTTATATTCCTGTCTTTACTGACAATTTCATCAATCAATCCAGGTAAATTGTGTG
AAACAATAGTATCCATCAAATCATCCTTTGCTAAACCAGCATTGGCTCCAGTTGGACATA
TGCCACGAATTTTCTGTTCTGATGCTATATTTTCAGCTGATCTGCACGAGTTTTTCACAG
GAGCATGCTCCGTGCTAGAAACTCTATGCCTTTTTTCTGTCCTCTTAGTGTCCTCGCTAT
CTTTTAATGAATCTTCTCTGTTTCTCTTTTTTATAACCGCTGCATGATCCCTTCCTCCAT
GTGATGAATACCGCTTAGAAAAAACAGATGATCCAGTTGAATGAAGCATCTGTGCACCAG
CTGCTTGATGGCAACGTGGCACCCTCGGTACTCTGGGGGAGCTGTTCAATTGTTGATGCA
ACAATAATGCAAGCTGCTCATCACTCAATGGGGCAGCCGAATCAGATGCACGCAGCTCGG
TTGGTGCTGAATTATTGGAACTATCTTGCGTGACATTAATGATGCGCTGGTAGATCTTGT
CCTTTTTCTGGGAAGAACTACAAGCTGCTGCCTTATTACGAGACTGAAGTGATGGCACCT
CTCCATGGAATGATCTTGCTGAGGTGCCTCCAGTGAGGGCTATCTTCTGTGATTGCTCCT
TTGACACCGGTAATCTATGTTTGACTGTAGACAGATGTATTCTACTAGCTTGAGATGATT
TTGGTGCAGAAGGTTGTGAGTCTTTTAGTTGAACTTTCTCAGAGTATCTTGTCACTTCCT
GGGAACTATCTTCAGAAAATTTCACGGGATCATGTTTGCTGACAGTTGGTGAGAGCAACT
CCTCTTTCTTTGAACAATCACTATTCCCTGATGATGGTTCTTTAGATGCCAGAGAGTGTG
ATAACTCAGGTGGTGTAGAGACAGAACCAGAAAACGATGTACAAACTTTTGCAGAACCCA
AAGTTGAGTTAGGATTCTCAGCAACTGTGTGCCTCGGATTTTGTGCTTCCGATTTCAGAT
GTTCATGGGATACTGAACCATATTTTAAATTGGATGAATCTTTTTGGACGATTGAAAGAA
CTGCAGCATCCCCTAGGCCTTGCTTATTGCTTTCATGGTCATCACTCACTAAATCGACAC
AGTGAGCTGCCTTGTTTTCCTGAGAACTAGGCTCAGTTTTAATAGTCTGTGGTTTTGGCT
GACCAATAAGTAAATCTGGTACACCAGCAACAACCTGCAGATTTGAAGCTTGATTTGGTT
GCTTTGGAAGGCCCTGTATGTCTTGCACTTTGATGGGACCTGAACTTGTTATGTCAGGCC
TTGAGCACACAATGTGATCCTCTTCTGGCTGTTGCTTATACATTGTAACCTCTACCCCAA
CAAACCCTGAGTGCACTTCTTGTTCCACAATGGATGATGTAGTTTGAACTCCAGATGAGA
CCTCCAACTTCATGGGCACCTTTTTGCCATCCTTACTCGAAATCTCAACTTGCTCACAGT
TATTATTCTCCCCACTTGGCTCCAAGGATTCCTCCATCTTCTTCTTGGTTTTAGCAGTTA
GCAAATCAGAACTGACCATATTAGTTTCAGCGTGACCATCATCGCAAATGGAATCTTGTA
TCCCACAGCCCTCACTCTGCTGACACTCATTCTTCCAACTATCAGGCTCTCTCTTCTTAG
CCTTGGTTAGAGGAGTCATTGCTTGTTGATCGCTGTCAATCTTCTTGCCACGACAACTCA
GGCTTCGGACATAATGCTTCTCCTTCTTCGGTTCAGTACCTATCAAAACATCATCCGTCA
TCTCCCTGGGCTTCTCTCTGGCCAGCGCAAAAAGAGCATCAGCCCCATCATTATCGTCGG
CCCAGGAGGGGAACTCGCAGTAGCGGAAGCCAAATCTCTTGGGGACGTAGCCGGTGCAGC
GCCACAGGGCGGCGGAAAAGGCCGGGGCGCCGCGGAAAAGAGCGCCGTCGCCCCCGCCAG
GAAGCCCGTGGACGTGGACGCGGGCTGGGAGCGGGACCTCGGCCCAGCGGCGGTACAGCG
GAGGCGGGCGGTGGGTTGGCAGCTCGGCGAGGAGCTCAGCAACCTCGGCCTCGTCGGCGG
AGGAAGGCACGCGCTTGGACCTCCGGCATTTGTGGCACGAGAAGGATGTGTGAACGCCGC
GGACATAGCGTGCGCACCGCGTGTGCACCCACACGCTGCACTCGTCGCAGCTGACCATCT
CCTCGCCGTCGTCGAACGTGACGCCGCAGGAACAGTCCACCGTCCACGAGCCGTCCACCC
AGTCATCGGTGGGGTTAGGGGCGGGGATGGGAGGCGCCGCGGCCGCCGCCGCCATGGCGA
GGTGGGTCTGCGGCGGCTCCGGTCGGTGCAGGCGGCCGCCTTTCATCGGCGGCGAGCGGA
AACCCTAATCTCCGGATCGATGCGGAATAAACTGGGCGGAATGTTGAAGACGAGGGCGTG
GACACCGGGACGCGGAATCGCG
>contig_2
GAGATCTTTAAACTTTCAAGTAACATAAACAAAAATCAGCAGTGTCAATGTTATTACCAT
CATGTCCAACTGTGTTGATCGTTTCTAGAATCCTTTCATGACCTTTATCTGTTTCCCTGG
TTCCATTTGTTGAAATGTGCAGTGAAATATAGAAGCCACTTATAAGACAGTCCAAAAAGG
TGTTCAGATTACTACTTTTTACAAAATAGATCTCCAGATTTACCCAGCAGCACCAGACCA
TATTACTACTTTTTACAAAATAGATCTCTGGATTTACCCATAATGTGGCATCAGATACAC
AAAATAAAAATCATCGTAAGAACTTTAAGGAATACAGACGCGCGGATCAGATCGTTCTAC
CAGCAAGATCCATAATCATTGGCCAGTAGCTTATATATTAAACAGGATCCGATTCCTAGC
AAAATTGTGTACACAGACACTTGATATCAGCTTTTGAATGCGCAGAGCAGTTAATTAACA
AACAAATCACATAGCTTTTTTTGACAACAAAGATGAAGTCATGAGAGCAAGAGCATGATA
TACGCATTACAGGTCACACAAGAGGACAGAACAAAGAGTGCGAGTACCAAACAAATTCGA
AGCACCTGGATTCCAATCTGAAAGCAATAAGACAGAGGCACTACAATTATTTGCAGCTAC
TAAAGGAGAGGACACGGTACATGGAAGGAAGACAGAAAACTCTCGGACATGCTCGACAAC
TACAGCCATACTGAGTACAACTTGTATGTTTGGTTCCTTTCAGTTCATATGATCGACGAG
GTGGAACTAAGCTGCGTCCACGGGAACTAAGTTCCTTTCAGTTCATCCTGATTACAGGTC
ACACAAGAGAACAGAACTAAGCTGCGTCCACGGGCTTCCTGGCGGGGGCGACGGCGCTGC
ATCGGCTACGTCCTAGGAGAGGATGGGAAGGCGCCAGGGAACTAAAAAACATCTCAGGAG
AAACAACGCACGAGCATCTACAGATGTGGTGTCCGGAAAGAGAGAGGAGGATGAGGAGAG
GAGCGGTTACCGTGGAACACCAGCGCTGCGGAGTGGCGGCACACCGGCGGGCGGGAGCGG
GGCTCTTTCTTCGTCGCCGACAGCGGCACACCGGTGATTCGCGGCGGAGTACGCAGTGGC
GCCACACAGCTAGGGTTCTAGGCGCTGAAGATAATCCAGTTCCACGACCAATAGCAGCTC
GTCCTCCTCCAACGCCCACGACCCCTTCACCCTCACGGACCCCGACACTGCCTGCCACCG
CCCTCCACCCCTCGGATCTTTCCGCTATGGCCGGATCTAGCGAGAGCAACGAGGTTTGGG
GGGGAGGAGGAGGTAGTACCAGGATCGAGGGTACAGCAGGATTCATCGCCATAGAAGGAA
GCCTCCGCGGGCGGGATTTGTCGCTGCAGCTGCGGGCGAGAGCTGCGGGCGGGATTCGCG
GGATTCGTCGCTGCGGGGCTGCAGCCGCGAGGATGGAAGGGAGCGCGGGATTCGAGGCTC
GGGGATCCGCGTGGATGGAAGGGAGCGTTGGGGATCCGCGGAAGGGAGCACGGAGGAAGC
GCGGGAGGGCAGCGGGATGCGGGGCTGCCGGCGGGGATGCGGCCGCGGGCGGGGATGCGT
GGCGGATGCGGGCGGTGCGCGCCCGGCAGAACGTGCACCATGGGTTGTGAACGCCTACAT
TAG
>contig_3
TTTAGATGGTAGAAATAAAAGAAAAGGCTTTAACTATATGATTCGTTGCATCATTTTAAA
TTCGAGAAGGTATTCAAAAATCAAGTTCTCAAAGATGACTATGCCATCAACATAGCCCAC
ACCCTAAAAAACAGCACCGAGCCACCACAAAGGCTTTAAACTCCATTCTCTATGATATGT
CCATTTAACAAGAGAGGAAAAAAAATATCTATGTACAACTCCCACATTGACATTGGTGCC
AGGAAGGTAATGAAAAAAGGAAGGAAAATTTCTGGGCAGCCACAACACACGGCACTGGCA
GGGGATATAGCAAAATCTGCACATGTCTACCCGAATCATTACTTCTTCGCAAAGAAAAAG
AAAACGCTACTTCCTCTTTTTGCTGGGGCGACCACCGAAAATTTTCATGCGGGACTCAGA
CCTGCTTAGTCTCAGCCTTGCTATGACTTGCGGCCACCACCACACTGCTGCTACTGATGC
CAGTTCCTTTCTCCGTCGTCGCTCGGGCTTTCTCCTTTGCCTTGAAGTCCTCTAGGGTCT
GGAACTCCTCCCTCAGAAGCCTCTCCAGCTCTGGAAGTTTATCTACAGGACCGCTATCTG
GATTTCGGTAATGGTGAAATGCCCAGTATTTTTCGAGTCCATAAAGATCACCATTACGGT
AGAATTCGAAAGTAAGCTTCTCGAAATCTTCATATACATTGGGTTGGAATTTTTTCTCCA
AACCATAACTATAAAATCTGAATAGACACTCGAGACCATATCTGTAGCTCGCTGCAGCAT
CCTCCAGTGCGAGTTTCTTAAAATCCTTGTATATATCTTCATTAAAATTATCTCTCAGAT
AGTATGACCAGAAGCGATACAGTGAGTTCATTTGCTCACTCTGGCCAGTGCCTAATTTCT
TACGCTCCATAAGGCAGTGATGTTTGAACTTATTGTACCTTTGCGGCTGGAGTTTATTTT
TTTCTAAAAGATGAAAAGTAAGATGCTGAGATTGTGGAGAAGATTTGGGCACAGACCCAA
CAGGCGAGCTCCCAGTAGGAATTCCATGAGGAGATGAACTCAGCTTTGAACTTTTATAAC
TGTGATTTTCTGGAGTAGATCCATAGAAATATCCAACTGAATTGCCTGGAGGGCTTTCTG
ACACACCACCATACTGATCAGGATTATTCACAAAATTACCAGCAAAGAATCTCTGTTTAC
GTGAGCTGTGCGCTTTTCTGTTGCCTTTATTTTGGCGCCTACGTGGAATGGGCTGTCCTG
CTTCTTCAGTAACTTTAGTCCCAGTGCGAATATGGCTTCCCTTTGAACCACTGGTTGGTT
TAGAATCAGCATCTGCAGGATCAGCCTGGGAACTTCTTTGATTATCAGTGCATCGACCAT
GCAGTTTCTCATAGCAGTATAAGGCATCACTTATTCTTGAAGCTTCCTCAGTTGAAAATG
CCTGTGGTATACTTGTGCGATTTTTGTCATCCTTTTCTAACCTAGTATCCTGTGTAACAA
TCATTAGCCTACTAACGTCTTGATCATCAACAAAGAAGTCCTCATCTTCATCATCACCCC
TTTTATGTGAATGGAGGTCATCACGTGAATGGTCGACATGTTCCAGTTCCAACTCCTCAT
CAAGCAAGAAAGTGCTCTGGTCACCACCACCACCAAAGCTAGAGAAGGCACTTGGGAAAC
CAATAGAGAAACCTCTTTCACTCTGAGCATTAGGTACTATCTTCGACCTTGTTTTCTGAA
CTTCACCAAATCTAAAAGAAGATCCATATTTGCATGAAGGATGTGCAGAAAGGTTCTTAG
TCTTTTCATCAATACTGATGACAGAAAAGTCGTTATTCAATGAACAACCATGTGAATCTT
GCACTTGTTCATCGATAACTTTTTCCCCCATACCAATATCTGTATTACATCTAATATCTT
TGGATTGACAATGCGTCTTTTGATCTTCAGAATAAGCATCCTTATTTGAAAAACCACCAA
TGTTCTTCTCACCCACACTGCTATTCACACTGGCAGATGATGGGCTCGCAACTGATGTAC
CAGAAAGCGAGACCCACTTTGACCAATCATAACGCCTTCTAATCTTGTCATCCTGAACTT
CTAGAAGACTTGAGCTTGTCAGTGCATCCAATATCAGGTGTATATCTGCGGTCATTTTCT
TAAGTCTATTGAAATCTGCAAGTTTTGAAACTGGAACCCAACCATGCTCATCCATTAAAG
ATTTCAGGAAATCATCACGCTCCAGATTTGCATCACTGAAGTAGTACTCCACTTGAGTTA
GTATATTAGATCTTAACTCAGCAGCTTCTGGGGATAAAACAGGATTAGGAGCTGGTTGAT
TTTGAATGTAGTGTGATGGACTTCTCATCGAATCCATAGGCACAGTGGGCATGTAATAAT
ACATGGGAGGGATAGGCCCAGGATATGGTGGTCCATTGATGTATCCAAGAGGCACCATTG
GTCTTACAAAAGCTCTTGGCCCAAGACCTTGTGGTAGATTTGTGTTTTCTCTAGTACCAA
ACATCTGAGGATTTTGCCAAGCCTGTCCATAATGGCCATGGCCTTCAGGAGAAGGATGGG
GCCTAGTGCCATGAGTGCCAACAGGAGGCCGCCAAAGATGAGGACCTCCTCTTGGATGTG
GAGGCGTTGGCCTGTTACTTTCATGGGCACCAACTTGATCTACTGGAACAAAAGGAGGCA
CGGAATTCTCAAAACCAGACTTTCCAACATGCCGGTCATGATTCGGGACTGGGATAGGAA
ATGGCTGGTAAGAATATTCTTGTAGTATCATTGGACTGGGAACCACGGGGTAAAAAATGG
GTTGCCCTGGATGTTGGGGATAATGCATTGGTGGAGGGTAAGGTGGTGCACCATTAGCAG
CAGGAAAACGTCGCCTGGGCCCATTTCTATGATGGGCTTGGTGATTTCTGTTGGGATTTC
CATTTCCATGGCCATCAAACTTGTGCATACGACTAGCCACCTGCGATGGAGCCGACGGCA
GAGGGGAGCCCTGCGGCCCCTTCACGAAATCGCTGCCAGCAGCATTGCCTGCCGCTGCCT
TTGCTGGAGGCTCCGAGGCAGCCTTCTGCCTCGCCTCCTCGAGCGCGGGCCAGGATTCGG
CCCCCATAACGGCCGCCTCGCCGGACGCCGCCGGAGGTGGCGTGGTCTTCCTCCATGGCG
ATGCGCTAGGCCCGACTCCGGCGTCGCCAGCCGGATCCGCCACCTCCACCGCAGCCGCGC
CGGCGGCGCCCGCATTCGGCTCCTCCATCGTCAACGCTAACGCGCAACAGAAACACAGAG
CAGCAATAAGAGATTACCTGTCTGCAGCGTTTTTATCCCGCCGCCGCCGCCGAGAGCGCG
AGACACAGGCGCAGGATTCGGAACAGACCAGCGAGCGTCTTATTAGCGTGCGTCCATGGA
CGCGCCGGCGACCCACGGCGACTAGGTACGGGCGGCGGCGGCGGCGGCGGCGGCGTAGGG
TTTTGGGCGGAGAGATGAGCGACTAGGGTTTTTGGGTGGGAGTGGAAGGCGAGGAAGAGA
GTGAAAGACAGCAGAGACAGAGAGCCAGAGACCGAGAGGGATTGGAAGCTGTGTGCGCGT
CTCTGCGTGCGTGGAGCGCGTGAGCGGAGGGGACGGCCGGACGGGCGCCGCGGGCTGTGT
GGGTGGGACCAACGGGCAATGGCTGCGGCTGGGCGGTGGCGGGACTGCGTGGGGGACAGG
>contig_4
CGCGGCGGGAGGCGGCAGCGGCAGCACCAGCGCCGGTGGCAGCGGATGGCGGCGCGGGAG
GTGTGGCTGGAGCGCGCGTGGCGGACGCGCAAGCAGCGGCGCCAGCTGCAGGAGGAGGTG
GTGCCCGTGGTGGTCCTCGGCGGCGGCGGCGACTCCCCGGCGAGCCGCGGCGGCGTGGCG
ATGGACATGGAGGAGGTCCGCGCGTGCCGCGACCTGGGCCTGGACCTCCCCTGCGACTGG
ACCGTGGAGATCCCCACCTACTACGCGCTCTCCGGCGTCGACACCGCCAGCAGCGGCGGC
AACTCGCCGGCCTCCGCCGGCAGCTGGCGCATCTCCAGCCCCGGGGACGATCCCAAGGAT
GTGAAGGCGCGGCTCAAGGTGTGGGCGCAGGTGGTGGCGCTCGCGTCCGCCTCTCGTCTC
GGTTCTTGAGGCACCAAGAGCAAGCAACCAGCCCGCGGCGGCCGGCGGCGATCAGCACGG
GGGTGGAAAATAAACTCACCATGCGTACTACACATCCGCAGTAACTTAGCCTTCGCTTCT
CATCATCATGTGAGAAGAAAAAAGAAGAAAAAAAAGAGTGTCGTCTGTTGCCTTTGCTTC
TGCCACAGCGTTTTTTTTTGTGTTCCACTGTAGAAAATGCGTCGTATCGTACGTGTGTTC
GTGTGGTCATGCATAGCTAGGACTAGGACCTGTAGGATCAGGTTTTCTTTCAAAAAAAAT
GGAAAAGCAAAATCAAACTGTAAGCCAGCTGGATTAGCATGCATATGGTTGGTTTGTGAC
TTGTACAACAACAACAACAAAAAAAACAGAGTACTACGGCTCAAACGGAGGACTTACCTA
GTCATCTAAAACTGCTTGCTGCAGTGCAGGCAGACATCCTACTCGTTTGCGGCGGCGGCG
GCGCAACCTTCGCCTGCTGCTGGAGGTTCCTCCTTCCTCGGCGCGGATGATTTCGAGTTC
ATCTTCTGGACCTCCTCCTTCGTGTAGATGTAGATCTTGCGCACTATGTTGCAGAACTCC
TCCCACGGGTCATCTCCCACAAGCATCATATCACCCTCGTTGTCGGTATAAACGATCTGC
CAGTTCCGGTTAGCAGATACCAATTCGCCCTCGAANNNNNNNNNNNNNNNNNNNNNNNNN
NNNNNNNNNNNNNNNGAGAGGTCCACAGACCGGCCAAGCGCAACTCCTTGCTTATGAACC
TTTGTACAGCTCCTTGTTGAAGCACCCTGGGACTTGCTTTGAATATCTTTCGAACTTTGC
TGGACTTGCTGAATGTTCTCAGCTGCAGTTCCAGCTGTGCTTACGGACACCTCAGGCAAG
CACTCGATTTGCACAGGTTGCAATTCATTCACTGGTGCCGATGGTCGAGTTTGTACCACA
TGCTCTCGGATAGCAGACAATGGAGAGCTCAATTGGACAGGTGATGGATTGGTTGTATCA
ACTTGGAAACCAAA
>contig_5
GGAAGATAAAAAAAAAAATGGAAGGATTGTGAGTGATGTACATGAGAGGCATTCTTGTGT
GGTCTCAATCTCTAGAAAGCAACCAATGGTACTCCGTCAGAGCGAAAAGACTTATCAGAA
AACTGAACGAAAGGTGATAGAAATTTTGTCCATGGAATATCACCACCTCGTACCGGTAGG
GCACCTCGCACCCTCTGCAAGTTTGCGTGAAAGATCCTACGCCAGAGGCGTGCGCGTGCT
GCTGGAGAAATCAGTGCAGCTGCAGCTGCAACATCCAACTCCCACAACACCCGGTCCCAA
ATATCAGTTGTTGGAATTGACTCGATCGCGATCGCCGGCAGGTAGTTATTGGCCGGTGCC
TGCGGACGGCTCGTCCAGCGCCGTTCAACTTGAGTGCCTTGTCTTTTCTGCAGGGACCAT
GCCAATAACGCACGGAATGGACACTCGTCACGCGCGCACCTCGCCGTCGCCGTCTCGCCG
GTCGCTCCCTGCCCGGTGGCACCGCGCGCACGCTGAACCTGGGCTGGGCTGGACGGTTGC
GCAGCCATCTGCACAAGGTGGATTCCCTCCCCTCCGTGAGTGCATGATTGATGAGCTAGC
TGATTTGTTTATGATTGCCCATGTACGGGTAATGGGTGCAGTTGACAACATGACTGCCCA
CAGCAGCACAGGCAGGGTTCCCAGCCCAAAGCCTGGATGCGGGGACACTCCATTGTACTA
CAGTAGCTACTCATGCATTCCGCTGTCTACAGACGCGATGCAATTATTGTCGCAGTCTTT
CTGACTTCTGAGGTACAAGTACAATGGTACTATACGGACGCTATACCTATTACTACCACT
AGTAGTATATATTAGAGGCTGGCGTCATAGCCATCTTAATGATCAAGTAGATGCGCATCG
CAAGACGCCTTAAAAGCTCACTGAACAAACCAAACCCGAGTCAGAAATCGAACGGGTCGA
CTGAATATACATAACAGTTCAAATCCGAGGCCAACGATCATAAACCCCGCTCCATCAAAC
TCATTGCAGGTTCTTCGATTGCACCCGGAGTTGGCCAATGATCCTTCGAGTCCTTGTATT
GTATGCAGCCAGTTAGCCAAGCCTCAATTGCACGGGCTTAGAGCATGTGGCTTTTAGTCC
CCCTCAGTAGTAGTAGTANNNNNNNNNNNNNNNNNNNNGGGGGCAGGCTCCACCGCATCA
TGCTTCTTCGTTCTCGTCCTCTCTCATATCCAGGATTTCTTCTTGGCAGTAGAGTACATT
TAGCTCTTCTTGCAGCTGAACATGTTTCAGCTTTGCCGCAATTAATTCGTCAGTCAAAGA
AATCATCCTAGATTGTAACTCAAAAATTTTAACAAGTAACGAGTGTTCTCTCTCAGCAGT
AGCAGCTTCAACCACTGTATCACTCGTCGTGCTCTGGACTCTTGACTGAGCTGCATCGAC
TCTCTCATTTTGTTGCAAGCTACTTAGTAGGTTCGTAATCAGATCTTGCTGGAATGCAGT
TTGCTTCACAAGGTTTTGAAGATGCGGAATCAGAATTGATGTAGATACAGAGCTATTGCA
GAGTTCCTTCCTTTGATGATTAGTAGACGTTGTCTTATCATTTGCTGACCAATCACCAAC
ACTGGCTGATTTTCTCAGTGAAGGCCCCTCTTGCAATTTACGTGAGGCACTGCTCCCTGG
AATTTCTTGAACCTTTGCAAGATCCACATTCTCAGATGTCACTGAGAAGCGGCCTTTAAT
TTCCACCATAGTGCGCTTAGGTTTATCACCCAAAGAGCCTACATAACCTGCAGAAGATCG
AATAGGAGCAGAAAGACTATTTGCAGAAGCACGAGTTGGAAGTGACAGAGGGCCACTAAG
ATTATTGGCTCTTGAAAGACTATTTGCAGAAGCACGAGTTGGAAGTGACAAAGGACCACT
AAGATTATTGGCTCTTCTTGTACCATTCTTTTGTTTATCAGATACAGATTGAACTCCTGC
ATCCCTTTCAATAATGTGGCCCCTTTCAGTCATCGAACTATTATTCGGACCAGATTGCAG
AACTGGACCTGAGTATGTCCTCTGTTTTTGTCTGAAATCACTTCTATAATCTTTCCCATC
AGCATCATGCTTCGACGTCGAGGGCAATGAATCATTTTCTGANNNNNNNNNNNNNNNNNN
NNNNNNNNNNNNNNNNNNNNNNNNNNNNNNNNNNNNNNNNNNNNNNNNNNNNNNNNNNNN
NNNNNNNNNNNNNNNNNNNNNNGATCACTGCAGTTATTTCCATTCGATGGTGCTGTCTTT
CCAAAATAATCGTCAGAAGATGTATCCTTATCAATGTCAGTTATTCTACCAGTGTCATCG
TCTTCTTTTATTTCAGGTGGATCATCATCACATATCAGTGATGCCTGAGCCTTTAGATCC
TCAATATCGAAGTTCCATGCACTGACACCTCGTTGGTACTCACTCATAGAAAGTGCTTCT
TGTTCTGAAGAAGGCATTCTCTTCAAAGCTAGTTGTGCTGCATCCTTTAGCTGGAGTGCC
TTTACACGGTCCCAAAGAGGGGGCAAATCAGTTAAAATGCTCTTAACAGTTAGCTCCGGA
GGTTTTGCATTCTTGAAAAAAGAATGCTTAAGTAATTTTTCAGCTGTTGGCCTCTTCGTT
TGATCTTTCACCAAGCACATCGCAACCATTTCCTTGAAGGACTTTGAAAATCTTTTATCA
CGGTCATAGTCAAGACCTGGAGGAGCATTTTGGAGCGTCATGAGAAGAACCTTCATGGGA
GGGTACTTCGAAAAGGGAGCATGTCCATGTGCCAGCTCTAGTGCAGTTATTCCAAACGAC
CATATATCAGCTTTGAAATTATATCCAGTTCCAGGCTGGAGAACTTCTGGTGCCATCCAG
CATGGTGTTCCAACAAATGTATTCCTAGCCCTTTGTCTATCGCCTCTATCAAACATGCAA
GCAGAGACACCAAAGTCCCCAAGCTTGACTACACCAGGATTATCAATAAGGATATTACCT
GCCTTCACATCACGATGAATATGTCCTTGCCTATGGAGGTAGTCTAGAGCTTTGAGTGTT
TCCTTTAGAATAGAGGCAATAATTGGCTCCTCAAAACCATCGGGATATGCAACCTTCATT
AGGTGCAAGCATGAACCCTCTGACATGAATGGCATTACCACCCAAAGATTATGACCCACA
ACAAATGAGCAGTAAGACCTGATGACATTAGGGTGATCTATCAAGCTCATAGTTTGAGTC
TCCTTTCTTACATCTTCCTTGGTTACACATAATTCAACACTAGACACAGCTTCTCTGGCT
CCAGGGTGTAGTTATCCATTATCAAAAACGTTGACAAACAACCACCTTGTTCCAAAACTC
ATGAGGACATTTCAGCGGGACTTTCTACAATCTTATCCAATGAATCCACCTCACAACACC
CTGAAATTAGTGTATTGTAAGAAACAGTATCAGGAACAATGCCTGAGCTCACCATCTCGT
CAAAAAGCTTGAAAGCTTCTTCTTTGTTGCCACATTTGCAATAGGCATACATCAAAGTGG
TGTAGGTCATCTTATTTGGACGTATATCCCTGTAATGCATTTCCTTAAAGTACATCACAG
CTTCATCAATTTTTCCTATTTTGCAAAAACCTTGTATTATAATTGTGTAGCCAATTACAC
CAAGCTCAATGTTCTTTACTATACATTGCGCGAAAATTTCTTTGGCCTCTTCAACAAGAC
CAGCATGACACATCCAATACATAAGGCTGTTGTAAGTTATTGGTGTTGGTTGTATGCCAT
TATGCTTCATAGTGTCAAGAACACCAATTGCATCAGAAATGCTACCATTCCTACCATAAC
CACCAATAAGAGCATTATAGATGACTGCATTCGGTCTTAACCCATTTTTAATCAATTCAA
TCAAATATTTATTCGCCTTATGCACATCCTTCGCTTTGCAGTAACCATCTATTATGGTAC
CATATGTCACAATATCTGGCTTAAGACCCTCACTTTTCATCTGATCCAGCAAGTGAAGGA
TGTCTTCCACCTTACCCAAATTACAGTAAGCGCGTAGGAAAGTATTAAACGTGAAGAGGT
CTGGCTTAAACCCTCTTTTGATCATGTCATCACGAAGTTGTATTGCTTCCTCCATTTTAC
TGGCTTTGCAGCAGAATTGAATCATTATATTATATGTGATTCTATCGAATTCAACCCCGC
TATCCACCATAGCCTTTAGAACCTTAGTAGCTTCTTTCATGTTGTTACCTTGGCAAAGCC
CATGAATCAACGCATTGGATGTTGCAATATTGACACCCAAACCTTTACCCAATACTAGGA
ACCAAATTTCAGCTGCTTCTTCGTGTTTCCCTCTTTTGCAAAGCTCCTGGATACAAGCTG
TCATCACAGCATCATTTGGTTTCAGAAATCTCGCAACCATTTCTCTTATAAGCCTTAGCA
CCACATCCAGTCTTCCAGTTCCGCGAAGATGCCATGCAACCACACTATTAAACAAGCTGC
AATGAACCGTCATTCCAGCCAACAACATCTCATCCAATATCTGCTCAGCATGTTCCATTT
CTCCTTCCTTGCACAGAGCCTTCGCAATCAAGTTGTAAGTCACCACTGTCTGCTTTATCC
CCTTTGAGACCATTTCATCAAACAGCCTAAGCGCCTCTGAGCAATGTCCTTCCCTACAAT
GCCAACCGATCAGCTGATTGTAAATAACCTCATTGGGGGTGATCCCAAAACCCTCCATCT
CCTGCAGCACTGCATCAACCTCACCAAACCGTTGGCCCCTTGCAAGACCATTGATCAGGA
TGCCAAATGTGACAATGCTTGGTCTCAGCCTGCCTTCAACCATTCTCCCCTTCAACTGAA
AGGCCTCTTCCACCCTCCCACTCCTGCACAATGCATCCATTAGCACGTTGTAAGTGACAA
CCGTCGGCTGGATACCAGACCGTTCCAACTCCGCAAGCATCACAAACGCAGCATCAATCT
CTCCAGCCCTGCAGAGTGCCTTAATCATCACCGTGTATGTGTACACATCAGGAGCAACAG
CGTTGCCATCCCGCATTTCTCCGAACACCTTGCGGGCCAGGTCCAGTTGGCCACCACAAC
CTAGGGCTTCGACAAGGATATTGCATGTCTTGATGGACGGTGATGCACCACGTGTGGAAA
GCTCGAGAAAGGCATCGGCGGCACAGGACAGAGATCCGGGGGCAGGCGAGTTGAGGCAGG
CGCGGACGAGAAGGTCCGCTGTGGCAGTGCAGTCGGAGTCCGCGATAGCCGCTGCGGCGA
CAGAAAGAGGGTTGAAGAAGAGGAGGCGTGAGATGAGGCGGCGCGCGGACGGTAGCGAGG
CGCCATCGGCGACGAGCGATGGTAGGAGGAGCGTAGAGACGCGAGGAGACAGGAGGTCCT
CGGCGTGGCGGGAGGCGGACGCGTGGGTGTCGGAGAGAATATGCTGAAGGAGGCGCAGGG
CGGAGGAGGCGGGAAGCGGAGCCGGAAGGGACGAGAGGGCGGAGGCGAGACCGCGGCCGC
CAAGGCGGCGGAGCAGGATGGCAAGATCGCGTTTCGCATCTGAGGAGGGCGCCACGGATA
GCGCGCTGGAAAGCTCCGCGGCGTCGGCGGTGGCGTCGGCGGCGGATGAGAGGTGGCGGC
GGAGGAGGGGAAAGAGCCGTGGTGGTTTCATGGTGTAAGGCGGGCAGTGGCCGCCGCCGG
CCTTGAGGACAAGACGAAGGTTGCGGCGGGAGAACGGACGGCACAGATTGGATCGGGGAG
CGGTAGGCTAG
>contig_6
ATACATATTTGGATTAAGAGATACCGTAACAAATGCTTCACAGTTGAATTGAGCTTTCAG
CTTCTTATACACCTCGTTTGCAAGAGTTGTTTTGCCTAACCCCCCCATACCAACAATGGA
AACTATTTTCAGTTGCCGATTTGAGAACTCGTTGTCTTCCAATAGCATTTTTTCTAGATA
ATTCACCTTCCCTTCAGTGCCAATGAGCTCCGAGGCCTTCTTGTGCAGCGCTGATAGGCG
AAGGCTATCAACGCTTGGGCGAGTAGGTTTTGCGGTGACATTATCAATCTTGTTGTATCT
GTCATAACGCTCACTCACCTCCCTGATGCGTATTTTAATGCCTTTGATTTCTTTTCCGAT
CTGGCGGAGGTTGATGCTTCTGTCGATGAAGCCCCTGAGGCTGAGGCCATGAAACTGCTC
TGGCGCATGGTCGATGCGCACAAGAAATCTGTCGATGTTGTCTTCGAGGTCGTAGGAGAG
CTCCCTGACCTCCCTCGCCCAAAGGTTGACTTGCGCGTCAGGTTGATGGTCGATTGGCGC
CGACGAAATCTTGAAAAGAGCAGTCTGCATGGCCGCTAGCTCGGCTTGCAGAAATATGAT
ATCATCCCTGACGCTCCTCTGGAGCTTGTACTCCTCTTTGAGAAGGTTGCCCAGCTTGGG
CAGGAGTGCGCTTATCGCTCCCGTCGCGATTTCCATTCAAATTTCACCTTCCTCGTTGCA
AAGCCACAGGGGCGGCGAGGAAGGAAGGAAGCACCCGCCACCCGGTGAGATTGCGGAAAG
ACCTGCACGCGCGCGGGA
>contig_7
AAATCTGCGCACTTTTAGGAGACTCAGTTCGTCCTAGATGCAAAAGTACCTGGCTGGTTA
TGGAGAGGTCAGCTGAAGGCTGGAGGTTTGACTTTGTTTTTGATATGTCAATCACTGGTG
GGTGAAGATTGCCACCGGATTAATTTGAAGCTTGATCGCCCTTAATTAGAAAAATGTTAT
TAGCTGGATCAGGTGGTGTTTTGGAGGTAGATTTAAACATTTTGGAGGTGTTTTTGAAGT
TTATTGCATCTGGAGAACATCGTTTGGCTCTACCTCTCTTTTATTGGTACTCTTAAATTT
CTTGTTCCTTACATTTGGGATGGTGATTCTCTACTTGTACAGCAACTGGATTGTATGGAC
GGAGGAGCCTGAATTAGATTCTGTTTCTGCATGAGCAATAAGTTATAAACTGTTCAGGAT
TCCCTTGGTTTGCTGTCAATGTTGTTCGAAACTTTTGCTGTCAATGGTCTTAAAAATTTA
CTTCCCTCGTAGGCTTTTGATGTTCTGGTACTGGATGTGCAGTTTTGGGAGGCATTGCTA
CAGAGATAGGACTTCCAGCTGAAATTGTTGCCCATTGATACACGCTTTATCCTGTTCCTA
TGATATTTGATGAATGTTCATGCTGTTT
>contig_8
GCTTGGGATTTCTTCAACTTGCAGCATAGGAATCTTAACATCCATAAGTTCAGAAATTGT
CTCTTCGATTGCGGACTTCTCCATGAGTTCCTTCTCGCACTCGTACAGCACCTCACTCAG
GAGGGGGTCATTTTGGATGGTGCCGATGCCTGCGTCCTTAATAGTTTGATCCATGACAGC
ACTTCCATTGCCAGCCATCATTGAAAAGGCAGCTGCGACAGGATCGAGGCTGAGCAGCGG
TTCCTCGATGATGGCTTCTGGAGCTTTGAACAGGTCCCCTTCTCCTCCCAGGTCATATTC
TGATACCATGGATGGCTGTACCAAGTTCCCCTGTGCAGTAACGAAACAGAGATGAGAAGA
AAACTTCCAATGGGCTAGACAGACACCACTACCAATTTCAGTGCAGCACAAAGTAAGCAG
CAACCAATCAGACAGACAGTTCAGGATCTAGAGCTCTGCTTCAGACAGACAGTTTAGGTT
CTAGAACTCTGCTTCTAAACAGGCAAATTAATTGCCAAAACTCAGTGTGTGGACATCAGA
TAAACTCAGAGTGTGGACATCAGATAAACTCAGTGTGGACATCAGATGAACCAGAAAGAA
CTCATATGTAAGGCTTCTGAGCAAAATGACACAACTTATGTTACTAGACTCACGCCAATT
TCAAGTGTGCCCACACAAATCAAACAAAACAAACTACACTAGCAGTACAATTTGCTCAGC
CTACTTATCACAATTGAACTACCAATTACTTGAGCTAAATGATCTGCAGAACACAGAAAT
ACCAGTAGCACAAGAATTAAAGCTTTGGTCAGAGCATAGCAAGATAAAGCAGAAACAAGC
TTGATTAAATGAAAGTTGTAGTGTTGTAGTTCTAGCTATCTCTGGTTGAATCTCCGAAGT
TAAAACATGCTCATTACCTTCTACAACTGCAGATTAAATTAGAAGTATCTGAATATTATA
TTAACATAGTATTATGGTTCGTAAAGGACTGGCCTGGTACAATAGCGAGAGAGGTCTCAA
GTCACCATGTCACGGGTTTGAAGCAGGGCTGGTACAATAGCGGGAGTTGCTCTAAGTCAC
CATGTAACAGGTTCGAAGCAGTCTCACAAGTATCATGGTTCATATACAAGAATTAGTAAA
TTGGATAAGTTAGTACCCCCAACACATAATCCACGATGACAAGCCCAAGCAAAAAATATC
AGTAAGACCTGCAATAATGACCCTAATCATTATCTACTTCAAGGTAGAAGACACTGAACA
AACACAATGCAAGTTGAAGGTTGTAGGTCTGAATAGATGCAAACTGGTTCCTTCATACCC
AGTTATCACCTAGAGATCTGCAATCAATGAGACCACCCTCGGATAACTACCTATTTGATA
GTGACAACTGAGAACACAAACAGCATGAACATTCATCAAATATCATAGGAATAGGATAAA
GCGTGATCAATGGGCAACAATTTCAGCTAGAAGTCCTATCTCTGTAGCAATGCCTCCCAA
AACTGCACATCCAGTACCAGAACATGAAAAGCCTACGAGGGAAGTAAATTTTTAAAGACC
ATTGACAGCAAAAGTTTCGAACAACATTGACAGCAAACCAAGGGAATCCTGAACAGTTTA
TAACTTATTGCTCATGCAGAACCAGAATCTAACTCAGGCTCCTCCGTCCATACAATCCAG
TTGCTGTACAAGTAGAGAATCACCATCCCAAATGTGTAAGGAACAAGAAATTTAAGAGTA
CCAATAAAATAGAGGTAGAGCCAA
>contig_9
AAGTTTGTGCTCAGAAATCGCGTATCATTTTCTTGCTATCGTGGGACGGATTATACCAAA
CATTTGTGCTCAGACATCGCCTGCTATTTCTAGTCGCCGGTGACCCTCCACGGGCGACCC
CCGTCCGAGCTGCTGCACGCTTGGTTGCCAAGAAAGCTGTCTCCGTAGTCGCTGGCCAGC
CTCATTTGCCTCTCTTCCTGCGGCGAAAGAATCCTGATGCACCGCACGCAGTTCACGAAG
TCCTCCCATGGGTCATCACCAACTAATAGGACATCCTTCTCGTGATCTTCGTAAACCAGT
TTCCAGCCAACTCTGTTTTGGTCGCTGAGCTGCCCCTCAATTCCAAACATACGGGCAACG
TCATGCTTCAGTTCATCGTAACCAGAATATCTGTTGATGTCGATAGATCTTCCAACAGCG
CCGCGCTTGTGCACCTTGGTGTATGTTCGCATACGTTGTTGANNNNNNNNNNNNNNNNNN
NNNNNNNNNNNNNNNNNNNNNNNNNNNNNNNNNNNNNNNNNNNNNNNNTCAGCAACGCCA
AATGGATGTGAGATCATTGAAGATGATAACTCTTGCTGAGAATCCTTTGATGAAATGTAG
TTAGAGATGCCGTTTCCTGGCATCTGTTCCATGTACTTGTCAGCTTCGAAGGCAGTTCCA
AGCAAATCGTCTTCGTTAAGAGGCTCCATATGGCCATCGATATTTGCCCCAAATAGAAAG
TTATTTCCTGCATCTGTAACCTCAAACTCGCTATCTGGAACTGCTTCTCTCAACGGTTGA
TGCTGATTGAAGGATGAAGGTGGAAAACTTTGTTGCAGCGATCCGTCAGCCTGTGAAAGG
CAAACTGAAGTCGCTGAAGATGACGTATCCAAATAATCCAGCTGAGTGCTGTTCATGTAG
TCTTGTCCAGTAGCTGGCCTTTCTTCAGCCAGCTTGGGAATCACCATTGGGTGTTGTGTA
CTGTCACAAGGCTTCATACCCTGTTCAAGTGTAGAACCCAATACAACAGATGACTGAGGA
GCCTTTGCTGCAGTAGGTAAACATTGGTTCTTGGAGCTACTTGGNNNNNNNNNNNNNNNN
NNNNNNNNNNNNNNNNGGAACTTCATCCATCTTCATTGACTGCACTCCACCAGGCACATG
CAAAGAGCGAGCACCCACGGAGGTGACAATTTCTGGTTTTACAATAGAAACAGCATTCCC
AGGAAAATCTTGAAATGTTTTGAGAGGTTGAGTCTTTTGCTGCGTCGGGTACTGATTAGT
GCTACTGCTATGCAAACCAACCACTTGGGTAGCTACCTGTGAGCACTGCTGAGCAGTTGA
CTGAGAATTTACTGCTTGTTGCTGCAAATCAAATATCATTTTCTGCTGTTCCATGACCAG
AGGCTGCTGTGGCTGTAGAGCCTTCAATAGTTGTATTTTCATCTGATCAGATAACTGTGT
TACCATGTTGGCATCATTAGGTACCTGAAAAGGCTGTATCTTTATTTGCTGTTGTTCCTG
CACTGACTGCTGAACTTGCTGTTGCTGCAGAAGCTGGATTTGTTGAAGGCCACCTTGTAT
GGTGGTGTGATTTTGAACCAGAGGTTGCTGTTG
>contig_10
AAAAAAGATAAAAACAAAAGCTCCCCCGCTAGCCACTAGACGGCATAACTGTCAACCCGG
ACCGGCATCGAGCCGATTGTCACCACACCAGCTTTGCTCGTCTTCCGGTCAGCCTCCACT
ACCTTGGAACTGATTTTGACCTTCTGCTCCTCGCCACCCTCAGGAACTGCGCTCCCAGAG
CCACTGACTCCATTTAGCTGCTTCTCCATACCAGCTGTGCTAGTCTTACGGTCAGCCTCC
ACTGCCTTGGAGCTTATCTTGAGAGACCCAAGTTTGGCAGTGACCCTCTGCTGCTCGCCA
CCCTCTGGAACTGGAACTGTGCTCGCAGAGCCACTGACTCCATTTAGCCGCTTTTCAGGT
GCTTTCAGTGAGCCCTGGGTAGCACCGCTGTCTGCATGCTGCTTTGGATTTTCGACCTTC
TTCCAGTACTGCTGTTTCCCATCCGCACCTGCAGCCTTCAAGCTTGGACCTGGTGGATGG
TTGGTTGCAGTTTTCGATGCATCCTCTTGGTTCTGACTGCCGCTGCAATGACTTTCCTGT
AGTTCATTCTCTTTCTCAGCCTCACTCGCCTGCTTATCAGAGGCACGCGGCTCCTGAGGA
TTGATCACCTTAGCATCATGCGGCTTCTCAGACACATTTTGTATCTCAGATGTTCTGTCT
ACCAGCACACTGCTGGACTTCGTCTGCTCAGTGCGCTGGGAGACAGGTACAAAATCTGGA
GCATCGTAACTCAGCTTGCATCTTCTGTGCGGCTTCATTTGCGCCTCTTCTGCCTCATAT
CTCATAAAATCATCAAACAGGCAGTCCCTCACTTTGATGTCTTTGAAGATCTTGATCACA
GATATTCCAGGGAGGTATGGTATTTCCTGTGTATCTCTGCTGTGCGTCACAGGCTTGTTT
TCATTATTCTGCAGTGTGATATGCTGCAAAAAACCATTCGGTATATCTTTAACAATGTGC
CATCTCACAGGAAAGCAGCCGGTCCATTTATCCTGACACCAGAAGTCCATGTCCTTGTGA
AAATCAACAGGACCAACCATCTCAGCCATGCCACAGAAGTGCCCACTCCCATTCACAGAG
AAGAACAAGAATACTGGACACTTAGTAGAATGCCTCCTTGATATCCTGTCAGCATCCCTG
AATGCGCTATCTAGCTTGATGTTTCCATTGGAGGAACTTGACCATACACCATACTTTATC
GATTTGTGCACATCTGCCTCACCAATTGACTTGATAACAAAGAACTTTGCATACATATAG
TCAACTCGGAGATCATCTCTGTTGTACTGGTCGGTTCTTATAATGATTGTCCCATCCGGA
TTACCGACAGGGAGCCTTAATGTGTGAGATTTCACAATCATGGCAAAGCTCTGATTGCTT
GGTTTCTCAGAATCAACTAAGCTATGCACCTTTTGGCCAGTACCATTTAGATGACCACTT
GACTTTGAAGATGGCTGGAATTTCTCGGCGGCAGCCCACTTATGAAGATCAGATCCAGCA
GCACATCCAAGGCAATTGTTTCCAGACAAATGTGCTGATACCTGAGAAGCATGAGGGAGT
TTAGCAGGTACCATACATCTATCTGGCAACTCTTGCTTCTGTGGAACCGAATTGTGCAGT
TGAACTTTTGGCGGTTTTGCATGGTCCTGCAACTGCTTCAAAGGTACAATAGTAGACTGT
ACAGGTGGATGCACAACGATGTCACTTTTTGTGGTGACGGGAGCAATTAAAGGAAATGCT
GCATTTGCAGATGTTGCAGCATAACCTGGTATGCCAGGAAGAAATGCAACATTGGAGGAG
TAAAGAGGTGTGGTTGCGCTTCCCGGGACACTATCTTGTGCATAAGGAAGAACAGCTGGA
ATGTAATAGGATGGTGGGCCTATTTGGCATGTGGAGTTAGCAGGGTCAGCAACATACTCC
TGAGGCATAAATGAGCCATCGGGTACGAAAGAAGGATCTGAAGGATAAGGAATGTAGGTA
GGATGCATAGATCCATTGTCTGGGGCTGCATAGTATACGCATTGCATGCCTTCAGNNNNN
NNNNNNNNNNNNNNNNNNNNNNNNNNNNNNNNNNNNNNNNNNNNNNNNNNNNNNNNNNNN
NNNNNNNNNNNNNNNNNNNNNNNNNNNNNNNNNNAGGAACGAAAACATTTTGTCCATACA
TTACTTCAGGAGTCATTCCCATCTCCATGCAACTAACAATTTTGAACAAGCACCTTGTTC
TACTCCAACGTTCAGACTTCAGAGTCAGCTTGCTGCCGAATGGAGTAGCCTCCGATCCTT
TGCTTTG
>contig_11
AACTCCGAAACGAAACGAAACAAGACAACCACAGACGAACCGACGCCCACCACTTCCCTT
AGCTCCTAAGCAATTGTTCATGGCGATCGATGGATGTATAACCATGGTCATACTGATACC
TACTGATTGCTGATTGCAAGCAGCAATAATTCACAGAATCAGTGGCCTCCTCCAAAAGTA
AGTGCTCAAAATTTACCACCTAAGCACAAGAAGGAAATCAAACCCCACAAATTAGGGAAA
TTAGAATCGACGCACAGATCCACCCACTTGTCCACTGCAATACAGCTTCTGCGGCGGCGG
CGGCTGAGGCTTGGGGTTCCTACACTACACGCTTATCCCGTCCACGCCACACTGCTTGTA
TTTCAGCGACTGGCTCCTCGGGCTGATGGCGATTGCGCAATCCACCGACACCTGCACTTT
TGGGGAGGAGAAGCCGAGCACGAGGATCTTCGCGCCGACGTCGCCGGTGATGCGGAGCTC
GACGCGGTCGTTGATCGCGGCGTCGCGGATGAGGTCCTGCGCGTCGGCCTGGAGCACGTT
GAAGCGGTCGACAATGACGCGGGTCTGGAGCAGGCGGGTGCTGTGCGCGGGCTGCTCGAA
CCCGGGCACCGCCGCCACCCCGAGCGGCACCCCGTGGTACATGACGTCGAACTTGGTGGC
GCCGTACCGGATGCCCACCTTGTTGGGGTTCTGGGCGGTGAAGAGCAGCGTGATGTTGAG
GGAGATGTAGGCGGCGCCCGGGGTCGCGGGGGGCAGGCCGGCCGGGGACGTCGGCGAGGC
CACGAGGAGGTACTGCACGGACACCTGGTCGAGGTCGAACTGCGGCTTGCGGGGCTTCAC
CACGAGCACGACGACGAGCGCGATGGCCAGGGCGAGGAGCGCCAGGAAGGTGAGCAGCAG
GAAGAGGCAGCAGCAGCAGCCGCGGAAGGAGGCGGACCCCCCGCCGTACCCGTAGTGCGG
GCGGCGCTGCGGGTACCAGGACCCCGCGCCGCCGTGGCCGTGGCCCTCGCCGTTGGATCG
GGCCGTCACGGTGCCGGCCGCCATCTCCCGGAGATGGATGGGAGGCC
>contig_12
CTTCCTACACGCTTAGCCCGTCCACGCCGCACTGCTTGTATTTCAGCGACTGGCTCCTCG
GGCTGATGGCGATCGTGCAATCCACCGACACCTGCACTCTCGGGGAGGAGAACCCGAGCA
CGAGGATCTTGGCGCCGACGTCGCCGGTGATGCGGAGCTCGACGCGGTCGTTGATCGCGG
CGTCGCGGATGAGGTCCTGCGCGTCGGTCTGGAGCACGTTGAAGCGGTCGACAATGACGC
GGGTCTGGAGCAGGCGGGTGCTGTGCGCGGGCTGCTCGAACCCGGGCACCGCCGCCACCC
CGAGCGGCACCCCGTGGTACATGACGTCGAACGCCGTGGCGCCGTACCGGATGCCCACCT
TGTTGGGGTTCTCGGCGGTGAAGAGCAGCGTGATGTTGAGGGAGAGGTAGGCGGCGCCGG
GGGGCACGCCGGCCGGGGACGTCGTCGGCGAGGCCACCAGGAGGTACTGCACGGACACCT
GGTTGAGGTCGAACTGCGGTTTGCGGGGCTTCACCACGAGCACGACGACGAGCGCGACGG
CCAGAGCGAGGAGCGCCAGGAAGGTGAGCAGCAGGAAGAGGCAGCAGCAGCAGCCGCGGA
AGGAGGCGGACCCCCCGCCGTACCCGTAGTGCGGGCGGCGCTGCGGGTACCAGGACCCCG
CGCCGCCTCCGTCGCCGTTGGATCCGGTCGTCATGGTCCCGGCCGCCGCCCCAGGGATCG
AAGGGAGGGTTGGGAAGGGACGGCTTTGGATTTTTGGAGCCTACTGGGGCATCTGCGAGG
TGCGGTGGCGGTGGTGGAAGTGCGGGCGGAGGCCGAGGGGAAAGTTTGGCGAGGCGAAGT
GCGGTGGGGCGGTGGGCGTGCGAGGTGGGAGCGTGTACGTGGGGGGCGGTTTTCTTTCTT
CCCGTTGTTCCTTCGAACGCCGTTTTTGTTCCGCTTGGGAACTGGGATTTCAGGAGTCGA
GATCGCCCTGTTTGGACTTTGGAGTAGGGGAGACGAATAACA
>contig_13
TACAACAATGTAGCGTCTAATCTTTTCAGCACGTTTATTTCCACGAGTAAGTTTTTCCAA
AGTGCTTGCAAGTGAAGCCATATCATTGTGCTTGAAGTACACCACAGTGCTTCTTGATAG
ATGGAGACCATTTTCACTGCCCAGTGAACACCCTCATCAGCGACTATGATATCTCCTTTC
TTACAGAAGGCAGGTATCACACTGAATATTGTAGAAATCCCATATGAATAAAGAATGGAG
TCTGGAGTCCCCAAAAATTTAGCTATCTTTGACTCACAGTCAAGATGGACATCAATTGTT
CCATAAAAGCCACGTGGACCACAAGAACCAACACCATATTTCTCCAATGAACTGATGCAA
GAATCAATAATCTTTTCGTTGCCAATTAAACCGAGGTAGTTTGCTGATGCAAAGTTC
>contig_14
CGACTATGATATCTCCTTTCTTACAAAAGGCAGGTATCACACTGAATATTGTAGAAATCC
CATATGAATACAGAATGGAGTCTGGAGTCCCCAGGAATTTAGCTATTTTTGACTCACAGT
CAAGATGGACATCAATTGTTCCATAAAAGCCACGTGGACCACAAGACCCAACACCATATT
TCTCCAGTGAACCAATGCAAGAATCAATAATCTTCTCATTGCCAATTAAACCGAGGTAGT
TTG
>contig_15
CTATGTGATGAGTGGGAGCCAGAGCCGCTATGCCCTCCAATCAAGGAGGGGGCCAAAATA
GATGCTCCAACATTGGAAAGTGCCGCTGGACCACATACGATTGTTGATTGTTGATGGTAA
AGAAGTTGTGAACTTTGCATCAGCATGAGGTCTGGAGTCTAGACACAGCGTTGCAAACTG
AGGTTTAATCATCTTAGCAACTACGGTACGTGACCCTGAGCGCGTGATTGTTGCGAAACA
ACGACCACCTCGGTCTACACCTTAAAGGTTTGCGCGACATGGCTTTTCATAGTGCTCAAT
TGGATCTATCCCCTGAGCATAGGAGAAAAGTATCAATTTGTACAGTGGATCCAAGTATTC
TATAAAGCATGCATCCTCCAATTTCCCACAAGCGAGAATGGCATGATATGATGGATGAAA
TGGCTGTTGCGGTCAATTGTCTTTCAAGGATCAATTGTCTTTCAAGAACCACACTTTGTA
TTGGTTTGTGTGCAGTTCAAGCTCTGCAAGGTGAGGTCTGTTCAGTTTGGCCAGAAAGTC
ATCCCCTACCTGAACACCTACGACGACCGCACCATCCGCTACCCCGACCCTCTCATCAAG
GCCAACGACACCATCAAGATCGATCTGGAGACCAACAAGATCATGGACTTCATCAAGTTT
GACGTCGGCAACGTGGTCATGGTGACC
>contig_16
GTCTTATTCTGTGCATATGATTCACGGTCTCGGAACCTCAACATGGGAATTTTTCCACTT
CTATCAACCTCAATATGCATTGCCTTTCCAATCTTCCAAAATTCAATGCACACACCAACT
CCAGAGCTAGCAAGGATCATCCATGAAGTGTCATTGTCAAGAAGGTACAGGAAAACAACT
AGTTGACACACAAAATTCAGAACCACAGATTTTGCCGATAGACCTTCCATGGACTTGTTC
TTGTTCCAGAACTGGATATCATTTTTGAAGGCCAGAAAATCAAACAGGGAGTGTAATAGA
GAAACGACCATAGTCAATCCAAGAAGATAAGGATTTCCTTCAAGAAAAACCCTCTTGAGT
TCATCAGCCTCGCCTTCAAGCATACTTCCATAACTACGATGAACCTGGAAGGACTGCTCA
ATCTGTAAAAATAATTGCCACTTGGTCATGCTAATAGGACCAACTTCAAGGTTTAAGGGC
AATTCCTCCACAGTCTCGTTGAGCGCTATTAATTTATCCTTCAATAGCCAAAACTCATTG
AAGAATACTGTAGGATAATAATCGCCCGTAACTGGATCCACATTCAGATCTGTCAAGCTA
TTGTAAAGGAAAACCAAAACCATTCTCAAAACATGTAACTTTTCTATATTCCAGCTTTCA
ACATTAGTTGGATTCAAAAGGGCCTCTAGCCTAGTGGTTAA
>contig_17
GTACAAAACCACGGATAACAATACAACAATTTTAGAGAGCAAGAGAGATTATTGAGTACA
CGGTGAATGAAGCAAGCAATTACATGATATGATTATGTGGATTATGCTATTACACATAGG
ATCGATGTTGTGACGCTAGCCAGCACAGCATGCAGCTTCACAGCCTCATTTCACAACTAC
TACAAATCAATCACACGGTAGCTAGCGCGGAGCCCTTGAGCCGGCCGACCCCACTCATTT
CACCTCCAAGACCTCGTCCAAGGCGTAGTTGTTGGTGGACACGCCAGCGTAGTTCACCTT
GTTGAACCGCACCACCACCGGGTAGCGGGTGTTGGGATCCTG
>contig_18
TTAGTTTTTCAATTCGAACAACTAACTTTAGACAAAATATGACATAGTTAGTCATAAACT
AAATAGGCCCTTATTCTTTGGTTACATTCATACTGATGGTGCACATCACGTGTCCTCAAA
AGAAACACAGAATTCCCCGTTGCTGTCAAGGTGATCAAGAACAAGAAACGGCACCGCCAG
CCTACATCACGGTTATGGGCACGTGGTTCATCCTTCACCATTTCCATGGATTTCATGCAC
ATTTAATCTACACACAATAATATGTCTATTCTCTTCTCTCCCTTGGCAGGGGCAGATAGA
AGGAATTCATCAAACAACGTGACATGGTGTCACATAATGGCTCTAGTCTGCAGCAGCTTA
TTCTGTGTCGATCTAAATGGAGGACATGATGATCCATTGACGGTGTATGNNNNNNNNNNN
NNNNNNNNNNNNNNNNNNNNNNNNNNNNNNNNNNGCTATCCAAAACAGCAAACCCTGCAG
CTACGCCACCTTCGTCTGATGAAGAAACCTTCGTTCGCATCAAGTAACCACATTGCTCAT
TGATCACCACTTTATCTTTGTTACGCAGATAAGCTCCATATATTCCAAGCTCAGAAATTG
CAAGACCCTCGTGGCAAACACCACCACGAACGAGATAAGCAGGAGAAGCTTTTGGGAAGA
TTCTTTGCATCAGTATGTAGGCTGCAAGCGCATCCCCTCCTTCCTTCTGTAGTCTGACAA
GCGTTTCCCTCAAATCAAGACCGTAGATGTTGTTCCCTCCGCCTTCACGTTGAGGCTTCA
ATACAAACAACTCAGGTTTTTCCACTGCAGTTTTTATAATATCTTCGTCATCCAAACTCC
ATAAGCCAGCAAAACATTTGCGAACCTTGTCAATTTCCTCACTTTTAAGGAACCTTTCAA
GCACATTAGGCTTTGCTAGTTCTTGTTGTATCTTTTTGGTTCCCACTAAATGATATGATA
TTGAAGGGCACTTCACAGCAGATGATTGTTCCATCATAAGTCTTGCACTCCATTCTGCTT
CTGAAGG
>contig_19
ATAGGGTGTTTGGTTTGAGGAATGAGCTAGTCCATCATCTTCTCACTCCTCACTATTTTT
GTTTGGTTTGTGGAATGGAATGAGTTGATCCATCACCACCTCATTCCTCATAGTTAGTTA
GTTAGTACTAATATGAGGAATGGGGTCATCCCACCAAATTTGAGGAATGAACCCATGATG
CACCACCTTAATTTGGATGTATTGATTCCTTAAACCAAACACCACATAAGTAGGATAGTG
TATTATACCATCACCAATGCTAATGGGTGACGTTTCATACAGAAGTGGACGATGTACATG
TGCGCCTGCGGCCGGCCTACTCCTCCCTGGGTATCCACCGGCTCCACCAGATGCTTTTGC
GCTGGCTGTTGAGCTCGTCCATGCTCTCCTTGATCGTTCTCATGATCTTCCTCTGCAGGC
GCAGCACGGAGGCAAGCGCGTTCCGCTGGGTGCTGCTTTTCTTTGGTTTTATTTCCCTAA
GCTCTTGAAGCTGTGCTTCTGTAAAGCCTCCCACATCTTCAGTTCCTGACCTTGCCATGA
GGCCGATAACCCACCGCGCTGCTTCACTGTAGTCCTTCTGGGTTGCGCGGAACAGTTGCA
GCCGTACGTTTTGCATGACGGAGAGGCCAAGGAGCCCTTCACGGTTGAAGTACGGGTGTG
CCAATGCGGCCTTAGCACTGGTCCTCTGCCGTGCTTTGTACCGGACCATCGAGGTGAGGA
GTTCCCATCCGATACCACCGTCTAAATCCATGATGTCAAAGCCCCTCCGGAGCTCAGCAC
TCGCTCGTGGCTCCACCAGATTCCTCCAAGCTTGTAAGTCATAATCACATCTTTTCAGTT
GGCGATTAAATTGTATGAGGTTGCTATCAGTTCGTAGTGACGGGAATGCCATCTGTAAGA
ATATGAGACCCAAGCTATATATGTCGAATCTGTCAGGAAGATTCAGCTGCCACAGGACTG
GAGACAAAGTTGTTGCAACTGGAACAGAAGGAGCAGACGGGGTTTGTGTGCTCATAATAT
ATTGTTCTGGAGCAGCATACCTTGGATCCAAAAGGAACTCTTTAGGAATATAGTTAATTC
CTACCCGTAAGTCAGCTGCTGCTCCAAGATCAATAATTTTGAAGGTTCGTGATCCCTCTG
AAAATATCACATTTTGAGGTTTTATATCTCTGTGAACAATTCCTGTCGAATGAAGTCCGT
CAAGAGCAAATAAGAGTTGTCTCATCACCGTTTGAATGATCTTATTCTCTCTCGCTATTC
CCTTTGGCAAGTCTTGGATACCGCCAAGAATTTTTGTCTCCACATTGTAAGGGAATTCCT
TGCTTTGCATGAGATCATAAAGTGTATCCTCACCTTCAAAACGCCAAATAAGCCAATATT
CTTCAGCTCCCTTACCTTTTGCTTTGGTCTCGCAAAAGCCATAAATAAAATCCGCACAGC
TACTAGCGCATGCCCTCCTGACACGTTCATTCATCCAAATCTCCACTGCACCATACTCTG
TTGCCTTCTTCACGACCAA
>contig_20
ATTGCAAAATTGTTCTTGTTCCATTAACGGGACGAAAAGAGTACACTGAGGCTGAAGTAG
GTGCCGGCACAATACTACAGTGGATAGACGAAGATCTTGCCATCAACGTGGTGTCTTTCG
CATAGTTTCTTCAATGTACCCACAGAGTGCTGCATCGCGTTCAGCTTGGTATCCATGAAC
ATGGCCTTGTAGTCATCACCGTACTTCTCTATTAATCTGCCAATGCAAACACGTTGAACT
TTAGTAAGTGGTTGCAACGGTGCAGATTTGCCATCCTTCCTTTTCTTCCCAAGAGCAGAC
TTCAGGTCGTCGTTCTCGAGGTCGCTGCCGGTATCGATTGGCTCGAACTCCGGGACGGGT
GCATGCGCGGCGGCGACGTCGGGCGCCTGCAGCGCCGCGCTCTGGACGAGCCGCGGCGTG
CCGCGGGAGTGCGCACCGAGTAGGTTTGGGTTGGCCACCACCCCGAACGCGGCGTAGTTC
TTCACTACGCTGCCCTCCGCGTCCCAGCCCGCCCCGGCCCCGGCGGCGGCGGCGAGTGCC
TCGGGGAGTTCGAAGGCCGCCTTGAATTCATTGGGTTTCCGGCGGGGAAGCCCCACGCGG
ACCTTAGTGCGGGAGCGCTTCAATTTGCGCCGCGACCCTCCCA
>contig_21
AACAGTTCGCCTCTGGACGTTGCACGTCCATGAAGGCCACGATAATAAGCTACGTGCTCT
GAAAACTGATGGTTTTATCAGTGACAGTTCTTCTCAAATGAACTCCAACACTGTGCCTAA
TCTGAAACTGATGTCTTCTCAAAGCCTAGCCGTCTTCTTCTCTAGAATCTTCTCAAACCT
GGCATCGGAGACCGAAAGCATCTGGTTCAAAA
>contig_22
AACAGTTCGCCTCTGGACGTTGCACATCCGTCAAGGCCACGATAATAAGCTACGTGCTCT
GAAAACTGATGGTTTTATTAGTGACAGTTCTTCTCAAATGAACTCCAACACTGCCTAATC
TGAAACTGCTGTCTTCTCAAAGCCTAGCCGTCTTCTTCTCTAGAATCTTCTCAAACCTGG
CATCCGAGACCGAAAGCATCTGGTTCAAAA
>contig_23
GAGACCGAAAGCATCTGGTTCAAAATCAACCTCACCCCACACCCAGTCATCCTCGCGTAC
CGTGGCTTTATCCGCCGGTCCAAGCTGTACCCAAAGTACTGCGGGAACTTGACGAGCTCG
CACCTCGGGTACTCCATCGCCAGGAAGAACTCGTACTTGGGGAGCAGGTTCTCCTCCAGG
CTCAGCGTGTGAACGATCCCGAACCTGTTCGCCATGACGCCGACCTCCTCGACGCTGAAC
CCCCTCGCCAGGAAGAAGTCCGTGGTCGGCCTCAGCTTCGCCTCGACGTTCAGACCGAAG
GCCTGCGGGCTCTTCTGGATAAGGGACGCGGCGTCCGCGCCGATCGACCGGAAGTAGGCG
GCGGTCGGCCTGAGGTTGTCGTCCACGCTGTAGCTCATGATGTGGGGGCACCGCGTCAGG
ATCTTGCCGATGCTCTTCTTGGAGACCCCTAGCTCGGCGAGGAAGCTCACGGTCGTCTGC
ACCTTGTTCCGGCTGTACGTGAGGAGCGCCGGGAAGCGGGTGATCACCTTGCTCCACTGA
GCCTTGTCGACGCCGATGCTCTCCAGATAAGCCATCATCGGCTTGAGATTGTCTGACATG
CTGATCCCGCACAGCTGGGGCCTCTTCTTGATGATTCCTGGTATGCTGGAATTTTTCACC
CCAAGCTCAAGCAGGAGCTCCACCAGGGGCTTGATCTTGCGATCCACGCTGTAGTACGCG
AACGCTGGGAACTTGCGCACGATGTCCTTTATCTCCTCGTGGTCCATGCCGAGGTCTAGT
AGGTAGGGGACCAGCTCAGGGAGGGCGGCGCCTGAGGCTGCCGTGCTTATTCGAGCAATC
GCCTTCTGCTTGTTTGAGCTCGTGGGTGTAAACGCCATTGATGAAGATAAGGCTTCCCTT
TCCATAGCAAAAGGGTCGGGGAAATTCTCCACCACCTCGACCAAACTGTCGCCATGTTCT
TTGGAAAGAGCTTCGAGATAGGGAAGGAGAGCGTCTCTGATCTCAGGCGTGCTTAGCTCC
CTTCCTTCAGCATATCGAGATCTGTAAGCAATCTGGAGCTTCGAGACCAGGTGCTCGATG
AAGCCATCCGATTTGTTGACGATCCGTGCGGCCAGCGTGCTTCGCAGACCTTTCTGCCTC
AGAAACAGGGACAGGACAGCCTTTGCTTCCTCTCTTTCCGCTGCAAGCAACCTTGAGCGA
ACAGATGCAGGGCTATGAGGCGCAGCCACCCATAAATCATCAGCATATGACTGTGCATTG
CAAATTGGAAGCTGGCGAGACACAAGGGTGCAAGATCTGCATGAAGAGGAGGACCTCGAC
AGGCTGAGCCGCCATGGCGGAAGCTGCAGGCCGCGGGGCTGGCACGAGACCGGGCAGAGC
TCGACGCGCGGGGGCGCCTCCAAGCAGGCCATTGCCGGGAGGAGACGACGGAGCAGAAGC
ACCGCAACCACAACAGCGGGGAGGCAGGGAGAGAAAGGCTATCGAGAACTAACTAGATAG
ACACGTCATACTGGCCCCCTTCTTCTGGACGGGGACGCCCCCTCGTCTTCTCGAGATTCT
CTCATCCCGTGTCATGGCAAACGGT
>contig_24
GCAGCCCTTCCGAACCTTTCTCGGTGACACCCCGGACGATCACAGTCTTGTGTAACCCAG
ATAGCATCTCCTCATGATCGGTGTCGCCATGTTCCCCAGTGATCAGATACATGTTCCCCA
CATATAGGCCCCAGCGCACAAAAAGATACCTGAGTGCCTGTGACCTTGATGCTAGCAGAG
GGACAACCTGAAGCCTTGTCGAGTTCCTGCAGTACATGATGTGGCACCGGAGACCACGCA
TCCTCAGCCTCTCCCTCATCTCATCGACCGTTTTCACCTTTTTGGGATCTTTGATAAGGA
ACGTGAAGCAGTGTGCATTACTAGACGCCGGGTCCAGCTCGACAGTGTCGCCTGAACCGT
CCTGAGTGGCCATGAGCTTCGCTATGGTCTGCTTCGCGCCGTCATGGGACCAGCGGTGGC
TGATGTGCATCAGATAGTCCTGGTCTGGGCGCAGCTTTCCTTCAGCGTCGACGCAGTTCA
CTGTGCCAGGATAGTAGACCTCGCTGCCACTGCCACAGATGAGGGTGTCGAAGTCGGTCG
CTGGGATCTTGCCGAGCTGCAGAAGCTGGAGTGTTTCGGACAACGGCATCGCAGTGGACA
GCGCGAACCCTGAGATCTTGGACATCTGGGAGTCCGATCGGACTGCTCTGAAAACTTCCT
GGATCACCTGCAGCATCTTCTTGCTAGCACGGCCGTCGTCTTGGTAGCAGTCCACGGCGA
TGACGAACAGGCGCCGGCGCCGGCGCAGGAGTGGGTACTTGTTCAAGGTGCTGCCCGTGG
CCTCGGTTGCGTTCTTGGCACCGTCTGCGACTGAGGACATGGACGGCGGAAGTGCTGACG
ACTGATTGATCTTGTTCATGATCTTCTGCACCTGATCCTGCGGGTCCGACGACAATGGGT
CGTTGGTGTTCAGCGAGCTCTTCTCACCGTCGATGGACAGACGGAGTGACAGGTCCTGAG
CGTCCATGGAATCCTCCAGGAACTCCTCCTCATCNNNNNNNNNNACCTCGGGTTCCTTAA
CCGGCACCCGGCCACCCTGGTGAGGTAAGTGCGGCAGTGCTCCGGCCATGAGTAGAGGTG
GATGTTGCGCAGCCCGTTTCTCCGGCATTCCTGCCACAGGTTCTTGTCTGCCACAAGCTT
CAGCAGTGCATCAGCGATGGCGTTCTGGTCGTGCGGGTCAACGAGCAGTCCGTTGCTCAG
TGCAGTTGTAATGTCGACCGGACCACCATTCTTGGTAGCGACTATTGGAAGTCCGTGTGC
TGCAGCCTCGATCAGGGTGAGACCGAACGGCTCAANNNNNNNNNNNNNNNNNNNNNNNNN
NNNNNNNNNNNNNNNNNNNNNNNNNNNNNNNNNNNNNNNNNNNNNNNNNNNNNNNNNNNN
NNNNNNNNNNNNNNNNNNNNNNNNNNNNNACACTGGCATTGCCAGCAGACATATCGTCGA
TGTCATCTCTGTTTCCCATGATTAGAGTAAGGTTTGCAAGTTCCCTGAGTGGGGGGCACT
CTCCAAAGGCTTTGACGAGGGTAGTGATGTTCTTCTTCGGGTCTGGCCTCGACAGCGCCA
GGATCATCGGCTTGTGAGGATTGGTTAGGAACCGCATCACCTCGGCCCAAATTGGGGGCA
TTGACTTCGGTGAAGCACCCTCCAAACCAACGATATCATCTTTGCTGTCACCATCCCCAT
CAATGTCTTCATGAACCACAACATTGCTGAAATCCATTCCTGGAGGAATCACCACCATCC
TAGGCATGAAACGACCATGGCAGCTAACCCCACGCCTCGCCCGTGCCCTCAACACTTTCT
CAAGCTTGACATCAAATCCGTCGTACAATCCCCACTGTTCATCAATCTCCTGCCTTGTGC
TGGTGATGACAAGCTCTGACGCATCCAGGGCCAGCTCCTCACCCTCGATACGCCTCATGA
TCTTGTATGTTGAATCGATCTCCTCCTTGGACATGCGCCCTTGCTTCAGGATTTGCTCCA
GCTTGTTCCTCCCAAGTGAGTGACCAGTGAGCACCATGGGTACATTGAGCGCACCGGAAA
GGAGAGCAGCAACATCTCCAGCGTCGGCATAGTGTCCATGTATCACGTAAGGCAGTACTG
GCCTCCCATTTCCAACCTGCTCTCCCAGAGCCTTGGACATGTTAAGGATATGCGCAAGAG
CTCCATCGACAAACTCTTGGAGGTAAGGCCACAATGCTTCCTTCTTGAGGTATTTATCCC
GTGGTCCACACGGTATGCGCACAATGTAGGCTCCGGCACTCTCACCCATCCCCTCTCCAT
CGTTGGAACCGGAGCATAACATCTCGGTCGGCTCACCATAGCTCCAGTCCACGTCAGGAG
ATGACACTTGACGAGTGAAGAGGTCCACCCTGTACACTCCAGGCATCATTGACATTGCTC
TTGCAAGTTCGACAACATATTTCACCTGGCCACCGGTGTCAGAATCACGACCTAGTTCCA
TGTTTTCGCCACGAACAAGACCATGCACACTGATGAGCACAATGTAAAGCTTCT
>contig_25
TGGCGTTCTGGTCGTGTGGGTCAACGAGCAGTCCGTTGTTTAGTGCATTTGTAATGTCGA
CCGGACCACCATTCTTGGTAGCGACTATCGGGAGTCCGTGTGCCGCAGCCTCGATCAGGG
TGAGACCAAACGGCTCAACGAGAGCAGGGTTGATGAAGACGCCCTTCATTTTGGCCGCGA
GGCGGTAGATCTCCGGGACGTCAGCCTGATTGTGATGCTTAGGGAACGCCACGCTTCCGT
ACAGATCATACTTGTCAATCAGCTTCAGAACTGTGGTGAGGACACTGGCATTGCCAGCAG
ACATGTCGTCGATGTCATCTCTGTTACCCATGATCAGAGTAAGGTTTGCAAGTTCCCTGA
GTGGACGACACTCTCCAAACGCTTTGACGAGGGTAGTGATGTTCTTCTTCGGGTCTGGTC
TTGATAACGCCAGGATCATCGGCTTGTGAGGGTTGGTCAGGAACCGCATCACTTCGGCCC
AAATTGGGGGCATTGACTTGGGTGAGGCACCCTCCAAACCAACGATATCATCTTTGACGT
CACCATCCCCATCAATGTCTTCATGAACTACAACATTGCTGAAATCCATTCCCGGAGGAA
TCACCACCATCCTAGGCATGTAACGACCATGGCAGCTAACCCCGCGCCTCGCCCGTGCCC
TCAGCACTTTCTCAAGCTTGACATCAAATCCATCGTACAATCCCCACTGCTCATCAATCT
CCTGCCTTGTGCTCGTGATTACAAGCTCTGACGCATCCAGGGCCAGCTCCTCACCCTCGA
TACGCCTCATGATCTTGTATGTCGAATCGATCTCCTCCTTGGACATGCGCCCTTGCTTCA
GCAGTTGCTCCAGCTTGTTCCTCCCAAGTGAGTGGCCAGTGAGCACCATTGGCACATTCA
GCGCACCAGAAAGGAGAGCAGCAACATCTCCAGCATCGGCATAGTGCCCATGTATCACGT
AAGGCAGTACTGGCCTCCCATTTCCAACCTGCTCTCCCAGAGCCTTGGACATGTTCAGGA
TATGCGCAAGGGCTCCATCGACAAACTCTTGGAGGTAAGGCCACAACGCTTCCTTCTTGA
GGTATTTATCCCGCGGCCCACACGGTATGCGCACAATGTAGGCTCCGCCACTCTCACCCA
TCCCCTCTCCATCATTGGAACCGGCGCATAACATCTCGGTTGGCTCACCGTAGCTCCAGT
CCACGTCAGGAGATGACACTTGACGAGTGAAGAGGTCCACCCTGTACACTCCAGGCATCA
TTGACATCGCTCTTGCAAGTTCGACCACATATTTCACCTGGCCACCTGTATCAGAATCAC
GACCTAGTTCCATGTTTTCTCCACGAACAAGACCATGCACGCTGATGAGCACAATGTAAA
GCTTCTTCTCCTTATTGTCGTCAGACCAGACGGTAAGGTCAGAGAAGTTCCTCTGGAACT
TCTTCTTGGTCGTCTCAACCGGCGCAAGCTCGCCGATGGTGTCTCCCTTCTCGCCTTCTG
ACAGATCCTCGGCCAGGTCCTCCGTCGCCTCACGACGCACCTGCTCCTGTTCCT
>contig_26
CCACTAACACACATAAAATTTAGATTGGACCAACAGAATGACTTCTCATTCCTAGTTGGG
ACATGTAAAACTACCAGGAAGCTGAAATATCTGAATGCAAAAACAAAAACAAAAAATGTT
GTGGCATCCATCACAGAATATGTCATCATTATTATCAGGGAACCATCTGTATCATAGCTA
GCAGATGGGAGGTTGAAACATCTTTCGATCAAGCAACC
>contig_27
AGTCAAACTTCTTCTTAAATTTTTCCAATCCCATCCAATCCATAGGTAACGGGATTAACC
GAACAAGCCCTAACAGCGCTAATTGACGGGTTTCTTCTTTACTTAATTACCACACGTACA
CCCTGCCCCTGAAGAACCCTCGCTCTCTGCACAGTCACCCGTCAGTCAGTCAGTCAGTCA
GTTGAAGAGGTTTAGCAGCGGCGGGGGAGGCCTGGGCTCTCCGTGTCCGTGATCACCGGT
CTGGTCCTCGCACGTGGTCGTAGCCGAGTACTCGTCGGACGCGCCGGCGGCGCAGCCCCG
CGGCCCGGCGCCCGGCGGCGACAGCGCTGGCGTCAGGCAGAGGTCGAGCTGGTGGCACGA
CGACTGCAGCAGCAGCCCAGCAGCGGCAGCAGCCGGCGGCGGCGGGCGGTGGTGGGAGGC
CGCGGCCGCAGGGACGGCGTTGTTGCTGGAGCCGCCGTTCGCGTTCCTGCGCTTCGTTGT
GGACGGCGCGGAGGAGGAGGAGTTCTCGGGCGACGCGGCGGCGGCGGCGGCGACCAGGCC
GCCGACGCTGCCGTAGAGCCCGTCCATGTCGCGGTCCGTGAACGCGGCGGGGACGGCGGA
GAGCGCGCGCAGCGACTCGCCGCGGAGCACGGCGTCCGCGGCGGCCTGGCACAGGTCCCA
GTTGCCCGTCCACATGAGCCCGATGGCGCCGCTCACCGGGTTGATGGTCCGCCCGCAGGC
CTCGTACAGCAGGGACCGGAAGAGGGCTGGGCGGTGGTGCAGCGGGACTGCGGCGAGGGA
GGCGACGAGGCCGGCGCGGCCGAAGAACT
>contig_28
TTCACAATCAGATGAAAGCTCCTATCTCCCACTGGCCGGAGGATCTATCGGGCTCGGCGG
TATGTTTGAGTTTTCACAATCAGGTTATGTAAGCTACAGATCAAAACCCATAAGCACATC
AAACAGACAGAGAACAGAGCACAACATAATGTTATGTACATATTATTCAAATGTTGTCGA
TTAAAAAGCGTATACAGCTGGTGATAACGTTGCTACATCCAAATAGCGTGTAGCATGCCT
AGCAAGCCAAACATATTACCTTACAGCAAGCATCCCATTGCCGCTTCNNNNNNNNNNNNN
NNNNNNNNNNNNNNNNNNNNNNNNNNNNNNNNNNNNNNNNNNNNNNNATCACGATTATCA
CCGCTGACCAGAGTCTACTCCTTCGAGGCGTGGACTGCGGACACGGTAGAGACCATGGAA
TCGACGCCGCACTTGTTGCGAACGTTGGAACCCCTGCATATCTTGTAGTATCCGTTCTCC
CCCCAGTTCTCGCCCCACGAGTTCTTGATGATCCAGTAAGGCTTGTCCTTCAGGCGAATG
GGGGCGAAACCAGAAGCACCATATCCAACAAGGAGAACACCATGGTCAAGGTGCCTGCCA
CAGATGTATGGGCATGACACGCCTCCGATGTATGTCTGCATGTAGGCAGCATTGATGCCG
ATTGCCAATGGCCCATGTTTGATGAGGTTAGCAGAAATTTGAGCCTCGTCCACAGACACA
ACACTGAAGTTCTGAACTGAAGCAACAATCTTGGACTTGTCAAACTTGCATTTGCCATCA
CTCCCAGTGTAAGGGTAATCCTTCTCACTCTCAAGGCCACCGGCCTTCTGGAGATAACTG
AATGCCGTCGTCATTAGCCCACCATTGCAACCCGAATCACATGAATCAGGCTCCGATGAA
TCACACTCGTGGTCACAGTCGACGAACTGCTGCTCCGAAAGCACCTCCAGCTTGCCAGTT
GCGAGGTAGTGCGCACCCTCCAGCGCTCCAGACGCGCTGAACGACCAGCACGACCCGCAC
GAACCCTGGTTCTTGACGGGGCCGACGGCGCCGTGGTCCCTCCAGTCGAAATCGTCGGGG
AGGCCATCGGTGGGGAGCACGGGCGCCTCGTGCGCCGACTCCCCGAGTTCTCTGAGGAGA
GCGCGCCGGGACTTGCGGAGGCCGAGGTAGGTCCGGCGGAACTCTGCCGGCGTGAGGTCG
GAGAACTTAGTGATGCCGTGCTCCGCCGACGGGTCCAGCAGCTGGTGCCGGCGCGCGCGG
CGCAGGTTGGCCTTGAAAACGGACAGCCGGTACGCGTGCTCGTCGGCGTCCTTGTAGGAC
TTGCCGAACCGCTGCACGAAGCTCAGGAAGTGGGACTCCGCGTTCAGCTCCAGATCGTTG
TCATCTCCACCGGGAACCACCTGCCGGATCAGCGGGTCCTCCGCGTCGACGGCGGCGGCT
ACCGCGGCGGCAGCCGCGAGAGAGAGGAGGAGGAGAACGCGATGAGCCATCGGGGGATTC
CTTGCTTGTCTGGTTTGGATTGGGTTGCTTGGTTTCGGTTCCCTTCTCCCCCGCTACTGT
CACTTTATACTAGGAGAAGTAGTTGTTGTTTAGATATTTTTTTGGAGGCTTCATAAACCT
CTAGATGGTGCGATTTTTCGTGTAAACCCCTATTTATAGTGATAATATCAACCGC
>contig_29
ATACAAATACCAATTATTCTGCAGTTGCACTACTTGTCCAAATTAACCAAACTTTGATCG
GATACATGACAAGCACACGCACACGGCTGTCTGTAGAGTACATCCCCGACGACCGCTCAG
AAGAAGTTGGGGTCGTATCCGTTGCTGGAGGTGGCGAGGATGTAGTAGGCGACGATGTGG
CCGAGCGAGCCCCAGGCGAGGACGTCGACGAGGTTGAAGCCCACGGGGTCGTTGGACTTG
AGCAGGCCCGAGAACTCCTTGGCTCGCTCGTCGCCGGCGTCGAA
>contig_30
TCTTGAGCAAGCATGAAAAACTTGTTAACGATCAAAATAAAGATGAGCTCCATGATATGT
TCATCTGTGGTTTGTTGTAATGTTGTTACAGTACCGCTTCAAATCATATACAAATCATTC
TTTTCGAATTTGTTGTCGGTAACACGTGAAAGGAAGATACCTAATTTACATGAGAGCTCA
GCATATTCATTTGTTCTCCATCTCATTCTACAACTTGCACGGTTCCTGATGCCCACAGCT
CTTAATAAGGCTAGAGTCAATGTTTGAATGCTGATACAAATAAGCACCACTAAAACTTTG
GTCTACCATGGCAAATAAAGCGCCTTTGGGCTTTTGATCTATGTTTGCATCTGGTTTCAG
ACAAACGGTAACCATAGTGAAAAAACCTTCCTTCTGATTATATATATCTCTCTCTCTGTA
GCATGTTGCGTACAGTATTCCCACTCAAATTGTCTGAAACGATGATTCTCAGGACAATTA
ATGTTTTCTATTATGTACATAAGTTTCTCAAGGTTTTACAAATAGTCCAACACTTCCATC
TCATCATATAATTCTCTCCGCTCCTTCAAAACCCTTGGTCTGTCATTGACTATTTCTAGG
ACCTCTGGCCTTGAGCAAAGAACACCACAGGACATGCCCACATCCACGCACCAGACTTTG
CCATCACATTTACAGGTCACCCCATGCGTCTGTGGTGTGTGCCCTACAACCATCCCTTTG
GCTCCTACAGCTTCTAGCGTTTGTTCAGCAGCAATAGAAGATAGCATCAAAGCGCGTCGT
GTTCTTTCGGCAGGGTCTTGCGAGTACATTCGACTCCACACGACGCTGTCATAACCTCTA
GTAGCTATGAAGGGGATGTCTGTCTCGTCACCACTGTCTTCGCCTGAACATTTCATCCAC
ATTGATACCTCCCTGTTCATACGCTCAATCCCATATTCAACATGGTGAGGAAGAAGGCCA
CCATGACAAAAAATCCAGTCATTGATCTTGAGGACAACAGGATGCCGAGCCAATTCACGA
GCTAGCGGACCACCTCGCTTGAGAAGAGATGATCTTGCAGCAAAGCCTTTCTGCTTCTTG
ACGAAATTCCAAGGACCCCAGTCACCATTAGGCAAAGCTACATACTCTTTCTTCCGTCTT
TCACAGACATTTACCCAGTTGAGAAATGCGTTATCCCAGTTGCCATCACATTCATCCAAG
TAGTCAAGGAAGCGCATGCACTCATCAAAGCCTCCCGGATCACAGTACCGGAAATCACCT
TCCACATTCATAGTTTCGTGGTTTCCGTTAACCTGAGTCCACGGAGTGCATGGTGACCAG
TTGTGTGCCATGGAGACCGTGGCGAATATAGTTCGTGGCGTCCGAGTTTGTAGGAATAAC
GGTAGAATCGCTCCCACAACTCTGCATGTGCATGCTTTTTTGTCCAGTTGTTTCAATTAC
AATCAACAAAAAAACCCTAAAAGGCAGTGAGTTAGTTGCTGCAGAAAAATCCTCTGCGTT
TGTGTGGTTGTTCGTTCTCGAGAACTTGCCGGTAGGGGTGCCGCTGGGGTGGTAACGACC
TTTAAATTTTACACTATAAAATTTAAGGATAGTAAGATTGGACTCTATTTCTATTAATTT
TTGAACTAAAATATTTTTAGGGCCCCAACAATTTG
>contig_31
GGATAAATCAATAATTTGAATCCATATCACAATCCCAAATCCGAATTGATTTGTCAAGAC
CTATAGAAATCACTGTGGTCGGATTTAAAACTCAGAAGAGGCACACCCATTGTTACTGCT
CGAAGCAAATGGGCTCATCATAGCAGAGAACAACCATGAAAGGATGCACGTCACATATTG
AACATCGGTTTAAGTCAGTACAAAACACAGAAACAGCTGATACCTACGCAAACTAAATCT
GGACAAACAGTCGAAACTGACGGAAAAACAGTATATCACAACTGTAATGTATAAGACATG
CTAGTTCCAATCCATGAACATCACTAAGCACGTAAATTCTGAGCCTCCTGAAGTGCTTCC
TGCAGATTCTTCACCGCACTGTCATAGTAAACGAAGCCCATAAACCAAAACTCATGGTTA
TCAACAGAAACCACCTGAATGTATTTCTCTGCTGCATTTGTTCTGCTTGTTGATGAATTA
ATTGATCGCAGTTGAGCAAGGGGGATGACCACCTTGTAGTAACTCCACTCAGTTTTGTCT
CCAACCTGGTATGCAAGTGGGTTATCACTACAAAATGCCAGTTTTACATTGGACAGGTAA
AGCACACCCATAACAGGACCAGCCGAGGTTGACAGATAACATGCATATGGCTTCTTGAGC
TTTTCACCAGGGGCGACCTCAAAAGTTTGATGGAAAATTTTGTCATATCCACCTTCTGCA
ATGACTTTGGTGACCTGTGAGATCCTGCTCATTGCTGCATCAGTAATGCTTGGTCCAGTT
TTCACTGTTTAAAGAATCAGGAAGACCTGATCAGTTTCTCCACATTGTATGGACTTAAAG
AAACAAGGCTATAATCTAGTGCTCCCATTCCCATTTGACTTAAAGAAACAAGGCTACACA
TAGATTTTTCTATGTGCTTAGATATACACTGTGTCTAGATACATCGTACCTAGAAAAGCC
ACATCAA
>contig_32
CCTGTCCTTTGAAGAAGCAATGACGACAGGGAGCAACTGTTGGCATGTGATATCAGGACC
CATGACAGGAGCTAGCAAAGAAATAGCTTGCAAAGTGGTCATCCGATACAGATAATGTGG
GTTGTTTATCTTCTCCAAAACCTGGGGAATTATATGTTGCATCGCCCACTCAGGGCCAAA
TTCCTCTGTCAAACGCTTTAAATTATTGGCACCAGCATCTCTGATCGAGAAAACCTTATC
TTCCAACCACTGCATGCAAAGTGCCCCTAACTTGTCATCAAAAAAACCAACACCTAACTG
GCTGGCCAACAAAGGTATGTACTCAATTATGGCAAGCCGAACTCTCCAGTGCCTATCTTC
AGAGAGCTCTACAATGGCTGGCAGAAGTGATTGCGACAGCAAGTCAATTCCAATAACCTG
GTTAACTTGATCAAGTTTGCTTATAATGTTGAGTCGAACATCAGGGAACTCATCCTTCAG
CAAAGAAAGAAAAATGGGAAGCAGTTGTTCAAGAGTGGCGTCCTTTCCCAATACAGGAGC
CATTCCCATAATAACCGATGCCAAAGCTGAACGAACATGCTGAGATGAATCTGATGATAA
TTCCTTGATACACGGAAGAATATGTTCAATTGCAATTTGTGGGTTTAATATTTTGCAGAA
TTTTGTAACTTTTCCAGCAGCTGCAATCCGCACTTCAGCCTCATTGTCACAGAGAAGGCG
AACATACGCTGACACCAGATCACCCCTTGTGGGCTCAGTACCAACAGCTTCACATAGTTC
ATACAGTTGATTTGCCACCATATAGCGCACACGCCAAGATTTATCCTGAGAGAAATTTAC
AATAACTGGGAGAATATGTGCTGCACAATCTTGGGGCTCCAACAACTTCCCAAGAGCAGC
ACAACCCTCAACTGCCAATAGTCGCACTGAATCTTGGTCATCTTGAGTTAGATCATCAAA
CATTGACATGATTTCTGTCTTCAAATGACTTTGTTCCACTGTTGCAGCAAACTTCCCAAG
ATTAGATGCAGCAGCTCTTCGTACCATAGGCATGTCGTCTTGACATAACTGGCCATAAAT
TGTCCTCAGTTCTGCCTTCAGTTGTTCAGGTGCACTAGGATAGGCGATATGAAAAAGGCC
ACATGAAGAAACTCGAGCTGTGAACCACTCACCTACCGCCAACCTCTTTACGACATGGGC
AAACCAGTCCACAATATCATTTTCCTTCATCTGTGCTCCTATCTGACAAAGTGATTCCAC
AGCCTTGTCTCTGACGCAGGTCTCCTCCACAGTACACAATGTTTCCAGTGGTGGAAGCAA
AACATGTGCATGCTCTACTCCTCCAACATAAGGAATAAAAACGCCCAACTCTTCTGCCAT
TGCAAGAAGCACCTCATCTTCATCATCGTTGTTTTCACTAAGAAAAGGAATCAGCTCCTT
CCTGGTTCTTTCTTCACCCAATGCCCGGGCAATTGTAGAAAGCTTTTTGATGGAGTTAAG
GCGCAACTGGATGTCTTCATTCTTGAGCTCATCAATCAGTACAGCAATTGGGTAAAGAGG
CTCATCAATCATAGCCATTATTATGTTTGGCTATAGATTTTTTTCCAGCTGGTGGGTGCT
CGTCGCCGGCGAAGAGATCAACGAAGACCTCGGCACCTG
>contig_33
TGCTTTGCGCTGGTGAGCATGTAGACGAGGAACACAATGCAGCAGTAGAAGAAAAAGGCC
TTGATGAAGCGAGACTCGGCTAGAATGGCGTTGTGCAGAATGTACAGCTTGTCCAGAGCA
GCGAAAATGTTAGCCTGCTTTGCTCTAAACTCTTCCTGTGCTTCCAGTATGGAGTGAGAA
TTCTGGATGAGATGCTCATGAGCTTGCCGGATCTCTTCTTGTCGGGACAGCAGCTCCTCC
TGCTGACGCTGGCCAAACTGTGCAAGTCTCTGAACTGTTTCCCTGCTTTCTTCAAGAGCT
TGTGCTTGAAAGCTGTGGAGTTCATTCAGTCCATCCATGGCCTGTGCCTGTCCATTCAGT
AGCTGCATCTGGTTCTCCAACGACTTTCCAGCAGCACTCCCAATGTCATCAGCGGTGCTC
TGCAAATGCTGCATCTTCGAAGACATCGACGCACCGACACTTTCGATTTCCTTGTGGATA
TATCCAGTCTCCTGTTTCAGCTTATCCATCCCGTTTCCTAGCGTTTGGTACGACTCCTCA
ACGCGCGCCATGCCGGCCTCGATCTTCTCCCTCATCTCTGCCTGCCCTCTGCCCAGTTCA
GCCTGAGCGGTGGCGATCTCCTTGGACTGCTCGAAGATGGACTTGGAGTGGAGCAGCACG
TCGTTGATCTGCACCCCGACGTGCTTCGACGCCTCTGCCAGGTTGTCGGTCTGCATCTCG
ATCGATGACAGTGTGTCCTGGACTTTGCTCGACTCTTTGATGATGTGGTCTGCCCTCTCC
TCGATCACCTCGAGCTTCTCCTCGGCATACTTGGATGTCCTTGTGAGGTCGTTGACGAGT
CTCTCGGTGTTGTGCTTGAAAGCTTCAGCCTGCAATTGGTGGCACAGGGTGTTGGTCTCC
AAGAAGAACTCGAGGAAGACCTTGTCTTGGGACTCACCGAGCCGCTTGCGGCAGTGCACC
ATCTCGGATCCCTCGGCGCAGGACGGGAAGGGCGAGCGCCCCGAGTCCTCCTGGAAGCAG
CTGCTGAGGTGCCACGCCAGGCGCGACTGCCTCTCCTTGTCGGCCATGATCTCGCCGCAG
CTAGCGAACAGCTTTCCGTACGCATCCTGCCAGCAGTTCCGCGGCCCGGCGAGCTTGCCC
CGCGCGTTCTCCAGCAGCTTGAGCCCTCTGGGGCCACCGGCCCCGTCCATGGCGAAGTCG
GCCACCGCGCCGTCGAGCGCCGTCGCCGGAGCGCGGTCGCCGCCCGTGGCGGCCGTCGAC
GGGGACGGGGAGGAGAAGATGTTCCACGAGAACCCGCCGATCGTCACGGGGCAAACCAAG
AGGCAGACCGAAACCGCCAGCACGGACCACGCGTCCCTTGACATGATGTATTGGTAACTG
CACTTGGCGCCGGCGATAAGCGATCTTTTTTATATCTTGGCAGCCGGCAGCCTAAAATCA
GCGCGGGTCAGGCGTTCGCATGCAGTCCCTGCCAGGAACAGCGAATTGAAGGGCATCATA
AGGAGAGAGAGAGAAAAAGAAGCGCTCATCGGATGCAGA
>contig_34
CGCTAGCTGAGCGGCGGGTGGCTAAGTTTTCCATGTGAGGAACTCTCCTGAGACAAAGTC
GTAGTGGGCGCCGATCAGCTTGAGGGTCCCATTTGCAAGCCCTTCCTTGACGAAGGGGTA
GGTCTTGAGGTTCTCCAGGGACACGTTCACGGCCTCCTTCTCGAGAATGGAGCACTGGTC
ATCGAACGGCACCGAGGCGTGCTCTTTCTTTACCTTGACCTTGGCAGGGAAGCCGATCTT
GACCCAGTTCTCGACGAAGTGGAAGTTGTCGGGTGCACCGTCCTGGAGGGAGAGCAGCGC
CCGGATGCCACCGCAGCAGCTGTGGCCGATGACCACGAGGACCTCCACCTTGAGGGCGCA
CACAGCGTACTCGATGGCGGACCCGATGCCGGTGTACTTGGTCTTGTCGTAGCCTGGGAC
CATGGCGGCGATGTTGCGAACGGTGAAGGCCTCGCCGGGCTGCAGGCCCAGGGTCACCGA
CGGGCACACACGGGAGTCGGAGCAGGCGAACACCATGTACTTGGGGGCCTGGCCGGCCTT
GAGAGGCTCGAAAAGCTCCGGCTTCTTGTCATACACCTCGGTCTTGAACTTCTGGAACCC
GCTCT
>contig_35
GACGCGCGCGCCAAGGGCGGCTACTGCTTGGCCTGGGAGTAGATGAAGGTTCCGAGGATG
GCGATGGCGGCCCCGAGCGCGTTGATGGGCTGGACGGGCGTCTGGAAGATGATGATGGAC
GCGACGATGACGGAGATGCGCTTCATGGTGTTGCCGATGGAGAAGGTGAGCGGCGAGATC
TCGTCCAGGGACATGTAGGACACCTGGTTGTACAGGTGGTAGAACACGCTCTGCGCCGCC
ACCCACCAGACGAAGTTGGGACCGATCTCGGCGACTGCTGTCTGCCAGCCCGCTGCCCAC
ACCTTGGGCCCCTCCATGGCGACGGCGAAGGGCAGGAGGATCACCAGCGACATGATGGAG
AGGCAGGCGTAGTAGTTCATCCCGCTCACGGACTTGCCCTTCATCCCCTTCTTGGAGAAG
ATGGTCCGGACGACGAATGCCAGGTTCGAGATCATTGCCCCCATGAATCCAACCATGTTG
AAGTTGAGCTCGGTGACGGCGGCGAGCGCGCATCCGCCGATGATGGGGAGGAGGGAGAAG
TAGACCGGCGCCGGGAAGTGCTCGCCGAGGAAGAACCTGGAGACGAGCACGCTGAATGCC
GGCTCCCCGCTCTTGATGATGTGCGTGAACGACACGGCCACCTTGGCCATGCTCACCGTC
GCCGCCACGTGCCCGATCGTGTGCGCGATCGCAACGGGAGTGAGCGCCTTCCAGAAATCG
AGGTCCGTCTGGGGCGCCTCGGCGATCCTGGTGGCCCAGGA
>contig_36
TTAGGCTGGGAGCGCGGCCGCCGGTGTGGCTGGGGGAACCCGGTTCTCAACAGGGATCTC
GGCAAACTCAGAAAGGATCGCCCGGAACTCGTCTCCGGTCACTGTCTCCTTCTCAATGAG
CACCTCAACGATTTTGTCAATGGCCTCCCTGTTGTTTCTAATGTGCCTCAAAGCGATCTC
GTAGGCCTCATCCGACAACTGCTTCACGGCCGAATCAATGTCCTCCGCGAGCTTCTCTGA
CATGGAGTTCCTTGCCATCATTCTCATGATGACGTCCCCACTCTGCGCTCCACCCTCCAT
CAGAGACCATGGACCAATTTCAGACATACCGAATGTCACAACCATCTGCTTGGCTAAGCC
AGTAATTTGCTGCAAGTCACCAGCAGCTCCAGTGGTCACCTCAGGCTCTCCAAATATGAC
CTCCTCAGCAGCTCTACCACCAAGGCCGCCAACAATTCTGGCAAAAAGTTGCTGCCTGGA
GATGAGTGTTGGGTCATCCATCGGGATAAACCATGTAAGACCACGAGCTTGACCCCTTGG
AACTAAGGTAACCTTTTGGACAGGATCATGGCCAGGCGTCAAAGTTCCGCAAATTGCATG
CCCAACTTCATGGTAAGCAACAAGACTTTTGCTCTTCCCGTCTGTCATCACGGTCCCTTC
CATACCAGCTACAATTCTGTCAATAGAATCATCAATCTCTTTTGAAGAAATTGCTGTCCT
TCCCCGTCTTCCAGCCAGAATGGCTGCTTCATTCAGAAGGTTTGCCAAGTCTGCTCCGCT
GAACCCAGGTGTTCTCATTGCTATGACATCAAGAGAAACATCAGAATCAAATTTCTTGTT
GCTACCATGCACTTTTAGAATCTCTGTCCTTCCACGTACATCAGGAACGTCGACAGACAC
CTGTCTATCAAAACGCCCAGGTCTAAGTAAAGCGGAATCCAAGATGTCAGCCCGGTTAGT
GGCAGCAATAACAATAATTCCAGTGTTGCCCTCGAAACCATCCATCTCAGTTAGTAGTTG
ATTGAGAGTCTGCTCCCTTTCATCATTTCCACCACCAATACCTGTACCTCTTTGCCTTCC
AACAGCATCAATTTCATCAACAAACACTATGCAAGGAGCATTCTCCTTGGCCTTCTTGAA
AAGGTCACGAACTCTGGAAGCTCCAACACCAACAAACATCTCCACAAACTCAGAACCTGA
AATTGAGAAAAATGGCACGCCAGCCTCTCCTGCAATTGCCTTGGCAAGCAAAGTTTTACC
CGTCCCAGGAGGACCGACAAGCAGAACACCCTTAGGAATGCGAGCACCAACAGCAGTGAA
CCTTTCGGGTTTCTTCAAGAACTCAACCACTTCCATGAAGTCTTGCTTCGCTTCATCGAC
ACCAGCAACATCATCAAATGTAACACCAGTGTTGGGTTCCATCTGAAACTTGGCCCTAGA
TTGACCAAAACCAAGGGGAAAGCCAGGACCATTGGGTCCACCGAGGCCACCCTGTGCCCT
TCTTGAAAGTAAAAACAGACCACCGATAAGGATAAGCGGGAATGCCAAATTTCCAATAAG
GTTGAACAGAAGAGAACCAGAGTCCTCCTGGTTGCTGTGAGCAGCAAAATCGATGTTCTT
CTCCCTCAACTTCTGAAGAAGCTCCTGGCTTAGACCAGGAAGCTGCACACGGACTCTTTG
CACGCGGTTACCAAGCTCAGGAGAAATGGCCTCCACAATAGCAATTGTCCCATTCTCAAA
CAAATCAACCTTCTTCACTCTATCCTTGTCAAGATACTCAAGGAACCTCGAATAAGACAT
CCTCGAGGACGAGACGCCTTGCTCATCAGCGAGAGCTTTCTTAGCGCCCAACAAGGTGGG
CAGTCCAACTCCAAGGTTCCCAAGCGCAAGTTTTAGGAACTTCCTTCTGGCATCGCTGGT
TTTGTGCTCCAAGGAAGCGGTCACTGACACCGGCCTTTGTGTGACACCACTC
>contig_37
TGGAAAAACTTGTCTGTGTTGCGCACTTCGTGCCAATCGGTATAAACCATCTCTAATGCA
CAATTTGGTTTGCACATCCAGCTGACTAACAGCATTCTGCAGTTGTCGAAAGCTGCTTTC
TTCAACAGAGATATCAGAGGACATGGATGATACAAATGAGCCATCCACTACCATTGAAGT
ACCCATTGTAACTTGAGGATCCCCCAGAGTTCTTTTCCCTAATCCTCTTCTTTCAGATTC
ATTGTTCTCACAAGGATAAGAAGCACTTCTTGTCAATGTTTGAGGATGTCTGTTCATGAC
ATTATCATTTGTCGGCTGTGTTGGTTGCATGTTCACAGTTTTCTTCTGCACTTTTGAATT
CCTTTGTGAAAAAGAACCACTAGATGGACCGAACTTTTCTTCATAGGCCTCATAAGTAAT
GTTGCTTGGTGAATTGGAATCTAAGTGGTGCCTTTGATTCAGTAAATTTTGAGAGGAGCT
CAGCTGAGAAGTTGATGCTATAGAAAATTTCTTGTCTTCCATACCTTTAATTGTATGTTC
AGATGAAT
>contig_38
CCCTTGGAACTGTGAGATGTGGCAGGCAGGAAATCATATACCAGGAGGGGATTTCAGTGA
CGAGGCATCGTCGGCTGCTACAGCCACAGGGACATGGCCGCCAGATGACTCGCGGAAAAG
TAGCAGAGCGATAGACCGGTCGATCGGGTTTGTCTGCGTCTCGATGCTCCGAGGGTCCAT
GAACTTGCACGAAGTTTCTGCGTTCTCCAGTTCCTTTCCGTCCTCGCTACCACCATTGCT
GTTCATCGTATTTGGAAAAACTTGTCTATGTTGCGCACTTCGTGCCAATCGGTATAAACC
ATCCCTGATGCACAATTTGGTTTGCACATCCAGCTGACTAACAGCATCCTGCAGTTGTTG
AAAGCTGCTTTCTTCGACTGAGTTATCAGAGGACATAGATGATACAAATGAGCCATCCAC
TACCATTGAACTACCCATTGTAACTTGAGGATCCCCCAGAGTTCTTTTCCCTAATCCTCT
TCTTTCAGTTTCATAGTTCTCACAAGGGTAAGAAGCTCTGCTTGTGTTCATAACATTATC
ATTTGCTGGCTGTCTTGGTTGTATGTTGACAGTTTTCTTCTTTTGAGTTTCTTTGTGCAG
AAGAACCGCTAGATGGACCGAACTTTCCTGGATAGGACTCAGAAGTAATATTGCTTGGTG
AACTGGAATCTAAGTGGTGTCTTTGATTCAGTAAATTCTGAGAACTCAGCTGGGAAGTTG
ACGCTATAGAGAATTTCTTGTCTTCGGTACCTTGAATTGCATTTTCAGATGGATACTGGT
TTCCAACCATATCAATGTTTTCATGTCCGCTGCATATCTGGTCAGTGGGCAACAACTCCA
TCACATCCTCTTGGTATATCTGTTCACCATATGCATTCGCATTCTTCTGCTCACTGAACA
GATAGGTATCATTGAATTGATTATCACATAAATCCGATGAAGGACCAACCAAGGGTAGTG
ATTTATCTTCTGCACATTGGAATNNNNNNNNNNNNNNNNNNNNNNNNNNNNNNNNNNNNN
NNNNNNNNNNNGTAGAGTAAACAGCATCTGAAGACGGAATCCAAGATAACCCATCTGCAT
TCTCCAGCTGCTGCTGACCATATGTTGAATCAGAACTCCTGAATAATGTATCGACATCCT
CAAAATTGTCAATGCCAGGCCATTCGATGTAGTTTAGATCATTATCTCCATAAGTGAGGC
TATCCTGGGGAGCACTGTGGTTATTGAGAATGGACGAACCATTGCTCAGTGCAAACTGAC
AGGAGTTCCAGTTATCAGCTGGACATCTGGTCTCAGTTATTGTATTTTCTTCTCTCAAAG
GAAAGGCAATGGAGCCATTTTTGCAGTCACCAGCGCAGCTTATATTCTGGGATAATACCC
CGTTCGCATGTTGGATGTTCTCTGAATTACATTTCAGTGAACCTGAGCTATTTGTACCGG
GGATGACACCTTGGATTTTCTCATTAGCAACTGCATGCTTCAACTTCTTACTACTAATGA
CACCAGAAGCCTCAACTCCACCTTTATGTTCGTTGCTACTGCTGTGGGCAAACTCATCAG
TGAATTTACCTTCGAACTCACGCACCCTCCAATCTTGCATCCCTACCAATTCTATCCGGG
TCCGAAACTATACCAGTCCACCGGATTTGAGATCATATTCAACTCAGGATCCCCAGTTCT
TGACCAACTACAGCTTCTGCTTCGGGAAGACGGCGGCGCCGGCGCAGGCTTGCTCGCT
>contig_39
TTAGTCCCAACAATGGCAACATGGAATGCTCACAACCACGACAGAACACCAGCACAACCA
ACTCTGAGCAAACTTTAATGAACCCGAAAAGGTAAATAGCTAGGCAAAAATTCTGGCCAA
AATATGTACATTTCAATTATGCTGCATCCCTAACATTATTCCTACACAATGCAAAAAAAA
TGGTGATGCTTCCTACACCAAACAACTTAGCAGTTAGTAATAAAATACATAATACCCGGA
TGGTGAGCCATCCATCTATGTTCACAGTACAAATCATTATGACACATTGTACATTGTTTA
CAGCACAAAATGTATGAAGCTAAACATGACTCATCTCCCATCTGTTAAATTCGCATTGGT
GAGCTCGACAGGAAAGGCCACATCCCGCAACTGGCACAGTACACTAATAAACGATCTGCT
TAGCTATATGCTGAAGCATGTTTCCTCACAACACGAAAGCATGAAATTCAAGTGCATCCA
CTACTGTGCTTGGAGAAAAATTATGAGGCTCAACTGAATCCATGTCAACATTGATCAGCT
ATTTTCGGTGCTTCCTTTTCGTTTCAGTTCTTGGTCGCTTTTCCTCTTCCCATTCCCTCT
CGTGCATTTGGTCAGACTCTCGACGACTTGACTTGCTTGTCATGTCCTTGCCATGTGTCC
TAGGAAGGTCATCAGCGTGTGAAATACGATGCTGTGAAATTACCCCTTTCCTTTCTCTTT
CTCGTATGTCAGACAATTGTGAGCTGCCAGATCCATGGGAGGGAGGCTGTGGAGCAGAAG
GTGCATATTCCCCAGCTTCTAAAGTCTGTTCTCGCTTGATCTTTCTCCGTTTAGAAACAT
TACTAGGATCACTGTCTTCTTTCAAAGAAGTCCCCTTTTCCCTATCCCTGTCATCTACCT
TGTTTGATAAAGTATCCCTGTCCTCACGCTTTCTATCACGAATATCTTCCTCTCTTCTGT
GCTTCCCATCATCCTGAAATGACGAAATATTCTCCTCTGACTGCCTCCTTTCTTTCTCGT
CGTGCCTAGGAGATGACCTTTGAACATGCCTGGAGCTCCCACCCCTTCGGTCAGCATCTT
CTTCACGTCGGTTGGCGCCAACTGATTGGGGTACAAAACTTGCGGGAAGAGGTGGGGGCG
GTGGCAAACTTTGCCCTCGGAATCGTTCATCAGAAGAATGTGTCCGGTCCACCGAAGGTT
CAGCATATTTAACTTTATTCCTCTCATCCTTATTTCTATCCTCTCTACCTTTTTCAAGGG
CTTTATCTGTAACTCTCTCTTGCATCCTTTCAATGGAACGTTCTCTCCTGTCCGACAATC
TATCTGTTGATCTCTCAATGGCATCTTCCCCACGACGCCTTTCACCCCGATCTAATTTTT
CCCTAGGATCTCTGTCATATTTATCATCAGATTTTTCTTTTATTTTGCCCGCTCTTAAAT
TTTGTTCCTCATTAGCACTCTTCTCATGATCCACTGAACGAAACTTATCTCCACCACGTG
AGTCCAAACTCTTTTCCTTGTCTACATGGTGTTCACTCAAATCGGGTTCATTTTCTCCCT
TCCTCCGTTTACCTGATCTATCTTGCTCCTCAACCGGCGGTCTTTTTTGCTGTCTCACAG
GAGAGTCAATCATATCAGTAGACTCAACAGAGGGATTGGCTGCTCCATTATGTGTAACTG
CATTTCTTTGAGAAGATGATGAAACCTTATGCGGCGCTGGATGCAAGTTACCATTGCTAA
TAGTGGTACTGGTTTCTTGGGCAGCATCAGCTGCATGAGACACTTCTCTATCAACAGTGG
AGACTTGTTGATTTACATTCCAGCTTGTAGGTTTCCCAGCTTTTGCATCTTCCTTTGCAA
CATCATGCTTCATTACCTTCCCAGCATTGCCAGCACGCTTTTGTGTTGCCCTTGTCTCAA
ATTCTGAAGTAGATTTTGTAGAAACTTTAACCCCCTCATCAGACACAGGTTTTGGAGGCT
CATCCACTGCACGTGCAACCACTGAAGATTTCCCTTGTACGGAGGAAGATGGTATTAGAA
TATCAGATCCATTTGAAGCCACAGTGCTCTTCTTTTGCTGAACGTCAGGCTTCATAGCAC
CCTCTGACCTTTCATGCCTATTCTCTACAGACTTTGCACGGGCATTTTGATCTTTTGCCA
TCGAGAGATCTGCTGACTGGTTTCCAAGCACAGATCTTGCTGTTGCTGGCTTCAGATCAA
TGTGACCCCCGCCAAACTCTTCTTCAGATAGCCAAGAACTCTTGCGAGCAGCTAAAGCAG
CAGCTACACCAGTGGCTAGAACTTTAAGATCTTCTCTTTCATCCCCTTTTAGTTTAGCCA
CCCGTTTCTCAAGATTGACACCACTTTTACGAATCACCGGGAAGACACTAGAAATCTTCG
TAAGGACAATAAGGGCATTTCGAATTTCCATGTATTCTTTTGATTCCATACATTGATTAA
GTGCTTTGGTGATTCTTGAACTCCACTTCCAATGAACCCGAACAAACTGACTGTAGGACA
CACGCTGGCTGTTTGGGTATCTGAAGTACACTGCAAAACCAGGTTTGTTCGCACATTCAC
GCTCATAGACAGATTCATCACTCTTCCAATAGTAGGCCATCTTCAACGTATCATGAAAAA
ATCTTCCAAGCCTGCCAGCTTCAAATTCTGTGCAACAGCATATCATTGGCTGTAGGGTTT
TACAGACAAGAACATCGATATGATTGACTGTGTTAAAGAAGGGAGTCCCAAGGGAGTGTA
GTGTTTGGACAAATGTAGCACAATACACTGCATCTTGCATACTAAAAACACATCGTGGGA
ATATGCAGCGCTGCAAGAATTCCATGTTGATTTTCATTGCATCCGGACTGGAGCTCAACC
ACTTATCCTTTTCACGAGCTAACCTTTGGACCACAGATGCAACGTGCTGCTGGTGCTTCT
GAGATTCACTGTTCAGTCTGTCAAGTAAATCTTGGATTCTCTCCTTGTCCTTCTTACGTC
TTGAAATTGCAATGCTAGAATTATCTGAGTTGTCCTCCAATTGTTTGAGATTCTCGTGCA
GCTTCTTGATTTCTGTATCATAACGGTCTTTTGGAAAGTGAAGATCATAGAGTGTTAAGC
CCCAGAAAGCAGCATATAGGTCTGGTGAAAGACTGTTCCAAGCTTTTGCTGGCAAAATTG
ACTGGACTGCGTTAAGAAGATCTGACCACATGATTGGTTCCTGAAACGAGTCAAGATGTA
AGATAAGATCATCAGATGATACAGATTCTCCTTCCTCGTTATCATCAAGAGGCCAACAAG
TGTCACCTCCATTAGTGCTCTTAAAAAGCCGCATCACTGGGCGGTATATAAGGAAAGCAA
CCTCTGGCTCAATGTGGTATTTATGGACAAGATCTTGCAAAGGAGGTATTAGTTGAGCAT
AGGCAGTTGGAGTTACGGCGCTTGAAAGAAACTCAACATACTGAAGAAGTATCCCATGGC
ATCTATCAAACTGCTCACTGACCATTTTGATATAGGTGGCATCAGCGTTTATTATGATCT
TGGATCGATGCTGGGCAATAAGCAGTAACATAGGAACTGCAAGTTTGGGCTCATCTTTTG
GAAGCAACGAATCCCTTAGCCTGTTTGTGGACTTACTCAACACCTTATAGTTTCTTGTTG
CTCCGAACAGTGAAGCTTGCTGCCGCAAAGTCTCACTTCCTGCCATAGCATCAACCTGTT
CCTCTGTCATGTTCTCGGTGTACTGCACATTCGCCATTTGCTGAATGAGCTCCTCCAGGA
CAACAAGTTCAATGCCCACACCCTTCTTCAGTTGATTAACAAGATACTGCAAAAGGCTTT
TCAGTTCCACAGCATTATGCTTCTTGCACAGGTGCCCCCAAAAGGATGCAAGACATTGAA
GCCAATCTGAGAGATTAAGTCCATCATCTTTAAGTTTTGCACGCCCACCTTGGGCCAAGC
GTTCAATGACAATATATTGCAAGATGTCATACTCCAGCTGAGTCAAGTACTTAAAAGCAT
CCACAACTGGTGTAATCATATCCCTGTATGCTTCAACCTGTTGGACAATTGTCCGAAGCA
CAATCATAGGATTCGCATGGGCAAGTTTAGCCACCATGCGTCCAAGTGGCTTCAGGTTTT
CCTTAGCCAACCGTTTTAGGAGCCTTCTGGTGTCCAGCTTTGCAGTTTGCCTTGCAGCAA
GGACAATTGGGTTTTGTTCGGTCTCCTTTTCCCATTCACCATACAGACGATAGCGGGCCT
CATATGGAAGAAGGGAAAGAACCCCCCATATCTCCATATCAACAGCAGGATTAGCAGGGA
TAAGCTGCAACGAAGGAAACAAGCACGACCCAAGTGCTTCCTCGATTCGAGATTCTGGTG
AAACTACATTCGCTACACGGGTTGACTCTTTTGATGAGTGGTAGTACGCTTTTAATACTC
TGCAAACCTTTTGAAATAATTGAGTATCACGATGAAGATATGGTCCACAAGCGGTGAGCA
TTTGGAAAAACTCCTTCGGCAGATCAAATGAACTTACAGACACAGCAGATGTGCCTGTCT
GGTCAGCATCATTTCTAGGAGGCAGGTAATAATACAGGTGACAAACTATATGATATGCGG
AAGACATTGTCTTTTCAATCATTCTAAATAATCCATCACAGATTTCAATGTGCTCAACAG
GATTTAGGTGCCCAAGACGCTCAAATAGTAGTTGTGCATGATACCAGTCATGCACAGAGA
GAAAACCAAGAAGTAGCCCAAGTTTCTGGTTCTTTTCCATCTCAGGGGCTCGCTCCCCAA
CTATATCGTTTTCCATCTCCAATGCGGTATACATATCAATAGTAATTTCTTGTTTCTCGT
CATCCATAAGGTCCTTCCCAGTAGCAGCAAGGTTGATTTTGCCAATTTTATTAGCCTCAT
CAATTCTTCTTGAAATGAAAGAATCAAAATGCTCAAACGCCTCGTCGTCATTTGGAAGCA
AGTGAGAATAGACATTATCGAGGTCGATGAATCCAGATTTGATCAATAAAGCTGCTGTTC
TGAAAAGGCCAGAAGGAACAGGGCTGTTGACATCCAATCGTTGATAGTACTGGAATTTGA
ACCCCAAAATTTGGGCAGCATGGGACTTTGGGAAAAGAGGTATGAGCTGATTAAAGATGT
TACTATCTTGATAGAGTTCAAAGCATTCCAACACAATATCAAATACACGATTTGGGTCCA
GATCAAAATGGCCAATCAATGACTTTATAATGCTGATCGTAACCGAAGAAGAATTCTGGC
AAGCCAGATCTGAACCAACTTGACAAAGGAGTGTCACCAACTTGGCATAGCCCTCACTTT
CCTCCCGTAAGAGGTTGAATTTAGTTTGCTGGTAAAGAAGCCGTGTGTTGACCCTAACCT
CCTTGGATTTTAAATCCTGGCCTTTTAGCTTACTTTGCTCAACTTCCCAAAGGAAATCTT
CTTCACATCGCTCTTGCAGAAGCTTAGGCACAGTAATCAACGACTCCACAAATGACTTAG
TCATTTTAACAAGACGGCTGCGATATTCACCAGATATTGTAATGTCCTGTCCTAGGTGGG
CAATGATATCAACGAGCACGGAGCCGAGCTCCTCCTCCCGCCGTGCCTCCTCCACGAACA
CCACCGACTCCAGTGCCACTCGGCTCTTCTGGGGCGGCAAGTCGCCCAGCACAATCGCCC
AGCAGAGCTCGTAGAGGAAGCGCGCCATGGGGACCGGATCAGGGATGCGGAAGGCGCCGG
CGGACTGGCCCTTCCATTCGCGAAGGGACTCATCCGTGATGTGCTTGTAGTCGGGCGCCT
GCAGAGGGGGCGACATGGCGGTGGCGGCAGTGTTGGTTCGGGTGAGGGTTTTGGGGATTA
GGGTTTCATGGGAGCTGCCAAAGGCCAGAGAAAGAGGAGCAGGACCGGGGTGGTACCGAT
GGAGAAGGCGAGGAAGACAAGGACGGCAGAAGCGCGGTGTGTGCAAGCAAG
>contig_40
TGCAGCCGCGCAACTTTTACAGAGCGGACTGTATAAGCATCAGAGAGGAACATACCGCAG
AAAAATTGCCCAAGGACTTCTACGGAACCAAAGAGAAAACAAGGAACTGCACGACACAGG
CGTAATTGCTAACTGCTGATCACCTCAGCGAAAGCTGACCGGAGCGAGCAAACGGTAGTT
AACTAGATATTCTGCCCTTCCTAACAATGAGCAAGAGCAATTCGACCAGTGCCAAATGAA
AATTTTGGTCAACCACATGTCTGCCACTGTCAGTACAGACCCAAAAATTTCCACCAAATG
GTTCCAACAACTCCCCAGATTAACGTGTTAATCAAGGCTGTTATAAAACCCAGCCTGAAA
ACATCTGGAAGCTCCATATACCCGGCTCCGAAGTATACTGCAGCCTGCCCACTACTATAA
TGAGTGATTGCACCGAACAGATTTGTGTTGAATGCCAAAGCAAGTGCTGACAGCACACTA
GGAACACCGGCCGCTATATGCATAGCCAGAAATGCAGAGTATAAGGCTCCAACATGTCCA
GTCTGGCTTGCAAATAGGTAGTGGATCAGAAAGTAGGAGGCCTCCAGAACACAAAATGCC
ACTGGCCAACTCAATGAGAACGACTGAAGCAGCTTGGCAACACAGTTTGACATCCAAGAA
ACAATTCCCAGGTTAGTGAGTTGTCCTGCCATTCCAACCAGAACTGCAAACCAAGCCAAT
GTATCCCATGCTGATTTCTCATTCAAGCAATCATCCCAGTCTAGCACACCGAGAACGAGA
AGAATGGAGAGCCCAAGCATTGCAGCCACAACACTAGACACACCAATAGCATCCCCAAAA
ACCCATAAGGAGACTGCAAGAATCATTGTGCCAATCATAACCGATTCGTTTTTAGTCACA
GGGCCCATGAGCTTCAGTTTCTTTTCAGCCAGTGCTGGGGCATCAGGGGTGTCCTTTGTT
TCAGGGGGGAAGATTTTGTACAGCAAATATGGTGTTGCTAGCAGAGAAACAAGAGCTGGC
AAACTAGCAGCTTTGAACCATGATACCCATGGATTTGCAATGATTACACCAAGCTCCTCT
GCTAGCTTCAAGCACAACAGGTTTTGTGCTGCAGCAGTGAGGAATAAAGCACTCGAGTTA
CCAGATGCCTGGAATTGCGTCATCACAAGATAGGACCCAAGCTTCCGCGACGATGGATGG
TTGGGCTTGCTCTCAGCCGACAGCGAGAGCGACTTGATGATGGGTAGGAACACGCCTCCG
GCCCTCGCCGTGGTGCTGGGCATGGCCGGCGCGATGCAGGCCTCGCTGAGGGTAAGCCCG
TAGGAAAGGCCCAGCGTGCTGCTCCCGAGCCACTTGACGAAGTAGGTGGCGATTCGGTCG
CCGAGGCCCGTCTTGACGAACCCGCGCGCGAAGAAGAAGGAAATGACGATGAGCCAGATG
ACCTCGTTGGTGAAGGCGGAGAAGGCGGCGGTGAAGGGGAGCGTGCGAGTGGCGACGGCG
GCTGTGAGCCCGAGGAAGGCCCATGCGCCGACAGGGAGAGGGCCAAGCACCAGCCCCGCG
ATTGTGGAGAGGAAGATGGAGAGGAGCTGCCACGCCTGCGGGCTAACCTCGACGGGCCGC
GGCGCGAGGAACCGCACGGCGAGGCCGATGGCGATGGAGATGACGAGCGGCAGTAGCTTC
GCACCAGTGGGCTCGGGCTCAGGTTCAGGCTCCGGGTTAGAATTGGGCGCTTGGGAGGCG
AGAAGAGGCAGGCGGAGGTGGCGGCGAAGGGTGGGAGAAAGGCGATGATGATGCGGGGAG
GAAAGGGAGGGGGAGTAGGTGTTTTGGAAGGAGAGAGGAGCCGGGAGGTGGTGGAGGCGG
CGGCGGAGGTGGTGGCCCCGCGCCGGTACCGGCAAAGGCGGGCGGTGGGCGATGGTGGCG
AGGTGGAGCTCCATCGACGGCCGCAGAAACAGGCGAGCGCTGGGCGGTGGTTTCAGACTT
CAGTTTCAGCAGAAGAGCGACCTTTCATGTAGTGTAGCCTAGGTACGAACGGCTGAAAGC
GAGATGGAGGTGCGGACGTGGCGCCCGGTTGCAGTCGGAGGAACCGGGGTCATCACCGGT
GAACCGTGTTGAG
>contig_41
TCATGCTTCGTGAAGAGCACGCACCCGGTCATGAATCAACTTCCTCTCCCAGTCTGCAAC
GCCCTCAAAAGCGTGCTCCGGAAGGTTCTCAAAAGGCTCTTTGGATGGATCGTTCTTAGC
TAGATCATAGGTTGCGGCGCGGATGGCTCTCTTGCTGGGTCCACAGGGCCTTATGGAGGT
TAGCTTCTGATAAGCCGTGTTAAGATCCATGTTCTCAAACCAAAACATGTAAGCGATTGC
AACCGCAGGTGCTCTCCCAAGCCCAGCGGTGCAGTGGACATAAACCCGCCCTTTGCGCTG
CGACGTAGCCCATTCTAGCGCCGAAACTGCTTTCGGCAGTTGCGACCTCAGTGAGTCTGG
ATCAAAATCCACGGCCGGTCTCCTGATGTGCTGAATGCCAAGTTCTTTGCACCTATTGAC
AATGGATTGGAAGTCAATGCCCCAATATTCAATGTCCTTGTCCTGCTGTAAGCAAAGAAT
ATATGCTACTCGCTCTTCATTTTTCAAGTGATCGATATCTTCAGGCTTCTGAGGCTGTGA
GCCAACAATCAAGCTCTCACTTATGACAGCATAGTTCATGCCGAGATCGTGATGGTACTC
GTAGGGGTTACGCATCATCCGCTTCATGGCGGTGTTATAGTCCTCCATCCTCGTGCTCCC
TTGGGCTCCGGCCGTGGACGAGGATCGACACAGCAAGACCCCAAGGCTCCTCCGGTGGCT
CCTGCTGCCGCCGGGACCGCATCTGACGGCCGCCACAGCTAGCCTCCTGCTCTTAGCGCC
GATGCTGATGGTTGGGAGGCTGCAGGGGGTGGGGAGACGAGAGGTGTTCGCCATGGCCGC
CATTGTTGCGGTTGCAGCCTCCATCCTCGTGCTCCCTTGGGCTCCGGCCGTGGACGAGGA
TCGACACAGCAAGACCCCAAGGCTC
>contig_42
AAAGTCCGAAGCCTTCTAATTATAAGCATTCTAATTATAAGCAAGTTGGATTAAGCTAGA
GATGAAATCCAACAAGGGTAACAAAGATTGAGCATAGAGTAACAAAACAGGTCTTAGAAA
TCGTACTGATGACAAGAAAGAAGGAATTTTGCTGAGCCAGGAACCAAATAAACTATATAA
ATTCATATAATTTAACCAACTAAATTACACATCATATAATTTAATTTCCAGGTTCCACTG
CAACCAGTCATGCTCAAGAAACAGGAGAACATCGATGTCTTAGTATTATTAATTACCACA
AACAGGAACAGCAGTGCAAGAAGTAAATAGCAGAAGGAAAACAAGAGGTATTAATACAAA
ACAGGCAGGAAGCGTCTAATATAGAGAAGACTAAAATTCAGACGTTGGCTATCCTCTCTT
CCATGCAGCTCATTCCCTTCACTCAGATTGGCATGCCTTTTGGCACGATCTGGTCCTTTA
TCCACATGTAAATAGGCACCAGAACATAGTACGCAGCACATATCGTTCCTACGAGGAAGC
GGAAGAGGAAGGTGATCGGATTCACTGGCTTGCTGACATCCTCCGCCTTGGGACCAAGCT
CCAAGGGAGAGTCACCGCGCTCTCTCTTGACGCCTGTGACGGAGCAGCCCATGATGAGGC
CATGCCTTCGGACACCGCGGTACCACTTCGGTCCAATCCTCTTCAGCTTGACATCCCTAA
ACCCAGCCTTCTTGAACCACTCGATGTACTCTTCCTCCTTGGGGAAGAGCATCCACATGT
CGGCGAAGAAGCGGGACAGCCAGAAGGTCGGGTAGACCGGGCCGATCACACAAGCTAGCC
CACCAAATCTCAGGACCCTGTAGGCTTCCTTGATCCCCCGCTGTGGGTCTGGCCAGTACT
CGATGCTGCCGGCGGAGATGTATCGGTCGAAGGAGTCGGTGGGGAACGGGAGGTCCTCGG
CGTCGCCCTCCATGATGGTGACCCCCTTGAGGGCCTCCTTCTGCCGGGCCTTGTCGAGCT
GGTGCGGGGACTGGTCGAGCAGCGTGACGTTNNNNNNNNNNNNNNNNNNNNNNNNNNNNN
NNNNNNNNNNNNNNNNNNNNNNNNNNNNNNNNNNNNNNNNNNNNNNNNNNNNNNNNNNNN
NNNNNNNNNNNNNNNNNNNNTGATGACGTGGTCGTACACGATGGAGAGGAAGCGGTAGAA
CCAGAAGGCCTCCTTCTTGTGCTGGATGAAGCGCGGCGCCGTGGCGGGCCGCGCCGCCGC
GGGGGACGACGACGCCGCGCACCGCAGCCTGGCGCCCACCGCGACGGGGCTGCTCATCCG
CCTGGCGAGGGCGAGGGGGCGGGGGAGGCCGGCGGCCTTGGAGGGGCCGAGGAAGCCCAG
CCCCGCGGGACCGCGGACCCTGCATCTTCCCTGCGCGAGCGCCCCCGCGCCTCCGCCCGG
CGCGTAGGTGGAGGCCATCGCCATTGCCGCCGCCCGCGCTGCGAAGATGAGGAGGGGGGA
TGCGACGAGGAGAGTGAGGCCACGCTCCTGGGACTGGGAGGGAGAGAGGATGTGTGGTGG
CTGGTGGGCGTATTGGATGGATGGGCTGCGGCGCTGCGCCGTGCCGTCCTCTCCTTCTCA
CACACGGCCCGCGCCTGCCCTACTGGCCGTGCCGCGTGTCGGCGTGTGTGCGCGCGCGTG
CGCGCGGCAAGTGGGCCAGGGACCGGCCTGCTTGGATGAACGACAATTTTT
>contig_43
TAGAATTGCTTAACAGCAGCCATGAACTCTTCAATAAGCTCATCATACTCCTCGCCGGTC
GCACGTTTTTGGCGGAGTCCAATGTAGAACTCATCATTAAGCAGTTTCTCGTTATTTGTA
CCAACATCAATTGTGATAGGCAAGCAAACTGATGGGTCAACTCCTCCAAGAGCAGTGTAT
AGAGCAAGTTTGCCTACAGGAATTCCCATTCCCTGACAACCCAAATCTCCAAGTCCCAAG
ATTCGCTCACCATCAGTAACACAGATAACTTGAATGTTCCTATGTGGCCAGTTCCTTAGA
ACTTCTAGGACCTTCCCCTTGTCCTTCAGGCTGACATACAGACCCTGTGGTCGTCCAAAG
ATGGACCCATACTTCTGGCAGGCCTCACCTACAGTTGGTGTGTAAACAAAAGGAAGCAGC
TCCACCACATTATCAATTAAAAGCTTGTAGAAAAGCCTCTCGTCCGTTTCCTGAAGGTTC
ATCATAGCTATATACCGCTGCAAAGGGGTCTGGTACTGCCGCAGGGTGTTCATGAACTTC
TTAATTTGGAGTTCCTGAGATAGTACTGCCGGAGGAAGCAGTCCACGCAAGTAGTGTCCA
TCCCTTTCCTCCTCTGTGAAAGCAAGACCCTTGTTGTGGTGTGGATCCCTCAAAAGGGTG
TAACCGCTTGCGACGGAGGTGGCCCAGGGCATGACGGGCAGCTCCTCGCTGGCGGCCGCC
GCCTCCTCCTGCTCCTTCTCCGTCTCCGTCTCCGCGTTGGAGACCATCGCGACCGCGTCC
ACCCGCCTGGGCGGCAAGGCGCGCACCTTGGCGGGCGCGGCCCTCCTCCGCAGGGTGTTC
CTGTAGGTCCGGCATCCGTCGCAGCTGGCGCCGCCCTCGCTCCGTCCTCCCAGCTTCCAC
GGGGAGGCGGGGGACGCGGAGGCGGCGACGGCGGCGGTGCGCGTGGACAGCATGGTGGCG
TCGAGTTCCCGCGGAGGGAGGGGAGACGGGAGCGGCGCGGCGCGCGGTTGGTCGCC
>contig_44
TGGCTCCAATCTCCCTGTTGACTCTTCACGGCTATTATGGCATGATCAAGAAGCGGCAGA
AGGTTGGGGTGATTGAATAAGGACGACACACGGATCTCCTCCCTCACCAGATCCAACTGC
TCCTTGCTCTGTATCAGCACCTTCTTCATGGCATACGTTCCATCCTCTGAGACGTGGGCG
GGGTCACGCCTAGCGAACGCGGCATCGGAGGCGGGCTGGTGCTCTCTGACGAGGTAGACG
AAGGCGAACCCGCCCTCGCCGATCTGGCGAAGGACGCGGAAGCGGCGCTCGTTGATCCAG
ACGTCGCCGCCGCCCGTGGCCGCGTCGTAGAGCGCGTTGAGCCCCGAGATGGAGCAGCCC
ATCTTTGGTTCCCTTCCTCTTCTGCTCCTCACCGCCGGCGAACTCCGACGCCGCACGCTC
CAAGTCCTGGTTGGTCCGGTGGGTTCGCAAGTCAGCCGCGTCCACGCGGACAAAGACAAT
GACTCCAGCCTCCTGCTTTATGCGTGTGATGACATTGTGCCTTTCCGTCCTTTATTAAAA
AGGTTCCTA
>contig_45
CACATGATGCAACTCAAAGAGTAACAAACAGTGTAATCAGTTGCTTTTCTGACTACGGAC
AATCAGTTTGAACATAGTACCTGGCAATGACACACAAAAAAAAAATCAGATATTGTATGT
ACTAGCCAAGCATGCATGTGCTTTATACTACTCCCATAGAATCCGGTGCAGGGTTCTTTC
CAGAGTATCACTTGCATGGAACTTCCATAGCAGCGCCAAAACATTGTCATACCATGGCTC
GCAATTATTATGAGACGAAAGCAAGGCACGACATTGATGTACATAGCCGACAAAAACAAC
TCACAGGTCACATCCTCCTCGTTGCTTCGATGTTGTTTTATTGGTGTGAAGTGCCTGCTT
CTTTCCTCTGCCACTGCTGCCTAGCTGGCTGGCCCTGGCCATGAGGCTGTCGTCTTGATG
CATTAGCTCTGTTTCTCCTTCGATGGCCTGGATTCTTCGGCTTGTTGCTGCTGGCGTTGC
TTGCCTGGCCACGTTGCTCAGTTTCTGAGGTCGAAGTAGCCGTGCCTTGGCTGGGATCAG
CATTCTCTTCTTCAGCTGTGTCTGGCGTGCTGGGAGGAACGGAAACGTACATTCCTGGTT
GTATGGCGAGGTCTTTCTTTGGTTCAATCAGGCCGTTTAGTTCTTGCTGCAGATTAACAA
GTGACTCGATTCTTTTTCTCCTGTTTTGCTCAGCCTCGGAATGGAGCAATTCCTTTTCAT
CTTCACCAAGGTCAACTGTTAGTGATGCCAGCCTGGAAGTATTGTCACCCAACAAATCAC
GAACATGCTCAATATCCTTCTCATCGAACACTTTGCGGCAAACAGGACAAAATCCTCTTG
GCTGATTCACATTATAATGCTTGTCTCTCCAGTATTGGGCTCCTTTGGGTTTGTGTCACC
ATGTTGGAGCCATTCCCACCATCTCATAATGCAGTCACTGTGGAAGCAATGGTAGCATGA
CATCAACTTCATAAATGGCAACTCCGAGCCAACCTTATCCTCTCCCATTAAAGGATATAG
ACACAATGGACAATCCCCTGCTGGATGATTCATGTTCGAGAGGATCTCTCCAGCTTCCTC
ACATAACGTCACAAGCATTGGACAGTTTGAAAGTTCGTTTGCCTTGTTCTGGATGCTGGT
GATAAGATATATCTGTCGGTTCTCATCAAGGCCCTTACTTTCCACAGCATAAATATGTGG
TGGTTCCTTCGGATACTGTGAAGATGCTTTAATGCCAAGAAAGAGCTCCACGAACTGAAA
CAGAGAAAACCAAATTTATGAAAATAAACAGTAAATGGTTATCTATGCGTTCAACCTCAT
ATGATGGAAAAGAGGTGATGCTACAATTACAGTGACTAGAAAGCTCATGGAAAATGGACA
TGAAGGGATTTTCAACAAAAGAAACACCAAGAAGTTACTGCTGGCATTTGGACAAAGGCT
TCCATTACGATTAGTTGATTATCATTGTAAGAGATGAAACAACAACTCGTAGGAAACAAG
TTTCGAATAACAGCCTACAAGGATAGTGGCTCTTCTGCTTAGGATCCCAGTCGTCCAAGT
TCAGCTTCC
>contig_46
GCATTTTGGGATCTAAAATCTCATTAATTTTGTTTGGGAATGCTAAGTCTACATACTTAT
GAAGGCTGAGGTCATTACCAAACAGTGTGTCAGTTGGTCGCTTTGCTGTGAGCATTTCTA
GCAATAATACCCCAAAACCATAAACATCACCACCGGTTGAGATTTTGCATCCCATCCCAT
ATTCAGGTGCGATATATCCAATGGTTCCTGAGGCTCCAACCAACCCTTCTGGGGTACTAT
TAAGACTTGAAGAGAGAAATTTTGCTGACCCAAAATCCCCAATGCGCGAGGTCATGTCAT
AATCCAACAAAACATTGCTAGGCTTCAAATCACAGTGAATCAATGGAGGTGTCAATTGGT
TGTGCATATAATCAAGAGCAGAAGCTACATCTGCAGCAATACTAATCCTTTGACCTAAAC
TTAACACCCTCGTAGGGCTACGTTGGTCTTGCCTTGGGTGTATCCACATGTCCAAGCTAC
CATTTGCCATGAATTCGTATACTAGAGCTTTAAATTCATTGTTCTCAAAATCAACTGTCG
AGCACAAAGTAATTGCTTGAATGAGATTGCGATGGCGGGTATGTTTTAGCACTTCACACT
CTGCCAAAAAGCTATTGAGCGAACCTTGCTCGTCAAGATGAAATACCTTGATGGCAACAA
GGTCTGTATCAAACTGAAACCTACCTATGTAGACTGATGCTGTATGACTTGAGCTGATCC
TGTTGACTGGAGAAAACCAATTGGTAGCTTTAAGAATGTCTCCATAAGACACCTTCTTCA
TTGTCTCTCTGTAGCTTTCAGATGGCTGGGTTATTCTTCCCTTCGTAACAGTGGTAAGAA
CACATAAAAATGACAACAAAGCGATAATAACTGGTGGAACTGTTATCAGCAGTAGGCGTT
CATTAATTTTTCTTTCTCTTGCAGATGTGATGTGGCAGATCGGCAATGCAAATATGTCAA
TTTGTTGACATAACGCCTTGTTACCTTCTAACATGACTGCATT
>contig_47
GAACAGGAAGCAAGCATAGAATCCGATTGTGCCGGTCAAGGCGAAGAAGGCGTACGAGGC
AATGAGCATGTAACCGAAGTACATAACAGCTGAGACAAACTTGGTGATCTCAAGCTTTGT
GAAGAAGTAGAAGGTTGCATACAAGAAGAGGTAGAGTGCAGAGGAACCANNNNNNNNNNN
NNNNNNNNNNNNNNNNNNNNNNNNNNNNNNNNNNNNNNNNNNNNNNNNNNNNNNNNNNNN
NNNNNNNNNNNNNNNNNNNNNNNNNNNNNNNNNAGTAGAACTGGTGCAGCCAGATGGAAG
TAAGGATAAAGAAGAGTTCGATGAAGACAGCACCAAATGGAAGGATCCCTCCGATTAGAA
TCGAGAAGATTGGGTTCATGTACCAGGCCTGCTCAGGGATCTGCCTTGGTATCTTGTTTG
TCTTCACTGGATCTTCAATGGTAGGTTTCTTGAAGCCAAGGAAGCTTCCAACAAAAACCA
AAGGTACTGAAATACCGAACCAAAGGAGGACAAGAGCAAACATGGTGGTGAATGGAACAG
CACCTGAGGACTTTTGCCCCCAGATAAGAGCATTCAAGAAGAAAAAAATAGCAAACACAC
TGCCAGGGAAAGTGAAGGCTGTCCTCAAGGCGATGTTCTTCCATTCTGAGCCCTTGAACA
GTTTGTAAAGACGTGAAGAAGAGTAGCCAGCAAGCAACCCCATGAACACCCAGAGCAGGA
GCATGGCTGTCATCAGTCCACCCCTGTTCGATGGAGAAAGGAAGCCAAGAACCGCAAATA
CCATAGTGACAAGCAGCATGCCAAAGAATTGCACACCGGTGCCAACATAAACACAGAGCC
AGTCTGAGTTTGACGGAGGCCTGAAAACATCGCCGTGAACAAGCTTCCATCCAGTCTCCT
CCTGGGCCTCTTCCTGAGTCTCAAGTTGGTTATACTTAGAGATATCCCGGTAAAGGGTAC
GAAGCATGATCATTGCAACCATTCCAGAAAGGAAGAGAACAATCATGAGAGAATTCACAA
TAGAGAACCAGTGGATCTGATCATCTGTCATCAATAGATAGCTGTCCCACCGAGATGCCC
ACTTGATGTCGCTCTCCTTGAAATCCACATCGTAAGTAAATATGATATCCTTGCCAACTT
CGACCTCCTGAGGAGACTCGGACGAAGTAATGATACGTTGAGCATGAGGGTCACACGTTG
TCAGGCGGGTCTTCTTATCATTCCATTGCCCTTCATATTCATGCTTAACGCTGTATGGTT
TCACTTCAAAGGCCACAATCCTGGAAACATCCCTTTGCTCATCCCTGTGATATTTCACCG
TAAAAGATAGATGGTTGTGGATGAAGTATTTTTCATCTTTGCTCCCTGAATATTTTCCTT
TGGCCCCAACATGGAATCCATGTTGATAGAAATATGCACCTTCTTGATCCACTCTTTGAA
TAGGAACGACTAAAGGTAGGTTGTCAAGAATCATGTTAACACGGTATTCATCTTCAATCT
TCTCCTTGAGAAGCTTTGCTTCTTTCTCCCCAACAGATATCTTGCAGACTACTTGACACA
TCTGAGGCTCCCTCATTTCAAACGTATAGGGAGAGTTTTCAATGCGATCTCCACGAAGAA
CTTCACCGAGATTTTCTGCACTGTCAACTATGGTATCCGGCTTGCAGAATGGGAGAGAAT
AGTAGGAGTAGGGAAGTTGTGTCTTGATTGAGGTCAGCTTGTTGACTTTCACAGGAAGTG
GATCTTTCTTCTCGAAGTCATTGGGCGCGACGCCGGGGAGGTAGAACCCTGAGGCCGGCG
GCGCGAGCGCGACGATGCAGAGTGCGGCGAAGGCGACGGCCCACGCCGACGGCTCCATGC
CGGAGTTGTGGGCAGGCGATGGGAGTGGCGCGACGCTCGCGGCTCCCCGGCGCGGGGCAA
GTAGAGACAAGATGGAGGAAGAAGAATGAGATGGCGCTTTTCCGCTGCGTTGCGCGAAGA
GATGGTGGTGGTTTAATGGACTGCAGACGCATA
>contig_48
TCACAACACAGGTCCCCTCGGCTGCTTGCCTCGGAACGCCTTGTTCGGCAATGAATCGTT
GTCGATTTTAATGAACCCAATGTAAAAGCATAATAATCATTTTTTCCGTCCATTTCTATG
AATTCCAACAGATCGAAGAACTTCAACCTGGGAGATTAAAAAAAAACCCTCTTCGGTATA
ACATTACTGTACACAGCACGCCATATTCATGGTTCGCTCACTTCTTGGACACGTAGGCGT
AGTACTGCGCCATGGGCACGACGACGGCGATGACGAGCAGGCCGCCGACGA
>contig_49
CTAATGATGAACTGGAGGCGTAACCACAACGCTGCCCGCAGAGCAGAAGCCGAAGGAGGA
CTTGGGTCATTACCAACCGGAGCTCTTCTACCAATGTTTGGGCTTCCACCTCGAATTCCT
CTACGGCCACTTGATTTGTTCGATGGCACTTCATTTCCTGAAGAAACTGAACCAGCTTGT
TTAGCACCATTCAATGCTATTGCTTTGATATGTTCACTAATAGCCCCCATCTGTTTGGTC
AAATCAACAGAAAGTATACCACGGATATCAGCAGAACTTCTGTCGATGCAAGGCAATACT
AATTCAGCAAGGGCTTTCTCGGTTAAATATTTATTTATCGATCTAATCCCTTCAAAGCTT
CTATCAACACTATGAGGGGGAGTCTTGGTAGTCCTTTTAGCATCAACAGTGTCATCCACA
ACTTCTCCTTCCTCAATTGATGTGACTTCCAACTTCCTTTTTGCAGTTTTATTAGGAATG
GCATCGCTAAGCAAGCTGGACCAACCCCATGGTTTCCAAACCTGTGCCTTTGTTGAAAGA
CCTTTTCGTTGGGCAATATGAACAAGCTGTTGTCTTGTTGACCTGCGCCCAAGAATAGCA
TCTTGCCCTTGTAGAATCCATTTTACATCCATAACAAGTGACTCTTGAAGCTTTCCAAGA
AGGTGGACAAGTTCTGAATACAGAGGAGCAGCGTCAGGTCTAGCAAGTAGCCTTGATAGA
ATGACTTCAGTAAATCCTTTCTCACTATCAGAAAGGGCAAAACCCTCAGCTTTAGGGGAT
AATGACCGAAGTGATTCAAGTGTTGTCTTGCCTGCTGCAACTTTTTCCATAAGAGCCTGT
TCATCTAAAAGAAGCCTCATCTCAACCCATTGCCAGTGAAATTTTGCAGGTTGAAGAGTA
TCAAGAAGTTGCATAAGCCTCTCTGAAAGCTTTAGTTCATTATCTTTGGGATCACAAGGC
TCTGAAGCACCATCCCCCTGAATAGTTGGTGTGTTGCAATCAATAATAGCGTCCAGAAAA
AGGCGTGCACGGAGAGGTATAAATGGCAATATTTTTGAATTCCGGTCCGGACTATGACTT
TCAAGCATTGCTGCAAACTTCGAATCACCAACATCAGAAGCCAGAAGATTATACAGCCGA
TGTGTATTACGGAAGTAGATCTCTCGAAAAGGCTGATGTCTGGTAATATCGTTTATTGCA
TTTGAAAAAGACTGATAAAGTTGTGGATCTTCACAGTTAAAAATATATCGTCTCCAAAGA
ACCATGGCAAAAATTGAGTAGGCTGGAGGAAAAATTACAGTTAGAGGAAGCATCCGCTGC
AACCTTGAGAGTGCAATAATGTATGGATCTCCAAGAATATCTGCAATAAGCCCATCATAG
ACAGTTCTGCAGTTCCCCAATAAAATCCTAAACCAATGTACCGAAACTTCCGTGGAATTT
TCAATCCTAAAACCTCCAGTAGGATGGGATACACCATTCGTATTTGATTTCAAACCTCTC
AAAAGCTGCATAATATCCAGACCATCTTTTATTTTTAGAGTAGCAACCATCCGCTCAAGG
CTAACAGCTCCATGAACAACAGCCCCCACAACAAGAGCAGAAATAGCAGCAGATACTTTT
GCAGTTCTCCCAACAAAACCTTTCCCTGAGTTGCTGAGCTCACTTGTATGATTTCCATAT
GCATCATGGGCCTCAGGAGATGGTTGAAACTGATTGCGGTGCATCTTTGGAGGAGCAAAA
GCTGCTGTAACAGCTGCAGAAGTTTCAACCGCCAGAGCTATTTCAAAGGCACGGCTGAAG
CGATCTCCAAGAGTTTCTTTTAGTAAGCAAAGAGAATTTATGTGAATAAGTAAAGTGTGC
CGAACAAAATTTAGCGAAGTAGCCACAGAATTAACACCTTGATAGTTTCCTCCTGCAAAA
TCCAAATGTTTTGCTATCATATGCCCAGCATTCACAACGATTGCAGAAACAGCAGAAGCA
ACTATTGAAAGGTCTCCATCTGGATTTGCACCCCCATTTTGCCTGATGCATTCTACTAAG
CCCAAAACAATGTCATGTGCAATTTGATAACTATCTTCTTTCTCAAAAGTGAGTGGATTC
CTGGGTGCTGCGCCTGCAAGAACTTTCTTTTCCTTTAAACTGCGCTGAATTCCATCAGCT
TGCCGTTGCACTATCTCTTTCATATTCTGCACGAGTCTTGAACTCCTTCCATTCAACTTT
TGGCGGACCTGCTCATCAATCTCCTCGCCTGCTAAAATACCCGAAGAAGATACCAAATCA
CCATCAATGGACCGCCCATTATCAAGCTCAGCTAACAGGCGTTGATCACAAGTGGTCCGA
AAGTTTTTCTCCCACTTGGCCACACTAGCCACATCTCTATATTTCTTCAAAAAATATCGA
ACATAAGCAAAAGCTGTTGAACCAGGATGCCTGGTAGTTGCTGACATAGAATTTCTGTTC
ACTAAAGCACTTAGAACATCAGGCAAGATGTCGGTCGCAAGAAGTATGTTCTCATACCTA
AGCAGAGATGAGAACACAAGTGCCTCGTTGACCTGACAAACTTGGTGATCTCTGTTCCTC
ATAAGCATATAAGTCCTCCCAGGTTGGCCTGAGGAGCCCACTCCACGAATTTTCACTAGT
AACCATATGAGGAACTTCACTCCAGAGACTGAATCACAGCATGTATCCAGTACATAGAGA
ACTGACAGCAGTTCTTCATCACCTAGCCTCCATTTGGATGCAGTTTTATCATCAGGCTGC
AAAGGAAGGATGCTTATAGAATTGGTAGCTTTAGAAGCTGTCATTCCGTTTCCATCAACA
AGCTGTCTTATTGATTTCAACAACCATGAAGAGACAGATCGTCTTTCGAGCAATCTAAGT
CTTTTTAGTGACTTCCCTATTGCAGTCACGTTTGCTGCCCTTGTGTGATCAAAATCTTTG
ACGTTGTCACCATCGTTATTAGGTTCATGGTGGGGACAGCTCATCTTGCTTTCACAAACA
TGACTAGTAGATGCCCCCTGGCTACCTTCGATTCTAGCAGCTGCAAGCTGTGCAAGACTT
TGTGTTTTACGAACAACTTTTGCCCTACCTCTAGAAGTTTGCTTAACAGACTTCTGTACA
GGTTCAACGTTGAAAGATTCTTGTAACTTTGTCCCTTTCTTCACCCACCAAATATCCTCC
TCGCCTGATTGAATCAATGGAAACCCTTGGAAAGGAGTGGCGCTGTCATCCAATTTCTGC
CCCTTGGACCTCATACAATCCTCGCATCCACTTTTGGCTTCCCCAGTCTCAACTTGTGTG
AGCGTTGACGTTACTGATTCTTGAAAGCTTGTTTTGATTTCACAAAGTTTTGATTCCACT
AGGGGAGGATATGTAAAACCCAACAGACTTGACAAAAGAGCTTTAACATCTTCTACTTGT
TCTAGCACTCTTCCATGCTTATCACCTTCTGATGCAACTGGAAGATCACTCTGCTTCCGA
ATGCAGGAACTTGAAGTGTACTCACCTCTGCCACTTGCATAAAATGAATGACCACATGAA
AGTTCTGAGAGAACAAGGCGTCGCTCACTAGAGTATGTTGACATCATCTCATATAGCTGT
TGCTCTTCTGCAGTCCTAGTTTCCTCAAGAACATCAAATAAAGAAGACCCAGGAAGCTGC
TTCAAAGTTCTGTGATGCCTCCTTTTTCTTTCAACATCCAGCATTGTATCGTTCTTATCA
GTAATTCCACTAATAATTAGCTGCCTGACATAAACCTGAGGGAAAAATATACCATTGCGG
ATAAGCTCCGCGATAAGAACATCCACCCGGGTAAAACCTGCAACGTTGCTAACTTCATGC
TGATCCAACCAACACACAATAATATCATGCAGTGGACCAGGGCTTTCAAAGATATCATTT
GTATCCTTCTTCTCATCAACATTTTTTGCATTACTTCTCAGTCCAGAAGAATCATCCACA
GCAGCTGCTGTCAAACAAGCATCATTCAAAGAACCTTTGGCAACTTTATTAAGGGTGATG
CGAGTACTACTCTTAGGACGAGACAAGTTATTCATCTCATCCATTTTATTCTTCAAGATA
GACACTGCCATGTGTATCTGAGACAAATCTCTTCTTCCTGTAAATTTCACATTCTGAGAG
GGAGATGCTCGGCAATCACGGTAATCACATGTCGCCCATTCACAAAGGAAAAATATAGAA
CAGATAAGGGATAGCTCAACAGTCCCAATCCACATCAGAGAAGACTGCAAACAGGGATTC
ACTTCTTTAATCCATCTTTCTTCCATTAACGCATCAGATAAATCATTAAAGAGTGAAAAA
TATGCCACTGACAAATTTCCTGTGACAAGAGCTTTGTCCAAAGCCTGTACCACTTTGGCT
GCACCACGTGCTTGAAGGCTAGGGTTAGCAACTGCTGCAAGATCATGTGCACGTTTCTGA
ATGGAAGAAACAGCATAACCACAGGACAAATACCGATAAGCATCACGCCTCTTAGAACAT
AAAATTCCACCACCACTGGTTATCTTCAACAAAGCACCTCTACCATATACATCAGGAACC
ACAAATGATGGGAAAGGAAAGCAATCCAAAGAAACAAATGTATCTGGCACTGCAAGTACC
ATGTATCGCAGTAACTCTGCTATAACAGAAGAAACTGAAAACCTTTTTGGACGATCGACA
TTGAGACGTCTCACTAGTAGCTCCACGAACATGCGCACATATGTTTGTGAGAGAGTAATG
GTGTCAACCAGACCAAGTATAATAGGCAAAAGAAGCTCTAAAACATCATCTGAATCCCTC
TCCTGAAGTTGGTTAGATAACCATTCGATAAGTACTGAGGGAACAAGCAATTCTTCTGTG
AGATGCCATTGGATGAGGCGAACCATATACCGCCATTTGAAGTGCACCAAGGGTTCTTCA
CTGTCTCCAGCTGGAGATGATTCCGTTTTCATTTTTATTTGATTGGTTCCAGCAGCAAGT
CCTGGTGATGACTGCTCTTTAAAAGATGGAGGTACAATGGCACCCTCTTTAGAACAAACT
TCGTCCAAAATCTGTTGTAAATATTCAACAACATCCTTTGTCCATTGATTAGATCGTTGA
TTATCAGAAGCAACTACTGAAGTACTGTTAGGTGCCGGTCGGGCCTGATTCAGGTATGTA
ACTTTAATAAACCATGTTGCTCTTAGTAATGGAACATTATATCGAATGAGACCTTCAAAA
AGTGATTTCCTACGATAACCATGAGGAACGTGCTCAGACAATGAACGCAGTCGCTTGTTT
GGCTGAGCAAGGGCCTCAACCCATTTTCTACGTGTGTCCTCATTACATGGCCTTTGCTCT
GGGTAAACTCCAGGCTTGATTAATAGAGATCCAGAAAGAGGAACTCCATAAACTTGTCCG
GCCTTTCTCTTTTGAGCACGAGATTCATTGATAGCTCTTAAACGCTTCTTTAGTGCCTCC
TTGCACTTTATGACAACATCTGGCTTACAGAAGTATGGGATCTGACTTATTACAATCTCT
CTTGCTTCCTCAATTCCTTCAACAGTCTCCTTATAACCATATTGTACATAGTCTTTTGTT
AATGTCTCTTCGGGACAGTTTAGTGTTTGTGGATAGAAGTCAGGTGGCCCAAGCTTGTTA
TTAAGTGGGTCCTTGTCACACTTTAGCTTGTACGGAGTTAGCTGCTGCTGCCGCCTGGAG
CTGACGGGGTAACCAGAGGAGGAGGAGGACGAAAACGGTGAGGCTTCCAACCTCGCCCCG
TCCCTGCTGCCGCTGAACCCAGCATACCTCTGCATGGCACCCCCACCCCCAAGCAAGTCA
CCTGAGCGGCGCCCCCGGCATGAGCACGAATCAAGGCGCTCCGCGACGGCACCGGGGTGG
GGGAAGCCTCTTTTATTTGTCCTCACTCAGCCGCCGGCCGGCAAGCCTGTCTGCCTGGAA
GAGCGAGAAGAAGAAAAGATAGCGTCGCCGGCAGTGGCCTGGTACTCCCCACCCCCCGCC
GGCCGAGCGGGAAGAAGTCGGAAGCGAGGTCGATCA
>contig_50
TGCGGAGGTTGACATTGCAAAGAAGGGTGCCGGGATGGTGGAAGAAGAGGCATGGCTGCT
TGGATCCTCCGCCTGATTGTTTCAGGCAATTCCATGTGATCCAACGCAGACTGTAAACCC
TCGGCTGCTTCGTTATCAAATGCGGAAAAATCTCGTTGGATTCTAATTGTCGACCTAGAG
GCTGACCTTGACTTCAGCCAACTTGGTTTGTAGCTGCCAAGAAGTGCATGGAGAACACAT
AAAAGCCTCTCAAAAAGACTTTCACCAGGCCGATCAAGCAGGACGTCCAGGGGAGGCTCC
AGCAGGGAATCCACCTCCCGCCTTAAAGCAGTTGCATTGGTAGGTGGAAGGGGCAGATCT
GCATCTTCATAAATCATGCGCGTTGCAAGCAGGCCTAGGATTGCAGAAGCAAGTGTTTGT
CTCATGCTCCTATCTGCCATGATTACTGGAAGCAACCTAATGATGAATTGGAGGCGTAAC
CACAATGCTGCCCTCAGAGCAGAAGCCGACGGAGGGCTTGGGTCATTACCAACCGGAGCT
CTTCTGCCAATGTTTGGGCTTCCACCTCGAATTCCTTTACGACCACTTGATTTGTTTGAT
GGCACTTCATTACCTGAAGGGACTGAACCAGCTTGTTTAGCACCATTCCGTGCTATTGCT
TTGATATGTTCACTGATAGTCCCCATCTGTTTGATCAGATCAACAGAAAGTATACCACGG
ATATCAGCAGAACTTCTGTCGATGCATGGCAATACTAATTCAGCAAGGGCTTTCTCAGTT
AAATATTTATTTATGGATCTAATCGCTTCAAAGCTTCTATCAACACTATGAGGGGGAGTC
TTGCTAGGCCTTTTAGCATCAACAGTATCATCCACAACTTCACCTTCCTCAATTGATGTG
ACTTCCAACTTCCTTTTTGCAGTTTTATTAGGAATAACATCGCTAAGCAAGCTGGACCAA
CCCCATGGTTTCCAAACCTGTGCCTTTGTTGAAAGCCCTTTTCGTTGGGCAATATGAACA
AGCTGCTGTCTTGTTGACCTGCGGCCAAGAATAGCATCTTGCCCTTGTAAAATCCATTTC
ACATCCATAACAAGGGACTCCTGAAGCTTGCCAAGAAGGCGGACAGCTTCTGAATAGAGA
GGAGCAGCATCAGGTCTAGCAAGTAGCCTTGACAGAATGACTTCAGTAAACCCTTTTTCA
CTATCAGAAAGGGCAAACCCCTCAGCTTTAGGGGATAACGACCGAAGTGATTCAAGTGCT
GTCTTGCCTGCTGCAACTTTTTCCATAAGAGCTTGTTCATCTAAAAGAAGCCTCATCTCA
ACCCATTGCCAATGGAACTTTGCAGGTTGAAGAGTATCAAGAAGTTGCATAAGCCTCTCT
GAAAGCTTTAATTCATTATCTTTGGGGTCACAAGGCTCTGAAGCTCCATCTCCCTGAATA
GTTGGTGTGTTGCAATCAATAAGAGCGTCCAGAAAAAGCCGGGCACGGAGAGGTATAAAT
GGCAGTATTTTTGAATTCCTGTCAGGACTATGAGTTTCAAGCATTGCTGCAAACTCTGAA
TCACCAACATCTGAAGCCAGAAGATTATACAGCCGATGTGTATTGCGGAAGCAAATCTCC
CGAAAAGGTTGATGTCTGGTAATATCGCTTATTGCGTTTGACAGAGACTGATAAAGCTGT
GGATCTTCGCGGTTAAAAATATATCGTCTCCAAAGAACCATGGCAAAAATTGAGTAGGCC
GGAGGAAAGATTACACTTAGAGGAAGCATCTGCTGCAACCTTGAGAGTGCAAGAATGTAC
GAATCTCCAAGAATATCTGCAATAAGCCCATCATAGACAGTTCTGCAGTTCCCCAATAGA
ACCCTAAACCAATGTACCAAAACATCTGTGGAATGTTCAATCCTAAAAGTTCCAGTAGGA
CGGGATACACCATTCGAGCTTGATTTCAAACCTCTCAGGAGCTGCAGAATATCCAAACCA
TCTTTTATTTTTAAAGCAGCAACCATCCGCTCAAGACTAACAGCTCCATGAACAACAGCC
CCCACGACAAGAGCAGAAACAGCAGCAGATACTTTAGCAGTTCTCCCAACAAAACCTTTC
CCTGAGTTGCTGAGATCACTTGTATGATTTCCATATGCATCATGGGCCTCAGGAGATGGT
TGAAACTGATTGCGGTGCATCTTTGGAGAAGCAAAAGCTGCTGTAACAGCTCCAGAAGTT
TCAACAGCCAGAGCTATTTCAAATGCACGGCTGAAGCGGTCCCCAAGAGTTTCTTTCAGC
AAGCAAAGAGAATTTATATGGACACGCAAAGTGTGCCTAACGAAATTTAGTGAATTACTC
ACAGAATTAACACCTTGATAGTTACCTCCTGCAAAATCCAAATGTTTTGCTATCACATGC
CCAGCATTCGCAACAATTGCAGAAACAGCAGAAGCAACTGTTGAAAGGTCTCCATCTGGA
TTTGCACCCCCATTTTGCCTGATGCATTCTACTAAGCCCGAAACAATGTCATGTGCAATT
TGATAGCTATCTTCTTTCTCAAAAGTGGGTGGATTCCTGGGAGTTGCTAGAACTTTCTTT
TCCTTCAAACTGCGCTGAATTTCATCAGCTTGCCGTTGCACTATTTCTTTCATATTCTGC
ACAAGTCTTGAACTCCTTCCATTCAACTTTTGGCGGACCTGCTCATCAATCTCCTCGCCT
GCTGAAACCCCCGAAGAAGAAATCAATTCGCCATCAATGGACCGCCCGTTATCAAGCTCA
GCTAACAGGCGCTGATCACAAGTGGTCCGAAAGCTTTTCTCCCACTTGGCCACACCAGCC
ACATCTCTATATTTCTTCAAAAAGTATCGTACGTAAGCAAAAGCTGTTGAACCAGGATGC
CTGACAATTGCTGACACAGAATTTCTGTTCACTAAAGCACTTAGAACATCAGGCAGGATG
TCAGCCGCAAGAAGTATGTTCTCGTACCTAAGCAGAGATGAGAACACAAGTGCCTCGCTG
ACCTGACAAACTTGGTGATCTCTGTTCCTCGTATGCATAGAACTCCTCCCAGGTTGGCCC
GAAGAGCCCATTCCACCACGAATTTTCGCTAGTAACCATACAAGGAACCTTGCACAAGAG
ACTAAATCACAGCATGTATCCAGTAAATAGAGAACTGACAGTAGTTCTTCATCACCTAGC
CTCCATTTGGATGTCGTTTTGTCATCAGACTGCAAAGAAAGAATGCTTATGGAATTGGTA
GCTTTAGCAGCCGTTGTTTCATTTCCTTCAATAAGTTGTCTTACTGTTTTCAACAACCAA
GAAGAGACAGATCGCCTCTCAAGCAATCTAAGTCTTTTTAGTGACTTCCCAATTTCAGTC
AGATTTGCCACCCTCGTGTGATCAAAATCCTTAACATTATCACCATCAATATTAGGTTTA
TGGTGGGGACAGCTCATTTTGCTTTCACAGACATGACTGGTAGATGTCCCCTGGCTACCT
TCAATTCTAGCAGCTGCAAGTTGTGCAAGACTTTGTGTTTTACGAACCACTTTTGCCCTA
CCCCTAGAAGTTTGCTTAACAGACTTCTGAACAGGTTCAATGTTGAAAGATTCTTGTAAC
TTTGTGCCTTTCCTCACCCACCAAATATCTTCCTCGTCCGATTGAATCAATGAAAACCCT
TGGAAAGGAGTGGCAGTATCATCCAATTTCTGCCCTTTGGACCTCATACAAACCTCACAT
CCACTTTTTGCTTCTCCAGTCTCAACTTGTGAGAGTGTTGAAGTTGCTGATTCTTGAAAG
CTTGTTTTGATTTGGCGAGGTTCGGATTCCACTGGGGAAGGATATGTAAAACCCAACAGA
CTTGACAATAGGGCTTTAACATCTTCTACTTGTTCTGGCACTCTTCCATGCTTATCACCT
CCTGATGCAAGTGGAAGATCACTCTGCTTCCGAATGCAGGAACTTGCAGTATACTCGCCT
CTGCCACTTGCATAAAATGAGTGATCACATGAAAGTTCAGAGAGAACAAGGCGCCGCTCG
CTGGAGTATGTCGACATCATCTCATATAACTGTTGCTCTTCCACAGTCCTAGTTTCCTCA
AGAATATCAAATAAAGAAGACCCAGGAAGCTGCTTCAAAGTTCTGTGATGCCTCCTTTTT
CTTTCAACATCCAACATTGTGTCGTTCTTGTCAGTAATTCCACTAATAATTAGCTGCCTG
ACATAAGCCTGAGGAAAAAATATACCATTGCGGATAAGTTCTACGATGAGAACATCCACC
CGGGTAAAACCTGCAACACTGCTAACTTCATGCTGATCCAACCAACACACAATGATATCA
TGCAGTGGACCAGGGCTTTCAAAGATATCATTCGTATCCTTCTTCTCATCCACATTCTTT
GCATTACTTTGCAATCCAGAAGTGTCATCCACAGCAGCTGCTGTCAAACAAGCATCGGTC
AGTGAAGAACCTTTGGTGATATTATTCAGGGTAACGCGAGTGCTACTCTTAGAACGAGAC
AAATTATTCATCTCATCCATTTTATTCTTCAAGATAGACACTGCCATATGTATCTGAGAC
AAATCTCTTCTTCCTGTAAATTTCACATTCCGAGAGGGAGATGCTCGACAATCACGATAA
TCACATGTCGCCCATTCACAAAGGAAAAATATAGAACAGATAAGGGATAGCTCAACAGTC
CCAATCCACATCAGAGAAGACTGCAGACTGGGGCTGACTTCTTTAATCCATCTCTCTTCC
ATTAACGTATCAGATAAATCATTAAAGAGTGAAGAATATGCCACTGACAAATTTCCTGTG
ACAAGAGCTATGTCCAAAGCCTGTACCACTTTGGCTGCACCACGTGCTTGAAGGTTAGGG
TTAGCAACTGTTGCGAGATCATATGCACGTTTTTGAATTGAACAAACAGCATAACCACAG
GACAAATACCGATAAGCATCACACCTTTTAGAACTTGAAATTCCACCACTGCTAGTTATC
TTCAACAAAGCACCTCTACCATATACATCAGGAACCACAAAAGATGGGAGAGGAAAGCAA
TCCAAAGAAATAAATGTATCTGGCACTGCAAGTACCATGTACCGCAGTAACTCTGCTATA
ACAGAAGAAACTGAAGGCCCTTTTGGACTATCAACAACAGAAGCATCATTGAGACGTCTC
ACTAGTAGCTCCACAAACATGCGCACATATGTTTGTGAGAGAGTAATGGTGTCAACCAGA
CCAAGCATAATAGGCAAGAGAAGTTCTAAAACGTCAACTGAATCTCTCTCCTGGAGTTGG
TTAGATAGCCATTCGATAAGTACTGAGGGAACAAGCAATTCTTCTGTGAGATGCCATTGG
ATGAGACGAACCATATACCGCCATTTGAAGTGCACCAAGGGTTCTTCAATGTCTCCAGCA
GCTGGAGATGCTTCAGTTTTCATTTTTATCTGATTGGTTCCAGCAGTAGGTCCTGGTGAT
GACTGCTCTCTAAAAGATGGATGCACGAATGCACCCTCTTTAGAACAAAATTCGTCCAAA
ATATGTTGTAAATATTCAACAACATCCTTTGTCCACTGATTAGAGCGTTGGTTATCAGAA
CCCGCTACTGAAATACTGTTAGGTGTCTGTCGGGTCTGTAGCTGGTTCAGGTATGTGACT
TTAATAAACCATGTTGCTCTTAGCAACGGAACATTATATCGAATTAGACCTTCAAAAAGT
GATTTCCTACGGTAACCATGAGGAACGTGCTCAGACAATGAACGCAGTCGCTTGTTTGGC
TGAGCAAGGGCCTCAATCCATTTTCTGCGGGCGTCCTCATTACATGGTCTTTGCTCTGGG
TAAACTCCAGGCTTGATCAGTAGAGATCCAGAAAGAGGAACTCCATAAACTTGGCCAGCC
TTTCTCTTTTGAGCACGAGATTCATTGATCGCTCTTAAACGCTTCTTTAGTGCCTCCTTG
CACTTTATGACAGCATCTGGCTTACAGAAGTACGGGATCTGGCTGAGTACAATCTCTCTT
GCTTCCTCAATTCCTTCAACAGTCTCCTTGTACCCAGCTTGTGCATACTCTTTGGTTAAT
GTCTCTTCGGGACAGTTTGGTGTTTGTGGATAGAAGTCAGGTGGCCCAAGC
>contig_51
AGTAGTTGCTGCATCTCGCAAGTAGATGTTTCAAGTCTCAGCTAATGTATTGGCAAATGC
ATTCCGCTGCTGTTGCTTCTGTAACTAAACTACACTTCTCCTGGTAGCATGGTATCTTCC
GGAAGATCACAAAATGCATTCCCCTCTCCTGTAAGATGGGCAACGCATTTCTTCTCAGCA
AGCAATTCAGCTTCGCTCTTTTTAATCCGTTCCCAGAGAAAATCGTCCATCAACACATCA
CTAGCTAGTTCGTAATCACCATCACCCTTCGATCTGCATGGCATGCTGAACACGATATCC
TCTGCTATGCCATAAGGATTTCCAGTCGTATAAACCCCTGTAGAAAACCAGTCACCTTCT
GGGGTAGGAGTTACGAGGGATCTAATAGCATCCACTATCGAAACAGCGGTCGATGCAGCT
GATGATCTGCCCCATTTTTGGATGAGCACACCTCCACGCTTTTGAACTGTGAGGGTGAAC
TCTTCCTCTAACCACTTGGTATCCTTAATGACTTCTTTCACTGGTCTTCCATCAATTTTG
GCATTCAAGAAATCAGGAACCTGAGTCGTCGAATGGTTCCCCCAAATAGTCACGTTTGAT
ACTTTGTCATAAAATACACCTGCTTTTAGTGCCAGCTGGCACTTTGCTCTATTTTCATCC
AACCTCGTCAATGCATGAAAGTTTTTTGCCGGTATGTTTGGGGCATTTTTCAAACAAATC
AGCGCATTAGTGTTACAGGGATTTCCAACAACTAAGACTTTCGCGTTCCGCGAGGCGACC
GCATTAAGTGCTTTCCCCTGGTCAGCAAAGATTTGGCCATTGATATCCAGTAGCGCAGCT
CGCTCCATGCCGGGACCTCGGGGCTTAGCGCCAATAAGAAGGGCCCAATCTACATCTTGA
AAGACTACGTAAGGATCTATGCCAATGCTGACTTCCCTCAGCAGTGGATACAGCGAGTCC
TCCAGTTCCATAGCTACACCTTCGAGGGCTTGAAACGATCTTTCTGAGCCGAGTAGCTTA
AGTGCTATTGGTTGGTCTTGTCCGAAAACCTCACCAGAAGCGAGTTTGAACAGCAGGTGA
TTTGATATCATCCCGGCCGCGCCTGACACAGCAACATTCACTAGCTTCTTCCACGACTTG
GTCTTGTCCTCCGCCTTGAGGTCGTAGGTGGTGCAGAAGACCCCGAAGCACTCCTTCCGC
GACGCTGGCGCCTCCGTCGCGACCGCCGTCGCCACGCCATCCTGCGCCTGCTTGGTGGCG
TCGACGGAGCACCGGACGGTGGCGAGCGGGGCTCGGCGCGGGCGGCGGGGCTGGGCAGAG
CGGCAGCGGCCGAGAGGGGCCGGCACGAGGCGCGGTCCGGCCGGGGAGTAAACTGTTGAA
AGGCCCATGGCGGAGCCGGAGCCGGAGCAGGGGAGGAGTGGATGGATGCTGGGCGTGCCG
GATGGATAGGACGGGAGAGGAGAGGAGGGAGTGGTGGACACCGCGCGCTCGCCTTCTTCT
CCGATCAGAGAAATATAGCTGTATGCAGTAGCGCGCGTAGGGAACTGGATTAGCAGCAGG
GCGAGGCGGACCGCCCGCCGCGTGACACGTCGCGCGACAGCGATTGTTCGGCGGCTTGTA
CCGTACGTCCGCGTCTGCTACTCTGGCGGTTCCTCGCGGAGGGGAGAACAGCGACAACCA
AGTCGTTTTCGTCTCTGGATGGACGCAAAAAAGCTTGCGAATCTCAAGTTTTTGCAGCCA
GCCTTTTTTCAAAAGAC
>contig_52
CCACCCTTACCGACTTCATAGCTGAAGTTTCCTAGACTTGTGGCAGACCTTGCTCTCCAC
TGATGGTTGAACGCGTACGCCATGGCTCGCTCACGCTTTACTGCTGCTTCTTCCCGTTGT
TGTATCCTAGCAAGAATTTCATCCATAGTATCCGAGCCTCCATTCCATTCAATCTGCAAA
TTATGCAGTTTTGCCTCAAGTTTCATTTGGTTCTCCTGCTTCTTCTTCCTGTTGCGTCCT
TCGGTGACCATGAAAGCACGTCGGTTTCTTATCTCCGACTGCAACTTGTTCCAAGACTGT
ATGTAACTCAGCGTGGCAGCAGTCTGCTTCTTAACCGGATTCGCCTGACCCACAACGCGC
AATCTTTTGACTCCCTTGAGACAACGCAGGGTCTTCCTTGCCTTGTATTTCCGAAACGCA
TTCTGAATGCGAGTAGCAGCCCATTCCTCTAGTGCTGCATTGTCTTCGTGGTCCTCACTA
CTGGAAGAAGGGCCGTCTAACTTCTGATTTGTCTGGTTGCCTCCATTTGTTACTTGACCA
GAGAGCTTTGCGTGCTTTGACTTTCCCCGCTTCGATTTTTTCTTGCTGATGATCGTCTTG
AACCAGTCCCCGGACCCCATGGCTTCGACGGGCCGGGGTTGCAGCGGCGCAGAGATCAAT
TCGTGTTCAGGTCTCCTTGCTGAGTCTCAGAGGAGGGCTGTGNNNNNNNNNNNNNNNNNN
NNNNNNNNNNNNNNNNNNNNNNNNGGAGATGGCTGGAGGCTGGAGGCAGAGGTCGGAGGT
CAGAGACGGCAGGCAGCCATCGGAAGCAATGGATCTCCTTCCCCTCCAGCTTTCGGAGAG
GGAGGGGAGGGGAGGGGAGGGAAGGGAAGGTGGAAAGGTGCAGGGCTGGA
>contig_53
CTATGGTCTTCTCTCCAGCATCTTTTTCCAGAGGTTTCTGCTTCTCACCTGGTTTAGAAA
TATCTGCTACCCTGTTTGCACAAGCTCTGCCAAAAACAACTATGTCAAGAAGCGAATTTG
CGCCTAGCCTATTCGCACCATGAACAGATGCACAGGCTGCTTCACCAGCAGCCATTAGAC
CAGGAACAACAGCATCTGGATTATCACCCTTGATATCCACTACCTCCCCATGGTAGTTTG
TTGGAATACCGCCCATATTGTAGTGCACAGTAGGCAAAACTGGAATGGGCTCCTTGGTGA
C
>contig_54
ACAGATGCACAGGCTGCTTCACCAGCAGCCATTAGACCAGGAACAACAGCATCTGGATTA
TCACCCTTGATATCCACTACCTCCCCATGGTAGTTTGTTGGAATACCACCCATATTGTAG
TGCACAGTAGGCAAAACTGGAATGGGCTCCTTGGTGACATCAACACCAGCAAAAATAGCA
GCAGTTTCAGAAATACCAGGAAGCCTTTCCTTGAGAACCTCAGGTGGCAGATGGTTCAGA
TGCAAATAAATGTGATCCTTCAATGGCCCTACACCACGTCCTTCTCTAATTTCCATTGTC
ATTGATCTTGAAACAACATCACGAGAAGCAAGATCTTTTGCAGTAGGAGCATATCGTTCC
ATGAACCGTTCACCTTCACTATTTCTAAGGATACCACCTTCACCACGGGAACCTTCAGTA
ATCAGGCATCCAGCACCATAAATGCCTGTAGGATGGAATTGTACAAACTCAAGATCCTGG
AGAGGTAAACCA
>contig_55
CTGGATGCCTGATTACTGAAGGTTCTCGTGGTGAAGGTGGTATCCTTAGAAATAGTGAAG
GTGAACGGTTCATGGAACGATATGCTCCTACTGCAAAAGATCTTGCTTCTCGTGATGTTG
TTTCAAGATCAATGACAATGGAAATTAGAGAAGGACGTGGTGTAGGGCCATTGAAGGATC
ACATTTATTTGCATCTGAACCATCTGCCGCCTGAGGTTCTCAAAGAAAGGCTCCCTGGTA
TTTCTGAAACTGCTGCTATTTTTGCTGGTGTTGACGTCACCAAGGAGCCCATTCCAGTTT
TGCCTACTGTGCACTACAATATGGGTGGTATCCCAACGAACTACCATGGGGAGGTAGTGG
ATATCAAGGGTGATAATCCAGATGCTGTTATCCCTGGTCTAATGGCTGCTGGTGAAGCAG
CCTGTGCATCTGTCCATGGTGCAAATAGGCTAGGCGCAAATTCACTTCTTGACATAGTTG
TTTTTGGCAGAGCTTGTGCAAACAGGGTAGCAGATATTTCTAAACCAGGTGAGAAGCAGA
AACCTCTGGAAAAAGATGCTGGAGAGAAGACCATAGCCTGGTTGGACAAGCTGAGGAATG
CGAATGGGTCATTGCCAACTTCCAAGATCCGTCTCAACATGCAACGTGTTATGCAAAATA
ATGCTGCTGTGTTCCGTACACAAGAAACACTTGAAGAAGAAACCGAAACAACGCACGAGC
ACTTAACTGTCATCAAAGAATTGAGATGGGCAGTAGCAGATGAAAGATGTCGGTCATCAA
GCTTTGCTGAGCTTTCCAAGGACTACGGAATACTATGCCCAACTACTCACGATTGGAAGG
TATTCAAGGACAGGGAGCTTGGTGTTCACACCAAGTCAGAGTATGTTTGGATCCCAGGAG
ACTATACTGTACGCATAATAGAGCTTGAATATAAGTATGAGAATGGATAA
>contig_56
AGTCAAGCTGCTTGAGTCAAAACTTGAAGTTCTTCTTCAGGTAAACCACCACCTCTTGAA
TCAAGCAAAGGACGATGCAGCCTGCAGCTCCAGGGAAAAGCGCGTACCAAAGTTGCAAAC
TGTGAAACTTCGGGCCATCGATAAATAGGAGGGGCAAGCTTGCAGCTGGAGGATGTGAGG
CACCCGTGATGGTCATGAATGCTATACAGGCTGAAAGGGCTGCACCTCTTGCTAACCAGC
CAGGCCCAAACAACGAGAGGGCTAATACGCCCAAAGCCGCACAACCGATCTGGGCGACGA
ACATATTATATTTCTTGGCTGCAGGCGAGTCTGGAGCGCTGAAAAGCACGCAGCAGACTG
CTCCCAGCGGCGGAATCGTCAAGGATACTCCCTTGAACGCCACCACCTGGTCCATTTTCC
CAAGTACCGCCATGGCCAAGAATGCTCCGGCGGAAGGCCAGAGCACGTCGCTGATGCTGA
CGCCGCCAGACGAGGCCGGCGTGACCTTGGTCGGCCCCGCCGCGGCCGCCTCCGCGACGA
CGCGCTGGTCCCTCCTTCTCCGCCGGCTGAAGCTGATCGCATTGCCAGCGTTAAGGATCG
AGGAGGAGGGGAGGCCCGCCCTGCCGCCATTGGCCTGCAGGAGGGGCGCCTGTGAGTGCG
ACGCCGCTGCCAGACACTGCTGCACCCTCGCTCGTGCCAAGACGATGCTGCTGCTGCAGC
AGCCAATGCCTGGCAGGCTCTGGCTCTGCAGCAAAGCCATCCTCTCCACCCTCTCTCTCT
CTCTCTCTCTCTCTCTCTCTCCCCTCCACCACTAGCACCCACCGTCCCGGCGCGGAGACC
GCTTCCCTCCCTCCGCTCCACCTCCGCAACCCTCTCCCGCCTCGCACGCGCCACCCTCCA
TTCCTCCGCTCCCCGCTTCCTCCCGATCTTAACCACCCGCCGCGCCACCTCCCGCCACCC
GGCTTCCTCTCCCCCTCTTCTTCCTCCCTCAAACCAGACGCTCGCCCCCCATTTCCCCAT
CTCTCTCTTCTTCTTCTTCTTCCCCATCCAGAGGAGGAAGGAAGAAGAATAAGCAGGAGG
CCTCTCCCCCCCAGCCCAGCCACCCCGTAGCGACGACGGAGGGCGGAAGAGGATGAGCGC
GTCCAGGTTCATAAAGTGCGTCACGGTCGGGGACGGCGCCGTCGGCAAGACCTGCATGCT
CATTTCCTACACCTCCAACACCTTCCCCACCGACTATGTTCCGACGGTGTTTGACAACTT
CAGTGCTAACGTTGTGGTTGATGGTAACACTGTCAACCTCGGCCTCTGGGACACTGCAGG
TCAAGAGGATTACAACAGACTGAGACCACTGAGCTATCGTGGAGCTGATGTTTTTCTTCT
GGCTTTCTCACTGATCAGTAAAGCCAGCTATGAGAATGTTTCGAAGAAGTGGATACCTGA
ACTGAAGCATTATGCACCTGGTGTGCCAATAATTCTCGTAGGGACAAAGCTTGATCTTCG
AGA
>contig_57
GTATAGCTCAGGTGCGCCTATGCAACCGAGCACCCACGCCCTACCTACATTACACTGGAA
GTCACTTTGGTCCAGCTTTACCGAATGAATCACGGAGGGTGACAGTTCTGTTGAACACGA
GCTTCTCAGGAGTGGAGTCCGTGTCCACGGCGAAGTAACCAAGCCGCTCAAACTGGAACT
TGTCGCCCAGAACTGCAGTGGCAAGCGATGGTACAGCATAAGCGTCCTTTATCACCTCTT
TCGAGTGCGGGTTAAGATCACCAAGCCAATCCTCCAATTCAGCAGGATTCTCTGACATGA
ACAATTTCTCGAATAGTCTTACTTCCACCTTCAATGGTTCGACACCAGGTGCTGGCTCAG
CAACCCAGTGCAGAACACCCTTAAGTTTAGAAGTCTTCAAAGGATCATATTCTGCTCGAA
TTTCAACGATATCATCAGGAGTATCACCATAGATAACGTCTGTGCATTTTATGGGGAACG
CATACCTTAGCATGACAGATTTACCAGGGGCCAGCCCATAGTAGTCTTTTGAGTCCTTAA
GGCGAAAATCAGTTTTCTCAATGTAGACAGTTCTTGAGAACGGAAGCTTATAGTGAGAGG
AAGCATCAGTATCAGAAGCATCTGGCCACATTTTCCCATCAAGGTCTAGTACTTTTCCTT
CTTCCAAGTTAGTTATTACCACCTTTAGAGGGCGCAAAACAACCATGGTTCGAGGGGCTG
TTTTGTTAAGCTCTTCCCTGATGTGGTATTCTAGACGATCAACGCGAATTAAGCTGTTGT
CACTTCTTGTTATCCCGATTCCACGGATAAAGGAATTTATTGCGGTTGATGATACTCCCC
GCCGCCGGAGTCCAGCCAGTGTCAATAAGCGGGGATCATCCCACCCATCTACCCAGTTCT
CTGTCACAAGTCGATTCAACTTTCTTTTAGACATCACAGTATTTGATATGTTTAGCCTCG
AATATTCCCACACATATGGTTGATAAAGGCCCAAGGCAACAAGTAGCCAGTAGTATGAAG
GGCGGCGTATGTCAAACTCAAGTGTGCACAGCGAATGTGTGATGTTTTCAAGAGAATCCA
CCATGCAATGAGCATAGTCATAGCTCGGATAGATACACCAATTATCACCAGCATGTGGAT
GAGGGGTGAATTTTATTCTATATGCTATTAAGTCAGACATATTTTTGTTCTCATTTTGCA
TATCCTGCTTCATTCGGAGAGTTGCTGCACCCTCCGCAATCAACCCACGCCTCATGTCTT
CAAATAAATTCAATGACTCTTCAATTGGCCTATCTCTCCATGGACTATTCATCTTCTTTT
CCCTGTACTCCTTGATTTCTTCTGCGGTCTGGTGATCCACATAGGCTAGCCCTTTCCGAA
TTAACTCAACAGCATGCTCATACAAAGCTTGGAAATAATCACTCGTGTATGTTACTTTGT
AGGGTTCCCATCCCATCCAATGGACAATTTCTTGAATGTGATCTATGTATTCTTTCTTTT
CAGCTTCCGGATTTGTGTCGTCAAACCTAAGGTAGCAATGGCCATTTCGCTCCTTAGCCA
GACCAAAATCGATAAACATAGCCTTGGCATGACCAATATGAAGATATCCATTAGGTTCTG
GTGGAAAACGGGTCATCACTTTTCCTCCAGTTGCCTTAAGATGTTTTTCCAAAATTTCCT
TTGTGTTATGTGCTCTCCATATGTTCCCATCACTGAAAAATATTTCTGTATGGACCTTAA
AGTTTTCCTCTGGTTGGGGAAATATAGTATACGGGTTCAATTCCTCCTCAGATGGTGGGG
CAGTAGTGGCAACTGCAACTTTTTTCTCCTCAACTTTTGCTGTTTTTTCCTTCTTCTTTT
TCACTGGTTTTATACTGTCAGCTTCTGTCTTTGGACCTAGGATTTCTGCAAGCCTCTTGT
CAATTTCCTCCTTTACTGCCTTAGCATCACCCCAGGGGTGTCTCTTCCTAACCTGTCCAC
ATAGCATACCAACATTTATGTGATACCGCTGCTCCTTTATAGCTTCCATATTCTCCTCAA
GAATGTCAGTAACAGTAGATTTAATTTCCTCGATAGAAACAACCACGCCTACACCACATG
CTTCTTCAAACTTGTCCACATCTAGAGAATCAGGACCAGTATTAGTAAGAAATGAGAGGG
CAGCATCTAGCTGTGCAGGGCTCTTTATCTTTGTTGACAAGACATAGCTAATAAGGACAG
GGCGATGAACAAGTGCATTAGTTGGGTACTTGGTGGCGACTGCATATAGAAGATTACCAA
TTGACTTGTCACATTCCTTTATACCAGCCTCGGCTATGACGGCGGCGAGGTTGGCGGTGA
CCTTGGCGTTGACGAGCGCGTTCTCGGCGGTGCGCTGGTCGAGCCCGAGCGCCAAAAGCG
CCTCCAGCGGCAGCGCCGGCCCCGCCTTGTCCCCGTCTCCCCCTGTGCCCATCCCCTCGT
CCGGCCGCAGCAGCAGCAGCCGCACGCTCCCTAGTCCCTAGGGTTTTTTTAGGACTCCGG
CGAGAGGAAAGGCGCAGAGCCCACTGCAGCGGCGCGAGGAGCTCGTGAGTCGTGCCGCGA
TTGGGATTAGAAGGGTGTGATGTGGTTTTGGACTTTGGATTAAACCCAAGTGAAGAGCA
>contig_58
GAACATGCTCCCAGGCGCCAATATCCTTGAAGAAGGAAATGGTTGCAGGGGTAACGGTGC
TGACCCTAGAATCGGGTATACTGTTTTTATCCAGGTAACTCCTTGACTTCAGCGCTGGAT
TGCTATCGATAATAGCGACTCTAAGGTGTTTCGTTAACGGCATATTGGCTTGGCCTGAGA
AGTTGCAGAAGCCGTTGCAGCGAACCCCCGGTGGTGTCCTGCTGTCCGGGTCAACCAAGC
GCCTCTCCCTTCCTTCTTCCGCACCCGCTCGCTAGCCGAAACAACAGGCTACTAAAGAAT
GAAAGATTGTTAACTTCACAGGTATCGCAGCGGACGAAGCCGATGATGAAGGCGAGGCCC
GCCGCAACCCCCAACACCGCCGCACTACCCTGGATCAGTTTCAACGATGCAGTAAAAGAA
ATGACGAAAGAATCCTAGAAGAACATCACCACGAACTGACCCAGTTCGAGATCCTCGCAC
ACAGGACGTGCTGTGTCAAAACCGTCCCATCCAGGCTTGATCACGCACGCGTCCTACTGC
GATGACGGTGCCTATTGATTCATACCCCGTGCCAACCGACCAAATTGCCCAGATACACGA
TTACAAAGCGATTGTAATATACTGGTTTTGACAGCTCGCCGTGTCCACAAAGTGTGACGC
ACAAATACTCCCACCACAAAGATATACAATACAAGCATACGAGCAGCAATCTGCATGCCT
CACTCAACACCAACAGCACACAACCCAGGTAGCACAGCCTGTGGCTTCCCCCTGCCCATG
GTGAAACCCCTGGTGCCATCAGGCATGCGGGGGCCTGGTGGAAGCTTGTTGGCCCCAATA
GGC
>contig_59
TTTGGGGGATTGAGGGAGAAATTAGCTAGCCCTAAATTTCTTATGGTTTTCCGCTGTTGT
TTATCAAAAAGGGAAAACAAGAACTCAGAAATAAATGACTCCCTTCTGACCCTTCATGTG
GCAGAGAATGACCCAAGGAGGACTCGGATCGCTAATGCATACTTTTCACTCTTCATGGCC
CTGGGAAACATACTTGGATATGCCACCGGAGCATACAGTGGATGGTATTCGATATTTCCT
TTCACTGTTACAGAGTCCTGCGGCATCAGTTGTGCCAACCTTAAGTCTGCCTTTCTTCTT
GACATTATTGTTCTGGTCATCACAACGTACACTACTGTAACATCCGTGCAAGAACCTCAA
ACTTTTGGAAGTGATGAAGCACAAAATCCAGGTGCTGAACAGGAAGCTTTCCTCTGGGAA
CTTTTTGGGTCATTAAGATACTTCACCCTACCAATTTGGATGGTCTTAATTGTCACTGCC
CTTACTTGGATGGCATGGTTTCCTTTTACCCTCTTTGATACTGATTGGATGGGCCGAGAA
ATCTATCGAGGAAGCCCAGACAACCCAGGAGAGACCCAAAGGTACCATGATGGTGTGAGA
ATGGGTTCTTTTGGTCTAATGCTCAACTCTGTCGTCCTTGGATTCACCTCTGTTGTGCTA
GAAAAGTTATGTAGGAAGTGGGGAGCTGGACTTGTATGGGGTGTCTCCAATATTCTAATG
ACTTTGTGCTTCTTGGCAATGCTTGTAATAACATATGTTGCAAAGAACATGGATTATCCA
TCCAGTGGTGCACCTCCGACTGGCATTGTCGTTGCTTCTTTGGTGGTTTTTACAATTTTA
GGGGCACCCCTGGCGATCACATACAGTATACCATATGCAATGGCTGCTAGTCGTGTTGAA
AATCTCGGTCTTGGCCAAGGCCTAGCAATGGGTATTCTCAATTTAGCTATTGTCATACCA
CAGGTTATTGTGTCACTTGGCAGTGGCCCATGGGATCAGCTGTTTGGCGGTGGAAATGCA
CCCGCTTTTGCGGTGGCAGCCGGTGCATCTTTCATCGGTGGGCTGGTGGCTATTCTGGGG
CTTCCTCGGGCACGCATTGCATCCTCGTCCTCCAGGAGGAGAGGCGGGACACACCGATAA
GTCTGCTCATTTACCATTACAGGCATCATCAAGTCTGGAAACTCTTTGTGGGTTGGAGAA
GAGCACGCTGGGAGCTCTTGAATGCTGTGTGCTCTTTGGTGGTTTGCCCCGTTGAGCTAT
TTTTTGCCTTGTCTCCAAATCTTTTGTTGTTCAATTCAACTCGAATGTATGTACGCACGT
ATGCATGTATGTATTTGTATGTATGTGGATCATTTGTAGAGAGCTTAAGCAATGAATAAA
AGTTACAGGAGTTACGTTCAATGAGCTTANNNNNNNNNNNNNNNNNNNNNNNNNNNNNNN
NNNNNNNNNNNNNNNNNNNNNNNNNNNNNNNNNNNNNNNNNNNNNNNNNNTGCCCACCAT
CTATGAATCTATGATGTCCAGTCCAGCTGCAGTTGGAGCGGCACGCCGGGCGTGGGGTGG
AGGACCTGCGCCTCGGGAAGCGCCTCCGATAGCAGGGCCTGGAAGGACTGCGTCGTCCCC
TGTTTGGTGAGCACGGTTGCCAGGAGTCCGCCGGCGTCCACGTCGCCGTTGCTCATGGGT
ACCACGTACCTGGCTCGCAGCAGCCTGGCCAGGTCCACCGCGTCCTCCTGGCCGGAGACG
AGGGTGAAGTTGGCCGGGAGGAGCTGCTTCACCACCGGCGTGATGACGATGTCCGCCCGC
AGCTGCTTCTCCTCCAGGAAGGACCTGTCGTACACGCAGTGCGGCTCGTAGTAGAGGAGG
CCGGGGCCGCTCTCCTCACCTGCGGCCATGAGGATGTAGCCGTTCTCGGGGCGCTGCCAC
GGGGGCCCCAGGACGGGGCCTGCGGTGGCCAGCACCCGGACCTGCTGGTTGACGGCGGTG
GACTGGCCGGGCTCGATGTAGGTGACACGGCGGAAGGGCGTGGGCAGGGATTCGAGCACT
GGCTGCGCGTTGGGGGTGGTCACCACCGGCAGGTCAGGCGCCCTGGCCGACAGCTGCGTC
AGCGTCCGGACGTGGCAGTGATCGTCCAGGCTCTGCGTGATGAGCAGCACGTCCGGCCTC
GCCTCCGGCGCCAGCAGCAGGTCGTCCACCCCGAGGGCCTTCACCTTGGGATTCTTCTTG
GCGCCGTCGAACAGCCAGGGCGCGCCGAAGTCGAGGTTGCCGACAAGGACGGGGTCCACC
AGGATGCGCACGGGGGCTTGGCCTTGCTGCTGCACCTCCCACACCCAGCTGTTGATCTCC
AGGTACGTCAGCTTCAGCGTCACCTGCTGCTGCCTGCTCTCGCGGATGGCGGTGCTGGAG
GATTGCGGTTGCTGGGGCCGCCGGGACGAGGATGATCTTGGGTGATCTGGACGCCGTCTC
CAAATCAGATGATCTGATGAGGGACGACGACGGCAAGGAGCAGCAGCAGCGGGTGGGCGG
AAGACCAGCTGCAGGCGGACGGTCGTGGCCATCGGTGGTGCGGTGCGCCGGGAACTGGAG
GGTGGGGGTGGGTTTAGGAGCAGAGGAGGTGTGTGGTGGACAGGACAGTGGACTCCACTC
TGCTCCGTCAATTCCCACCGCCACCGGAAAAGCCAAGCCAAGTGTTCTGGTGGCCTGGGC
TATAGCACGTGTCCCTGCTTTTTCTGGGTCATTTGCTACAGTCACGGTCCCTGTTGACCT
ACATATTCGAGGTGTAAACCGTTAAAATATAGTTTAGAGTGTTAGTTAGATGTTAGAAAA
ATAAAATTATAATTTCTTTTAAAGTTTATGTTTTATTGGTGAAAGCATGTTCCCTATTAA
ATAAATAGGATATAAAAGTTTCTTCAAAAGATTAAGAAG
>contig_60
ATAGCAAACTTCCAAAACAGGCACACACAAAAGTACTAGTGCTTCACATCATCACCTCTT
GTGTGGAACTGAAGGGGAACATATGATGCTGGCGACGAAATCTCGGAACTAGCGCAGCAG
GAATCGAACCGCAGCCACGGCATCACCCTTGTGCTCACGGAGCGTTCTCTCCGCGATCTT
CTTGTCCAGCTCAAGCTCACTAGCGATAATTTCG
>contig_61
CACGAATCTTAAGGCCCGGATGTAGGAATAGAAGCGCACGGCCATCTCGTCAGCCGCCTG
TGGCACAGTGCACACACTCGTCTCATCGGAGAAAAGTAGATCCGGATTAGGGTTTTAGAC
GGCGATGGGTGCGGCGGGCGACGAGAAGGCTGCGGTGGCTGCGGCCGCTGCGGCCGCGGG
GGCCGGTGCCGCCGAGGGCGAGGGCGCGGTGGACTCCAAGGACCTTCAGCAGCAGAGCAA
GGCGCTCGACAAGCTCACTGATCATGTCGAGGACCGGCAGCTCGATTCATCCCGTGTCCA
ATCCGCCATGGCGGCACTTGCTTCATCCAAGGAGGCTGACTGGAACGCGATGAGGCTGAG
GGAGAAAGAATTGGCTGCTGTCAAGATCAACCCTGCCGATGTCGAAATTATCGCTAGTGA
GCTTGAGCTGGACAAGAAGATCGCGGAGAGAACGCTCCGTGAGCACAAGGGTGATGCCGT
GGCTGCGCATCTAGTTTGGTTTCTTATCGAAGCCCACCCGCTCAAATCGACAACGGTAGA
GCCCGAGGTTTGCTCTTTTTTTGCATACCCACTGGCCCAATTTCAACACACACTGCTCAT
TCCCACGCTGTTCGACCCCATCCGAACCCCAGCAAGCTCTCCAGCGGAGCGGAGCCACCG
GCTCGGCGGCTGCCTGCGTGCGGGCCGCGTGACCCGGCGGAAGCACACCGGCTATCAGGG
CATCACTGCATCAGGCACCGGCAAGCAAACAACAGTCCAGCAGACATTAGGCTTGAGCCT
AGAGGCTAGAGCAAAGGCACAGTCTGTTTCTAAAACAGTTCAAATCATGAAGAGGAACAA
GGGTAGTAGTGCTATGTTGATCATTTAG
>contig_62
GTGTTTTTGCCAGCAATGTTTTCCCCGAGCCCGTTGGTCCCATGACAAGAATATTGCTTT
TCTCAAGCTCTACCATGTCGGTGTCACTCGTGCAAGAATCACTCTGACTGCAATCCGCAG
CAGACCTGTTGATGAGTGATTCACAATAGATCCTTTTATAGTGATTATAAACTGCTACTG
ACAACACCTTCTTGGCTCGCTGCTGGCCGATGACAAACTTGTCCAGCCCACGGCAAATCT
CCTTGGGCGTGGGAAACCGTCGTCCCAGGTTAGAGCCACCCCAACCCCCGCTTTCCCCGC
CCCCGTCCTTTCCATCAAAGTCTTCCCCACCGGGGGCTGCAACCCTAACCACGTCGATCC
TCCCGACGGCGCCCACACCCTCGGGAGCGACAGGGGCTTCTCCGGGCTGTCGCCAGATCT
CTGGGGGCTCCGCACCGTCCGAACCGCCGGCCCTGTGATCGGCGACAGCATCCAGGACAG
GAGCGGCGGCGCGGGGAAC
>contig_63
AAAAAAATGCTGAGATTAATCATCACCATACTGTTTAAGTTTCCCCATGCTTCAATGTCT
CGCTGGGGCTGATGACTTAGGAAGATGGACTCAGTTGCTCGAAGGCTGGAAGAGAATTTA
TGGGATCAAAACATGATCGGACCTTGGAACTAAAAACTCCAACCAAGAAAACGGAAACCA
AATACACAACGGGGCTCATGAACTGGACGAGCAAAAGCACATGCCATAGATGCTGTATTA
CTGACATACTGCTCTACTCGCCTTGCAAAACTACGGCCTTTATCCTGCGTCTCTCGCTGG
CTTAGAGCCATTTGAAGAGAATGCCACCATGGGCGGCGAAGAAGGGGGCGAAGACAAGGG
ATTCAACCGCCATAAGCTTGATGAGGATGTTGAGGGAAGGGCCAGACGTGTCCTTGAGAG
GATCTCCAATGGTGTCACCAATGACAGCCGCCTTGTGAGGGTCAGAACCTTTTGGGCCAA
GGGTCCTGGCATGCTCTGAAACTCCAGCCTCAATGTACTTCTTGGCGTTGTCCCAGGCAC
CACCAGTGTTGGATGCAGAAATGGCAATCTGAACACCAGAGACAAGGGCACCAGCAAGGA
CTCCAGAGAGGGTCTCAACCCCAAATAGAATCCCAACGATCAGTGGTGTGAGCATAACAA
GAGCACCTGGGGGGATCATCTCCTTGATGGATGCATCCGTTGAGATCTTGACACAAGTTG
CGTAGTCAGGCTTTGTGGTGCCTTCCATGAGCCCAGGGATGTTGTTGAACTGCCGACGAA
CTTCCTCCACCATCTTGAGCGCAGCACTGCCCACACTCTTCATGGTCATTGCCGAGAACC
AGTACGGGAGCATAGCACCGACAATAAGCCCGATGAATACTTTAGGAGTCAGAACATCAA
CAGTGGAGATAGCAGCCCGGCTTACAAACGCACCAAATAGTGCAAGGGAAACCAAGGCTG
CAGAGCCAATGGCAAAACCCTTCCCAATTGCAGCCGTGGTATTTCCTGCAGCATCTAGAG
CATCAGTTCTCTCACGAATCCTATGGCTCATCCCAGCCATTTCAGCTATTCCTCCAGCAT
TATCACTGATAGGGCCATATGCATCAATAGCAAGACCTGTGGCAATGGTGCTCAGCATTC
CAAGAGCAGCCACAGCAACACCATACATGGCAGCAAGGCTGAAGCTGAGGAAGATACTAA
ACGCAATAGCAAAAATTGGGATAATGACTGATTTGTAACCCAAAGCAAGCCCAAAAATGA
CATTAGTAGCTGCTCCAGTTCTGCAGGAATCAGCAACATCTTGTACAGGGCTGTAGGCAT
TGCTTGTGTAGTACTCAGTAACAAAACCAATGACTAGGCCAGCCCAGAGACCAACCGCCA
CACACAAGAACAATTGCCAGCTTTGCACTGTCTTCTGGACTCCAAAGTTGAAAATAGTGA
AAGTGTATGGAAGACCAAGCCAACTGATTAGTGCAATGCCAATGGTCATCACAATTGTGG
AAATTATGAGCTGTTTCTTGAGAGCAGGCTCTATTTCATCCACAGCCTTTATCTCGAAGA
AATCAGTTGCAAACAGCGTTGTTATGAGACATGCTATAATACCAACAGAACTGACGAGAA
GAGGGTACACCATCGGAGTAAATTCATGGTTGATTCCAAAAGACGAGATAGAGGCCACAA
CAAGAGCAGCACATGATGATTCAGCATATGAGCCAAAGAGATCTGATCCCATTCCAGCAA
TATCTCCAACATTATCACCAACATTGTCAGCAATAACAGCTGGGTTTCTTGGATCGTCCT
CAGGAATGTTTCTTTCTACCTTCCCCACAAGGTCAGCACCAACATCAGCAGCCTTGGTAT
AAATACCACCACCAACGCGGCCGAAAAGAGCCATAGAAGAACCACCAAGGCCATAACCAG
TAATAGCTTCAAAAAGACCTTCCCAGTCATCACCGTAATAAATTCCAAACAAATTGATAG
CAATGTAAAGAACCAAAAGACCGCTGGCAGCAAGCAGGAAGCCCATTACTGCACCAGCTC
GGAAGGCAGTAATAAATGCCTTTCCGACACCCTTTCTGGCCTCTAAAGTTGTCCGGGCAT
TCGCATAAGTTGCGATCTTCATTCCAAGAAAGCCGGAAACTAGTGAGGTGACTGCACCAA
GCACAAAAGCTATAGTACTGAAGATGGCATTAGCAAGGGCAGGCTTGCAAGTCTGGTCCT
TGATATAGTGGCAAGGTTGACTCTTCGTGCTGAATCCCTCGACAGACCCAAGGAAGAGGA
ATATAAGGATTGCAAAGATGCCCATGAATAATCCAACATACTTGTACTCAGTGAAAAGGA
AAGATGTAGCTCCTTCAGAGATGGCGGTCTGGATCTCGGCGCACTTGACGACGACGTTGT
GGTCGTTGAGTCCCTCCTCCTCCTCGATGAGGTAGTCGCTGGGCCCGCTCTTCA
>contig_64
AAAAAAGAATTGGCAAAGAAGAAGATTAAGTTGGCTCGAAATTTAAGTAAAGCCGATTTC
AGGTTACAGGGAAGCTTTCAAAAAAAAGAAGAAAAGAAAAGAAGAGAGAACATCTACTCG
TTAGAGATCTGCCGGAGAAAGACAAACCAAGAAGAATCAGAGCACTGAATCTTTGGTTGC
CCACCATAGGCGTGAGCTGCCGTATGCTGCTTGAGCAGCAGAACAGGCTGAAACCAACTT
TCCCAACAGAGAAAGAGAGAGTACTCCAGAGTCCGGACCACTCTTGCAGCCTCAGGCTTT
GCATTCTCTTTCAAGATAGATAGCCTTGTGAGCAAACCAGCCATCATTTCATCAGGTGCA
CGTGCCCTGCTTCCTTTGCTTCAAAGATTGGTCTCTTCTTTTCCACTGTACTGTTCTTCT
TGGTGAAATTATGCAAACTTTTACAGTTTTAGATGAAAAGGAGTGGGGACAGGAGAACTT
ATCATACAATGCAACATTGCAAAAATAAAATTTTGTTTCCTGGAGTCGGTCTGTGCAATG
ATCTTTACAGAAGGGCCAAACGGCATACCATGTGAATGACACAAGGCTTGTATAGGAAAA
ACGTATGGCTTTACAGGAGGAGAAAATATACACGTCGTATGACTCGTATATTACATGTCC
GAGTCTGATGGTGCGCATCAATCAGGTGTTCTTCTCTAGAACAGACAGTGCTGGTGCGAG
ATAGTTGTTAGCCTTGTCTGGCAGATGAGCCACAAGTTCGTAAAGCTCGTTCCCTTGGTC
ACTGACGTACTCGTAGCATACATCGAAACTTTTGTTTCTCGCAGTGGAATCATGCAGTGC
CTTGACACAGATATCAGCCACATCAGCACAGCTGATACCCTGGGAGATTCTGTTCCCTTG
ATCGAAGATCAGCGCGCGCTGGCCACCAGGTTCTTCCTGCAGAGGACCCGGGCGCACGAT
TGTATATCCAAGGCCTGACCTCCGCAGTGCATCTTCTCCAGCCTTCTTGGCTTTGAGAAC
TTGTTCTCTTCTGTTAGATTCAATCCCAGAACCTGAACATGACACCAATATGAAGTCTGT
TTCTTGACCAGTAGGTAAAGCCTTGATGTATTCCAGTTTTAGCTCAAAGTTTCGAGGATC
ACTAGAATTTTGAGATGCCTCACCAGGTCTCTGCCTTTTTGGTTCAAACCTAATGGTTAG
TGTATGCACAAGAAAAGGGTCTAGGGGAGGGTCTTGTGGGTTTACTGGCCGAAAAGATGA
AAACGGCACTCTTACCCTACAAAAACCTACTTTTGTAGTCATCCGAGCAAAATACTTCTT
GCTCTGGGTCGTGTCCGCCAATGGACCAGTTTCAAGAATAACAACGTATGATCTTCCATT
TCCTCCCACTGAAAAGAGTAAACCATCGTACCTGTCTAGGGTAGAACCTAGAGGAAGAGA
AAGCCTTTTTGATATCTCAACATATCCACCTCTTGTGAATACAAATCCTGAGAAAACAGC
CTGCTGATCTTCTGAAAAATCCAGTGATGCATCGATACCTTCATCAAATCTAGAAACAAA
AGTATTTGGGAAGTAAGAACCCTGCCGCACCTCCCAACCCTTCAAGGACTTTGCAGACTT
GAATTTTGCTATCAGGAGTTTGCTCTTGCTGCTTTTACCAGCCCTGAGCTGGGCCAATTC
GTTGTAGTAATCCTGGAAAGCCTTGCTAGCATTCCTTACTCCTTGGTTATCAACCCTATT
TAGGTCTCCTGTAATAGTTGAGCGTGCAGTTGCACAATAGATTATCTTGCTGCAGCCTGA
TACAGCTGCTTTGACAGTTGCAGGATCACCAACATCACCAACAACAATATCCACCGACCT
TGGGAGCATATCTATCACTTCAGGGTCGTTTCTTCTTACTAAAGCCTTGACATTGTATCC
GCGGAGCATGAGCTTGCGCACGACGATGCGGCCGATGCGGCTGGTGGCACCGACGACGAG
GACGGTGGTGTCCTGCGCCCCTGGCACAGTGAACTCGCACATAGGTCCTCCACGGATAAG
CACGGCCTGCTCCTCCTCCGCCAGCGCGGTGGACGAGGCGCTCGAAATCTGGCCCAGCCG
CGAGAACTTGCGCCACACCTCGTCGAACACCTGCCGCGACCGCCGACCCAGACCCACGGG
GTTGACGATCACGTCGTCGAGGCCGGCCACCAATGCCCGGGCGCTGTCCTCGGCGCCGGC
CGCCTCCTTCTTCCTTTTCGCCTCGTCCTCTGCCGCCGCCACCGGCTTGTCGTCCGTCCC
ATCCTCCTCCTTGGCGGCGGTGGCGGACTTCTTCGCCTTCCGAGACCGGCGTTTCCGGCG
TGGCTTGGCGGCCTCCTGCGTGGCCGTGGCGAGGTCCTGGTCGACGAGCTCGGCAGCGGC
CGGCGCGGTGGGCTTGGTGGCGAAGCAGCACGCGGGGGCGTGGTGGTACCGCCTGGCGCC
GCCGATGGAGGAGGAGGCGAGCGGGAGCGCGCGGGAAGGGGACGCGTGGCTGTGGAACGC
GGCGATGGTGCTGACGGCCGCCCTGCCAGGGGCCGACGCCCGCGCCGCCACGATGGCCGC
CATGCTCTCGCCGCCGCCGCTGACGGACGGTGGTGGGTAGCTGATTTTGTGGCGGGGACC
GGCGCGGTCGCTGCAAATACTTCCCCCGGTGAATCTCGCTGCCGCAGCTGATAAAGCCGG
CCATCTGAGTGGCTGCCGTGCGGGGGCTCCATCTGTGGCTGCGGTTGCTGCGCG
>contig_65
CAAGAATTCCATTGGAAAGGTAAACAGTGTAAGGTATATAATTAAGATACTACTAGGTAC
ACCAAACATCGCAACGGACAATCAGAACGATAGAAAGAACTGGGAGAACTGTGATTTGCA
TAAGAACCCCATGTACGTATCTTCGGTTCTTCACTAACAAGCCAATCCCCAGGTTATATA
TCAACGGTGCGAAGTGGTGTTTCTAGAACAA
>contig_66
CGCACAACTTGTTCTAGAAACACCAATTCGCACGGTTGATATAACCTGGGGATTGGCTTG
TTAGCGAAGAACCGAAGATACCATGGGTTCTTATGCAAATCACAGTTCTCCCAGTTCATT
CTATCGTTCTGATTGTCCGTTGCGATGTTTGGTGTGTACCTAGTAGTATCTTATATATCT
TATTACATTTACCTTTCCAATGGGATTCTTGGTCTAGCTAAAATTGTGGGATTATGTCAC
TTTTCTCGTTCTCCGTAGTCATTGCATTTTGCTCCTGGTGTTGTCTTCTTTGTGGGATGT
CGCAATCTTTTGTGGCCTATACAAGCCTACACCTAATCTTAGCCTATCAAA
>contig_67
CTGATTCGGTCCTTAAACTTTATAGTATAAAATATAGAGTCCATTGTCACCCCAAACTTT
TGCGCAGATTAGATCCTTGGCATAATGAATTAAAAAGAATCTGCGCCACAGGTCATGGAC
CTGTAGATCCTTTTACTGTTCATGTAAACACCTAATTGTGCAACATGAGCAGCTATGTTT
CAATGCTTTTGCAATTGCAGATTGATGTTCTTCATATACAGAAACCAATTTTTTTTTCCT
ATACCACCAAGGCACCAACACAATGGCTGGATTCTCCAGACCATCTGAGAGAACAAAACC
AAACATCTGAGCAGCCAGCAATGACGTACCGGCGGTGGACGATCTCTCCCGGATCGGTCT
CTACCGCCGGCAGTATGTATCCTCAAGACCTCAACTCTCCCTGCTCTCCAAATGGCAAAT
TAAAGAACAACAAAAAAGAATCCGATGTCAGCTTTGTCGGGGTCAGGTCATGGCCCGACC
CTGACCCGCACTTTCTTGGCGTGCATCTCGGCGAACTCCGCCTCCGAGATCTCCGAGTTG
GTCGACGACGTCAGGTGGCGCACGGACAGGCGGTCGTCGCCGGGGTGGCGCGCGTTGGTC
GCCACGAGCACGAGCAGGATCAGCAGCACCATGGAGGCGGACAGCGCGGCGAGCGCGGCC
CACGCCCCGCGCGCGCCGCGCCGCAGCGGGGCGCACTGGTTGTCCACGATGTCCGCGAAG
CCGGCCTTCACCAGCTCACAGCTCACCAGGCGCTCCGTGCCCGGGAAGATGTCCAGCACG
TTCTGGATGGAGCTCGTGTACGACTGCACCTTGTCGTAGTCGATCGCCGACGAGAGGTCG
GCCGGGCGGCAGTTGGCGCCGCCGCCGAAGTCCGAGCACGTCAGCCTCTTCAGGATCTGC
GGGATGTCACCGATGGTGGCGGCGCCGGAGGGGCAGTTCTCCGGCCGGTACTGGTACTGC
GGCGGCCCGGTGAAGGGGTTGCAGATGTAGTCCAGCTGCTTCACCGGGTACTCTGACTTT
ATCGTGTAGATGTTTGAGTTCACCTGGTCAATGATGTCATGGATGCCCGCGCCGACGTCG
TGCAGGATCACGTCAGCGGAGAGCTTCCTGCTGCAGGGTATGATGGCGGCCAGCGTGCTG
TTCTGAGGGTTCAGCTGGTACTCGTCCAGGGCAACGCACGTGTCGCCGGCAAACTTGTCG
AAGAAGTAGTACAGGCCGAAGTACATCCAGAACAGTGCTGTCAGTATCCAGCAGAAGGCC
ATGCACAAGCAACACAGCTTTTGCAGCCTTAGAGGCCTCCCTACCAGCAACACCAGTAGT
GCGACAAGATTCAGCGTCACACATGAAATCGTCACAAGTTCCAGAGCCCTGATTCCCTCG
CTAACCAAGCGCATGTTCGTCTCCGCCTTCGCCTGGATCTCCACGGCTTCGGAGTCGAGC
GCCTCGACCGTGGAGTTGAGATGGCCCCAAGCCTGGCTGGTGTAGTTGTATAGCTTCGAC
GTGTTCTGCATCCTCTCGATGGCACCTGTTACGTTGTAGATTGCCGCTGTAGCCTCGAGT
GCGGTCGTCCCGATCTTCTCCTTCACGGATTCTGCCGCTGAGTGGAACTGTACCGTGCCG
CGAAGCGCGGCCGCTGAAGAAACCATGACGAGAGCTGTGAGGAGGACACAGAGTACCACG
GTCAAAACTTGATATCTCTCGAGGAAATAGTCGAGGTCAGTGTATCTTTCTTTCTTTCTC
GGGAAGAAGATCTTGGAGACGAGAAGGACAGCAGCGAAAACGATGCCACCGGTAATCCAT
AGTCCTGACATCACATATCCAGATCTACCTGTAAATATGGCCGAACTCCAGTAGTGCCTG
TCAGTGATGTTGTAGCCTCCCTCGTATTTCCTCAGTCCATCAAGAGGATCGACCCTCCTC
GTTCTCCTTGACAGCACGCTCTCCGATCCGTTTCCCATCTCTGACAAATCCCTACGCGCT
GCTCCATTGTGAGTTGAGCTTTTGGGGCGTTGCAGAGTCGTTTGGGCCTGGGCTTGTGCT
GCGTGTAGCCTGCATGTGATCGCCGCGATGAAGCAGAGCAGGAACACCAACTGCTCTAAC
CTCCTGCTCCTCGGTTCCATGCTAGCAAGCTGGCGCAGAATTCTCCCCTGCTCCCATGCA
AACGCTGAAGCTCCTCTCCTCTGCTCTNNNNNNNNNNNNNNNNNNNNNNNNNNNCAAGAG
CGCGGTCGTTGCCGCGCGCCGTCGCCCAGCCGCCCAGCTACCACCTTCCTCCTCCTCCTC
GGGTCCCTCTCACCATTCACCTAGTCACGCAGGCACGCATCCGACTCCCGGTCCTCTTCT
TCTCTACGAGTCCAACACGGCCACCTCTTCGTGTCAAACGCGGGCACCTGCGATGGGCGA
TGGCTTCCCTTTCCAAGGCATGCCGTGCGCGCTTGCTTGCTTATATACTCGGTGACGACG
GTGAGCAGCAAAAGCAGGAGGAGGCGGGGCGGTCGACGTGGACGCGGACGGGAGCAAGCA
AGGGAGTCTGAAATCTAATAAAGCGGCGCGCTTTCCTTGTCCATGGAGGAACTGGTAGGA
TGCGATGCGCTGCACCCGGCGCAGGCACGCACGCACGCTCGCTGCTGGCTCGCACCACCA
AATCCCCCGAGCCAAGGAACGAATGTTAAAGCAGCAGGCGA
>contig_68
AACATGCTTTTTTATCTCACTGCTCTACTGTTGGGGGTGCCTAGGCACAGGGTGCTTTGC
TTATCAAAAGCTGCAGTATTCATTCGGGCCACAAGAGGGCAGTTAAACTTTGTTTGACCA
ACCCTCTGGCCTGACCTTGCTCTCGTTGCCATCTGCACTGGCAAGAGAGAAATTTACAGC
CAAAAGAAAAGAAAAAAAAACTGGAAAGTATCATCTGAAGATCTGACTCAACGCTACATA
ATTCACAGGATAACATATGTTGCCAACTAATTAACAACTTGTTCTGAGAACAAAGAAGCT
ACTGTGCTGCTGTTGTTTTGGCGTTAGGGTGGAGAGAGAGTAGAAAGAGAAACAGTGAAA
ATGGGTTATCTCCTGTATTGATTGATTGACTGACTGAGGTTCATCTTTTGTTTACATGAT
TAATGGAATGGTTTAGTAACTGAGCACGGAGTCAAATGTTAGCGCCCGCTCGCTACTCGC
CCTTCTGCTTCTTCTTCCTGGACCGCCTGGTGGGGCCCGAAGAAGGGCTCGTACACCTGC
CCGCGAGCTTGAGAGCCTCGTCGATGAGCACCACCGGGAGAGCCACCAGCAGGACCAGCA
GCCACTCGTTGAGGCTGAGCGGGACGATGCCGAACACCGTGGCGAGGAGCGGCACGTAGA
GGATGAGGAAGTGGAGGCCGAACGAGACCGACATGGCGACGAGCAGCCACGGGTTGACCC
AGGGCGGCATGGTCAACAGGCTGCTGTCCTCGGAGAGGGCGTTCAGCGAGTTGAACATCT
CGATGGCCACCAGCACGGACAGGGACAGCGTCGTCGCCTTCACCTTGCCTGCGTGGAAGT
AGTCGCACGGGTCGTCGTCGAACGCGAACGTTCTGGCTCCGGCGGTGAAAGGCGAGGCCG
TGAAGTTGTCCCAGGAAGAGCACTGGCCCCAGTTCGAAAGCTGCGAGTAGGTGACCAGAG
TGTGGCCGTCTCCGGTCAGGTCAATGCCCATGAAAGACCCATGTGTGTACCATATGACGA
AGATGCCAACGGTCGCCATCCCAACGTAAAGGCCAATCACCAGGTAGCGGAACAAGATCC
AGGGAGTGATCAGTGAGTCGTCGCTCCTCCTAGGTGGCTTCTTCATGATGTCCTTGTCAG
GCGGGTTGAAACCTAGAGCAGTTGCGGGGGGCCCGTCGGTGACGAGATTGACCCATAGAA
GTTGGACGGGAATCAAACCCTCAGGAATGCCCAGGGCGGAAGTTAGGAAAATAGAAGCGA
CTTCACCAATGTTTGACGAAATCATGTATCTTATGAAAGCTTTCATGTTGTTGTAGATCG
ATCTTCCTTCACCGACTGCAGAAACTATGGTGCTAAAATTGTCGTCAGCCAACACCATGT
CAGACGCCTCTTTGGCAACCTCAGTTCCAGTAATGCCCATAGCTACACCGATGTCAGCCA
GCTTCAAAGCAGGGGCATCATTGACTCCATCTCCAGTCATGGCGACAACTTCCCCATCTT
CCTTCAGCAACCTCACAATCTCTTGTTTGTGCCTAGGTTCCGCCCTAGAGAACAGGAGGC
CACCTTTCCTGCGTAGCAGCGTCTTCTTGTCCTCCAGCGCCATGAACTCCTTCCCTGTAA
GGCTCTTGAAGGTGATATCCTCGTCAGGTGAAAACACGCCGATTTCACGGCATATTGCCT
CAGCGGTTTCTTTGTTGTCCCCTGTTATCACCATAACTCGGATGCCAGCAGCTCTGCAAT
CTTCAATAGCATCATAGACCTCTTCCCGGGGAGGGTCCCTTAGGCCTACAAGACCCGCAA
ATATTAGGTCAGTCTCAATAGCTGCATAATTGGCCGGATCCAGCAAGAGCTTATGAGCAG
GATGGTTCTCGCCATCATATGTTGCAAATTCTGCTAGCGCCTCCTTGTATGCAAAACCGA
GGCAGCGCAGAGCATTGGTCGACATCTCATGGAGGCTTGCCAGGACAGTTCTCTTTGCTT
TCTCATCTAATGGCACCACGGAACCATCCTTCAGCTGAATGTGGCTACTTCGCTCAAGCA
AAGTTTCAACAGCTCCCTTCACGAGCAGGGCATTGCTTCCTGAACTTGTTTTCACAATGA
CGCCCATTGATTTCCTTGTGCGATCAAACTCGAGGGTAGCAATCCTTTTGGCAACATTGT
TCCACCATGCGCAGCAGCCTAGTATCTCAGACGGATCCAAGGACAGACCATTCTTTCCTC
CAGGCAGACCCATTTTCTCAACCAAAACCTTAAGAGCTGCCTCTGTCGGCATTCCAGTGG
CAACATACTGATGCGAAGAATGTGCCACATTGGCATCATTGCACACAGCTGCGACCTTGG
CGATCGTCTCAAGGTTGGCGTCAATGCTCCCAGCAGGCCAGTCGTGAATTTTCCCGTCCC
GGGGATCGTAAGTCGTACCGTCCACCTTGAAGGTCCTAACCTCCTGCGAGGAATCGCCGA
CGGCCACGAGCTTGGCGACGGACATCTTGTTGGTGGTGAGCGTGCCGGTCTTGTCGGAGC
AGATGACGGTGGTGCAGCCGAGGGTCTCGACGCTAGGCAGCTTCCTGACGAGCGCATTCT
TGGCAGCCATCTTCCTGGTCCCGAGCGCGAGGCAGGTGGTGATGACGGCGGGCAGGCCCT
CGGGTATGGCGGCGACGGCGAGCGCGACGGCGATCTCAAAGTAGTAGGTGCACTTCTCGA
AGGAGAAGGTGATGTTCCTGGGCACCCATCCTCCCTGGAGGTCGAAGGTGAGGAAGTACT
TGACGTTGATGAGCCAGACGAGGGCGCAGATGAGGCCGATGATCTTGGTGAGCGCCTCCC
CGAACTCGTTGAGCTTCTTCTTGAGCGGCGTGTCGTCGTCCTCCTGCGAGGCCTGGTGGA
TCTGGGCGTGGATGGCGCCGATCTCCGTGTCCATCCCGGTGCGCGCGACGATGCAGAGCG
CGGCGCCGTTGACGACGGTGGTGCCGGCGAAGACCATGCAGTCCTTGGCCTGGATGTCGG
CGTCCTCGAGCGGGAGCGCGCGGGAGGTCTTGTTGACGGAGGCCGTCTCCCCCGTGAGCG
AGCCCTGCTCGAGGCGGAGCGTGGAGGTGAGGAGGCTGGCGACGCGCATGTCGGCGGGCA
CCTTGTCCCCGACGCGGAGCTGGACGACGTCGCCCGGGACGAGGTCCCGGGCCGGGAGCG
CGGGGAGCCAGGCGGCGTCGCGCAGGACGGCGGCGTGGTGGGACTGGATCTCCCGCAGCG
CGTCCAGCGCCCGCTCCGCGTTGGCCTCCTGCCAGACCCCGACGGCGGCGTTGACGACGA
GGATGAGGAAGATGACGAGCGGCTCGACGAAGGCGGCGAGCGTGAGCGCGCCGGCGCTGG
AGGAGAGCGCGAGGAGGAAGGAGACGGCGGCGGCGGCGAGCAGGACGCGCACCAGCGTGT
CCTCGAACTGGTCCAGCAGCAGGCGCAGCAGCGACGGGGCCGGGTGGTCGGCCAGCTCGT
TGGGCCCGTGGGCGCGCAGCCGCGCGGCGGCCTCGGCGGAGGAGAGGCCGCGCGTGACGC
TCACCCCGAGCCGCGCCTCGCAGTCCGCCACCGACCGCGCCCACGCCGGGAACGCGGCCA
GGTCGTCGGGGTCGGGCACTGCCTCGCCCATCGCCGTCGGAGAACAATGCCCGCGCGGAG
TCCTGGCGGATGAAGCGGCGGCGGCAGCGGGAGGAAAGCACGTACGACAAGGAGTCGTCC
TGGTCCCGGCCCCGGAGGCAGTTGGGTGGGCCCCCGACTACGAGTAGTGGTGGTGGTGGG
GTGGAGGTGGGAACCGCATGCGCGGCGCTCGCTCGGTCGGGGCTTGGTCGGCGCCTGTCT
CTCCTCCTCCCTCTGCTTGGGCTTCTGCTGCACTGCAAGTTGATGAGGAGGCAGGGAGGG
AGTCGTTGCAGAAGCAGAAGAGTGTGGATGGAGGACAGAGGACGACGGCGTCCTCGCCCC
TCTTCAAATGGAAACTCGGTGGGGCCGCAGGAAGCTGCCGCGAACCTTCCTCCTGCTGGC
GGCCTGCGGCTACTCCCAACCGCAACCGCAGCCACAAGCGGCAGTGGGGGGATGGAATGA
ATGCGGGCGCCCGTGTCTGCGGTTCCAG
>contig_69
CTGCCGACGTGCAGCTCTTCGCGGAGGACGGCGGCGGCGAACACGGTGGTGATCACGGTG
CAGAGCGGGTTGAACATGGCGGAGTAGAGCGGGCCCCTCACGGAGATGCACCACGACTGC
AGGTAGAACGTGACGCCGGACCCGAACACGCCCGAGAAGACGCAGCAGGAGAGCTCGAAG
AGCGAGTGGATCCTCCAGGCGCTGGGGTCCGGCAGGAGGAAGGAGACGAGCAGCGCGGAC
TGGAGCGTGGACAGGACGCACATCCACGCCGACAGAGCCAGCGGCTCCACGTACGACTTG
CAGATGGGCACCTGCAGGATGAGCCAGAGCGACCAGCAGGAGCTGCTGCCCACGAGGAAG
AGCGCGCCGGCCACCCACCTGCCGCCGCCCGCGTGGAGGAGGAGCTGGAGAGCGTTCGGG
CCGTCGCCGAGCAGCTTCGGGCCCTTGAAGAAAGCCATGGCCATGGCGCCGCTCACGCAG
ACGGCCGTGCCGAAGATCTTGGCCAGGCTCCTCGGCCTCCTGGCCTCCACCCTCTCTAGG
CCGACTGATGCCGCCATGACGAAGGTGATGGCGGGGATCAAGTTGGTCATGGCCGTTGCC
ATGGACGACGAGCCCAGATTCACCCCTTGGTAGTACATGCACTGGTTCACCGTTGCCCCG
ACAAGGGAGGCGACGAAGACCAGCGAGAAGCCCGTCAGTCCAAGGCCCGTCGTCATCTCC
TTCATCTTCTTCCTGTTGGCCGCGATGACGACGGGGACGAGTACAATGGTGGCGACGGCC
TGCCTGTAGACGACGAACACCAGGGGGCTCATGCCGCCGGTGAACGCCGCCTTGGACAAG
AGCGCTAGAGCGGCGTAGATGCACTGCGTCACCACCATGGCCGCACACGGTTTGTACTCC
TCCAGCATGGCGTTCCGGCCGGTTTGTTTGTTGGCTTATTACTACGACTGCCTC
>contig_70
CCTTGCGCAGCAGATCGAGAGGCTGAGGGGAGAGGGATCCATGGAGCTGGGAAAGCCCCT
TTCGGCGCACAGATGTAGCTACACCGCTACCTACACCCACTGTTCCATAGGCTTCTCCCC
TCGGGTCGTCCGTACCAGCTGGATCCGCGCGGCGGCTGAGGGCGGCGACGGCGGGGCAGA
CCGGCGACGGAGAGGTGCCAGCTTCGCCGCCGATGGGCCCAGGGTCGTCGAGGTCGCCGC
TGCCCCGGTGGCTACTAGCGGAGGCGCCGCCGGAGCAGCCGGGAGCGCGGGGTTCGGAGC
ACGGGACGCGGAGCTCGCCATGTGGGACAAGCTCGGGGCGGTCGTCAGGCTCAGCTATGG
CATTGGGATCTACGGGGCCATGGCACTCGCCGGGAGATTCATATGCCAAATGGCCGGGAT
AGACTGCACGGGGGGCTTCCATCCGTCTCTCACGGCACTCGTCGAGGGTCTTGGCTATGC
AGCTCCACCAATCATGGCTCTGCTCTTCATCCTCGATGATGAAGTTGTCAAGTATTCGCC
TCACGCGCGTGCCATCCGTGATGTGGAGGATGAGGAGCTTCGCAGCTTCTTCTGTGGCAT
GTCACCATGGCAGTTCATCCTCATCGTGGCTGCTAGCTCAATTGGCGAGGAGCTGTTCTA
CCGCGCCGCCATTCAGGGAGCATTGGCCGATATTTTCCTGAGAAGCACGGAGCTAATGAA
GGATGCTCGAGGGATTGCATCACTGAGTGGTATCGTTCCTCCTCTGGTTCCATTCGCTCA
GACGTTCGCGGCAGTCATCACTGCAGCCCTCACAGGAACCCTCTACTACGTCGCCACAAC
TCCGAAAGACCCTACGTATGTGGTGACACCAGCGATGCGTTCGCGCACAGGGCGTGAGAA
CCTCAAGAAACTATTTGCAGCTTGGTACGAGAGGAGGCAAATGAGGAAGATATACTCGCC
GCTTCTGGAAGGAATCTTGGCTTTCTACCTTGGCTTCGAATGGATCCAGACCGACAATAT
CCTGGCACCTATGATCACCCACGGCATATACTCCACCGTTGTTCTTGGCCATGGGCTCTG
GAAGATCCACGACCACCGGAGAAGGCTACGGCAGCGGATTCAGAAGGTCAGGAGTGAAGG
GAGTAGCTCTGCAGACGACACATTGTAACTGCAGCATGTAGATCGGCGTGGTCTACTGCT
GGATAGCTAGCTGCTGATTGCACGCGCGTACTGGGTGATCGATCGATCTACCGATCAGTC
AGAAGACCAGAGGCNNNNNNNNNNNNNNNNNNNNNNNNNNNNNNNNNNNNNNNNNNNNNN
NNNNNNNNNNNNNNNNNNNNNNNNNNNNNNNNNNNNNNNNNNNNNGTAGATACAATGTGT
ACATATATGGATAAACTAGGAGAGTGCCCGTGCGTTGCAACGGGAACGTATAAAACCACG
ATAAACTATGTACAAATGTGTGTTATACTTTTATAGGTTAGTGCTCGTGCGTTGCAACGG
AGACATATAATATATCGATAACTT
>contig_71
AATTCCTGACTGCCTAAAGATTGAAAATGAACAAATCATCCTATGGCTCCTAGCGTACAG
CATATCTCTCAATTCTGTCTATGCTAACATACAACATGACTCGGCTTTGCCGCAAGGTAC
TTGCATTGNNNNNNNNNNNNNNNNCCGTTGTTCGCCGGCAGATGCTTGCATTTCACTACT
GCAGATTTAGCTGAAACTTCATCCTCAGTAGCTCATCCATTAAAAGAGAACGATCATGCC
CACAAGAGACAATCGATCCCCATCTCAAAGTTTGTGACAGGACTTTCACCAAAATCCTCG
CTTGTTTTCTGTATCTCGTTATTGTTTGCTTCTGCATATGGTTCTGATAGATCAGATGAC
CGTATGGACGGTATGGCATGTTCCTTGAGAATGTCCGATGATGCAGCATCCGCTTCTTCT
CGATGCAAAACAACAAGGAAGTCGTCTTCGAATTCGAACGTCAGGAACTTGTCTTTACAG
GTGTCCACAAGATGAGCAAGGTGATGGATATTCTTTATTGTGGTTCCGTTTAGTTTCATG
ACTTGTTGATTGCCCATGTGCTCATACCCAATGTTGACCTCGTGCGCCAAAACCTGCGAC
ACAATAACAATTTCCTCCCCCTCAAAGGTTGCTAGAGAGTAACGTGCTTTTGCTAACAAT
TTCAGCCCTAGTGTATCTTCGCATTCCTCCTCTATAAATGGTTCTGTTAAAGGTGTGAAG
ACAAGGCCAGCAACAATCAGATAAGAAGGTTGTCCCCCCTCAACATGAAACGGCACTAAA
TGTTTTCTTGGCTGCAAAATAGTCTGGACTTTCATGGAATTGCCATCACGAATGATTCCT
AGCTGGGCAATATCGCCTGCATACTTTTGGCTTGTGAGATAGCGGAAAGCAATCCGTTCT
GTGGACCGAAATGGTACTGTTGCTTCACATCCTACTGCGATACCATCAAAGCTAACAATT
ACATCTCCCTTTCGCAAAACACTGCTTGCTGGAGCAGTAGGTTCCACCCGACGAACAAGA
ACACCCTCGCTTGAAGGTACTTTTAAGCTTTCACGCAATGCCGGATTTTCCAATTTCTGA
AGTAAGACACCCAAACATGGAAATCCTGTGTACTTTCCATTTTTCTGATAGTCATTTAAG
AAATGGGATACAACTGTAGTTGGAATAACATATCCAATATTTTCAGCTTCATCTGACCTG
TACACCTGAAATGCCACACCAATGCACTCCCCTTGATCATTAAAGGCTGGTCCCCCACTG
TTTCCAGGATTTATGGCTGCGTCAATTTGAATGCCAAGAAGATCTGATGTTCCATGTGCA
TATGGAGTGACCTCAATGCGCGACACAACGCCTTTTGTTACAGATATAGTGTCTCCACCA
AGAGGATATCCCACAACAGTTACTGAATCCTGAAGGCATGGCAAACGACCAAAATGAAGT
GCCTCTGTTCCTCTCCAGAACTCTTCATTCTCAACAGATAGCAACGCAAGATCGCATTCA
ACACCCCTAGCTAAAACCTTGGCAATATATTTTTTGTCATCTCCCCTTCTCTTTACTTTG
ACCTGGGTGTCGTGCTCAACGCAATGCGCATTTGTCAAGAGTTTACCATCCCCAATCATA
AAAGCACTCCCACTACTTGAATGTTGCCTTTGCTTCTGCCAAGGAAGACCATAATCGGGT
GCGATATGAGTGCAATAGACCTTGACGACAGCATTAAGGAATTTGTCCTCTTCAAGATCA
TCAAACTCAGCAACCTGCGGCTCCTTGAAATCGACGGAAAGCCCCCTGTCCCTGCGCGAG
GACGACGGCTGCGACCCGCCAGCGCCGACGCCGCCACCGCCTCCGATGCCGCGCCGTTTC
TTCGACACCCCTTCCACCTCATCGAAGCGCCGGAGCGCGCGCCGGCCCCGCGGCTGCTGG
CGCGGCGCGCGGGCGACGACGGCGGGGCGGAGGCGGCACGAGCAGGAGGCCATGGACGAG
GTGGTGGAGGGGAAGGGGAGGAGCGCCGGGGAGGCGAAGAGCGCGGCGACGCACGGTGCT
GCGGCTGGCGACGCGCGGGTTTGATTTGGGTGTTTGTTTCCCTCCCCTAGCTGTGGGACT
GGAAGAGCGGCGAGCTCCTTATCCTCTGTAGACTTTTCGGTTGGGGAGGAGGGCGCCTCA
CGTGCAGGTCACGCG
>contig_72
GTTGTTCTTGCTACAATCTATTCAGTATCCAGCGGCGTGTTTCTCTTGGATTGGATTCCT
GTGCTTTGATCATTGCTGCTGCGCCTGGAGCTCGGCCTGCGTGATAAAGATGCCGTGGAA
GCCGTAGGGGACGCGCGCGGGCAGCTGCACCTCGGCGACGATGTCCAGCTGCGCCGACCT
GGCGTCCATCACCACGAACTGGTTCTCGCCGGTGCGCTCGTTGTGGACGTAGCACACCAA
GTAGCCGTCGTCCTCGTTGCTATTCCCCTCCACGTCGTCGGGGACGAAGAACGGCTCCCC
CGCGAAGCACCCGGGCCCGAAGACGCGCCGCGCCACCGTGCAGTCGCCCGTGCCGGCGCG
GTCCAAGTCCAGCTTGGCCACCCCGGCGATCTTCGGCATGGGGTCGCCGATGCCGAGGTA
CCCGTACCGGTTGCGCCGGCCAAGGTATCCCGGATGGATTACGCCGAAGTCGAGGTTCTC
TGCCGAGAGAGGGGTGCGCGACACGGCACCCGTGCGCAGGTTGATGCGCACCTTCTCGAC
ACAGGAGTGCACGAGCTCCATGCGCTCCAGCGCGTGCTCCAGGGACAGGACGTTGGGCGC
CACCAGCACTAGCTCCTCGCCGTCGGCCTCCTCCCACGCGTTCAGCGAGTGCATTATGTT
GAACCCCGGCACCTCGAACCACCGCATCTCCGACTCGTCCGTGGCGTACTTGGGGAGCAC
GCCGAGCCGGGGCACCTTGCCGGAGTCAGACCCAACGGGCGCGCCGCCCGTCA
>contig_73
GGAGCTTTGATCATTGCTGCTGCGCCTGGAGCTCGGCCTGCGTGACAAACATGCCGTGGA
AGCCGTAGGGGACGCGCGCTGGCAGCTGCACCTCGGCGACGATGTCCAGCTGCGGCGACC
TCGCGTCCATCACCACGAACTGGTTCTCGCCGGTGCGCTCGTTGTGGACGTAGCACACTA
AGTAGCCGTCGTCCTCGTTGCCGTCCCCCTCCACGTCGTCGGGGACGAAGAACGGCTCCC
CCGCGAAGCACCCGGGCCCGAAGTCGCGCCGCGCCACAGTGCAGTCGCCCGTGCCGGCGC
GGTCCAAGTCCAGCTTGGCCACTCCGGAGATCTTCGGCATGGGGTCGCCGATGCCGAGGT
ATCCGTACCGGTTGCGCCGGCCAAGGTAGCCCGGGTGGATCACGCCGAAGTCGAGGTTCC
CCGCCGAGAGCGGGGTTCGTGACACGGCGCCCGTGCGCAGGTTCATGCGCACCTTCTCGA
CGCAGGAGTGCACGAGCTCCATGCGCTCCAGCGCGTGCTCCACGGACAGGACGTTAGGCG
CCACCAGCACCAGCTCCTCGCCGTCGGCCTCCTCCCACGCGTTCAGCGAGTGCATCATGT
TGAAGCCCGGCACCTCGAACCACCGCATCTCCGACTCGTCCGTGGCGTACTTCGGGAGCA
CGCCGAGCCGGGGCACCTTGCCGGAGTCNNNNNNNNNNNNNNNNNNNNNNNNNNNNNNNN
NNNNNNNNNNNNNNNNNNNNNNNNNNNNGGCGAAGTCGTGCAGGAACGACGGCTGCTGCA
CCGAGAAGATGGGCACGTCGGGGCCCTTGTTCCCGGCCGGGTCGAACCGGAAGTAGGTGA
CGAACGGCGGCACGGGGCCGTAGCGGAACGCGAAGACCTCGCCGGTGACGGGGTCTTTCT
TCGGGTGAGCGGTCATGCCCATGAAGAGGCGGCCGCCGAAGTCGCACCGGCCGTGCGTGG
TCACCTCGCCGGTGGCCGGGTCGACGCGCACGGTGTACGGGAGATCCGACTCGCCAAGCG
CGTAGAGGCGGCCGCCGAAGAAGGCGAGGCTGGTGTTAGCGAGCCCCACGCCCTCGGCTG
GGTTCATCTGCCCCGTGAGCACTCTGGCCGCCACGACGGCGCCGCGCGCCAGGCCGGCCA
CGCCGTGGAAACCCGAGAAGACGTTCGGCATGACCGGCGCTCCCGCGTCACGCTCCACGA
GGTACTTGTACGTCTGCACGTAGCGCGAGCAGAGGACGGGGTCCGACGACGGCGGCGACC
CCGCCGTCGGGAGGAGGAGCGAGTGCAGCATGCCGTCGCCGTCGAAGAGGTGGTGCGGCC
CACGGGGGAG
>contig_74
ATGGCATAACGCTCTGAACTTGAGACGACTAACCAAAAAAAGTGTACTCATCAGGACACA
CATTTCGGTGCAAGACAATCCATGAGAATGCTCTAAGCTACAGCGCTCTTGCCCTTCTTC
CTCTGTAGCTTCTTCATGTAGAANNNNNNNNNNNNNNNNNNNNNNNNNNNNNNNNNNNNN
NNNNNNCGGGAAGAAATGCATGCCAGCAACCGTCCACTGCCAAATTGCTCCTCAATGTGT
GGGTCAAGGGTACGTCCCTCCTTGCGCTTCTCAAGCTTCCTCGTGACATGGTTGCTCTTT
TTCGTTTCCTCAGCTGCTGCCTCAACCTCTTGTCCCTCAGCATTATCCTTCTTTGCAGCA
GGGGTTTTCTTCTTCCTACCAATGTCAACTCCATAGTGAGTGAGGTACCACTGCTTGAAT
GGGGCAGCATCAACTTGCACAATGGCACTCTTCACAAGGGTTTGTGTCCTCACAAGCTCA
TTGTTTGATGCATTGTAGACCACGTCGAGGATACGGGTCTTGCGGGTAACAGCTTCACTT
CCCCATGAGTAGTTACCAGTATCAAGGCGAAGAGCCCTCCATTTCACATTACCTCCACGA
ACACGGACCCTCCTCACTGTCTTATTGCTTGACAACTTGGTGTTGGCTGGCTGGCGACCA
AGCTCATACTTTCGCTTCTTCCTCCAGGCCTTCTGCTTTCCACCGGTGGCTCGGCGCTTG
TGCATCGAGTCACGCGAGATACCCATTGTGGCTTGGCACAACTCCTCCTCCGCCTGCTCC
TTGTCCGCCCGCGCCGCCGCTCTTCTCGTTGGGTACAGAAGTGAGACCCTATATATCGGG
TTTATATATATGGGCTGACCTAGGGTTGGGGATAGGCGCCGGTGGGCGGAGTGAGGCCTA
GTGCCCACCAAATAAATACCCATGGCAAATTGAATCGAGCAAACTGGGCCTGGGCGCACA
CTATCGACTCCATATCACGAAACGACTAGCTAGTCCCTGCCGTAGGTCCAGCCCAATTCA
AAATAGCAAAAAGGTCTAAACACGTTGAACCGATCGACCATGCCACTTACCAATCTGTTT
GTTTTAGGGGATGTTTGGGACTACTTCACTTCATAAAATCTAGCTTAGCTCTATAAGGTC
TTGTTTGGAAGGGCTCTGTTTCAAAAATTATAGTTTTGATTTTTCAGTTTCATCACGAAA
CAACTTCAACAGATTGGTAAGCCGGTGTTCAAGAATGTTTGGATTGTATATAGACTTCAG
CTTCTGTAATACAGTTAATTTATGTGAGTTTCTTTAATAAACCTTGATGATTAACGGGTG
GAGAAAAAGACATGAATCGGTAGGTCATGTAA
>contig_75
CATCAGGACACACATTTCGGTGCAAGACAATCCATGAGAATGCTCTAAGCTACAGCGCTC
TTGCCCTTCTTCCTCTGTAGCTTCTTCATGTAGAACTCAAGCTCTTTACCCTCAAGGATG
TACCCATCAGCTCGGCCACACTGTCCAGGACGGGAAGAAATGCATGCCAACAATCTCCCA
CTGCCAAATTGCTCTTCAATATGAGTGTCGAGTGCACGGTCCTGCTGGCGCTTCTCAATC
TTCCTCTGCACATGGTTACTCTTCTTTGTTTCCTCAGCTATAGCCTCACCCTCTTGTCCC
TCAGTCGCATCCTTCTTAGCAACAGGCACCTTCTTCTTCCTACCGATGTCCACTCCATAG
TGAGTGAGGTACCACTGCTTGAATGGAGCAGCATCAACTTGTACAATGGCGCTCTTCACA
AGAGTCTGAGTCCTCACAAGCTCATTGTTTGATGCATTATAGACCACATCCAGGATGCGG
GTCTTGCGGGTAAGAGCCTCACTTCCCCACGAGTAGTTACCTGTATCCAATCGGAGAGCC
CTCCACTTCACGTTGCCTCCACGGACACGGACCCTCCTCACTGTCTTATTGCTAGACAGT
TTGGTGTTAGCAGGCTGNNNNNNNNNNNNNNNNNNNNNNNNNNNNNNNNNNNCGGCGCTT
GTGCATCGAATCACGTGAGATACCCATGGTTGCAGTGGAGGTGTCGAGGTAGTCCGGCCA
CTCTACTCCGCCTCCTCGTCAGCCTGCGGCGCCGCTGGTATGGTTGGGTCTCGACGGGAA
GAAGAGAGCGAAATCATGGGGCGTCCGGCGTCGGATTATAGGGCGGCGGAGGCGGGCTAG
GGTTTATTAAGGGATGGGCTCATTTGACAGTGTCCATTCTTAGGTTGCGGCGGCCCAGCA
GGCCTGTGCAAGTCGTATTTTATTAGTAAATTAGTTTGTTTCCGAACAACCACATATCCC
AACCCTGTTTTCAATTCCGGCAATTTTGAACTTGTTTCTGTTTCCGGAAAAAAATATAGA
AATGACAAGAGAAGAGTTGTTTTCCACACGATTCTGTCCGTTTTCATCACCAATGTCTTT
GTCTATTTCCTGAAGTATAAATATTTTGGTACGCTACGTGCTTTCCTACTGCACGAATAA
TAGTGTAACATGGAGTATTCCAGTCAAAATTTTGGGACATGCGTAATCACTGAAAATGTG
ACTGTCCACCTGTGCCGACAATACTGAATAATCTCAACTAGTCAACAGCTGTGATGATGG
CATCATGCGTAATCTGGCATGAACTTCCTAAGGAATTTGATTGGTTGGGACTCCTGAGGC
GCGAGCTCATCGAACGGAACATAGTATCTCTCCTTGTCGTACACATGGCATCTCGTCAGT
ATCGTCTTCATCAATCGCCAATTCCAGTTGGCTTCATTGACATACTTGCCCCAGTTCTGT
TTGATGGAATCATAAGCAGCACGAAGGTTATAGCTTGGAATTCTTGGAGAAATATGGTGT
GGGACATGCACATTTATGTCATGGCAAAGGATCTCTATCCATTGAGGATAGTTACAATGA
ACTGTGCCGTTTAATTGAGCTTGTGCAGCATTCCATTCTTCAGATGACTTGAATGGTATA
TGAGGAGCTGTGTGATGTACCATTGTAAAAGTGCTCATCCAAAAATGATAAACCATCCAT
GGCATGAACCAGAACTTAAACCATCCAGCTAGTCCTGATTTGAGAATGATCAAGGGCCAT
CCAATCGCCATGAATGCAAACACACATGCTAAGCTTATCTTAACCCTTGGAACTTCATTT
GGTCTGAATTTTTTTAGATCAAAGTGCCAAATCAACCAGTGAGCAATAGACATCCATGGC
CTGATAGGGCCATAGCCAAAAATAATTGCCTTCCTTAGAAAAGGTGATGATTCAATTTCC
TTTTGCCAAACAGGTTGCCATGCAGTATCTTCTATCAACATGTTTGTCTTGGCATGATGT
CGGTCATGCTTAAATCTCCACGGTTCATAAGGATATATCAATGGCATGAAAGCCAAGGTT
CCAACAACATCTTCAACCAACTTATTCCTTGAAAATGATTTGTGAGCACAATCATGACCT
ATCACAAAAAACCCAGTCACTGCTGTGCCTGTCCAAGCCCAAGCCAAGGGAAGAAGATAC
CATGGAGACTTAGCAATGAAATATAAACCCAGCGCATAAGAAGTAACTGATATCAAAACT
GATGTCCAAGCCTTCACATCATTGATTTCAAATACCTCTTTAGGTAAAGTATCCATGACA
TCTTTAAGAGTAATATCATCTGGTAG
>contig_76
AACACTATATTTTAGCGCTCTCTGTAGCGGTCGTTGCTGGATGGAGAAAGGAGGAGATGG
AGCGCTATATTTACCGAATCCGGACGTACTGTACCTGTCCAAGGCGAGGAGTCAAAAGTC
ATCTGGTTCCTTGACTTCGTTAATCCCATAGTAAGTAGTAAAGATCCCCGATATGTATTA
ACAGCAAGTTCGGAGTTTCTACTAAAATAGTAGTTCAGAACTTCAGATATGAGGTCTATG
CAATATATTGCAGATTTGCCTGGCACAAGGCCATCTGGTACGGCTGCTTTTTAAATAAGT
AATTAAGAGCCGATTAGGAGGCCATCCAATTTATGTTGGCATCACGATACTGGGGCTTTA
AATACGAGTAAGCATTATATCAAATGCAATCCCAATTGACAAATATAGCCCCTCCCCCCT
ACACACACCCATCTAATCGGGTTACTATTTGATAAAAGTAACTCCATTATGCTTTTACCA
TGGATTACAGCAAACCAGTGCAAATAAATCAAAACTAAGAAAAGATAACTCTATTTATGA
TAGTTAACTTGCATGTAGATTTATCACTTTATGTTAGGCAGTTTCAGTGGCTGATTCTGA
ACCAGGACGATTCAAACTCAGCTCAATTTGCAATAAATATCAGAAAAACAGTACTAGAGA
ATAGAGATAGCACATTTATCAAGCAGGATATTCATGAAAGCAAACACACACATTTATGAA
GCAGGATATTCAGTTTTGCATATACTGAAATTTTGAAGTGTCACAGAATGTATATACACA
CACATTTATGTCTACATCTTTATTGTGATAATTCCATCACCTTCTTCTCCGTCAATAAAG
AGACATGAATATCTTATCTCCATGTGGTAACAGCCAATCTTGGCAACTGCATACGCTGTA
CATTTCATTTGCACTAGTTTTCTGGAATTGGATCATAACCCTGTGGTTCTTCAAGGCGAA
CTGGAGCTATAGCAGCCACCACAACAGAGGCACCAAATAACACGACAACCAATGCTGTGA
AGTTCACTAAGAATGCCTCTGTGCCATATTTGTCGAGACCTGAGCTCTCGAGGAAAGTGA
GCTTCTCAAGAAAGCCGAGTTCTGCATTAGCCAGTGCTAAGATGTAGACAAAGAGCCCAA
AGAGTACGTGCCAAGGAAGAACACCCTTCTTCACGTTTGGCGCAGCACCAGGGAAGAAGA
ACGTGACGAATCCAATTATCCACTGAATACCATACAAAGTAATTGTTCCTATCCCAATCC
AAGAGTGCAGGCTGTAAAGATTGGCAATCCCACTCTCATTGTGATTTTTGAAAGCAAAGT
ATATTCCAACCGCACCAAGGACGAGTGCAATCCCGTGGAGAATTAGATGGATCAGCTTAG
TTGTGTCATGATTCGATGTTGGAAGTACCCTGTACACCATTATAGCTTCACCGCCGATAA
TAACATAACCGATAAGCATAAGAACAGGGTGAACGTTGAAGATGAGGTTCTTGTTGGTGG
ACTCGATGGCGAGCCCGCCGCGGAACTGGATGGACCAGACGAGAACCATGGCCGCCGCCG
CGACGGCCAGTGCGTGCGCCGCGTACGTGAAGGGCGCCGCCCGCACGCCAAGGCCAAGCC
CCATGGCTCCGCGACGCGTTCTTCCTTTTTCCTCTTCGTCGGCCCTTTTCCTTGTCCCCC
CTGCTTGGCCCTCGCGGCTGCGGTTGCTGCTGCCAATGAGTGAGAGAGAGAGAGAGAGAG
TGCTGCCGCAAC
>contig_77
CTTGTGGTGCTTTCGCGACCGGAACACATTTGATGACATCACGAAGCATGACGAGATGCT
AACAACACACCTTGGTATGATACTCCCTTAATTACTGCCATCATGCTTACATAATTAACC
GTTCTCAACTTTTTAGCATAGAAAGAAGAACAGGCTTCAACTTCTTATCATAAAAGGAAG
GAAATGGTTGGTTACACAATTCACAACCAGCTGTCCGGGAGGTCGATGTTCTGGAACCTG
AACGACGAGTCCCTCGAGTCCTTGCCATCGAGCCCCGGCCCGCCGCTGCTGTCGCCGTCG
AGCTCGTCCGCCGCCGCCACGGATGGAAGCAGGACCACAGGTGGCGGCTTCTCGACGTCG
GCATCCTTAGCCAGCGCCGCGGCCAGGTCGCGGTCCCACATGAGGAAGTGCAGCGTGATG
GGGCGGAGCGCGTGGCGGTGCAGCGACAGCTTCTGGCTCAGCGACACGGTGTCGAAGCAC
TTGACGTTCCCGGCGGTGGACACCATCCAGGGCAGCACCTTCTCGCCGCCGACGCGGGAC
ACGACCAGCAGCTTGGACGCCCCGCGCGCCGCGCGGTGCAGCTCCAGCAGGCCCGACCGC
GCCGACGCCACGCCCGGCGTGCCCTCCTCCGCCACCGACGACACGTAGATGAACCCTTCC
TCGGTGCGGCTGATGGCGAACCCCAGCCGCGTGTCTCCCGGGCACAGCCGCAGCTCCAGC
GCCGCCTCGCCCGCCGCCGCCGTGTACCACAGCCGCACGGCCCGCACCACGCCGATGTCC
ACGCCGTGGTAGTCCTCGAAGCCGTACAGGCTCGCGTTCGCCATGCCGGCCAGGTCCGAC
AGCGACGCCATGTTCACGGTCGACACCGCCGTCTCGCCGGAGATCTTGGTCAGCAGCGCC
TCCGTCTGCACGTTCATGAACACCACGGGCACGCCCGAGGCCTGCGACGACAGCAGCCAC
GCGTCCGCGCGCGCCAGGGTGTCCTCCAGCGCGTTGTACCGCGTGTTGGACCCGTCCGTC
GCCTTGGGCAGCAGCAGCAGCGAGAGGAAGCTGCTCGCCTCCGGCACCGGCAGCAGCTCC
CTCATCTTCTTCTCCCACGGGAACGGCTCGTACGCGTGGCCGATCTTGGCGTCGCGCAGC
GCAGAGAGCAGCTTGCCGTTCTTAGAACCTTGGGCCTCGAAACTCTCGCGACTGGAGCGG
TCGCCGTCGACGTCGCCGCCGCGCCGGCCGGCCCGCCTTCCAGACGGCGTGCGGCCGATG
CTCCCCGCCGAAGACGACGACTCGGAAGCCGACCGGCTCAGCTGGTCCGCCTCCTCCCCG
CGCTTGAAGGCCGACCTGAGCAGCCTGTGCATCTTGCCCCCGCCGCCCTTGGCCGGGGGC
GGGGCCGGGTGGGCTTGGAGCTCCAACGGCGCCAGGGACGGCGGCTCCGGATGGTCGCTC
GGCATGAGCATGAGCAGAGCTCGACGAGTGGCTCTTGGCGCTGCCGATGGCGCGTGAGGA
AATGGAGGGGAGACGAGAGCAGAGAAAGGCGATGGTGCAGTGCACACACCGGTGGGTGGT
TTATTT
>contig_78
AGCTACAATAGCAGAACAATGATACAATCCATTGGAAACCGCTTAGATTATTAATACGAG
GTATAGAAGTACAATAGGAAATAAGGTCTAAAGATTTGAAAAGAACAGAACCCCAGAAAC
AAGCATCTCGGTACTAATTTTCACTCTGGCATCAAGTCAACGAAACTGGCAGTCACATCA
ACAGTAGAACCCAAATTGACGTTCTGTACAACCAGACCAGCGATTAATTTCATCATGCTC
GTTTGTAAGGAACACGATGCCTCCAATGCAATGGAGGCACAAACCAAAACATATCGTACC
ATTTCTTTTTACTACAATACTTATGTAAGGTCGTCCTCATCGTCCTCCTTTTTCTTCAGC
TCGTTCTTCGCCCTGAGCAGCAGGGTGGTTTTCCAAGGATCCAGACGTGTCATGCTATCA
AATTCTTTGATTGCATCAGTGAATTTGGCAACATCCCCTTCATCCATAGATGCAGCAAGA
TCAGCTAAAAGCTTGTATTCACGTGTCCCAGAGAAAGTCGGGTCAATTTCCTGGTATCGC
TCCAATGAATTTGTGATGGCAATAGGATCACCTCTACATAGTTGACAGATGCCAGCATTA
AGAAGAATTCCTCTGACACTATACTTAAGAAGATTGTTGTTGATTGACTGACGAGCGATC
GCTTCAAATATCTCAGTTGCTTTTGGGTACTGTTCCAACTGAGCAGCAATTTCTGCAACT
TTCTGTTTGATGGTGTTTGATTGAGACGACTGTCCCTCACTGTCAAAAAGGTCAGCTGCC
CTTTCCAGGTAATCTGTAGCCTTCTCTAAATCTTGTTCTTGCTGATATATCTCACCAATG
TCCTTGCTGTATCTTGCAGCCATGTTCAACCTACCAATTTCCAAGAAAAGATTAACAGAC
TGGTTTAGCGCTTGCGCAGCTTCCTGAGGTGAAAACTTTTTGTAGCAATTTGCTGCCTCG
ACGTACGCTGAGGCAGCCTCATGCTTGCTATCTCCCTTCAAATGACAGTTAGCAATCTTG
ATGTAAACTGATGCAGCTCTGCTCCAGTTCTTGGCGAGCTTGAAGGAGTTCGCAGCCTTG
TCGAAGAGGTCGGCGGCGTCCTCGTACTTGGAGCCGAAGAGGCCCCAGCCCGAGAGCTTC
TTCTCCGCCTTCTTCTCGAAGTCATCACCGCGCGCCTCGTGATCACCCATGTCTGTGCAG
CCGCAGGCTCCGCCTCCGCCTCGAGCAGTTTCTGTTGCACCTACTCCGCGGCGTCGCCGG
CGAGGAGAGAGTCGGGAGAGGAAACGGCGTAAAGGGGAACAGAGAGCACACCACGCGGAA
GGGAGGGATGCCTCTCCTTCGTCGCGGAGAAAATTGGATTTTTTTAGTCCAAAGAAGTTG
CTTCTCACTTTTCCATTTGTA
>contig_79
AAGTAATCCGGCTAGGAATTAATCCAGGGCTCCGATCCAGAACAACCGAACAGGGCATTA
GGCTTTGCGGTTCCGGGTGGTAGAACCTTTCTGCTCCACGGGGTCCCTGCTTCCAACCAA
GTCCCGGTAACGCTGCTCCCAGTCATCCACCTTCCCATTTGCGATATCTGCATGGATCGC
CCTCCGGATTCCTTTTACTACCAAGAAGTACTCCACAGCAAGTATAATTGGTATGAACAT
CTTTCGGCGATTGTTAGGGTTTGGACCATCAATTAACTTCTGATCAACATGAATGGGCCT
GCTCCCGTTTGAGATAACAACAGTAATTTCTTTCATCAGTTTTGGAACCCACGGAGTTCC
ATCCGGAAGTATCTTCTCCCCATGCTCATTAGTCTTGCACCTTCCACTGTTCTCTACCAA
TGCTATTGGCAAAGGGAAATCCTAAAAAAAGCAAAATGTAGATATTCCATCAGAACTAAC
TTAAAACGCAAAAATGAAATGAATCCGTCAGTATGTCTTGTGCACAAAGAGATCTGTGAT
GTACTGAAAAAATCCAAATTTCCTGTTGCCCATGAAAACATAATTTTGAAAGAGCACGTC
ATAAAACAAATCAGCAGGTAGAGAAAAGCAACTAACATTGATACAGCCATGTAGCTAAAG
TTGCTACCAATCTCATATAGTCTAATAACTGAGGATGAAACATGAAGACGAGCATAGCTA
ACTGAGAAATCGTTGAAAACACGTATTATTGAAAGGAATCAAAGGATACGTAGTGGTACA
AGGATAAGGGCGAAAACAACAAAATGCAAATTTAGAGCAAATACATTCTGCTAAATTGCT
GATGATTCAGGAATCAAGGGACAGACCCTGTGTCGGAGGCCCCCACATGAGTGTGGTCTA
GGAAACAAATAAACCGAGGCAAGGCTTTCCCTCGCAAATGCGAAGAGGCAACTTCGAACC
CGCGACCCTGGTGACTTAGTGAGACATCTCTCACCACTGCATCAGGCCCGTCATTTGTGT
ACATGATAATGACTATATACCCACATCATGTGGCCCATTGGAAACTACCAACAAAATCTG
AAGGACATAAACTGCCATAACCATGTAAATGAAGGTTACAAAGGCACTAAGCACTAAGCG
AATTGTGACCCTTCGCTTAGAGCTTAGGCACATTTAGGCATTTTGTAACATA
>contig_80
GGCAAAGTAACGATCTTACCGTGCAACTACAGATCCTACTACAACAACATCCAGTGCTAT
TGCTAACTTTTCCTCCCACCACATAACCCTTACAAAATCGATCTGTGTTCTACAAGTAAA
AAGACGTTCTCTTCCTACCCTGCACACAAGCAGCTAGCTTATTAATGGTCACCAGACGTG
CCTCTTCGGTATCAGAACGGTTGCTCGTTCTGTTTAAGTTTGCTTTCATTAATGGCTGGT
TGCCAGTGCTGTCACCAGTAGGCCCAGTACGAAGAATGGTTGTGCGCTTGCCTGATATTT
GACATCATACTTCACAGGGTCCTTCAGGAAGTACTGGAACTGAAAGAACACCTGAGGAAT
TGTTAGCCCAAGCAACACCAGGGCATAATACAGCTTACCGGTGCTCAATAGGTAACCTGC
AACAGATAATTGAGTGATATCAATTGCTCCAACACAAATCCATTTTGCAGTTTCCATCCC
AAAAGCAACAGGAAGTGACTGAAGCCCCAGAGTCCTATCCCCTTCAATACTCTTTTACAA
TAGCAATCCCTAGCCCAGCTATGCTGTACAAAGTAGTCAAGACAATGATATCTGGTGTAA
GAGTTCCAAATAACGCCTGGCCAGCCCACCAGGGCAAGCTGATGTAACTCGCACCCAGAG
CGAAGTTCCCAATCCATCCATTCTGCTTGAGCTTGAGAGGTGGTGCTGAATATATGTAAG
AAAGTAAGGAGCCACCCACAGCAAGATAAAACACAATAGGAAAATCATGTCCTGCCCACA
CATCTAACAAAGCACCCAATCCAAGCCCTCCTAGCAATAGCACCCAGATCTGGGTTATTA
CCTCGTTTTCTGATATAGCACCTGATGGAATAGGCCGATAAGGCTCATTAATTGCATCAA
TGTCTCGATCATACCAGTCATTAAGTGTCTGTGTGTATCCTGTAAGGCATGGACCAGACA
TTATCATGCATACAATAGATTTTGCGACATCTTCAACTGTCCAGTGGAAATTTCCAGAGG
CAGCTGCTCCACAGAGAACTCCCCAAACAAGCGGAGGCCATGTCACCGGCTTAGTAAGTT
GAAGACGGATCTTCCATATGTCGCTCTCTTGCTTAGCACCCTTGATACCGAGCAGCTGGT
TGAAACTGGAGCCATCCGCCGCGGGTGCCTTATTCGGGGCCTTGGCGTTCGCCTTCGCGT
TTTTGGCGTCGGTCTCAGCCGCGCGTACCACCGGGAACGGCCGCCTCCCAGTACAGTTGA
AGCGGATATGTGGTGGATGCTGTGGAGAACGGAGGCGGAGAGGAGGGCGCAAGGCGGTGG
AGGAGGACAAAGCGGCGAGGAGGTGGGCGGCGGCCATGGTGAAGACTGAAGAGCCGATGC
TGGTGAGTGAGGCCGGGAGGGCCAGAGAGGGGAACCGATAAGGTGGCGCTCGTATGTCGC
TAGTAGCGACGAAGAAAGAAAAGAAAAGATAGGAATGTCTGCAACAAGCAGAGTGAAGAC
GAGGCCCAGCAACGGCCTGGTACCATTCAGCCGTGTCACCACTCACCACACCGTTTTCAT
CATTCTCACTCATTTGTTTTTTCTCAAACAAAAAAAA
>contig_81
GGTGTGGATTCCGAGAAGGCGATAGCCCCTGGATGCCGAGTTAGCCGAAGTCAAGGTGGC
CAAGGTCAGGAGACACGCAGCAGGAGCCTGTTCTTCGGGAGGGGTCGACGTTCGAGCGTC
AACGATCGACAGGGCGACACAACAAAAGAGCACCAGCAGACCGACCTTCCTGCTTCTTCG
ATCGTCCGGACGTCAAGGAGTCCCGCCAGGGAGGCCGACGGCAGCGCACACGTCTGCGTC
GGTCATGGTGTCCGCGCCCGCGGCAAAATAGAAGGGG
>contig_82
GCCCCGCCGCCCACCCCTTCATCGCCTTCGTTGGATCCGTCGCTGCCGCGGCCTTCCCGG
TCGAATCCACGTTGTTGTGGCCTTCTCGGTTCGATCCGCCGTCCCTTTGGCCGGATCGCG
TCTTCCCGCCCGGATCCGTCGCTGCCGTGGCCTTCCCGGCCGGATCCGTCGTTCCCCTTC
TATTNNNNNNNNNNNNNNNNNNNCACCATGACCGACGCAGACGTGTGCGCTGCCGTCGGC
CTCCCTGGCGGGGCTCCTTGACGTCCGGACGATCGAAGAAGCCGGAAGGTCGGTCTGTCG
GTGCTCTTTTGTTGTGTCGCCCTGTCGATCGTTGACGCTCGAACGTCGA
>contig_83
GCGGCGGAAGGAGTCGTAGGCGAAGCGCTCCCCGCTCTTGGCCGCCAGCCCGGCGGCCAC
TTCGTCGTTGAGCCCCAGGTTGAGCACCGTGTCCATCATGCCGGGCATGGACACGGCGGC
GCCGGAGCGGACGGAGAGCAGGAGCGGGCGCTGCGGATCGCCCAGGGTGGCGCCCATGTA
CTCCTCCACCCACTGCAGGCCGTCGACGATCTCGGCCCAGAGCCCCGCGGGGAGGGCGCA
CCCGGCGTCCTGGTACTGCTGGCACGCCTCCGTCGACACCGTGAACCCCGGCGGCACCGA
CAGCCCGATGCTCGCCATCTCCGCCAGGTTCGCGCCCTTGCCGCCCAGCAGTTCCTTCAT
GGTCTTGTTGCCCTCGCTCTTGCCCTTGCCGAAGTGGAACACCCTCTTTTTGGTCGTCTG
TATCGGCGCGGCGTCAACGACGGCCCTCAGCGGCGAGCAATGCTGGCCCCGTCCCGCGCC
GGAGTCGGAGCGGATGACGCCGGCGGCTTTGGCGTGCGGGGGCCTCGGCGCTGCGACCGA
TCGGCGGGCGAAGGAGGTCGCTTCCCTGTCCCTGGTGCATTTTGAGCCCGGCTTCTGAAC
GCAGATGGCCCTGGAAACCGATGCCGCCATCCTTCCGATCCCCTCCTGCGCCGACCCAGG
GAAGGCAGTCCACGCGCGTAGCTCGATGGGTTGCACGATCATATGGAGCAAGGGGAGAGG
GAGCCGAGAGCTGCTTACTACGTGACCGCCCCGCGCCTGCTGCTGTCCGGAGCTCCAACG
GAGCTGGAGAGGGGGTGTGTGTGGCGAGTGAGTACAGCGAAAAGGTGAGAGGCGAACGGG
TGAATCCTGCACGCGGAATGCCTTTATTCTTATACCATCCGTGGGGCGCGACGGGGTTCA
CACGCGCCCCTATCGCAGCGGCTGCTCACCTTATCCCGGACGTCTCCACGCCTGTGGCTC
CGGACGACGAGCCTCCTGCCTCCAGGCAATTCGTGAACACCCAGACCCTCATCCTTCCAG
CTCCGGCCTCTTGGGCTCTTGCGGCGAGTGGCTATAGTGCCGCGACGCCTTCCACCTCCG
GCCTCTTGGGCTCTAGCGCTTGGGCTGTAGCG
>contig_84
AAACTTGGGGAGGGATGCCAAGTTCCAAGAACAGTGGCCCCATAATGAAGCCACCTCCAA
GACCAAGGAGTCCACCAACTAGTCCTGCGGCTATACCGAATAGACCGTATACGACTACCT
GATGAAATTTCATGGTAGTTTGTCCACTTCCCTTTGATGATAACACCCTCTTCCCACTCA
TCAGCCCAAATCCTTCATACAGTGTCACTCCTACTGACACTGGAACCTGGAGAAGGTTCA
AGACCCAGTACCATGGGGAGCAAGTAGCAGTGTAATTCTTTGTGACCTGAAGAACAAGGA
ATGCCACCCATACAAATGAAAGAAGACCAACCTTCTTCCAGTGTATGTTCTTTATAAGCG
ATGGCGCCTCATCTGATGTGAGGGCTTTTTTGTTTGGTGCAACATCTGGTCCAGTAGGAA
GTGCTGCATACTCTGCTTCCTCACCTGCAGTTTGCTCCAAAAGTTTCGCAGCCTCCCTTT
GGATTACTGTCTCTTTCTTCCATGTCTCAATGCCCTTCAGAAAGGCTTTTGTGGATGTGC
CTAGGAAAAGAATTATCAGCAGAACTGTGACCAGCCAGTCAGGGAATATAACATTAAAAA
TAACACCAATGCTGATCCCAAGCATTAGCATAGGCTGCATGAGCACAGCCAGGTCATAAT
CGATCACTGGCATGTCCAAAGTCGGATGCTTTAGCTTGAGATTGTAGTAAACAGTTGAAA
CAGAGGCTCCCATAATCATACACTTTGATATCGCAGTAGATGATTTCGGGTCAAACCCAA
TGATGAGCGTCAGCATCGGCACGAAGATCCCGCCGCCACCAACTCCGCCGACGCTCCCAA
ACGCGGCACCGAAGAATCCGATCAGTGACCCCAGCACAATTTGCCACCCAAACTCCATTG
GCGGCCACACGTGCTGGTACGAGTTGCCATCGCCGTTCCACATCAGATTGGCCACCTTCC
GGAGCAGGCTCACCTCCTCGGGCGCCACCGCGGCGCCGACCACCAGCGACAGGCGCCGGT
CGGCAGCGACGACGACGGCCGCCGCGAACACGACGGCCAGCGCGGCCACGGCGTGGCAGT
AGTACTTCCTCCCCATTGCTTGTCGGCTCGGCACCACCGGGTGAGAGAGGCAAACTGTGT
GCAGTGCAGTCCCCAAGATCCAAAAAAAAGACGAATCCAAGGAAGATTGGGAGCTAGGCT
TTCGGTACAGGGGCGCCTCTGAAATCACGGGATCGAAGGGCTGGGTGGGAGACGTAACGC
GCGAAGGCCGGGCGCAACTTTTCTGGGATCCCGGCCGGGTGGCGTGGGCTGGCCTTGTTG
GAAGAATTTGGAGTGCACGGCCGGGACAGGACGTGGGAATTAAAAACTGCAGAAATGGCG
GCGGCGATTGAACCTGCAGCAAGCGAGGCGAGAGGACGGAGGGAGGCGG
>contig_85
GCGCGCTGCGACCGGTGGAGAGCGCGGCCGGGGAGACGATGCTGCTGTGGGGCCTGGGGC
AGCCCGAGTCGCACCGCAACAACGCGCTGGTGCGCGGCGCCCGCCTTCGAGCTCGATGCC
TGCGGGCGGCGCCTGTCCCTGCTGCAGTCCCCCTCCTCCATTCGAAGTTCCCAAAGTAGC
CTGAGACAATCCCCACGCCACCGCGCACCGGAGACGAACCTGAGGAGAGAAAAATCTGCG
CCCGTCAGTGTGCTCGCCTACTTCTACGCTCCGCTCGTTCCCCCAAATAGTTCCTCGGCT
TCGCTCCCTTCCCCTCCCTGCTCCGGCTCCGGTTCGCACACAGTAAGAAAAGATGGCGCT
GCCATCCATGAGTCTTG
>contig_86
CTTCGACTAGTCTGCAGTCAGACCAGAACGCAGCTGCTGTGCTGTATGGTGTAGACAACG
AGACAAGTGCAACGATAAAGACCGAGTCTTGCTATTCGAGCAATGCTGATTTTGCTTTCT
GTGGGAATACTTTCCTGGAATCGTGCCAGTCAATAGGCGATGCATCTGGTGGTGGATCCT
TCAGTAGCTCAGAGCTGAACGGGCAACCACTAAACGATTCAATTTTGGATATGGAATCAT
CATCATTTAGCTTCTTGAACCAAATGCCCCAAAGCTTCATGTTTTCAGACCTGGCAGATG
ATTTCAACCAAAATGCAGAAATAACACCATTTCTCACTCCTGAGACAAATTTCTCCGATT
CAACAGGGGGAGACCATACAGGTTGAGCGGGTCATGCACAGCGTACCAACCATTTGTACA
TAGGCTCATGGGCAGTCGAATCTGCATTGGTGAAGAACTTGAGGACCTTTTGATCTAGCT
GTTTCTTTTTTCTACTCTTCTCGTCTTATATTGTGGTAGTTTATGGGTTGGTCTTCTGGT
ATGCCCTGCGATGGCGTCGTTATCGTGCCTTGTACANNNNNNNNNNNNNNNNNNNNNNNN
NNNNNNTCAGCATTGATTTGGCTAATTCCTCCGCTTGGCCTGGCTTGTACAACGAATTTT
ATCAAAATATTAACTGGATTCTGAAATCGAGATTTTCGACCATCGGTTTGTGCTATCGTG
TATCCTGTCAATACCATACCAACACGAGCCTGCCTCAGTCTCACATGGCATGCAACAACT
TTTGGATTTAAAAAATAAATAAACACCAGCTGCTTTGGAATTTCGAAAGTTAAACTGGAC
AACAAGATACAAGACAACTTCGTTTCCTACCACTTGTAAGTAACAGCAGAGTCTCAAAAA
CAGTCACAGTTTCTTGATGAGCATAGCATGCCTATCTGAACTCAGTTCTCGGTCACGGTA
CCCTCTTCAGGAGATTCACAAATGCCGGATCCAAACATAGAACAACCCAGTGCTTCTCTT
CCCCTCGCACGCATCAGTAGCCCTTGAGCTGGCCGCCCAGTCCAGCTAACGCGATCCATT
TCTCCAACGCCGTCGCGGACGACACGAACGCCGACTTGGAGGATTCAGGGTCGAGCTTGC
TCACTGATGTAAACAGTGTGGCCAGCGAGCTGTTGAAGCTGTCGACCACGTTCCTCTGCT
CCGGGCTTGAGCTGAGCTTGGAGAAAGCTGCATTGATGTTCTGCACCCACTGGGCGTCTG
AGCTTGGTCCCAGCACGCTGCTCGCGGCTGGGAGGTCGTCGTTGTCAATGGCCTGCCCGA
CTTTGCTGAGCCTGTAGATGAGGTCCTGCAAATACCCGGTCTCGGCGCCGGAGGAGCTGA
TGATGCCCTGCTTCTGCAGCCGCTTCTTCCTGTCCTCCTTCACGCGCTCCAGCAGCTCGA
TGTCGTCGTCTTCCTCGAGGACAAGCGCCCGCGCGGGGCGGCCAGCGCGGGCGGAGAACG
AGGCGGCGACGGCGGCGAGCGCGCACGACGCGAGGCCGCGCCGCCGCCCGACGACGACGG
CGGCCTCACGCTGGTGGTCCTGGCCACCGCCGCTGCTGACGCCTCTGAACGACACTGGCA
CGGCTCTCTTCTTGGCCTTCCCTCCTCCCGCTGCGGCAGGAGAAGGATGCTGCGCCGGCA
ACTCCTGCGCCGCTACCGCTACCGCCGCCGCCTTGGAC
>contig_87
TGAGCAGAAGGCTGCCCCCGGATGATGGGATGGAATGGAACACAGCGGTGCACCACCATA
ACCACCAGTCAACGGAATGTGTGCGGGGGTGCTTTTCATTGCCCTTGCTCCCTCCAGATG
CGGCCGGTGACCCGCAGCTTGAGCTCCTGCCTGCCGCCGCCCGAGAAGAAGAGCGCCATG
TTCCTGTGGATGATGAGCCCGTCGAAGCTGTCCCGCACCTTCCGGTGGCTGTCCCTGACG
CTCCGCGGCGTGCCCTGCCACGTCAGCTTCCGCCCGCCCCCGCCCACCTCCAGGCTGTAC
CCGAACCCCTGCGCCTCGCTCTCCTCGCCCATGAACCGCAGGAACGCCATGTACACCGGC
GCCATCCCCAGCACGAACGCCTCGAAGTGCAGGCAGAAGTGCTGCCCGAAACACTTGAAA
ACAGTGAGCATCCACGTGGCATTCTCCACCTCGTACGGGTTGGGCTTCACGTACCGGTGG
TTGAACGTGCAGCCCTCGTGCAAGTCCACCTTATGGTCGTTGATGAGATGGGACACCAGG
AACGGGACGTCGCCTGCGATCAGGCACTCGGAACCTGCGTACGGGCAGCTGTACGGTCTG
AACCTGCAGAGCTCCTCGTGCTTCAGTTTGCTCTTGTATGGGTGGATCTCGGTGCATCCC
GTGCTCTGGTACTTGCACGGAAGCTGGAGTTGCTCTGCCACCTTCTCGAGAGCTAGGCAC
CTGATGTTTCCCAGTTCCTGGCGACAGGTTGGGCAATGGTTCTCTACCCTGTGCTTGCAA
CTAGAGCAGATCGTGTGGCCATTTGGGCACTGGAGTATAGGTGGGCGCATCGAGTTGGTA
CACACTGGGCATTCGAGCAAATCATTCAAGCCACANNNNNNNNNNNNNNNNNNNNNNNNN
NNNNNNNNNNNNNNNNNNNNNNNNNNNNNNNNNNNNNNNNNNNNTCAGAAAGCCCATCGT
CATCTCCACAGTCCGACTCGGGGACTACAGTCACAATGCTGCTTCCCGGTGCCATTGTAA
AAAGCTCCTTTCAGGTCCGGAAGTAGTACAAACCATCAGCAGCCCACCACTCCATTGTTT
TCCTTGTGGGCGCTCGTCGCCGGCGAAGGTGGAAACCTGGGCGCCTGCGCGTAGGGCGGC
GGCGGCCGAGCAGTCGTCGCCACAGAGTTTTTTTTTTAATGATACGGC
>contig_88
ACTATATCCTCATCGTATACATTTTGGGTATTACACAACCCCAACCCCCAACACTTGGTT
TGTGCTGAAGGCTAGATGGTTTGCAGAGTTATTTGGTTTGGCTTAGATTTGGTCATCTTG
ATTCCCTATCACGGAGATCTGACTCGTCCAGCCACTATAACAGACCATCATAATCGAGCG
AAAGAATAACAAACATTGGTACCCAAGATTGTTTGCTTTCACAACGTTACAACATATATA
TATCATATATGCATGGACAGGTACAATGCCTCTCCAGCAGCACCAGCAACAAGGGTGGTT
AGCAGCAGGGACTATAAACAACAGAGTACCATCCGCGTTGATAGATTTTTTATTACTGCA
AAATTGATCCCCGCAGCACTACCGGTAGTTGCGGTAGACGGGAGTGTACATGCAGTTCTC
TGCATATTTCACCAGGTCGCTGGGGGGAGGCAGACGGGTCGCCAGACCGAGCTCGTAGGC
TTTTGCAGCCACGGCTGCAGCGATGTGCGCAGAGATCTTTCTGATGCTGGTGAAGGGTGG
GAAGATGGAGCCCTTCTCGAAGTTGTCCTGTGTGGCCTGATCAGCTAGCGCTTTCGAGGC
GGCGAGAAGCATGTCCTCGTGGACACGGACGGCTCCAGAGATCACAAGACCGAGGCCGAG
TCCAGGGAAAATGTAGGCATTGTTCGACTGCCCAGGCACAANNNNNNNNNNNNNNNNNNN
NNNNNNNNNNNNNNNNNNNNNGAACGGCCCTGACTCCAGGTATATGCTTGTTCAGCAGTG
CATTCAGAATGCGAGGTTGGGTTTGACAGTGAAAAGATGATAGGCCTCTCGTTGAAGGAA
GACATGGCCTCAATGATTTCTTTTGTGAATGTTCTTCCAACTCCAGATGTCCCGATCAGA
ACTGTAGGTTTGATGGACTGAACAGCATCATACAAGGTTTTCAAGGGCTCGTGCTCATGC
GCCCAAGGTTTCTTGAATGGCTGAAGGGAGCCTTTACGAGAGTCAACAATCAAACCCTTT
GAGTCCACCAGCCAAACCTTCTTGCGGCACTCTTCAATTGGAGCATTCGTCTGTTTCGAA
ATCTCAAGAGCAATAAGTTCTGCAATACCAGTTCCAGCCTCCCCAGCACCAAGGAACAAA
TAAGTCTGCTCTGCCAGGGTCCCACCAACCATCTTGAGTGCTGCTAACAAACCTGCAAGG
ACCACTGATGCTGTGCCCTGGATATCATCATTGAAAACAAGATGGCTCTTGCTATATTTT
TCAAGCAAATCAAAGGCATT
>contig_89
TATCCTTGTTCTTATTCTTTATTCCATGAAAATGGATTATTCCATGAATTCCTCAAAACG
AGGCTCATCAAAATGCAAAATCTAAGACTACTATAAGACTACTAATAAAATAAGAAAAAA
ATGAGAACGATTAAATTACTTCTCCCGAATATCCAACTGACTTATTAATTTCTTATAACG
TACTCTATTTTTCTTTGCCAAATAAGCCAGCAAACGTTGACGTTTTCCCAAAAGTCTTCG
TAGACCTCTTTCCGATGAAAAATCTTTTTTGTGTAATTCTAAATGTGAAGCAAGTCTCCG
TATCTTATTGGTGAAACTGAATACTTGAAATTCAACAGAACCCCTGTTTTCTTGTTTTTC
TTCTTTAACCATAAATCAACAAATTTTTCTACCTCCTTTCTTTTTCATGTATTTTTCTGA
TCAGGAAAAATAAAAAATTATGTCAGTTATTTTTAAGTTATTCTAATCTCGTACACACAA
AAATTTGCAATTATTCATCTACTGCTGGAATCTGGAATTTGGATTTATTTTATCGATGCA
AATTGGATTTGGATAGAAGGGTACATTCTTTTATTTTAGATAGAAGAAACATTTCTTCTA
TCTAAAATAAAAGAATTTTGCTGATTTATTTATTGCTATATCCAATTTATAGAATTGATA
TACCATTTAATTGATATCATTTAGCAAAATGAAACACAGCATATGCATCCATCTTTGGGC
TCGAGAATTTCACGGGATAGAGATATAGTATAAGAAATAGGCTATTAAGTAACTCTAAAT
GAATTGTGGATACATCTGTATCCTTAACATACTGAAACGACTGCCATTATTCGTATCAAA
CCAATAGCGATTCATAAAAGCTAAATCTTGTAATCAATGGTGGGCCAATAATGAATTTTT
TTGCATATGTATTAAGACGCTTGGTCTGATTTCGAAATTGTCCAGAGTTTTTTATGTTGT
TTTCATTGCAAAATGATGGATCTCCTTCCGTAACTTTCCAATTACGAGTACGAGAATTGA
AAGACATGAAAATTCTCAATTCTCTACGGCGTCTAGGAGATGGATCGAATATTTTCAGGA
ACAAGAAAATCAGAAGAATCTTTTTCTCTATTCACTACCATTCCGCGTCTTCGACTTCTA
TTAGTTTCTTTTCTTCTTTAATGCAATAGCTATAGTTTGATATAGAATCCATTTCTCAAA
GTAATGGAAACCATTCTCTTATAGGAAATGGTTCGAAAATCGCTATTCCACCTTTTAGGT
TTAGGTATCGTGAAAAGTGATACCTGTGAAGATCGTGCATTTCAGTCACATTCAGATCCG
TTTTTCGAGTCCATGATATAACCAAATTGGATGGATCTTCCACCCGTTTAGCTAAGAAAG
AATAGATGCAGAGGTGGATAATAGATCGATATGAAGATCATGAGCTGCCCCATAATGAAA
CCGCCAGTAGTCGCGAATATCTCCTTCTTCCCTAACCCAAGATTGGAGAAAGAAGATCTA
AGAGGGACCTATGGAGAATGTGGTCAGAAATCCATAATAGAGTCCGACCACAACGACCGA
ATTAATTATCCTCATCGAGAAACTTAGACTACTTTAGACTACTTAAGTAGAAAAGATTTG
AAAATCATGGCATGGGTCTCCTTTTTTTCTTTCTTTAGAGTTTTCTATATGCACAAATTC
TTGATGTTTCGATGATAATTTCTTGACTTACCATATATAGAAAGAGAGACTATAAATGAC
ACCTCTTATGTCAATAAGACCAAAGGAATGGATATTAAATGATAGGAAGTGCTAAGAAGT
GAAATAGAATGAAATAGAGCCACTTTGGGCTTCCCTATGAAATGAGGCATGGAACGGAGC
CACTACGAAGAAATTCCGGGAGTTACGAAAGAAGCTTCGGACTCATATTGTTCACGGGTT
GAGAGCGGGAGTTGAACTCTAGGAGGTCGAATCTCCCCTTGTTCCTCAGTAGCTCAGTGG
TAGAGCGGTCGGCTGTTAACTGACTGGTCGTAGGTTCGAATCCTACTTGGGGAGATTTGA
TTCATTCTTTAATGTAAGAATAAAGAATTGAATTAAAAGGCTTGCTTTGACCCTTAGGAG
TAGGTAACCCGTTCGCTATCCTTGTTTCTATTGCATTCTGTCTCATCGTATCACATTCTG
TTCTACGATTCCACTTCGACAAAAGGAAAGAGCATACCCAAGTTCAATAGCTTTACGTCC
GCTATTCCGATCATGATTTTCCTACCCTCAGGGAGAAAGTAAAGGTCCTTCCCCCTTTGG
AAGGCTGTGGGCGAGGAGGGATTCGAACCCCCGACACCGTGGTTCGTAGCCACGTGCTCT
AATCCTCTGAGCTACAGGCCCACCCCGTCTCCACTGGATCTCTTCCCGGGGATACCCCCC
AAAAGGAACCTTCTTCTCCTCAGCCATTTCATTTCGGGTTAAGAAGATGGGAAAGCGCCT
TTCTCTCTATAAGAACAGTGCGTTCTGAGGTGTGAAGTGGGAGAGAGGGGATGATTGAGG
TTTTGAATAAGACGACCTTTGCGTTTTGGATTTGGATCTTTTTCGTATTTCAAAATAGTG
AAAAAGTCAAATAAGAGGTGTTAAGCTTTTTATCATTCTGGCATCGAGCTATTTTGCCGC
AGGACCTCCCCTACAGTATCGTCACCGCAGTAGAGTTTAACCACCAAATTCGGGATGGAT
TGGTGTGGTTCCTCTACGCCTAGGACACCAGAATATCGAACCATGAACGAGAAAAGGCAT
GAGAGAAATATTGGCTAGTAATTGTGAAGTCCCAATTCTTAACTGGAAGGGACACCAAAG
GACTCTGCCCTCCCTCTCTATTTATCCAAGAGATGGAAGGGCAGAGCTTTTTTTTGGTTT
TTTCATCTTTTCTTTTCATCAAAGAGTTGAACAATGAAGATAGATGGCAAGTGCCTGATC
GATTTGATCAGGTCGTGTAGGAACAAGGTTCAAATCGTTCGTTCGTTAGGATGCCTCAGC
TGCATACATCACTGCACTTCCACTTGACACCTATTTAAACGGCTCGTCTCGCCGCTACCT
TATCCTATTTCCATACTTCTGTCGCTCCATCCCCGTATGGGTGGAGAACCCGTCGCTGTC
TCGGCTGTGCTACCGGAGGCTCTAGGGAAGTCGGAGGAGAGAGCACTCATCTTGGGGTGG
GCTTACTACTTATATGCTTTCAGCAGTTATCCTCTCCACACTTGGCTACCCAGCGTTTAC
CGTAGGCACGATAACTGGTACACCAGAGGTGCGTCCTTCCCGGTCCTCTCGTACTAGGGA
AAGGTCCTCTCAATGCTCTAACGCCCACACCGGATATGGACCGAACTGTCTCACGACGTT
CTGAACCCAGCTCACGTACCGCATTAATGGGCGAACAGCCCAACCCTTGGAACCACCTAC
AGCTCCAGGTGGCGAAGAGCCGACATCGAGGTGCCAAACCTTCCCGTCGATGTGGACTCT
TGGGGAAGATCAGCCTGTTATCCCTAGAGTAACTTTTATCCGTTGAGCGACGGCCCTTCC
ACTCGGCACCGTCGGATCACTAAGGCCGACTTTCGTCTCTGCTCGACGGGTGAGTCTTGC
AGTCAAGCTCCCTTCTGCCTTTGCACTCGAGGACCAATGTCCGTCTGGCCCGAGGAAACC
TTTGCACGCCTCCGTTACCTTTTGGGAGGCCTACGCCCCATAGAAACTGTCTACCTGAGA
CTGTCCCTTGGCCCGCGGGTCTGACACAAGGTTAGAATCCGAGCTCTTCCAGAGTGGTAT
CTCACTGATGGCTCGGGCCCCCCCGGAAGGGGGCCTTCTTCGCCTTCCACCTAAGCTGCG
CAGGAAAAGCCCAAAGCCAATCCCAGGGAACAGTAAAGCTTCATAGGGTCTTTCTGTCCA
GGTGCAGGTAGTCCGCATCTTCACAGACATGTCTATTTCACCGAGCCTCTCTCCGAGACA
GTGCCCAGATCGTTACGCCTTTCGTGCGGGTCGGAACTTACCCGACAAGGAATTTCGCTA
CCTTAGGACCGTTATTGTTACGGCCGCCGTTCACCGGGGCTTCGGTCGCCGGCTTCCCTG
TCATCAGTTCACCAACTTCCTTGACCTTCCGGCACTGGGCAGGCGTCAGCCCCCATACAT
GGTCTTACGACTTTGCGGAGACCTGTGTTTTTGGTAAACAGTCGCCCGGGCCTGGTCACT
GCGACCCCCTTTTGCGAGGGGGCACCCCTTCTCCCGAAGTTACGGGGCTATTTTGCCGAG
TTCCTTAGAGAGAGTTGTCTCGCGCCCCTAGGTATTCTCTACCTACCCACCTGTGTCGGT
TTCGGGTACAGGTACCCTTTTGTTGAAGGTCGTTCGAGCTTTTCCTGGGAGTATGGCATG
GGTTACATACTTCAGCGCCGTAGCGCCTGGTATGAGCCTCGTGGAGAAGCAATGGCTAGT
CCACGGGGCTCATACTTCAGCGCTGCAGCGCTTGGTACTCGGACCTCGGCTCGAGGCATT
TTCTCTACCCCTTCTTACCCTGAAAAAGCAGGGTCACCTTGTGTCCTTAAACCTATAACC
ATCTTTCGGCTAACCTAGCCTCCTCCGTCCCTCCGTACCAACAAGGGGTAGTACAGGAAT
ATTGACCTGTTGTCCATCGACTACGCCTTTCGGCCTGATCTTAGGCCCTGACTCACCCTC
CGTGGACGAACCTTGCGGAGGAAACCTTGGGTTTTCGGGGCATTGGATTCTCACCAATGT
TTTCGTTACTCAAGCCGACATTCTCGCTTCCGCTTCGTCGACCCCCGCTTTCGCGTTTGC
TTCCCTCTAAGGCGGAACGCTCCCCTACCGATGCATTTTGACATCCCACAGCTTCGGCAG
ATCGCTTAGCCCCGTTCATCTTCAGCGCAAGGGCGCTCGATCAGTGAGCTATTACGCACT
CTTTAAAGGGTGGCTGCTTCTAGGCAAACCTCCTGGCTGTCTTTGCACCCCCACCTCCTT
TATCACTGAGCGGTCATTTAGGGGCCTTAGCTGGTGATCCGGGCTGTTTCCCTCTCGACG
ATGAAGCTTATCCCCCATCGTCTCACTGGCCGACCTTGACCCCTGTTATTTTTGGGTCAT
ATCTAGTATTCAGAGTTTGCCTCGATTTGGTACCGCTCGCGCAGCCCGCACCGAAACAGT
GCTTTACCCCTAGATGTCCAGTCAACTGCTGCGCCTCAACGCATTTCGGGGAGAACCAGC
TAGCTCTGGGTTCGAGTGGCATTTCACCCCTAACCACAACTCATCCGCTGATTCTTCAAC
ATCAGTCGGTTCGGACCTCTGCTTAGTTTCATCCAAGCTTCATCCTGGTCATGGATAGAT
CACCCAGGTTCGGGTCCATAAGCAGTGACAATCGCCCTATGAAGACTCGCTTTCGCTACG
GCTCCGGTGGGTTCCATTCCCTTAACCAAGCCACTGCCTATGAGTCGCCGGCTCATTCTT
CAACAGGCACGCGGTCAGAGATCACTTTCCCCTCCCACTGCTTGGGAGCTCAGCACGGTT
TCACGTTCTATTTCACTACCCACTGGGGGTTCTTTTCACCTTTCCCTCACGGTACTACTT
CGCTATCGGTCACCCAGGAGTATTTAGCCTTGCAAGGTGGTCCTTGCTGATTCACACGGG
ATTCCACGTGCCCCATGCTACTCGGGTCAGAGCGTAAGCTAGTGATGCTTTCGGCTACTG
GACTTTAGCCATCTAGGGTGCGGCACTCAACCGCTTCGCCTAGCAGCACAACGCTTGTAT
TGCTCTCCCACAACCCCGTTTTCACGGTTTAGGCTGCTCCCATTTCGCTCGCCGCTACTA
CGGGAATCGCTTTTGCTTTCTTTTCCTCTGGCTACTAAGATGTTTCAGTTCGCCAGGTTG
TCTCTTGCCTGCTCATGGATTCAGCAGGCAGTTCAAAAGGTTGACCTATTTGGGAATCTC
CGGATCTATGCTTATTTTCAACTCCCCGAAGCATTTCGTCGCTTGCTACGCCCTTCCTCG
TCTCTGGGTGCCTAGGTATCCACCGCAAGCCTTTCCTCTTTTGAACCTCGCCATTAACGT
TAAGGCTATGCCATCCTAAGGTGCTACTAAATGGAAGGATCTTATCAACGTCCATGAATG
CGAAATCATAGATCGAACTGACGAATTGGCAACCTTCGGTGCTATCATAGTATCCGCTAA
GTTCACGGGCTGGAGATAAGCGGACTCGAACCGCTGACATCCGCCACAGGGTAAACCACC
GCCTCTCAGGCCTCCCCGACGGGTTCTACCATAGAGGACAACGATAGGCAATAACTCCCC
CCCGAACACAGCTTACAACTTTCATCGTACTGTGCTCTCCAAAGAGCAACTCTTCTCAAA
ATCCCAAAACAAAAGGTGCTGAGTTGGAATCCCATTCTAAGGATTCTTGTGGTTCCGGGG
AATCCAGCTACAGGAGAACCAGGAACGGGGAGCTCTCCCCTTTTTCCGCCCGACTCTTTG
ATCTTAACTTAAGAATGCTGGTTTTAAGAACGAGTGATTGCCCTTCTCCGACCCTTACTG
CCCAACCGGAGAGCGGACGGCTAATGTGTTCCACTTATTGAACAGGATCTATGGTCGGTC
CGTGACCCCTGGACGCCGAAGGCGTCCTTGGGGTGATCTCGTAGTTCCTACGGGGTGGAG
ACAATGGGGTCGGTCCATGGATTTTCCTTCCTTTTGCCACATTTCGCTCAAAGGGTTGAA
GGGAGATAGTGCATCAAGCTATTCGCAAGGGCCAACTTGATCCTCTTCCCCAGGGATCCC
AGATGAGGGAAGCCTAGGAGAGCCGCCGACTCCAACTATCGTCCATGTACGATCCATACT
AGATCTGACCAACTGCCCATCCTACCTCCTCTACCTTTTTGACAGCCCATCTTTTTGTCT
CAGTAGAGTCTTTCAGTGGCATGTTTCAGTCCTCTTCCCCATTACTTAGAAAAAGTGAGC
CACCGGTTCAGGTACAAGATACTATCATTACCGCCTGGACAATTAGACAGCCAACCCGTA
ATCGCAACGACCCAATTGCAAGAGCGGAGCTCTACCAACTGAGCTATATCCCCCCCGAGC
CAAGTGGAGTATGCATGAAAGAGTCAGATGCTTCTTCTATTCTTTTCCCTGGCGCAGCTG
GGCCATCCTGGACTTGAACCAGAGACCTCGCCCGTGAAGTAAATCATCGCCCCTACGATC
CAACCAATTGGGAGAGAATCAATAGACTCCTTTTCGGGAGCGATTCATCCTTCCCGAACG
CAGCATACAACTCCCCGTTGTACTGCGCTCTTCAAGTGTGCTTCTTCCCCCTTCTCCCCC
TTACCACGGCAAGTCCTTGGGAAATAACTCCGATGGGCAGAAAAAAGAAGGGGTTAAGAG
ACCCTCCTGGCCCAACCCTAGACACTCTAAGATCCTTTTTCAAACCTGCTCTGCTCCCAT
TTCGAGTCAAGAGATAGATAAATAGCCACATCCCATTGCACTGATCGGGGGCGCTCGTAG
TGACTTAGGGGGTCGAAGACCAAGAAGTGGCTTATTTATACCAAGCATTCCTCTTATGGC
TAGATCCAATCTCCTGGTCCCTGCAGAAAGGAAAAAGAATTTCACGTTCTTCCTTTCAGG
AAGGGAGGATTAGGGAAGTCCTATTGATTACTGCTTTCTCCAGACCGCCGGGAAAAGCAT
GAAAAAAAGGCTCGAATGGTACGATCCCTCCGTCACCCCAGAATGAAAGGGGTGATCTCG
TAGTTCTTGGTCTGTGAAGATGCGTTGTTAGGTGCTCCATTTTCCCATTGAGGACGAACC
TCAACCTGTGCTCGAGAGATAGCTCTCCATACACTGATAAGGGATGTATGGATTCTCGAG
AAGAGAGGAGCCGCGGTGGCCCCCCCCCGGACCGCCCGGATCCCACGAGTGAATAGAAAG
TTCGATCTACATGGGATCTCACCTGAATCGCCCCATCTATCCTCCTGAGGAGAAGTTTGT
TTGGTTTCAAACTCCGATTCAAACAGGAGGAGTACGCCATGCTAATGTGCCTTGGATGAT
CCACATCTTCGGGTCAGGCGCTGATGAGCACATTGAACTATCCATGTGGCTGAGAGCCCT
CACAGCCCAGGCACAACGACGCAATTATCAGGGGCGCGCTCTACCACTGAGCTAATAGCC
CGTCGCGCGGGCCTCCCAAAGGGAGGCCTGCTACGCCAAAAGCGAGAAAAACTCCATCCC
TTTCCTTTTGACATCCCCATGCCGCCACACGGGGGGACATGGGGACGTCAAAAAGGGGAT
CCTATCACTATCAACTAATTTGTTCCGACCTAGGATAATAAGCTCATGAGCTTGGTCTTA
CTTCACCCTAAACGAAAGAAGACTTCCATATCCAAGTTTAGCTCAGACGTAGCTGCCTTC
TTTTTGGGCGTGAAGCAGTGTCAAACCAAAATACCCAATAAGCATAAGCATTAGCTCTCC
CTGAAAAGGAGGTGATCCAGCCGCACCTTCCAGTACGGCTACCTTGTTACGACTTCACTC
CAGTCGCAAGCCTAGCCTTAGGCATCCCCCTCCTTACGGTTAAGGGTAATGACTTCAAAC
CTGGCCAGCTCCTATAGTGTGACGGGCGGTGTGTACAAGGCCCGGGAACGGATTCACCGC
CGTATGGCTGACCGGCGATTACTAGCGATTCCTGCTTCATGCAGGCGAGTTGCAGCCTGC
AATCCGAACTGAGGACGGGTTTTTGGAGTTAGCTCACCCTCGCGAGATCGCGACCCTTTG
TCCCGCCCATTGTAGCACGTGTGTCGCCCAGGGCATAAGGGGCATGATGACTTGGCCTCA
TCCTCTCCTTCCTCCGGCTTAACACCGGCGGTCTGTTCAGGGTTCCAAACTCATAGTGGC
AACTAAACACGAGGGTTGCGCTCGTTGCGAGACTTAACCCAACACCTTACGGCACGAGCT
GACGACAGCCATGCACCACCTGTGTCCGCGTTCCCGAGGGCACCCCTCTCTTTCAAGAGG
ATTCGCGGCATGTCAAGCCCTGGTAAGGTTCTTCGCTTTGCATCGAATTAAACCACATGC
TCCACCGCTTGTGCGGGCCCCCGTCAATTCCTTTGAGTTTCATTCTTGCGAACGTACTCC
CCAGGCGGGATACTTAACGCGTTAGCTACAGCACTGCACGGGTCGAGTCGCACAGCACCT
AGTATCCATCGTTTACGGCTAGGACTACTGGGGTCTCTAATCCCATTTGCTCCCCTAGCT
TTCGTCTCTCAGTGTCAGTGTCGGCCCAGCAGAGTGCTTTCGCCGTTGGTGTTCTTTCCG
ATCTCAATGCATTTCACCGCTCCACCGGAAATTCCCTCTGCCCCTACCGTACTCCAGCTT
GGTAGTTTCCACCGCCTGTCCAGGGTTGAGCCCTGGGATTTGACGGCGGACTTGAAAAGC
CACCTACAGACGCTTTACGCCCAATCATTCCGGATAACGCTTGCATCCTCTGTCTTACCG
CGGCTGCTGGCACAGAGTTAGCCGATGCTTATTCCTCAGATACCGTCATTGTTTCTTCTC
CGAGAAAAGAAGTTGACGACCCGTAGGCCTTCCACCTCCACGCGGCATTGCTCCGTCAGG
CTTTCGCCCATTGCGGAAAATTCCCCACTGCTGCCTCCCGTAGGAGTCTGGGCCGTGTCT
CAGTCCCAGTGTGGCTGATCATCCTCTCGGACCAGCTACTGATCATCGCCTTGGTAAGCT
ATTGCCTCACCAACTAGCTAATCAGACGCGAGCCCCTCCTTGGGCGGATTTCTCCTTTTG
CTCCTCAGCCTACGGGGTATTAGCAACCGTTTCCAGTTGTTGTTCCCCTCCCAAGGGCAG
GTTCTTACGCGTTACTCACCCGTTCGCCACTGGAAACACCACTTCCCGTTCGACTTGCAT
GTGTTAAGCATGCCGCCAGCGTTCATCCTGAGCCAGGATCGAACTCTCCATGAGATTCAT
AGTTGCATTACTTATAGCTTCCTTATTCGTAGACAAAGCGGATTCGGAATTGTCTTTCCT
TCCAAGGATAACTTGTATCCATGCGCTTCAGATTATTAGCCTGGAGTTCGCCACCAGCAG
TATAGCCAACCCTACCCTATCACGTCAATCCCACAAGCCTCTTATCCATTCCCGTTCGAT
CGTGGTGGGGGAGTAAGTCAAAATAGAAAAAA
>contig_90
GGGATGCGTAGCAGCTTCGGTGTCTTTCCACACGCTGGGACTTGGCTTTTTTTTTTGGTC
GTGCGCGTCTTCGGCCACGCTGCGCCTTGGCCGTTTCCGTTCGGAAGACCGGTGCCCCTC
TCCCGTGGGTTCGAAACCTAGTCGCTAGGCGGTGCGTAGAGTGGGGGGAGGGACGAATCC
GTGCGACGCGGGGCTGGATCTCAGTGGATCGTGGCAGCAAGGCCACTCTGCCACTTACAA
TGCCCCGTCGCGTTTTAAGTCGTCTGCAAAGGATTCAGCACGCCGCCCGTTGGGAAGGGA
GCTTCGAGGCGGCCCGCCGCGGCGCGTCGGCCGGGCGGGCTGAGCCAATGGCACGGGCCC
TTGGGGCGCGAACGCCCTAACGTGGGTCGGGGCGGGCGGCGAGCAGAGGCGCCGGTTGCT
AGCTTGGATTCTGACTTAGAGGCGTTCAGTCATAATCCGGCACACGGTAGCTTCGCGCCA
CTGGCTTTTCAACCAAGCGCGATGACCAATTGTGTGAATCAACGGTTCCTCTCGTACTAG
GTTGAATTACTATCGCGGCGCGGTCATCAGTAGGGTAAAACTAACCTGTCTCACGACGGT
CTAAACCCAGCTCACGTTCCCTATTGGTGGGTGAACAATCCAACACTTGGTGAATTCTGC
TTCACAATGATAGGAAGAGCCGACATCGAAGGATCAAAAAGCAACGTCGCTATGAACGCT
TGGCTGCCACAAGCCAGTTATCCCTGTGGTAACTTTTCTGACACCTCTAGCTTCAAACTC
CGAAGGTCTAAAGGATCGATAGGCCACGCTTTCACGGTTCGTATTCGTACTGGAAATCAG
AATCAAACGAGCTTTTACCCTTTTGTTCCACACGAGATTTCTGTTCTCGTTGAGCTCATC
TTAGGACACCTGCGTTATCTTTTAACAGATGTGCCGCCCCAGCCAAACTCCCCACCTGAC
AATGTCTTCCGCCCGGATCGGCCCGGCGAGGCCGGGCCTTGGAGCCAAAAGGAGGGGCGG
TGCCCCGCTTCCGACCCACGGAATAAGTAAAATAACGTTAAAAGTAGTGGTATTTCACTT
GCGCCCGGAGGCTCCCACTTATCCTACACCTCTCAAGTCATTTCACAAAGTCGGACTAGA
GTCAAGCTCAACAGGGTCTTCTTTCCCCGCTGATTCCGCCAAGCCCGTTCCCTTGGCTGT
GGTTTCGCTGGATAGTAGACAGGGACAGTGGGAATCTCGTTAATCCATTCATGCGCGTCA
CTAATTAGATGACGAGGCATTTGGCTACCTTAAGAGAGTCATAGTTACTCCCGCCGTTTA
CCCGCGCTTGGTTGAATTTCTTCACTTTGACATTCAGAGCACTGGGCAGAAATCACATTG
CGTCAGCATCCTCGAGGACCGTCGCAATGCTTTGTTTTAATTAAACAGTCGGATTCCCCT
TGTCCGTACCAGTTCTGAGTCGGTTGTTCGACGCCCGGGGAAGGCCCCCGAGGGGGCCGT
TCCCGGTCCGTCCCCCGGCCGGCACGCGGCGGCCCGCTCTCGCCGCGCGAGCAGCTCGAG
CATTCCGCCAGCAGCCGACGGGTTCGGGGCCGGGACCCCCGAGCCCAACCCTCAGAGCCA
ATCCTTTTCCCGAAGTTACGGATCCGTTTTGCCGACTTCCCTTGCCTACATTGTTCCATT
GGCCAGAGGCTGTTCACCTTGGAGACCTGATGCGGTTATGAGTACGACCGGGCGTGGACG
GTATTCGGTCCTCCGGATTTTCAAGGGCCGCCGGGGGCGCACCGGACACCGCGCGATGTG
CGGTGCTCTTCCGGCCGCTGGACCCTACCTCCGGCTGAACCGATTCCAGGGTTGGCGGGC
CGTTAAGCAGAAAAGATAACTCTTCCCGAGGCCCCCGCCGGCGTCTCCGGACTTCCTAAC
GTCGCCGTCTGCCGCCACGTCCCGGCTCGGGAAATCTTAACCCGATTCCCTTTCGGGTGA
CGCGCGTGATCGCGCTATCTGCCGGGTTTCCCCCGTCCCTTAGGATCGGCTTACCCATGT
GCAAGTGCCGTTCACATGGAACCTTTCTCCTCTTCGGCCTTCAAAGTTCTCATTTGAATA
TTTGCTACTACCACCAAGATCTGCACCGACGGCCGCTCCGCCCGGGCTCGCGCCCCGGGT
TTTGCGGCGGCCGCCGCGCCCTCCTACTCATCGGGGCATGTCGCTCGCCCAGATGGCCGG
GTGTGGGTCGCGCGCTTCAGCGCCATCCATTTTCGGGGCTAGTTGATTCGGCAGGTGAGT
TGTTACACACTCCTTAGCGGATTTCGACTTCCATGACCACCGTCCTGCTGTCTTAATCGA
CCAACACCCTTTGTGGGTTCTAGGTTAGCGCGCAGTTTGGCACCGTAACCCGGCTTCCGG
TTCATCCCGCATCGCCAGTTCTGCTTACCAAAAATGGCCCACTTGGAGCTCCCGATTCCG
TGGCACGGCTCACCGAAGCAGCCGCGCCGTCCTACCTATTTAAAGTTTGAGAATAGGTCG
AGGGCGTTGCGCCCCCGATGCCTCTAATCATTGGCTTTACCCGATAGAACTCGTGTGGGC
TCCAGCTATCCTGAGGGAAACTTCGGAGGGAACCAGCTACTAGATGGTTCGATTAGTCTT
TCGCCCCTATACCCAAGTCAGACGAACGATTTGCACGTCAGTATCGCTTCGAGCCTCCAC
CAGAGTTTCCTCTGGCTTCGCCCCGCTCAGGCATAGTTCACCATCTTTCGGGTCCCGACA
GGCGTGCTCCAACTCGAACCCTTCACAGAAGATCAGGGTCGGCCAGCGGTGCGGCCCGTG
AGGGCCTCCCGCTCGTCAGCTTCCTTGCGCATCTCAGGTTTCTGAACCCGTCGACTCGCA
CGCATGTCAGACTCCTTGGTCCGTGTTTCAAGACGGGTCGGATGGGGAGCTCGCAGGCCG
TTGCGGCGCAGCGCCCCGAGGGGCGCGCCAGAGGCGCGCGGATACCGTCCGCGCCGACGA
CGGCTGCCGGGGGCGCCTAGGGCCCCCGGGCTTTGGCCGCCGGCGCGGGCGACAACGGTC
CACGCCCCGAGCCGATCGGCGGACCAGCAGGAGCCGTTCCGCATACGGCCGGTGCGCGTC
GCCAGCCCCCATCCGCTTCCCTCCCGGCAATTTCAAGCACTCTTTGACTCTCTTTTCAAA
GTCCTTTTCATCTTTCCCTCGCGGTACTTGTTCGCTATCGGTCTCTCGCCTGTATTTAGC
CTTGGACGGAGTTTACCGCCCGATTTGGGCTGCATTCCCAAACAACCCGACTCGTTGACG
GCGCCTCGTGGTGCGACAGGGTCCGGGCCGGACGGGGCTCTCACCCTCCCAGGCGTCCCT
TTCCAGAGAACTTGGGCCCGGTCCGTCGCTGAGGACGCCTCTCCAGACTACAATTCGGGC
GGCGAGGCCGCCCGATTCTCAAGCTGGGCTGCTCCCGGTTCGCTCGCCGTTACTAGGGGA
ATCCTCGTAAGTTTCTTCTCCTCCGCTTATTTATATGCTTAAACTCAGCGGGTAGTCCCG
ACTGACCTGGGGTCGCGGTCCGAGGGCAAGCTCGGTCGCTCGATGGGTCCTTAGGGCCGA
ATGGCCGGCCGCGCGCCGGGACGCTGCACCGAGAACAACAACTTGATGTCGCCCACCACG
TGCTGCGCCCGGCGCGGTTCGCCGGCAGCCCCTGCTTCGGCCCACCTCGCCCTGCGGCGC
GGGGGGCCAGACGCCACGTCCCTCGCCCCGCGGGGGGGTGTTGGGAGTGTCTTTTGGCGT
GACGCCCAGGCAGACGTGCCCTCCGCCAGAAGGCTTCGGGCGCAACTTGCGTTCAAAAAC
TCGATGGTTCGCGGGATTCTGCAATTCACACCAGGTATCGCATTTTGCTACGTTCTTCAT
CGATGCGAGAGCCGAGATATCCGTTGCCGAGAGTCGTGTCGATTAAGGTGTAACCGCTGC
CCTGGGAGCGGAAGGCGGGCCGACCGCTCCGCGGGGCAGGAGGTAGTACTGGTGTTCCTT
GGCGCCCGGGGCGCCGTGGGTTCTTTTTCGCGGCCCCCCCTTCCCCGCGGGAGGTTCGGG
GGGGCAGCGTGCCGGGCCGGAGCCCGGCGGCACGGGTGACTCGTTCGCGGTCTGTTTTGT
TTAAGGGTCACGGCAATGATCCTTCCGCAGGTTCACCTACGGAAACCTTGTTACGACTTC
TCCTTCCTCTAAATGATAAGGTTCAATGGACTTCTCGCGACGTCGGGGGCGGCGAACCGC
CCCCGTCGCCGCGATCCGAACACTTCACCGGACCATTCAATCGGTAGGAGCGACGGGCGG
TGTGTACAAAGGGCAGGGACGTAGTCAACGCGAGCTGATGACTCGCGCTTACTAGGCATT
CCTCGTTGAAGACCAACAATTGCAATGATCTATCCCCATCACGATGAAATTTCCCAAGAT
TACCCGGGCCTGTCGGCCAAGGCTATATACTCGTTGGATACATCAGTGTAGCGCGCGTGC
GGCCCAGAACATCTAAGGGCATCACAGACCTGTTATTGCCTCAAACTTCCGTGGCCTAAA
CGGCCATAGTCCCTCTAAGAAGCTAACTACGGAGGGATGGCTCCGCATAGCTAGTTAGCA
GGCTGAGGTCTCGTTCGTTAACGGAATTAACCAGACAAATCGCTCCACCAACTAAGAACG
GCCATGCACCACCACCCATAGAATCAAGAAAGAGCTCTCAGTCTGTCAATCCTTGCTATG
TCTGGACCTGGTAAGTTTCCCCGTGTTGGGTCAAATTAAGCCGCAGGCTCCACGCCTGGT
GGTGCCCTTCCGTCAATTCC
>contig_91
GTGAAACCATAGACTTTATGCTGTTTTGCACAAATTTCGGAACTTTGATAGCTCAAAATG
TTAAGGTTATATACACATCACTAATAGCACAGAGCATTCTTGCACATGCAAAAATGCAAA
TATACAGGAAAAAATTGTGCTCACTCATCTGTCATTTGAGACACAGATTTGTAATTATGT
CCCTAGGTCACAGAAATCCTTCTTATATCAAAAGAATATATCAGTTTGCTTGGATTGTGC
CTTGAGATCCTTTAACTTCTTCAAAATGTTGGTAAAATAATCTTGTAAATACTTCTCTAA
GCTGAGGATGTCATTCCCATCCACCCCGAGAAGCTGGTAGGTCTCATTCATTGGAGCAGA
GAAAACTGTGTCACTTGAGAGCACCTCTGAAAATGCCAGTCTGTCAGCCACATCATTTGT
CCATTGGAAGCACCGTGTCAACTGACGAGTAAATCTCAAGACTGCAACAGGTACAGTGGT
TACATTGGCATCTTGCCCAGCTAACCTCTCACACAAAGTAATCACCTCTTGAGTTGTCCA
AGCTCGTGGGCCAGCAAAGGTCATGAGTTTCTTGTTGGCCTTCTCATTCCGCATAGCTAT
AAACGTTAGTCGAGCTACGTCCTGGGTATCCATGTAAGCAATCCGAGTTGGAGCATCAGT
TCCCCAGACGGACTTCTCTTCTAGTATAGGAACAGCATATTGCCCAATAAGACCCTGCAT
GAAACCACACAAACGGATGATGATATAATCCAGACCACTGTCCTGAATAAACTTCTCAGT
ACAATACTTGATTTCCATCAAGGGAACCTCAGGATGCTTGTCACAGTTGTGGATGGAATA
GAACACATACTTTTGAATTCCCATAGCCTTTGCACACTGTATTAGAGCAACTTTTCCTTC
CCAGTCTACCGTCCGGATGGGCTCTTCTGGCCGTCCTGTCGCACAGTCAATGACGGCATG
AATACCAACAAGTGTCGCAGGTATGGTCTCCGGCTTGCTAAGGTCGGCATTGACAACGGT
GGCACCCCAGTCCCGGAGGAAATCTGCGGGCGCTGGGCGCGGCCTGACGAGGCACCTAAC
GTCGTAGCCCTCGTCCAGCGCCCTCCTGACCACCTGCCTCCCCAGCGTCCCCGTGGCGCC
TACCACCAGTATGCTCGTCGGCCGGACGGGCGTCCCCTGCGCAAAGCTGGTCGGCGCCAC
CGCCTGCGCGTTGCAGGTCACCGCCAGCCTGCACTGCGATCCACCTTTGGTTGCACGATG
GAGGAGGAAATGCGGGCGGCTAGCGGAGGAGA
>contig_92
GCCAAACAGGCCCTAAAGCATGTTACGCTTGCTTGAAAGCGGCAAGCCATGGCATCATGA
GGAACAGAGAATAAACCTTCTGAAACACAAGGAGCACACACTGTCGACAATAGGACTAAG
AAAACAAAAACGAAGGCTTCTCATGAGTACACATCGCTGCAGGAATGAAAAAGTCAATAA
AATAAATTAACTAAAACATGGCAAGGCACTTTGTTAGCGGCTGCCTGGATATTTTCAGTG
TCTTGACCTGCTTCGGTACCTTGGAGAGCGAGAAGGCGACCGGGAACTGGAGAGCGAGC
>contig_93
ACAGGAAAGAACTGCAAAACTTTTGAAACCGCCCCCCAGTACATCATCAGCATTAGCTAA
ACTAAGCAAGGTTGCTTCAGGGGGAACTGGTAAAACTCCCCAGACTGAAAAGAAAGAAAC
ACCACAAGAAAGACTTAAGAGGATAATGAGCAAACAGCTTAACAAGCAAATTAAAAAGGA
CACGGCTGCTGAGATTGCCAAGAAACGAGAACAGGAACGACAAAGGCAGGAAAAACTTGC
TGAAGTTGGTCGATACAAGCGTCGTAGCCGCAGTAGAAGTCTTAGCCGTTCCCCACCAAG
AAGGCGGCGATATAGCAGAAGCCGTAGTAGGAGCAGAAGCCCAAGAAGGTACCGATCCCG
CTCGCTCTCCAGTTCCCGGTCGCC
>contig_94
GGAGCAGTTTGGAAGTTTTACATGACTGGAAAAAAAAGGAGATGGGATTGTAGCTTTTAT
GAGCACTGCTACTAGTAATGTTCACATAGCATGGCTCTGTAATAATACTGTTGATCACCA
CATCCACCAGCAGCAGGCAATCCGGTTGCCAACGAGGAGGCAGCCTCAGACAAGCACCTG
AGCTGCAGCTAGCCTAGCAATCGGAACCCTGAAAGGGGAGCAAGAAACGTAATCCAGCCC
AGCCTTCGCGAAGAAGGCCACAGACGAAGGCTCTCCACCGTGTTCTCCACAAATGCCCAC
CTTCAAGTTAGGCCTAGCTTTGCGGCCCCTCTCTGTAGCAAACTTCACCAGCTCGCCCAC
TCCCCTCTGGTCCAGGACCTCGAAGGGGTCATGTTGGAGGATGCCCTNNNNNNNNNNNNN
NNNNNNNNNNNNNNNNNNNNNNNNNNNNNNNNNNNNNNNNNNNNNNNNAAGGAGAAGAAT
TCAGCCTGCTCCGCTATCTCATCAGCCACCAGAGCTGCCCTGGGGATCTCAATCATTGTT
CCAACTTTGTACCCGATAGTCTTGCCCACATTGGCGAACACTTTCTCAGCANNNNNNNNN
NNNNNNNNNNNNNNNNNNNNNNNNNNNNNNNNNNNNNNNNNNNNNNNNNNNACACTTGAA
CACCCTGGTTGGTCATTGCTATAGCAGCTTCAAAAATGGCCCGGGCTTGCATCTCTGTCA
ATTCAGGGTACGATATACCAAGCCTGCACCCACGGAAGCCAAGCATCGGGTTTACTTCTG
AAAGCTTTTCAATTCGCGCGAGGGCATCCTCCTGGTTGGCTCCCGTCTCAGCACATAATT
CACTTACAATGTCCTCGATGTTCCCTTCTGGAAGGAACTCGTGGAGGGGAGGGTCCAGGA
GTCGGATGGTCACCGGGAGTCCATCCATAGCACGGAAAATGCCTTCGAAGTCAGACCTCT
GATACGGCAAGAGACGGTCGAGCGCCTGCTGCCTCAGCTCAAGCGTGGGAGCCATAATCA
TCTGCCTGACAGCCTTAATCCTCTCGTCTGAAGCAAAGAACATGTGCTCTGTCCGGCATA
ATCCAATTCCTTGTGCCCCATTGTTTCGCGCAGTCAATGCATCATCAGGGGTATCGGCGT
TAGCCAGGACCTTGAGCTTTCTAACATCATCCACCCAGGCCATGAAAGTTCCCAGATCAC
CACTAAGGGCTGGTGGGGAAAGCGGCTGCTTCCCAAGGATCACCTCACCAGTCGACCCAT
TCAGCGACAGCCACTCACCTTCGCGCAGCACATGGCCTCCGATCGTCACGAGCTTCTCCG
CATCGTTTACGCGAATGCCTGAGCATCCCGAGACGCAGCATTTCCCCCACCCACGTGCGA
CCACAGCAGCGTGGGAAGTCATGCCACCCCTCTCTGTAAGAATCCCCACAGCNNNNNNNN
NNNNNNNNNNNNNNNNNNNNNNNNNNNNNNNNNNNNNNNNCTTGGGAATGCCATGCTTCA
GCATCCTCAGCAGTGAACACAACCTGGCCCACAGCAGCCCCAGGTGAGGCTGGCAGACCA
GTGGCAATGACTTGATCCTTGTACGCCGACGGGTTCTCAAACTGAGGATGGAGAAGCTGG
TCCAGGTGGCCTGGCTCTACCATCTTGATCGCTGAGCGGGGCTCAACAAGGCCCTCGTTA
ACCATGTCCACGGCGATCTTCACGGCACTTTTGCCCGTACGTTTCCCTGTCCTGCACTGC
AACATCCACAGCCTGTTTTCCTGGACAGTGAACTCGATATCCTGCATTNNNNNNNNNNNN
NNNNNNNNNNNNNNNNNNNNNNNNNNNNNNNNNNNNNNNNNNNNNNNNNNNGGTTCTTCA
TGGCGTCAAGGTCCTCTGGGGTTCTTATTCCGGCAACCACATCCTCACCCTGAGCGTTCA
CCAGGAACTCGCCATACAGCTTCTTCTCTCCGGTGTTGGGGTTCCTGGTGAAGAGCACGC
CGGTGCCAGAAGTGTTCCCCATGTTGCCGAACACCATGCACTGCACGTTCACGGCGGTGC
CCCTGAGGCCAGTGATCTGGTTGATGCTCCTGTACTTCTTGGCCCTGGGGCTCTCCCACG
AGTTGAACACAGCCAGCACTGCTAGCTCCAGCTGCTTCTTGGGGTCTGAGGGGAATGGCT
CTCCCTTGGCTGAGAGGTAGACCTCCTTGTACTGACCCACGAGCTCTTTGAGGTCAGAGG
CCGTGAGGTCGGTGTCGTTCTTCAGCCCCTTGGATTCCTTCATGTGCTCAAGCTTCTCTT
CGAACAGTGAGCGGGGGATGTCCATGACGACGTTGCCGAACATGTCGAGGAAGCGGCGGA
AGGAGTCGTAGGCGAAGCGCTCCCCGCTCTTGGCCGCCAGCCCGGCGGCCACTTCGTCGT
TGAGC
>contig_95
GCCGGCGGCGCGATCGAGGCTGCTGAGTCTGATCTTAACAACGGCGACGTAGGGATCTAG
CCGATGATCTGGTCGAGGGCGCCGGTGTTCTTGAGCCCGAGCACGATGCCGACGCCGAGG
ATGTGGCCGACGGCGCCGCAGGCCAGCGTGTCGGCGAGGGTGAACCCGGCGGGGTCACCC
GTCTGCAGGCCGGAGTCGCGCGCCTCCAGCTTCAGCCCCGCCGTCGCCTTGCGGTTCGCC
GACGGCGCCAGCCCGAACCGTCCCGCGAACAGCATCAGCGTCGTCGTCGTCACCATGATC
AGGTTGGTGGCGGAGCCGATGTAGTCGCAGCGGATGCCCTGCGACGACGACCTCTTCCTG
CCCACCCTCACGGACGGCAGCGCCGCCACCGCGGACC
>contig_96
CGACCGAATCAACCATCCACATAAATTCACGTGGCCCTGTTTCGTGCTGCTGCAAAACCT
TTTGGGGGTCCAGAATCACCCGTCGCGGATCAGGTTCGCTGGCTCGCTCAAGACATACTT
GGGCAGCTCGTACTTGGCGCCTCTCTCGTCGTAGCAGAGCGTCATGTCAGGGTTCGAGAC
GATGATTCCAGCACTGTCCACGATGGTTTGTGCAAGGGCTAGATCGGACTCTGCGGCAAC
CCTCAGAGCATCCCAGATCTCTTTTTGGCCTCCGTAGTGTGGAGCCGTGTCCCAGAACTC
ATCACGCATCTGTTTCAGCCGTGCCGGTGTAATTGGTTGGGTATGCTTCCAAGCCTTAGG
CCTTTTCAGTTTCTTGCTGTTCTCGTCGACTTTGGGGGTGGATCCAGCGCAGCCCATGGC
GGCGGCCGATCAGACGCTCATGGAACGGGCGTTCCAGAAGCTTCTGGAAGCGGAGCCGGA
TCTCGCGGCGGTAGAGGCGGGTGGAACGGGGAGGGAAGAGAGTGGGGTGGATTAATAGGT
GGAAGCAGGAGGGAGTAGGAGACGCGAAGCATCAGCGGCATGTGATGTGAGAGGCTGTGC
AAAGTGCAAGCCTGAGGGAAGAAAAGCCGGCGAGGTGCTGTCACCGCGCAGGTGAGTTGC
CCAGCCACGTCACCTCTGCTCGCTGCCCCACATACCCCACCTACACCAACTTCACGGCGC
CCACACCTCGCCATTTTTAACCGACACGTGGGACCGACAGGGAGTCCGCACCGAGGCACA
CGCGTCGCCGGTCGCTCGCACACCCCCCTCTGGATCTCTCTTGCTGCAGTGCACCAACTT
CACTGGTCCATAGGGTCACTGCCATGTGGTTCCCACTCTGCAGACTCTGTCCACACCGGC
TCACGAGGGTGCCACCTCCCTTCTCGTTTCTTCCTGTCCTGGTGTCCTGCCCACCTCTCC
TCCGATCCTCTCCGCCATTTCCGTGCGCATCTGGAGCTGTTGTTCTAAACCCCCAAACCC
TACGTCCTAACCTCTGCGCCACCGGCGTCGCCACCGCCGGAGCCGCAGCCATGAACGCCT
TCCGGTTCCTCGGGGACATGACCCACCTCTTCTCGGTCCTCGTGCTCCTCCTCAAGATCT
ACGCCACCAAGTCCTGCTCAGGGGTGTCGAGGAAGACGCAGGAGCTGTACATGTTGGTGT
TCGTGGCGAGGTACCTGGACCTCTTCACGGACTATGTCTCGCTCTACAACTCGGTGATGA
AGGTGGTGTTCATCACCAGCTCGGCGGCCATCGTGTGGTGCATGCGCCGCCACCCGCAGG
TACGAAGGACGTACGACAAGGAGCAGGACACCTTCCGCCACACGGTGCTCGTCGCCGCCG
CATTCCTGCTCGCGCTGATATTCCACGAGCGGTTCACCTTCCGCGAGATATGCTGGGCAT
TTTCAATCTATTTGGAGGCAGTGGCTATTCTCCCACAATTAGTGTTGCTCCAGAGAAGCA
GAAATGTGGATAACTTAACTGGACAATATGTTTTCTTCCTTGGGGCCTACCGTGCGTTTT
ACATTCTAAACTGGATTTATCGTTATTTCACGGAGGGTCATCACAGCAGATGGATCCCTT
GGCTTGCTGGTTTGGTGCAAACAGCTCTGTATGCAGATTTCTTTTACTATTATTTCTTAA
GTTGGAAGAACAA
>contig_97
GTCTGTAGCCACGCGCTGACCTTACAGTTACAGGTAAAAAAGCACACGAGTTTTAGTTCA
GCGACAAAATTTTTATTTATCCAAGTTACACCAGATGGAGCACAACGGAAGAGCTGTATA
GCTGGAAGGACCCAAAAATCCCAGCCTAGCGTCCACGGAACTAAACATCAATAGCTTGAC
CCTCAACTATCGTACCTCAGCCTAGTTCACATTATGGAAGGAATCGATGATGGCGTCGGC
AAGATAATCACACTTAGCCAGGGACAGCCCAGCTAACGAGATCCGCCCATCCTTGGTCAT
GTAAATATGCCATTTATCCGTCATGTTGTCACTCTGCGCTTTGTTCAAGCCGGTGTAGGA
GAACATGCCAATCTGCCTCAGAATGAAAGACCAGTCCTTGCCGCTCTTGTCCTTGGCAGA
CAAACTGTCGTAGAGCTTCTGTCTTACATTCTTGATCCGTCCAGCCATTAGCTCCATCTC
TTGTTTCCATTCACCAAACATGGTTGGATCACCAACAACGTTGGCAACTATCTTGGCACC
GTGAATAGGGGGGTTCGAGTACATGGGACGTGCCAATCGTTTCAGCTGGCTCTTTACCCT
ATCTGCAACTTCTGGTGCNNNNNNNNNNNNNNNNNNNNNNNNNNNNNNNNNNNNNNNNTG
CTGTAAGATTGTGCAACAAACACTTCCATGCCACGCTTAACAAAAAGCCTGACAGAAAAT
GCATCTTCATCAAGGCTTCCACTGGCAAAACCCTGATATGCAACATCAAAGAATGGCATA
TGCTTTTTCTCTTGAATGACATCTGCAATTTTCTCCCACTGTTCAGGAGTTGGGTCTATT
CCAGTTGGGTTGTGAGCACAACCATGTAGCAGAACAAAAGATCCTTCAGGAGCAGCCTCA
ATGTCAGCTATCATTCCCTCAAAAT
>contig_98
TATGAATGCTGCAGCGAGACGCAGTGATCCAGTGCCCGAGAGAGACTGAAGTGTAGCAAC
CAGTCCTTGATTAATAACAGGGTTATCAGCTCCAAGCAATAGCTCTGCTGTTGCTTTGTT
AAACGCGGCTAAACCTTCAATGGGAAGATACTCTTTGTTTTCTCCTTTCTCCAACATAAG
ATTTTCAGCCTTCTTGACTACATTGAGCACGTAGGGCTGCAGCTCTTCTGTCCTATAGGC
ACCAACACCAAGATTGAGCTTCAGCTCGCTTTTATCTGCTTTAAAGGCCTCAGAAACCCC
AAGAATTGGGTCTGGAGGAGCCATTGGCACTCCTTCAAAACGAGAAACATCCACTGCAAG
GGCCATCATGACACGGCCAAAGTTCTTCCGCGTGATGCCGACGCGGCAGCCAGTTCTAGT
TCTCGCCTGATTAACTCCTCCTCCAAACACCTTGGACCGCGCGGCGACGGCGGAGGCCGC
CGGCGAGGAGACGGAGAAGGCGGCGGCGGTGGCCATCTCCNNNNNNNNNNNNNNNNNNNN
NNNNNNNNNNNNNNNNNCTGGCCTGCTGCTGCACTGAAGAAGGGAGGAGAGATCAGGATG
GGATATGACGCCCGTCGCTTGCGGCTGTGGGGAGATGAAGGCCGAGCGGAGGGGAGCGGT
GCGGCCGGGCGCGGAGGGGAGCGGGTGGATGGCGCTGGCCTCGGTGTCTCCGTCACGAAC
TGGGAGTTTTTCCGTTTCCTTTTCCTTTTTTGAGAGGCACAAACTGGGAGTTTCTTTTCC
>contig_99
CACAACTACCTTGTCCACTTTGTTCTTCTCCTTAAACTCCCTGATATCCTTGATGATCTG
CTCCACCTGTTCTTTCTTGGTGCCCTTGATGACATTGTTGGCACGAGAGCCCTGGTTAGC
GGCGATGAAGTCCGGATCATAGACACCGGGAAGTGGCACCATGGACTCCATGTAGGGCCT
GAGCTGCTTCTGCAGGTCAATGTCCAGCACCTTGGCCCTGGTCATGGCATCTGCCAGGTT
CATGCTGCTGATGTCCCAGCCTCCAAACACAAGGTCGTCTGGGTTCACCATGGGTAGGAG
GCTCTTGAACGGCGCATATATCTCCTCCCCGTTGTAGCTGCCTACTCTGATGGTGGAAGC
CTGGGTGAGGGAGCCGTAGTAGTTGGCTTGCTGCACCTTGTCCTTGGTCGCCCATGAGAT
CCCCTCCCTGTTGGCAATGACCCCAGCCGTCAGCGTGGACCCGTTGTTGCCTCCCCACCC
CACAAGCATGACCCCGAGCTTGGGGACGGCGGTGCTGGTCCGGAAGTTGTACTTGACGGA
CTTGGGGCGGACGACCCAGCGGGAGGCGCCGTCCTTGCCCTCGTGTACCAGCTCCGTCGT
GTCGTACCGGTACTCCGACTCGATCTCCGTCGGGCCGTACCGCACGTGGGGGCTCTCGAC
GCGG
>contig_100
CTTAAACTCCCTGATATCCTTGATGATCTGCTCCACCTGTTCTTTCTTGGTGCCCTTGAT
GACACTGTTGGCGCGAGAGCCCTGGTTAGCCGCGATGAAGTCCGGATCATAGATACCGGG
AAGTGGCACCATGGACTCCATGTAGGGCCTGAGCTGCTTCTGCAGGTCAATATCCAGCAC
CTTGGCCCTGGTCATGGAGTCGGCCAGGTTCATGTTGCTAATGTCCCAGCCTCCGAACAC
AATGTCGTCTGGGTTCACCATGGGAAGGAGGCTCTTGAACGGCGCATAGATCTCCTCCCC
GTTGTAGCTGCCGACTCTGATGGTGGAGGCCTGGGTGAGGGAGCCGTAGTAGTTGGCTTG
CTGCACCTTGTCCTTGGTCGCCCATGAGATCCCCTCCCTGTTGGCAATGACCCCAGCCGT
CAGCGTGGACCCGTTGTTGCCTCCCCACCCCACAAGCATCACCCCGAGCTTGGGGACGGC
GGTTCTGGTCCGGAAGTTGTACTTGACGGACTTGGGGCGGACGACCCAGCGTGAGGCGCC
GTCCTTGCCCTCGTGTACCANNNNNNACTCGATCTCCGTCGGGCCGTACCGCACGTGGGG
GCTCTCGACGCGGAAGCTCTCGATGAACATCTTGCCTTTCCTCCCCTCTCACCGCTCTCC
TCGAATGGAATGCGAAGCGAGGTAGCGAGCGCAGCACGAGCGAGAGTGAGAGGAGGAAGG
AGGCTGCTGTGGCTGCTTTGGGTTGTGTGATCGAGGAAGGGTGCTCGGGGCACGGGATTT
ATAGAGGGTTCGACGGTCACTGCCACGAGGCGGCCAGCGAGGCCGCGCTTGAAAGAAACG
GACCCCACCGGATCGAAGGGACCGGAGGAGCGACGTCGTAGCCGCGTCAGGTCAGATACG
ATTTGAACCGCCGGGTGCCGGGGG
>contig_101
CTCTTTGTACACGACGCGACAATAATCCCTAACCAACCAGGCTCTTTGTACACGACGCGA
CAGCCGACAGGGTCACAAGAAGTTACCGGCTCAGAACAAGTTCATCGAGTCTCGATGCCT
GTTGTTTGAAAGTCGTTCTCCCTCCATCCCAAGACGTGAGCCTCATTTTGACCTCTTAAG
TCGTGGCATACATTGTACATATTACATCTACCACGACATTATGCACACAGCACCGCGGAC
ATATAGACTTCAATGTGTACAGAGTTCACATGTCACGAGCACTGCTTATCCGCGCTTGGT
AACCGTTGACGTTGCATCGCTGGTAATGTACACGCTGCATCCCAGCACGGCCGCCTGGAA
TAGAAGCATTTTCAGGCTGACCAGCTGCTAGCTGATGGTAAACAATGGCAAGTGAGGGGC
TACTGCTGCTTCCTGCTGCGTCGCTCCAGTCTGCTTCTGATGGTCGATGTTGAAGTACAT
GTCTCTGCCGAACTATCTACTTGCCTGGGCCTGCCTGTTCATGACGTCATGGTAGTATAG
AAGGACACACATCGGCTGTCCGACTATACTGAAGAAGAACCAAAATATCATGTTGCCCAC
CATTACATGCTTGAACGTAGCATGGAGATATCTTGTCAAGAATACCAAGGGTATCTGAAA
CATGATCCCAGAAAATGCCCAGAATTTGAAAATGTGGCACGGCACCGCAATACATATCTC
ATGGAATACAGCTGAAACCAGAAACGAGATTAGAATAGCTACACCCCTGGAAAAGCCTTT
CCTTATACATGGAAAATATATGTGTCTGATGATCCACTTATGAACAGGCATGTTCCACAT
CCTCCAGTACTCTTCAACAGTTTTGGCATTCCACCAGTCCTTATAGAATTCACGGTCACC
GAAACAGAGGAGTTCAGCTACAATGTTCAGCCATAAATGAAAAAAGCAATAGAACATGCA
AAGCCATACATATAATGTTGGCACTGAGAGTTTTAAGACTCTTTCTATAGCATTCAAAAA
ATTCCCTTTCAGTGGATGTTTGGAATTCTTCACAATTGGGTTTATATATTGCTCAATTAT
GAAGCCCATCAAGCCTGTAAAAACCACGCACTTTATGAGTTGCTGGGTCACCCAACCCTT
TCTAATACATGTAGTTTGAGGATAAGTTGGCTGGTAACAAAGTGTTGGGGCCAACATGAA
GTACACTAGACTTTTAAAGGTTGGATCTTTCATATTCTCAGGATCGACATAATTTCCATA
TGCAGCACCCTTCTCAGTACTTTTGGACAATACCCTTATATCATAATTTGTATGTGCATA
AGAGACAAGCTTCATCCACATGATGCTCGCAAGAAACATTAGCACAAATCCAGATAGTAC
TGCTGAGTCACACTTAAGAGTCACAACAACTGGATAGACAATGGCAGATGTTGTAATAAT
GATATGGAGTAGAATAACCACATGTTCACCAATGAGCTTTCTTGTGATCAGCTTCTCAGC
CATGAGTGCAACTAGTGGGAAAACTGGTAGAGTGAGGCAGCACATTAGAAGGGGCCAGTC
ACCCAGCGATCTTGCACTAAACCAAAATCCAGCTCTTATCAACAGGCCATACTTCATTAA
ATTCTCAATAATGAGTCTGCTGTTCACTGCGATCAGAACAACAATGCATAGATTCAGAAG
ACCAGCATGGCTCTGCCGGAAGATGGCGTCAGAGCTGAGGGGGCTCTCCTTGACGCGGCG
GTGGGCGGGCGCCGACGCGCGGTAGTATAGCATCTCGTGCTGCTGCTGCTTCTCCTGCGG
CGGCGGCGTCGGCGTTTCCGGCCTCGCCTGAACAGGAGGTCGACGCGGACGGCCTCGACG
ACGTCGACGACGCGGCCGACGCTGGCATGGAGAGCAAGATTCTGGCGATCAGGGATTTCC
TGGAGGACCCGGACCAGTCTGAGGACGACATAGTGAGCCTACTGCAGAACCTAGCAGACA
TGGATATCACCTACAAGGCTCTCCAGGACACGGACATCGGCCGCCATGTGAATGGCCTGC
GTAAGCACCCATCCAGCGAGGTCCGGCAACTGGTGAAGCTGCTCGTTAGGAAATGGAAGG
AAATAGTGGATGATTGGGTGAGGCTGCACAACTCAGGTGGTGATGGTAGTGGCTCCATCA
TAAGCGATGGTGACTCACCTGACAAAGTTCAATCCAAGTACCATCAAAATACTCATGCTT
CAGACTTCAANNNNNNNNNNNNNNNNNNNNNNNNNNNNNNNNNNNNNNNNNNNNNNNNNN
NNNNNNNNNNNNNNNNNNNNNNNNNNNNNNNNNNNNNNNNNNNNNNNNNNNNCCAAGCAG
AACAACAGCAACAACTATTCCAGTATTTCATCGTCAGCACCAGCTAGAGCAATACGGGAG
CAAAAGAACACTCTTTTGGATTCTGAGAAGCTAGACTCAGCTAGGAAGAGGCTTCAGGAA
AACTACCAGGAAGCGCAAAACGCGAAAAAGCAGAGGACGATACAAGTGATGGATATCCAC
GACATACCGAAGCCGAAGAACAGGAACACCTTCGTGCGCAAGAGCGGCGGCAGCGGCGGA
TTCCCGGCAAAGCACCGGTGATCTCTGCCTGACC
>contig_102
TTGCGATTTTCTATTAGGGCTTGCAACAGCTTTTGGTCCTTTACATAGATCGGCATGTAA
AATCCAGGAAAGAGTGGCCGATGTGGAAGAGGTAACGCTATAACAGAGAGGCAGTCGTCG
ATATTGGTGCTGGTCGGCACGATGGCGGAAGACGCCTTGCTGCCCGCCTCCTCCTCCGCA
ACGGTCGCATCCTCGGCATTCGCCTCCGCATCTGCCGCCGCCACTTCGGAGTCGCTCGCG
GAGGAGTTGGAGCAGAAACGCACCCTCCTCCCCAGCAGCACCGAGCCGCGGCTGCCCCTC
AGCGTCCCAATAACCCTGAGCAGCGGATACCTAAGTTCCTCCGCCGCCGCAGCAGCCGGC
GCAGCGGCGACCCGCGCCGGGAATATGGCGGCGGCAGCCGCCGCCGCACGCAGCATGACG
GAGTTCTGCGCTTGATACTAGGGTTCTCGAAGTCGCAGATTGTTTTGGGCCTTTTTTTCC
CTGCGGTGTTTTTGCTTGCAGAGGAAGAAAGGGAGGAAACGAAGGAATACCAAACCCTTC
TAAAACCCTTGATTTTTATTTTTGTTCTGGCTGCCACAAAAACAATCGAGAATGTCCTCG
AGGACTTCAAGCTTGCAGTAGGCATTAATCTGT
>contig_103
GTGGTAGCAAGAACACAAAATTAAAAAATCCAGGGTTTTAGAAGGGTTCGGTAGGTTCGT
TCCCTCGCCTTCTCCCTTTCTTCCTCTCCAAACAAGACATTGCAGAAGAAAAAGGCAAAA
ACAATCCGCCGACTTGGAGAAACCCTAGAATCAAGCGCGGAACCGCCCTCATCCACCATG
CTGCGTGCGGCGGCGGCTGCAGCCGCCATCTTCCCGGCGCGGTTCGCCGCCGCGCCGGCT
GTGGCGGCGGCGGAGGAGCTCAGGTCTCCGCTGCTCAGGGTCATTGGGACGCTGAGGGAC
GGCCGCGGCTCGGTGCTGCTGGGTAGGAGGGTGCGTTTCTGCTCCAACTCTTCCGCGAGC
GACACCGAGGCGGCGGTGGCAGAGGCGGAGGCGAAGGCCGAGGATGCGTCCGCTGCGGAG
GGTGAGGCGGACAGCAAGGCGTCTTCCGCCATCGTGCCGACCAGCACCAATATCGATGAC
TGCCTCTCGGTTATAGCGTTACCTCTTCCACATCGGCCACTCTTTCCTGGATTCTACATG
CCGATCAATGTGAAGGACCAAAAGCTGTTGCAAGCCCTAATAGAAAATCGCAAAAGATCA
GCTCCGTATGCTGGTGCCTTTCTTGTGAAAGATGAAGAAGGTACTGACCCTAACATCGTG
ACTGGTTCAGATTCAGCGAAAAGCATTGATGATCTCAAAGGGAAAGACTTGCTGAAGCGT
CTTCATGAAGTTGGGACGCTTGCTCAGATTACAAGCATTCAAGGGGATCATGTAGTTCTA
CTTGGTCACCGACGTTTACGGATAACTGAGATGGTCGAAGAGGATCCACTTACAGTTAAA
GTTGACCATCTAAAGGAAAAGCCCTACAACAAGGACGATGATGTTATGAAAGCTACATCA
TTCGAAGTTATATCAACTTTAAGGGAAGTTCTAAGGACAAGTTCCCTTTGGAAGGATCAT
GTGCAAACCTACACACAGCACATTGGTGACTTTAACTACCAACGGTTAGCAGACTTTGGT
GCTGCTATCTCTGGTGCCAACAAGTTGCTTTGCCAGGAAGTTCTTGAGGAATTGGATGTA
TACAAGCGTTTGAAGTTGACTCTTGAGTTAGTAAAAAAGGAGATGGAGATTAGTAAGCTA
CAGCAATCCATAGCAAAAGCAATTGAAGAAAAGATTAGTGGAGATCAGCGACGTTATTTA
TTGAACGAGCAACTTAAGGCAATCAAGAAGGAGTTGGGTTTGGAGACTGATGACAAAACA
GCATTGTCTGCAAAATTTAGAGAACGTATAGAATCAAAGAAGGACAAATGTCCTCCTCAT
GTTTTACAAGTCATTGAAGAAGAGCTTACCAAGCTTCAGCTTTTAGAAGCCAGCTCTAGT
GAGTTCAGTGTAACTCGTAATTATTTGGACTGGCTGACAGTGTTGCCATGGGGAAATTAT
AGTGATGAAAACTTCGATGTCCACCATGCTCAGAAAATTCTCGATGAAGACCATTATGGT
TTGAGTGATGTGAAAGAGAGGATACTGGAATTCATAGCAGTTGGGAAGTTAAGAGGGACT
TCACAAGGCAAGATCATATGTCTTTCTGGGCCACCGGGAGTTGGAAAAACCAGTATTGGT
CGTTCAATTGCACGTGCACTGAACCGTCAGTTCTACAGGTTTTCTGTTGGAGGTTTGGCT
GATGTGGCTGAAATCAAGGGCCATCGACGCACATATGTTGGTGCAATGCCAGGGAAGATG
GTGCAGTGTCTTAAATCAGTTGGTACAGCAAATCCTCTAGTGTTGATAGATGAGATTGAC
AAGCTTGGGAAGGGTCATTCTGGCGATCCAGCTAGTGCATTGTTGGAACTCCTTGACCCT
GAGCAGAATGTTAATTTCTTAGATCACTACCTTGATGTTCCTATTGACCTATCCAAGGTT
CTATTTGTTTGCACAGCAAACGTAATAGAGATGATACCAAATCCATTACTGGATAGGATG
GAGATCATTGCTATAGCTGGGTATATAACTGATGAGAAGATGCATATTGCTCGGGACTAT
CTAGAGAAGAATACAAGACAGGCTTGTGGCATTAAGCCTGAGCAGGTTGAAGTTACAGAT
ACTGCTCTTCTTGCTCTCATTGAAAACTACTGTCGAGAAGCTGGAGTGAGGAACCTTCAA
AAGCAGATTGAGAAAATTTACCGTAAGATAGCTCTGCAGCTTGTTCGCCAAGGAGTATCG
AATGAGCCAGACCATGAGTCTGTCAGTGCCTCTGTAACTGAGGAATCTGGTAGTGATCCA
AAATCCAAGGAAGAGAAGCATGTGAGAAAGAGAATTGTGAACGGATGCAACTCGCCGTAC
ACAAATCATACTATTAGCTAA
>contig_104
AAGCTCATCTCCAACAGTGACAAACTGACAATCAAAAGTCACATGATAAGTAATATACAC
TGCTGTCCAAGGTGGTACAGTATAAGCACCAATCTTGTATGAAAGCACTAATCTTGCATT
AAAAATTGAAACACTCCGATGATTTTTAATAAGCTCATGCAATTGGCTATTTTGAACATT
GCTGCAGACTACAGTATGTATCCAGGTTAATATGAGTGACAATTTGAACTTCTGTTACAT
TACATGTTATTGTTAGCTAGCATTGTAAGACCGCAGGACACAAGAACTCAATCAGGCAAA
AAGTTGCATGAGTTTATA
>contig_105
CGGAACACGGAGAGCAGCTTCTCGTCGGACCGCGAGTTCTCGATGGTGATCACGTCCGCG
TCCATGTCGATGATCGAGTGGATGATGTCGTTGAAGTTGGAGTAGCACATGTGGGTGTGG
ATCTGGGTGGTGTCCTGGATCTCGCAGTTGGTGATTCTGAAGGAGTGGACAGCCCAGTCC
AAGTAGAATGCATGCTCAGCCTTGCGGAGCGGCAGCCCTTCTCTCAGTGCAGCCTCGTCG
ATTTGGATAACCTGAATACCACCAGCCTCGAGATCCTCGACTTCCTTCTTGATCGCAAGA
GCGATCTGGTAGCAAGTCTCAAACCTCGGCTGGTCATTCCGGACGAAGGACCAGTTGAGG
ATTGTGACTGGGCCAGTCAGCATCCCCTTCATTGGGCGAGACGTCATGCTCTGCGCCGTC
TTCGACCAGAAAACGGTCATGGGGTTGGGGCGGCTCACGTCACCGTAGATGATCGGAGGC
TTGACGCACCTTGACCCATAAGACTGCACCCAGCCATTGGCAGTGAACGCAAAACCGGAG
AGCTGCTCACCGAAGTACTCAACCATATCGTTTCTCTCAGGCTCGCCATGCACAAGCACA
TCAATGTCAAGCTCTTCTTGGAGCTTAACGACCTTGTTGATTTCCTCCTTGATGGCAGTG
ACGTATTCCTCCTCAGAGATCTTTTTTGCCTTGTACTCACGGCGGACCCTCCTGAGCTCA
ACGGTTTGTGGGAACGAACCGATTGTAGTGGTGGGAAGGATGGGGAGGTTAAGCTTCTTC
TGCTGGGCATCCAATCTAGCACTAACGTTGGTCGCACGGCGGTGGTCAGAGCCCTTGAGA
GCAGCAGCAGCCTTCTGGACTTCTTCATTGGTCACACGGGGTGAGGATTTCCTCGAGGCC
TGAGCAGCAGCATTTGCTGCGAAGTAAGCCTCATCCTTTTGACCAGCCAATGCCTTAGCA
AGAGCATCAACCTCAACAACCTTCTGGGCAGCAAAAGCAAGCCAAGACTTAATCTCGCTG
TCAAGCTTAGTCTCGTTCACAAGATCCACAGCGGTGTGCATGAGCGAGCAGGAAGTTGAT
ACGACAAGCTTGTCCTTCCCAACAACAGCCTCAAGAGACTGGAGAGTGCTGAGAGATGTA
GCAAGATCATCAGCCCAGATGTTGCGTCCATCCACAACACCAGCAAAGAGGTACTTTCCA
GCAGGGAAACCAGCACTCGTGACAAGCCCAAGAGTTTGGGTTCCACGGACAAGATCAAAA
CCATAGGCAGTCACACTGCTCAGAGATGTTAGGGTCTTGTAGGACTCAGCAGGAACATCA
GCAAAGTAAGTCTCAACAAGCACATTCAATCCAGAAAGTACAGATTCAAGTTCTGCGTAT
GCAGCAGAGAATGCAGCCAATTTGTCAGAATCAAGGTCGAGGACAAGAGTGGGCTCATCA
AACTGAATCCATGAAGCCCCAGCTGCCTTCAACTCAGCAATGACCTCCTTGTAGACTGGG
AGGATGCTGCTAAGAAGGGAAAGAAGAGGGAATCCCTTCTCCACACCCTTGGCAGGCTTT
GAGAGCAACAGGTACGAGACTGGTCCAACAAGTACTGGCACGGTATCAACACCGAGCGCC
TTAGCCTCCTTATATTCGTTAACAGCCTTGTGAGAAGCATAGGAGAACTTGGTGTTTGGG
CCCAATTCAGGGACAATAAAGTGGTAGTTGGTGTCAAACCACTTGGTCATCTCCATAGCA
GGGACAGTGGCGTTGCCCCTGGCCATGGAGAAGTAGGTGTCAAACCCAATCTCTCCTCCA
GTCCATGAGTAGCGTTCGGGGACAGCGCCGAGCATGGCAGTGGTGTCAAGGACCTGGTCA
TAGTACGAGAAGGTGTTGCTGGGGATGTACTTGATCCCAG
>contig_106
TCCTCCAGCGGCGCGCCTGAGCCCCGCCCTCGCCGCGCCAGCGCCACCCCGCTCGTCCCC
GGCCGCCGCGCGCTCCTCCAGCCGCGCCGCCACGGGATACGCGGCAGCGCTGGCCGACGC
GTGCGTCCGCGCGGGCACGCTGCGCCGCGCCGCGCGCCACGCGCGCGCGCTCCTCCACCT
TCTCCTCCGGCTAGAGCGGCCCCTGGAAGAGGGCGCCGCCGCGGTCGAGGCTGCCGTGAC
GGTCGCGGGGCAGCAGCTGGACGCGCGGGTGGCCGCGCTCGTCAGGATGCTCGTCGCCAA
GGGCAGGGCCGGGGTGCTCGCCGAGGCCCTGGCCGAGTTCGCCGCCATCTGCGACCACCT
GCTGCCGACGCGCCCGCGCGCGCGCCACGCCTACTAGCTAGGACCC
>contig_107
GGGAGGGTAGCACGACAAGTTCAGGTGGGGGAAATATCGCCATCCATCCGAGGTTAGGTA
AGACCGACAACAGATGAGTAACACTTAGACCACTGGAAGCTCCCCACACTCGCTGATGAC
TACTTTCTTCTTCGGGCGGTCACCTCTGTCGGTCTCCTGCGACTCGATCAGACTTACGAC
ATCCATCCCTTCCAGGACCTGGCCAAACACGACATGCCTTCCGTCCAACCAAGGTGTCTT
GACAGTGCAAATAAAGAACTGGCTGCCATTGGTGTTCGGCCCAGCATTAGCCATGCTGAG
CACTCCAGGTCCAGTGTGAACCAATTTGAAGTTCTCATCTTTGAAGGTGCGTCCATATAT
GCTCTTCCCACCGGTACCATTGCCCTTGTCAAAATCTCCGCCCTGAATCATAAAGTCGCT
GATGACACGATGGAAACTGGATCCCTTGTATCCAAACCCTTTCTCTCCAGTGCAAAGAGC
ACGGAAGTTCTCTGTTGTCTGTGGAACATCATCCCCGTACAAGCCGATGACGATCCTCCC
AACATTCTTGCCCACAGGGTTCCCAATGCTTATGTCAAAGTACACCTTGTTTGTGATTTT
AGACTGAAGGTCTGCTTCCTTGGGCTCGGCGCTGGCTGATGTGGCGAAGCGCGCGCGGCT
ATGAGAGGGCGACGCCGCGAGGCCCCCAGATAAGGAGACGCCCTGCGAGGGGAGGCGGGC
GCCGCGGAGGGAGAGGAGCGGCGAAGGGGCGGCCTTGGAGGCAAGGAGGGACCGCTGCCC
CGCCGAACGCGCGACGGCGAGAGTGGCGAAGGACGTGGCAGTCGCCGCCATTGGAGGGGA
TGGGGATGGAGAGGACTAGGAGGGTTTAGGATGGAGAAGGCAGAGAACGGTTGCGGACGG
ATTACTAGATAACAAGGAAAAGTCCACCCACACCAAAA
>contig_108
CGCGGACCGCACAAAAGGTCTGTGATAACAAGAATATTAGTCACATCAGACAATAGAGCA
GCATTTAAAAAGAATTAGCACGATTAGAGCTATTTATTTGATTTGTAAAACAAAACAGTA
CAATAGCTTGCATGTCTTTCTTCCAGCGACGGTTGTATGAATGGCCAAATACATATTTTT
CATTCATAAGTGGTAAGCGGCAGTCATGCTGATAAATTTGAAGTCAAAAGTACGCGGACA
AGTCTACATTTCTATCCTTTTTTTTGTTAGCAACTATAATCTGCATCTCCGTTGGAGGAA
CTGTACGATGAACTTGCCCTCTACAATATTGCTGTAAACTTACAAAATCTCCTTCCACAA
GGCTGGCAATCTCAACGACAACTGCACTCATGCGCTAGGAAAAAGTCTAGCGGTCTGACA
AAATGCTGTGTATCAGGAAAAGCCCATCTTGCCCACGAAATTTGACACCTGTGCTCCAAA
ACTTTGTAAGAAATGAACCAATCTGTTTACGTGCTGAACTACACATGCATCAATCTTCGT
CATCTGCTAGCAGAGCAAATGAAAATGGCTTGAACTTGTAACCATCCCCATGATAGAACT
TGTTCATGAACTCAACCCAGTGCAGACGCAGTGCATGCAGGAAGGCACTCAGTGTTTCCA
TCATGAGCAATATGAAGGCAGTAGCAAAAGAAAAAACTATAAGCCCCACAAACTTCACGA
TAAGACTGTCATACCCCCAGGCAAGTAACAGCAACTTCTCATAGAAAACTGTTGACAGCT
CTGAATGCGCCAAGCTCAGAGCCCAAAGTCGAAGATAAGATGCAGTATTTGAAACTGCAC
CAAGTACAAACTCAATGGAATGTATCATTTGATGCACAAAAACTTCGCTGAAATTGAAAT
CATCATGACGTGCTCGGGCGGAATCAGGTTCAGAATCTGGATCCATTTCAGATGTCCCTA
GGAAACGATAAGTGTGACCTTGAAATCTCTCCTTATGAAGTTTCTTCAAGATAAAAGGTT
TTGGGAAGAGCATCCATGGAACAGCGATCAAAGCCAGAAGTAACAACAATATCTGAAGTT
CCTTTTGGCCCCAGAACAGTTGATTTTCTCCAAGATCTCCAGCAGGATCAAGGAACATAT
ATATCATCACATGATAAAGATCAGCTTGAGAGCCCGTGCACCACTTGATAAGAATCAGGA
GTGCTAAGTAACCAAAAAGGCTATTGAGGAAAATCATCTGTGGTATGAATTGATACCTTA
TGTCAAGAGCATTTCCATGATATCGTGCATCAAAATAACTTAATACAATCCCCAGGTTCA
TCTGGGCAACACCCATTAGTATAGACATCTTCATCTTTAATGAATTTAGAAAGGGTAGCT
CAGACCGACTTCCACGCCAGCTTGGGTCCACCCCAAAAGGATAGGGTTCACGGACTTTGA
TGAGACCAAAAGTATGTGCATCGCTGCAGCTTTTGTCCCGGCATTCATATGCAGATTTGC
CAAATATATGGAATGGAACTGAGAAGAACTCATTGTATATAAGGCCACAGTATATTGAGA
ATATTGCCATCAGAAGAATAACATATCGTCCGCCGAATGCCAACTCCATAAAGCTACCAA
GCTTCTGAGAGGAAAATCTCTTCTCGCGAAGTATAAGAACCAAAGCTCCTAGTAATAGAC
ATATTCCATGACCCCAATCTCCAAACATAACAGCAAAAAGAAATGGGAACGTCACAACAG
AATATACAGCCGGATTAGCTTCTTGATATCGGGCAACGCCATATGCATCAACAATTTCCT
GGAAAGCATTGGTAAACTTATCAGTTCGGAAATATGTAGGTGGTGATTCAATAGTGTCCA
TCTCATGAAATATTGTACCAACTTGTGAATTGCTGTGAATTGTGGAACGCTGCAAACAAT
CCTTGATCTGAGATTTAGCAAATATAGGACACCATCCTTCTCCAACAAGGCACTTCTTTG
TCACATCAAAGTTCAACATGTTGAGCGTGTCATATACAGCTTTCTCCTTTTTAACCATGA
TTGTCCACCTCCACAATTGTGATCCTATTGACTCAAGAGCTTTGTTTCTGTGCTGGATTC
CAGCATCCAAAGTAACTTCCAGGTCAGAGAGACGAGCCGATACCTCATTGAAAATTTGTC
TCTGCTTGACCATCTCCTCAGGAACAGGGTAGCAACTTGCTCCAAATGAATCACAAATCT
TTAGTATCTTTGCTTTTGCTTGTTCCCCAGAAAAGAAAACTACAAAAACAGCTTTCTCTA
CCTCTTCACCAGATATGGGATCAGTTACAGGTTCCCCTGCAGATGCCTGATTGAATAACA
TGTTTCCTCTTGTAGCTCGAAAAAGCATCCGCTCAAAAGCAAGTGCCTTCGACTTTAATA
TTATTCCACTAACAAATCTCACTCCAGAATGTCCATGTGCTCCTTGATGCACTCCCTGTT
CGAGCAGATAGGCATTTCCCTCATGTATTCCATTGTCATATATGTTTTCATCTAGCTCAT
GCTCAGCTGAAGCTGCATGGCTGTGAGAAGAAGCAAGGATGTGACCTGCCTTTGACAAGA
CCAGCTTGAATTCAAGAAGCTCATTGTATGTCTGTTTTAGCTTGTCACTATTTGTATTCA
TCTCAAGCAGTTCATGCTCATGTTCACCCAATCTTGCCTCTAGCTCCTCCAGATCAATAT
CCGGTTCAAGTGCAGGTCGAACAGAAGATCTTAAACCTGCCCTGTTGATCTGATCACTGA
AAAATTTTAGTTTGCGTGACATTTCTGCACATCGCTTTACCTGGTTGACAAATATACGCT
GGAAAGGACTCTTATCCTCATTCAAGTCCTTGAACTGGAGTAGGCCGAGCTCGCCGAGGT
AGGTGACGGCGAGGCGCGAGCTCTCGGCGGGCATGATGAGCTGCACGAAGCACATCTTCT
CGGACCGCATGTGGTCCATCGGGGGCAGCCGGTCGAACAGCCCCATCCCGACCGCCCGCC
GGAGCGTAGCGTAGCGTAGCGTAGCG
>contig_109
CACCCCGCCGCCGCCGCCGCCGGCCGCGGCCACGGACCTGCCGGCCTCCGCCGCCGCGCG
CTGCTGCGCCCGGGACAGCGCCGTCGCGAACGCGGCGCCGAAGTAGGCGGCGCAGTCCCC
GGCGCCCGCGTTGGGGGCGGGCCAGTAGTGGAGCACGCCCCACGAGAGCAGCGTCAGCAG
GAACGAGGTCAGCATCCGGGTGGCGCAGAGCACGCCGCGGAAGCCGTTGAAGCCGCCCAG
CTTGGCGTCGGCGGGGACGCCCTCGCTCAGGCGCAGCGCTAGCGCCTCCGCGCGCGTCTC
CACCAGCGCGCGGTTCTCCTCCTTCACCGCCATGGCCTCGCGCCTGCACACGCTGATCGC
ACGCGCCACCTGTCTCGAGAGGTGGGGGCTCGACGACGCCCCCTGCATGAGGAGCGAGGC
GAGCTGGGCGGCGCTTCCGGCGTACCCCTCGACGGCAGCGGCGCCGAGCCGCAGCGCGCG
GCACGCGTCGCAGAGCCTGGACGCCTCGTCCATGTACTCGTCCAGCCAGGCCGCGCCCCC
CGGGAGGTGGAGCGACGCGACGAGGCGGGCCAGGCCCGCGTGCGCGGCGCGGAGCAGCGC
CAGCGCGGCCCGGAGCGTGGGCAGCGACAGGAACGACGACGAGGGCGAGGACGCCGCCAG
CGCCCGGTCCAGGTCGTCGAGTCCGCGCGCCAGCGTCGCGTAGAAGGCCGCCGCCGTCGA
CGAGGACGGTGGCTGCTTGACGCTCATGGCCGGG
>contig_110
GCCACAGGTCTTGATGACAATCTTCAGAGGATAGATAAACAAGCTTGACTCAGAGAGGAC
ATATGAGTCGAAATCCTTGTTGGAGAGCTCGGACACGATTGTGCACCGTGCAAGATCCAG
AACAGAGTCAATCTGGGCCCTGGAGAGGGCACGCAAACCACGCCCATGAGGGTCCACAAA
GACAGGTGCCTCAGAGAATGTGATCTCAAGGCGCTTCTCATAGCCCTCAAACCCGATAGC
TGAGACCGGGGAAGCATCAGCAGCAGAAAGAACAGCCATTGGAGCAGNNNNNNNNNNNNN
NNNNNNNNNNNNNNNNNNNNNNNNNNNNNNAACTGGTCGATTATCAGGAAGCAGCAGGCC
AGAGAGATTGGTCAGAATCAAAGTGTCAGAAAAGAAATCCTAAACTACTAGAATGAGGAA
GCCAAAAGGGATATCAGGATGGCTTCTTCGCGCAGTTGGAGTAAGCAGCAGACTGGAACT
TCTTCACGCCTCCGGCAGGTCGAACGTCCTCAATGCTGTAGCCAAGGGGAGCTTCATACA
TCATGGAACGACTACTGCTAGACTTTTTGCCACCCTTAGACTCCATTAGTACATCAAATT
CAAATCGACGAAGCTATGTGTGAAACCCCTGATTCCCGAGCTCGCACGCCTGATCCGGAA
CAGATCTCACGAATTTCTCCCCTTCACCACCACCAGACGCAGCAGACCCCGGGCTGAGAC
AAGCAAAACCGATTCTCTACCTAGAACTCGGCCAGTTCCTCGGTCCCGGCACCTCTCAGG
CAGTGGCGGACCCAG
>contig_111
AAATTGCTGGCTCAACTCACGTACCTGTAGAATTAACAATATAATAAGGTGGGCAAATAG
GCTGGGAAATCTTGCATACTGCTTAGTTGGTCACAAACTTTGAAAAATTCGTGCAACAAT
ATGCATGTTGGTAACCAATACATCATTAGCAACAATGCACGCATTACATGTATTATCTAC
TCAGGAAACTACTGTACCAAGCAGCTGGCTGGCTGATCATTCATACTGATAACAACACAA
CCTGAAACGGATGACTCTTCACAGCAATATTGTAAAGCAGATATCACTTCAAAAGTAACA
TGATCCTTAAAATGTTTCCTATGTCATCATCATGATGTTTTGAGGTAACA
>contig_112
CTAGATTATATAATCCTTGAAGGAAACAAACAGGGTCATAATCTAGGCATATTATAATCC
TAAGCAAACAAGCCCTTAGTACATTGCTCATTTCCAATCTCTGGTGCCTTATTAAGCTTT
ATTGATGACACTGTGGAGTGTGGAACTAGTACTGTTCCACTAATGGTCTTATATGGTTAG
TCTCACCAATGGATGTTCTGATTTCTGAAGATATTGGAGGTCGGCAAAGGTTATTCTTAC
AGTCCAGCAACAGAGTTACACACCGACAGTATAATGGACTATCAGAACTTAAAAACTATA
TTGAAAACTATTTTTCGTGTTCATTCAAATAGAGGTATGAAAGCCTTCATAAGACATCAA
TTTGATTTGATTCAGCATGGCAAGGAAGCATGCACCTTCAGGTGCAAATGACTGGCCATC
CTCAATTACTGATAACACAGATAGAAGTGTAAATTTAAATAAGTCAAAATTTACAGAAGA
GACTAACAACTGAAATTCAGATTCAGATAGCAATGCTTAGCAAAATGTAAACATGGAATA
CATAACAACGCAATAAGGGTTGAAATCATGAAGGGACCTTCCTGCAACACTCGCATGAAA
CGACTTTTGCACATTGCCCTCTTTTTGCGGCTTTCTACTCCTCTTTGTTCCCCCTTAGAG
ATGGTGGTGGTCTGACCACAATGCTCTGCTTCCATTTCCTATCAAGCTTCCTAGACAATC
TTTTATTGATTCCTTGTTCAATTTCCCGCTCTCTTTTCACGGTTAGCATACGAGCAATCC
TCTTGCGCATGCGGCTGAACTCGCTGTTCTTGAACTCCTGGCGCGCCGAGCGCTTAAGGC
GGAGCAGGAAAAGCTCCCCCTTGAGGTCTACCACCTCCTCTTCCATCTGTTCCGTCGTCA
TGGCCCGGATCTCCTCCAGCTCCTGCTCCCTCTTCGCCATCGCGACCATCGCCGCGGCGC
GACGCTCCGCTGGCTGCGAGGCCACCGCCAGTCCAGCGAACCGCGTCGCCGTCGCGCCAC
CTAAGCGGATGGACAGGAATGCCGCGCAAGGAGCCTGAGCGGCGATGCCGCGGGGAATGG
AGGCGAGGGGTGACGCCGCGGCAAGAGACATCGTCGCCATCGTTGTTCCGCAGCGCTCGC
GTTTTCGCTACCGCAGTTTGGGCTCGAGGATAAGGGTTGGTCTATCCGGTTTTGTCGTAG
TGGGGTGCTCGCACCAATCTTGAAGCGTGAGTTCAAGATTTTTTTCCGGAGTTCAAGGCT
AGTGTTG
>contig_113
CTGGATGCTTTTTTTCTTTTTTCATACCATAAAATGGAATTTACAGAACCGCGTGGATGT
ATTAATGGATAACCCTTCCTCCACCAAAAAAATATTTGTCGTCGTTTAGTTTAAATATGA
ACTAGTGGACGGCAAATGCCCATACTATACGTACTTGAGTCTTCAGGTTATGTGAAGGTT
AATTATATGAGAGCCACGCAACGCCATTTTAATTATTGTATGTATGCCAAAGAGTACACA
ATAGCGGAATGGCAAATATACCAAATTATGAACAGCGTAACAACAAGATAGAGAGATGAT
CCATGACGATTGCGACGGATCGACCGGCGCTAGCAGTACAAAGCAAGCTACTACTAGACC
ATGCAAATGGAGAAGCTGAGCTTAGATCTTGCCGCGCGGGCCCGGCTGCGGCGGCTCCTG
AGGTCCCTTCTTGATCGGCAGGAGGTCCGGTGACGCCGACG
>contig_114
CAGGAGATCAGGATAAGCCTATCCAGAGCAGGCCACACGGCATCCTCCCTATGGGTCACG
GCCATCTTCGCGCCTGCGAGTGCGAGGCGTCCACCCACACAAATCCCAAATCCTCAGCAC
GATACGATCCGCCGAATTAAGTTCCTGCACGTACGCACGCACCGGGACACCAGCAACCCC
CAACAGCGCCACTGTCCAGTGCGCGCGTCAAGCTTGCTTAGCTAGCCGCCATGGCCTCCC
TCGCCGCCGTCTCCGTGAAGCCCGTGGCCATCAAGGNNNNNNNNNNNNNNNNNNNNNNNN
NNNNNNNNNGGCCCGCTCCATCCGCAGGCCCCGCGCAGCCGCCGTGGTGGCCAAGTACGG
CGACAAGAGCGTCTACTTTGACCTCGACGACATCGGCAACACCACCGGACAGTGGGACCT
CTACGGCTCTGACGNNNNNNNNNNNNNNNNNNNNNNNNNNNNNNNNNNNNNNNNAGAGAG
GTCTGCTGCTCAAGTTCCTGCTGCTGGGCGGCGGCTCACTTCTGGCCTACGTCAGCGCGT
CGGCGTCACCGGACCTCCTGCCGATCAAGAAGGGACCTCAGGAGCCGCCGCAGCCGGGCC
CGCGCGGCAAGATCTAAGCTCAGCTTCTCCATTTGCATGGTCTAGTAGCAGCTTGCTTTG
TATACTGCTAG
>contig_115
CTGGCGAGCGAAACCGTCGGCGCTGACCTTGGTGTTGATCCGGGCCATCAGGGCGCTCCG
CGACGGCGGCGCCCCCGCGGCCCGCGCCTGCTGGTAGGCCCGGAGCCCCGGCTCGATCCT
CTTCACGCACCCCCACATCCCCTGCCTGATGCCCAGCTTGGCGATCTCGTACGGGATGCC
CATGTCCTCGTGGTGGAACAGCAGAACCTCACAGGCCGTCGCCCCCCTTCCTCCTCCGTT
CCCTCTCCTGGACTCCACTGCGCGGATGCACCAGCTTGAGTAATACAGATCGACTCTCCG
AGGTCTGCTACGCCGTGGAATGGATGAGCATGGTATGCCCTTTGTGACGCAATAATAGGC
GCCCCCCAGCTTCCATATCCGCCGGGCGATTATGTACTCCCTGTCGCTGCAGAAGAAGGG
GAACTTCCGGACCCAATGCACTTTCATCGTCCCAGTGGTCCGGCACTCCTCCAGGGTCTT
GTGGTAGATGAGCATGTCGTCCCACCTGTTGGACATCCGGAACTCGTCGTCCCCGAAGAA
GTCCCTCACCTCCTCTGGACTGGCGTTCTCGAAGATGCTGCTGCTCTGGTACTGCGGAGG
CCCGGTCTGGGCGTCCCTCCTCCACGCCCGGTAGGTCATGGTGGGCAGCGACTTCTCCAT
CATCTTGGTCCAGGCCGGGCCGCCGTCCGCGCCCTCCACCAGCC
>contig_116
ACGAGGTCTCCGTGCGAGGTGGCAGGTCGTCGGAGGCGGCGAGCGAGGAGCTGGCGGTGG
GGAAGCGTGACCTGGCGAACCTCTGGAGGCTGGTGGAGGGCAGGGACGGCGGCCCGGCCT
GGATCAAGATGATGGACAGGTCGCTTCCCACCATGACCTACCAGGCGTGGCGGAGGGACG
CGCAGACCGGACCTCCACAGTATCAGAGTAGCAGCATCTTTGAGGACGCCACTCCGGAGG
AAGTGAGGGACTTCTTCGGGGACGACGAGTTCCGTGTGTCCAACAAGTGGGACGACATGC
TTGTTTACCATAAGACGCTGGAGGAGTGCCAGACCACCGGGACGATGAAAGTGCATTGGG
TCCGGAAGTTCCCCTTCTTCTGCAGTGACAGAGAGTACATAATTGCTCGCCGGATATGGA
AACTGGGGGGCGCCTATTATTGTGTCACAAAGGGTATACCATGCTCGTCCATTCCACGGC
GCAACAAACCTCGAAGAGTTGATCTGTATTATTCAAGCTGGTGCATCCGTGCAGTGGAAT
CCAGGAGAGGGAACGGAGGGTCGACAGCCTGCGAGGTGCTCTTGTTCCACCACGAGGACA
TGGGCATCCCGTACGAGATCGCAAAGCTCGGTATCCGGCAAGGGATGTGGGGATGCGTGA
AGAGAATCGAGCCTGGGCTCCGGGCCTATCAGCAAGCCAGGGCTGCAGGGGAGCCGGTGT
CACGGAGTGCCCTGATGGCCCAGATCAACACCAAAGTCGGCGACAGCTTTGTCCGGTCGC
TGGAGTCCGACAGCGACGGGTCCGAAACCGTGGAAGCGGAAGAGAAGCCTGCGAGGAACC
GTGTGGCGAGGTTCCTTGTGCTTGGAGGGGCAGTTGCTCTGGCCTGCTGCACCCTTGACC
AGGGGCTCCTGACCAAGGCTCTCATCTTCGGCGTCGCGCGGAGGTTCGTCGGGCAGAGGA
AGACGTTGTAGCATCTCTGGCATTTATTTCTCAGCGTCGTCCGCTTGGCCCGTGGTCCGC
ACTAACCGGACCTGTCCTTTNNNNNNNNNNNNNNNNNNNNNNNNNNNNNNNNNNNNNNNN
NNNNNNNNNNNNNNNNNNNNNNNCAGAGCTGATGAAAAACATTTTGGTGTACAGATATGC
TGCCGGCTGTTGGATAGCGAGGAATGGGGAATAGAGCAAACAATGTACTTCTCGTTTGGA
GAACGGAACTCCTACGATATATATAAATGTGTTTCATCTAATCTTGTATCTCAGACAAGA
ACAGATCAGATGACTGTGCAGATGAGAAGAACAAGCATTTTTCTATGTAGCTTACTGCGG
CTTTAATCCGGCTACGGCTTCTAC
>contig_117
GAAGACTCAGAACTCCGGTGTATACACTTGCAAAATGTTTCCATCATTTCAAATGCTGTG
CTCTCCAATCAACAGCAAAATCTGTGTTGTCATCCTCTTCATCGCTCGATGAGTCACTGC
TGGAGTCCGAGTCCATACCGATAGGTTTTCTATTTACTCTAGCAGTACGGGCGGCTTTCG
ACTCTACTAGCTGTTTCTTCAACATATCAACCTGCTGCCTGTACTCCTGTTGCTCTAGAG
TCAAGTACTCCTCCCTCTCAGCAGCAGCATCAATCTCCTCTTCTTCAAGGCGGTCATCAA
CTTCCTGCAAATCCTCCTGAATTTCCTTCTCAAATTCTTTGTACGCATCATTCATGTCAA
CCTTTTGAGGTTGGATACCGCGTGCACGGAGATCTGCATCTTTGTTATCAAAGAAACCTT
CAGGCAACGATCCTATTACTTGAGCAGCTTCTGAACTTGGTTCATTGGGTTGCATGCCAC
TGCTAGATTTATTGTGATCAAAGAAGCCATCAGGGACACCTTTCACCTTAGTGTGAATTT
GAGATGTACTAAGCTCTTTTGGAGCTGGAGCTGGAGCTTCATCTTCTCCATAGTCAAAAA
AATTCCCTGGAAGGATTCCTTGGACACTGGTGTTGCTTTGACTCCCTTTCTTTGACATTT
GATCCATCCGAACAGATGATTTATCAGTGCTTGCTCCTATGGTCTTCGGTTGAATAACAG
CAACTTCATGGCGCACAGACCTTCCCTCAGATATAGTATCATCACTTTTCCTTTTAGCTC
CCTGATTATCAAAAAACTTGGTAGGTAGTGTGGATGATTTTCGTTCCTGAGGCTCCAATG
GTTGCTCTAGCTTTGCATTGCTGCCTCTAGACCCTGTAAGTGTTGTAGCCTTATCAGCAG
CGGCGGCTTTTGCTTCATGATGCTTCCGTGACACTTGGTGTGCAGGCCAAAGTGCTTCAG
ACTTCAGTGTAATATTGCATACTCTGCATATGGGCTGGTCAAATTCGTTATACCTGACGA
GCGCGGGGTCGATGCGCCGCTGTTGCTTCTCCTTCGTCTCGCGGAGCTTCGCGCGGAAGA
TGGCCTTCCTCTGGTCCATACCGGGCCAGCAAGGTCGCCCCTAGAACCCGAGCCTGCCTA
CTTCGCCTTCACCAACGGATGCTGCGGCTGGCGGCCGGGTCCTTCGGTCCGCGTCTAGAA
GATTCTTAAGAAGGGGGCTAGGGAAGCTGTCGCCGCAGGAGGAGGCGAGGGCGGGGGAGA
AAGGAGCGGGTGGGGAAGCGAGATGGGAACCTGACGGTAGAAACGACACCAACGACGAGC
TCGCGCGTGGACGTCCGGCGAGGGCTGGAGGAGAGCGGCGGGCGCTTGGGTTGCCGACTG
GCCGGTGAGGGAGGGTTTGGCCGTTTGGGC
>contig_118
CACTTGCAAAATGTTTCCATCATTTCAAATGCTGTGCTCTCCAATCAACAGCAAAATCTG
TGTTGTCATCCTCTTCATCGCTGGATGAGTCACTGCTGGAGTCCGAGTCCATACCGATAG
GTTTTCTATTTACTCTAGCAGTACGGGCGGCTTTCGACTCTACTAGCTGTTTCTTCAACA
TATCAACCTGCTGCCTGTACTCC
>contig_119
TGCATCCAGATCACAAGTGCTCTTCTTATCCTGCAGAGTCAAAAATCATTCTCGAATAGA
TAACGCATGTTCCATGCAATAGTATGCCGCAAACTCTAGTGATATATTCTCTGCCCGCCA
AAGGTATACATAACAGAAACCTACTATCCCTCCCAGCCAGATCACATGAAGTCGTACTCA
TCGGGGTCATCGTAGCCACCACCCCGGCCGGGGATGAAGTCGTCGTCTCCTTTCTCGATG
TGGAGTTGCTTCTTTTTCGCTCCTTGTTTCTTTTTGCCTGCTGCAGCCTCCTTCTCAGCC
TTGATCTTCTCGTTAGCAATTGCCGTCACGGAAGAAGATATATCTTTCGCGTCCGCACCT
TTCAACGATGTCATGGAAAGTCTCATGACATTCTTAAGCAGAGCCATGTAGTGAAAGCTT
TTCTCATAGGGGCGTAGTTTGTTTGCAATAAGCTCCGCGTATTCCGCAAAGTCACTCTCG
GACTTTGGAATAAAAGTATCTAGTGACTTTTGCTCACTGCCCTTCTTTGCAAAAAGCTCG
GTGGTCGACTTGAAGTCAGCTTCTTCCACAAGTCTTTGTTGGCGAATTTTCTGTGAAGTG
GGACTAAGAGGAGGCTCATCTGGTTCTTCAGCACTTGTCAATGCTTGCTGTTTTCCCTTT
TTAGCAGGAGCCTTAGTGCTAGGTTTTGCAGCGACCTTTTCCACTGGCGCTGGCTTAGGT
TTCTCCTCCTCCTCCTCTTCTTCCCATGATTCTTTTACATCATCTTCTTCAACATCTTCA
TCAGCCCACTGATTTTTAAGTGGCTCGGCTTTCACAACAGGCACAACTGGCTGGAATTCT
TCAGAATCCCAGTCCTCCATCGTGGCTCCTGACGATCTCGAGATCCAATCGCTTTGGGCG
GTGTCGGCGGCAGGTACGC
>contig_120
AAACGATCACAAGGGATACTAAATAGACCAACACGATAGTCGACAGATGATACACCGGCA
CAAAATTTAGTTCAGTATGCACAGCAGAAGTTTTTCGACAAGATGCCTCGATGGGACTTG
CGAGAGTTTGATGTTCATCGTGCTCACAACATAATCCACAAAGCTGATTTCAGCAGGAGC
TACAAACTACAGAATTAGCATATTACCAACTGCTTTCAGCACGATGCGCCCCCAAAATGA
AGTGTACAAATAACCTAGCACCACTCAGTCTCCGTGAACAATGAGATGATTAGACGGTGG
TTACCGAGAAAGCCTCCACTTCCAGTATGCTTTTGAACCCATATTTCTTTAAACATTCTC
TTTTTTTTTCTTTTTACAGCCTTAACCGCGCTGCCCTACGATTAAACACCAAAGTTTTCA
AAAGGTCTTCCAATAACTTCAAATGTGATGGGATTTTGACTAGGTGTAGACCTATGAAAT
AGCCGAGCCACCAAATCAAGATTCATAACACCACCTCGTCCAGATAGCATTAAGCCTCAT
TGTGGAACGTCAGAATCTGAGATAACATTCCTTGTGGAACCACATTCAGAAGGACACTTA
TCATTTGATGATAGAGAGGAGCTACCACATGAAACTTTGGAAACTCCCGCTGGAGAAGTC
TTTGTATTTTCCACAGTTGAGATGGATTTATTATGAGGAATGGCTACCATAACAGATGTA
GCAAGAGATGATACTTTCCCAACAGGGCTGGGGGACTCAGATGATATGCTTTGAGTATGG
CCAGGGATAGTAGAGGGCCTCACATGAACTGAGGTATTCTGATGCCTATAATGGTTATTT
GAGCCAGGAGATGCTGTCAACCACATAAATCGTAGTGTGTGTCCTTTGCAAGATTTACCA
CCAATAAATGCTTTCTCAGCTGATTGTCGTGTTGTGTAAGTCACACAAGCTGAGCAACTC
AGCGAAGGTTTTAGGGTTGCATCAAGGTTATGGGCTTCAGTATCTTCCAGGACAACCGAC
GAAAGATCCCCAAATGATGAGAAATGGTCTGCCAAGACAGATTCATTTGCAATTTCAGGT
GGCAAAGGTGGAAGAATTCTGAATGATGTGGTCCGATTGTCAAGCTTAAACCTATTCTGA
GGAGGTGCTGGCAGAGTAGTCTGTTTTGTAACCACCACTGGTTTCTGCGTGGATATCGCA
GCAGACTTTTGAGACAACAAGGCAAACTCTCCAGAACTTCTCTTTTCCAATGAACCAGCT
GTCTCCTGTGACCCTTCAACCCTCGTGGACGCTGCATCCTTTACTTGTGATGCATCATTA
GAAGCAATTTCTTTTCCACCAGTCTCTGCATGCTTAACTGAATTTGCTGAACCTTTTTGT
TTTGTAAGTTTCTCTAACTGCCGGCGGAACTCATCACGCTTCTGAGCTAAGATCTCTTGT
TTTTTACGTAGTTCTTCCAATAGTTCTAGGCTTTCTTGCCTTTTTGGAGCATGGGGTGGT
ACTGCTTTTGCACTACTTGCTGGCAGCATTCTAGAACTTGGTGTACCAGAACTCAACAGT
TCAGCAGAAGATCCAGAGCTGGGCCCTGGAGCTGTTGGTTGAACATTTTCCTTGACTCTG
TTGGGGTAAGAATTAGCCGGCGTAGTAGACAACTGGGAAGGCTTTTGAGAGATTCTGCCC
TCTCCCACATCAAGAACTCTATCTCTGTTGGCCCACCATAGCTTTATAAAGCGGTTTCCC
ATAACAGCATCTGGAGCTTTTAGGGCAGCTTCAGCTTCTTCCCTTCTCGAGAACTGGACA
AAAGCTTTTTCACTGTTAGATGGAATATAAATATCTATTACTTGACCAAACTTCTGAAAA
TGCGATAGAAGGGTCTCCCATCTGTTGCTTTCTTGGGGAATTCCATTTACATATAATGTA
CGGGATGCTTTCTGAGCAGCTCGATTACTTTGCCAGCCCACATCTCCATATATTCTTGAA
TTGGGTTGACCATTGGTATCCTTAGCAGCAGATTTTACTTGGCCCGTGCTGATAGCCATG
TCATCATAATCACTTTTTTGGTTTCCAGTGATACTCGTTGGTGTACTTTTAGCTGTGTTA
TTACCTCCTGGTTTTCTTTTTGATGTTATTCGCCCCCAAACAGAAGACTTCAAACTCTGA
GAACCATCAGAAGCCAAAACCTGGTTTGAATGCTCCTGCCCCATTTCATAGCCGGATGAT
TCAGCATTCCACGGTCCAACATCTTTATTTATAAAGCCAGTAGATGATGCTTCTCGGTGT
TCATTGTTCCAAAGAGGTTGATCAGGATCATATACATCAGCATCAGCAACAGCTGAAACA
GCACTTCCATTTGGCTTTAATGCATCACTTGCTACACCAGATTTCACATCTTTTACAGGA
ACGCTTTTACTCCCTCCAAGGTTGGATAAGTTAACAGAACTGGTTCCTCCCTCATTTTGG
ATTCCCAATCCTTGAGCATTTGGAACTGATACTGGAAGATTGAATTGAGAAAGACTCTGC
ATATCATCAACAACAATTCTATTTACACCATGCTCCATGGGGCACATATCCCCTCTCAAG
CAAAATCCACGTTCCTCAAAGTCTCTGCAACGTTGACGAGGCATGCCAAGATCAATCAAA
GGAGATACTGAGCGCTGAATAGGGCCTTGCATTCCAAGTGGGTGGATTGGATCCAAAATC
CCATGAGGCATTCCAGGCATAAATCCATATGGACCACATGGCAATGCAGTGCCCATAAAT
AAGCTAGGATGTGCAGGTGGTCCTTGTGAAGCCATCTGGGATGCAAAATCCATCATATCA
AGTGAGTTAAATCTTGGATCATGGTGAGTCCAAGGTGCAACATTACGTCCTCTTCCTCGT
GTCATAGGAGGGCGAGTAGCAGCAGAAGCCGATGAATCAGCTCGGAAGGATTGGTTCGCT
CTAGGTGCTCGAGTGTGACCTCCTGCTCCAGAACGCCTTTTAAAATTTGGCACAAAATCC
TTTTGTACTTCACCTTGAGAACCAGCTCCACCAAAAGGTTCTCCATTACCAGCAACCCTA
CTCCTTTTTTTAAGAGGTGGCCCTGGATGTTGCTCCTCTGTATTGTCATCAGATTGTTGT
TTAGCCTCCCGTCTTCGGTGCTTGTGGTTGCGGTCATCATCATCGCTGATTTCAATGTCT
TCGCTATCTGTAGCAGCTTCAGAATTTGTCGAATTATTTTCTTCTTTTGGTGAAGGAACT
TCTATTCTGTCAGCATCCAGCACTGGTGATAATGACTCTTTGAGCATCTTCAAGGTAACC
AGTACAGCAGAAAACTTATCATCTAGATTGTATTCAATGTGATTATCACCTTCAACTCCA
AATCTTGAAGAAGTGATTCAATCCTATTGTCGATGTATTACGATCGAATCGAGACAGCCG
ACCGCGGAGGACCAGGCGACAGCGTCAAGGCGGGGGGAGGAGGGCGAGGTCGAGGGAGTC
GCGCCGTCGAGGAGGTGAGGAGATGAGATGGTTAAATGGCGAGGGGCGCTTCGGTAATTT
CGGCCTGGGGCTTCTCGTGTTGGGTAGGGTTCTTGGTCATGTTTTCATTTCAGTTTTCTT
GTCCAGTCCTGTCCTCTCTCGCAGCCCTCTGGCTCTGGCGCTGTTTGATCGAGGCTGCTG
AACCCGAGCTTCAATTTCTATCTACAGCGCTAATCGATTGCCCTCGAACTAATTATCGGC
TGG
>contig_121
CCACAAACCAAACACATCATAAATCTATGGGCCCATTCGTGTAATGGTAGGTTCTTCCCT
ATAATCTTCAGTTCAAAATTGCAAAATTGCACAGGAGTTTGTTTCAACTTGTAGACTGGC
TTGAATTACAAATAAATAAGAGTCTGTAGCAGCAGTTGTGTGCTAATCCATTTGCTAAAG
CTTTGTTCCGGTCTTTACTAGCGCCGAAAGAATCGTGTACAATGCCTATAGTCCTACGTA
TGACCTACACAATATATGTGTAATACTAACTCTGTTCTCGAATATTTGTCGTCTAGTTCA
TTTTTGAACTAAAACAGGATAAATAAAAAAGAACAGGGGAGTAGATGAGAAACAGTGCCC
GCCTTATCCGTGGCCAAATAATACTACTCCAGGTATCGGCTGATTTATTCATCACAAAAC
TGCCATATAATCCTCTATCTTAATCTGGCGACCTTTAGTCTTTGTCTGTAGACCACCAAA
AATATCCTGATTACTGACTTGAGGAGGACGCCGTGCAGCCGTCACTCATACGAGACCTGG
CAACGGAGCATGCAGCTTCTATGTGTAGAAGATGCATTGACGACAAATGGATGCGATTAT
GTTACTTTTTCTTCGAGACTTTTGGGTTCTTGCACATACGGATGCTTGCAGGAGTAACCT
CCACTATCTCATCTTCTTGGATAAACTCTATGCAGTCATCCAAACTGTAGCTTAAAGGTT
CATCAAGAACCACTGTAGTTTCTTTGTTGGAACGAACATTTGTAGCAGCCTTTTTCTTGC
ACACATTAATTGCTAAATCACCAGGTCTCTGATGGATACCAACAATTTGACCTTTGTAAA
CATCCTGCCCTGGTTGGACAAACAACATACCTCTTTCTTGTGCATTAAGAAGTGCATAAG
AAGTAGTGCTTCCATCTTCAAAAGCAACCAAGGATCCCTGATCACGTGAGCTAAGATCTC
CAGCCCATGGGCCATAGCTGTCAAAGATTGTATTCAATATAGCTCTGCCACGAGAAGCTG
TAAGAATTGCATTCCGAAGTCCGATAAGGCCTCTGGTAGGAATCTTGTATTTCAGCAATG
TTGTTCCCTCCGTCCCGTTAGCTTCCATGTCAACCATTTGTCCACGCCTTTTCCCTAAAA
GCTCAACAACTGATCCCATGGACTCCTCTGGGACTTCAACAGCAGCTATCTCATAAGGCT
CTAGTAGTTTTCCATCGACTGTCTTGTTTATGACCTTTGGAGGTCCAATCATAAATTCAT
ATCCTTCTCTCCGCATATTTTCTATCAATATTGTGAGATGTAGTGTGCCTCTGCCACTAA
CAAGAAATGTATCAGCAGTTTCCCCGTCTTCTACTTTCATAGCCAAATTCCTTTCGAGCT
CGCGATACAACCTGTCACGGAGATTTCGGCTAGTAACATATTTCCCCTCCCGTCCAACAA
AAGGTGATGTATTGATGGAGAAAGACATTCTGACTGTTGGCTCCTCCACTTTGATAGTGG
GCAATGGTGTTCCTGTAACTTTATCAGCTATAGTTTCCCCGATCATGATATCATCGATTC
CACATACAGCACAAATGTCACCAGCACTAACAGATTCAACGGGGGCACGGCTGAAGTTCT
GATAAACAAAAAGCTCACTCACTTTACCAACCCTGCAAGCATCGTCTGGTGTACAAACCT
TGACCTCCATGCCACGCTGAAGTTCTCCTGCATGCAGCCGTCCAATTGCAATTCTTCCTT
TGTGCTCATCATATTCAGTATTAGATACAAGCATTTGCAGGGCACCATCTTTCTCAACGC
GTGGCTCTGGTATGCATCTAAGAATTGCCTCAAAAAGGGGTCCTAGGTCATCAGCTAAAT
TGTCAGGAGATAGACTGGCCTTTCCTTTAATTCCACTTGCATAGACTGTTTGGAAATCAC
ACTGTTCATCAGTTGCATTTAATTCAATAAATAGTTCAAATGTTGAATTCACCACAAACT
CAGGACGAGCAGTAGGTCTGTCGATCTTGTTTACAACTACAACAACAGCATGTCCAAATT
CTAGAGCTTTCTTCAGAACAAACCTTGTCTGTGGCATAGGCCCCTCTACAGAATCAACCA
CTAGAAGAACTCCTTCCACCA
>contig_122
GCAGTTCTTATTGTATATATGATCGCAGTCGCAGCCAAATCCGGAGACTCTGCAGTGCAG
AAGTTCAAGGGATGGGTTCAGGTTCAGGTTCAGGTTCAGGTTCAGGAACCTTGTATTCGT
TGAGGTAGGGCATGGTGGTGAGCGCTTTGGTCATGAGTGGCTCCACCATCTCCCACGCCC
ACACACGTTCTTCTTCTTCTGTCCCCTTGGCTTTCTTCTCGATGACGGTGATAATGTCTT
CCTCGACGCTGTACCTCATGCTGCCGATGATCTCATCCGCAGCTGGGCCCAGGTCAACGC
GTTCAATCTCGAAGCCGCCATCTTTTGTAGTGCTACTATTGACACGAACGAGTGTTGGGC
CACTGAACAGGTTGTGCTTGCCAGCAATGGCCTCCTGGTACGCCCCGGAGACGAGTACGG
CCACGTAGTAGCCACCGAGGCTCGGCTCGAACAGGTGCAGCGGCAATGTGTTTTCGCGGC
TGATGAAGTTCTCGATCTTCCCGTCACTGTCGCAGGTGATGTCCACCAGCGTGCCCTTGA
GAGTCGGCTCCTCGTTGAGGCGGCTCACCGGCATCATCGGGAAGAGCTGCCCGATGCCCC
AGAAGTCAGGCACCAGCGAGAAGACGGAGAGGTTCATGTGGTAGTTATAGACGGTGTTGG
CATCGGCGACGACCCTCTTGCCGAGCTTCTTGCCAAGCTTGTACATCTCGATGCCGTGCT
TCTTGAGGTCTGCGGCGTGCGAGTAAACGGCCGCCGTGGCGCCGCCAACCGGAGCTCTCG
GCTGCTTGTAAGATAGGTCCTGGATCCTGTTCAACAGCTGCTCGGAGGTGTCCTCGTCCT
GCGGCTCCGGGATCGCCGAGAGCGTCTCGAGGATGATCATGGAGTGGTGCGACGCCATGG
CGCGCCCGCTCTCGGTGCACACGACCGGGTGCGCGACGCCGTTGTAGTCGCACTTGAGCC
GCACCGCCTGCACGACGGCGGAGGCGTACTCCTGTATCCCGTACGCCACCGACATGTCGG
AGTCGCCTGAACGGGTCCCGTCGTAGTCGACCCCGAGCCCGCCGCCGCAGTCCAGCGTGG
CCAACCACTTGGCGCCGTGCTCGTTCACCAGGTTGCAGTAGATGCCAGCGGCCTCGCTCA
CCGCGTCGTACACTTTCCCCGTCGTCGGGATCATGGAGCCGATGTGGAAGTGCAGCAGCT
GGAGGCCGTCGAGCATACCGATGCCCTTGAGCTTGGTGACCACGGACAGTATCTGCGCGG
CGCTGAGGCC
>contig_123
GTAAGACACATGTTTTAGACACGACCACTGTATTATGTTGTGTTTTAGCTGTGTCTTATA
CTTGGAGTACCGTGCAGCCGTATCTGGGTTGTACATGCCCTTAATATCGACAGAGATGGC
TGATGGCGCCATCCTGGTCACGCTTAAATTGCGCCGCTAGTAGGACCCAGTGCCAGGCAC
AGTGCACACAATTCTCTACCATGTCAAGAACCCAACAGTGTCAATGAGAAGTTGTAAAAC
TAAAATTTTTATTTCTCCTTGATGAGACAAGACAACTGTTGCTCCTGTGAAGAAGGACCT
AAGCCTTTCTAACACTGCCTCTTTCTGCGCTGTCACTGAGCTCTTCTACAGTTCTACTGA
ACCTCCAACTTAACTCACACACAGCGTAACAGTTCAGTCACGGTACTCAGCCATGAACGC
CTCATGGAAAGCCTTGAAGCGGGTGATCACCGCGGGGATTTTGTCTTCCTGCGGCAGGAT
CGTGCATCTGACGTGCCATGTTCCAGGAACTTGGCCAAATCCAGATCCAGGAACCACAAC
AATTCCAGTTGATTCAAGGAGACGGAGCGCATAGAATGCATCAGGTGCTTTCTTGGCAGC
TTTAGCAGCCTCAATTGCCTTATGTGGCAGATGGATCTGAGGGAAAAGGTACATTGCTCC
TTCAGCCTTGTTACATGAAAATCCCTCAAGCGTGTTGAATGCATCTTCCAGTGCCTTTGC
ACGGCGAGCTAAAGACTGAAGGATTCCATCTTTCTCTGCCTTGTAGGAAGCATATGATTC
GTCCCCAACCTTTGGTGGATTCATGACGAGGCTCGCAAGGATTTGACCAGTGATATTGGA
GCACAGGTTCACTGAAGCTACCTTGTAGATCTGCTCTCTTACCGGAGCACTGAAGCCAGT
AATCTCCATGTAACCTCCTCTTTTACCACACTCTCCATAGTATCCTTTGGAGACAGACTG
AAATGATACTAGAGGGAGATCATCCTCGCCGTATCCCATGGATCTTGCAATCTTCTTGAA
AGAGTTAAATTTCTTGTTGTCAACATAGATGTTCTCTTGATATACCTCATCAGCTAGAAG
AACAAGGCCCTCATTTTTACAGAATTTCACTATATCATATTGGTTGTCTTCAGCAAGAAC
CTGCCCAGTCGGATTTCCTGGATTGATAACCACCAAGGCCCTAACATCAATGCCTTTTGA
CCGAGCATCTTCGAGTTGTTTCTTAAGATCAGAGATCTCCAAACCCCACCCAGTTTTTTC
ATCAAGGTAATAGGGGACAAGAGCTCCACCATGAAGAGCTATGGAGGCCGAGTACAAGGG
GTACTGAGGAATTGGGCACAGAATGCCATCTTTCTCATTCCTAATCAGTAATTGCATCAT
CATGTGGACCCCAGGACTTGCTCCGTCTGTAATGAAAATGTCATCTGCATTTGCAGGGAA
TCCGTCACGTGAGGTGATCCCAGCAGCAATTGCATCACGCAATCCTTTGATACCCTGACT
GTGACTATATGCACCTGTTGCCCGTCCAGGAATAGTTGCAAGAATCTGCTTTGCTCGAGA
AATAGCATCAGCACTGAACAATGATTTGGTTTCCTCTTTTTCCAAGAGGCATGGATGATC
ACAAAGAGCAAGAACCTCCCTGAAGAACGTCACAGGTTGCTGACCAAGGGATTGAGGATT
CCCAATGTTGCAGAACAGGATCTCATCAAAAGGAAGAGACCCTGGTTGTGTTTGTAGTTG
TTGCTGCAAGCGCTGAGCATGGATGACAATCTCGCCACGGACTGCATACTCACATTTCAA
GACCTTGGGGTTGAGGTTTTCCACGGCGACGCTGGGGGCCATGGCGAACACGAGGGATCA
GCTTCGCAGCGACGGAAGGATTGCGTACAAGCCGGGGACAACGGGCCGCGTCCCTCTCTC
ACAGTGCGGCTTCGTGGCGAATCGGGGCAGCGAAACCAGATGTTTGGCGTTGTCGAAAAA
AAAGGCCAGATGGCTGGTGCTTATAAAAGGCGGCCACGGGCGTACAGGGGGAGGGAACGA
CGGAAGCAGACAAACAAGAGGCGCACGCCAGAAAGCGAGTGGAAGGAGAACGGAGGGCCG
GCGGCCACAGCCGCGGTTTT
>contig_124
AATCTCTCCAGATTATATAATCCAGTGAAAATAATCTAGTAGGTAAACAAACACCTAGAT
TATGAGTTCAGATTATGATAATCTCATAATCTCCTCAATAGTAGCTTATTTGAGATTATT
TTTGGTAAAAGACCTACTACCCATAGTTATGTTAATGAAAATTATAATTTTTGACATCCT
TCTTTCCTCCTTCATGCCTCCATCCGCAGCCCTCTCACACCTTGCCTTCATCCATTGCTC
CTATAACGACAGTCGTTGCAATTCCAATCCTGCCCTCCTTCGTCCGCCCCCTCGGCGACG
CCGTCAGGTCGCCGTCCCACAGCCTCACGACGCTGCCGTCGAGCGCGGCCATGTCGATGT
GGCGGTACCAACCCAGGTCACTCCTCCGCCTCACCGCCATCGTCTCCCTCTCCTCCCACG
GCGCCGCCGCCGCGGCCAACAAGGTCGTCGCTCTTCTTCTTCTCGCTGGCTCTGACACCG
ACCTTCTGAGAACCATAATCTCCACCTCGCAGTCATCCGTGTCCGCGCATTTCCTCACGC
CGTCCACCACTCCTCCTCCGTCGTCGTCGTCGTCGTCGTCGTGTGGCACGGACGCTGCCT
ACCTGCTGTTCC
>contig_125
CGGTTTAGTCACTGGAACCAAACATGGTACTTTAGCAACTAAACTTTAGTCACTAAAATT
TAGTCTAGTGACTAAATGAACCAAACAGGGCCTCAGACTACGCTCAGCCAGTGTAGGTCA
CCAATCATGTGCATGCACACGGTCAACACTGGTGGTGAGACTGGACACGGCCAAGCAGGA
AACCAATCATGCCGTTTATCAAACACCTGATTTAGATAAAATCGGCAGGAACGAAAAAGA
GAGAGGGGAAAATAATGACAATGAACACAATTATTCCTTGTCGATTGAACAATAGTTTAC
ATCATGGTACAAACCGAAAACCAGCGTGCGCTCACATGCATCCGGACACCTAAAGGTCAC
CGGCGGCGCCTCCCTCACTTGCCGGGGACGAAGTTGGTGGCGTAGGCCCATGCGTTGTTG
TTGACGGGGTCGGCAATGTGGTCAGCGAGGTTCTCGAGCGGGCCCTTCCCGGTGACGATG
GCCTGGACGAAGAATCCGAACATGGAGAACATGGCGAGGCGGCCGTTCTTGAGCTCCTTC
ACCTTGAGCTCGGCGAAGGCCTCGGGGTCGTCGGCGAGGCCGAGCGGGTCGAAGCTGCCA
CCGGGGTAGAGCGGGTCGACGACCTCGCCGAGCGGACCGCCGGCGATGCGGTAGCCCTCG
ACGGCGCCCATGAGCACCACCTGGCACGCCCAGATGGCGAGGATGCTCTGCGCGTGGATC
AGGCTCGGGTTGCCGAGGTAGTCCAGCCCACCCTCGCTGAAGATCTGCGACCCGGCCTTG
AACCACACGGCCTCGCCGAACTTGACGCCGTTGCGGGCGAGCAGCTCCGGGAAGACGCAG
CCGAGCGCGCCCAGCATGGCCCAGCGGGAGTGGATCACCTCCAGCTCCCGGTTCTTGGCG
AACGTCTCCGGGTCCGCCGACAGCCCCGCGGTGTCCCAGCCGTAGTCGCCCGGGAACTCG
CCCGTCAGGTAGCTCGGCGGCTCGCCGGACAGCGGGCCCAGGTACAGCACGCGGTCGGGG
CCGTACCACGGGCTCCCGGACGCCGCCGCCGGCTTGGCCTTCGCCGCCGTCTTGCGCATC
GTCACGCGGGCCTCGCCGAAGGCGGACGACGACGGCACGTTCACGGCCTTGCCGGCGAAG
GCCGTGGAGGAGAGGGCCATGGTGCTGC
>contig_126
ACATGCATGAGCGAAAGCAGACAGAGAGCTCCGTCCGTCCTCCCCCGCGCGGCGCCCTTG
TCTGGTTGATCTTACATGCTCGGCTTGGCGCTGAGGCGGCTCGCGAGCTTCTGGCCCAGA
GACCTGTCGGCCTGAGACCAGTTGGAGAGCCAGATGGTCCTGATCTCGTGGGTGAGGCGG
GGGTCGGAGAGCGCGTCGACCCATCTGGTTATGAACCGCTCTTGCCTTGCTGGGTCCATC
GCGCGGTACCTCTCCCCGGGCTGCTTGAAGTTGTTCTCCTTGCTAATCACAGTCTTCTCT
CGGCGGCCGGCGATGTGGGCGGTCGGGATGGGGTACCTGGGCGCGTTCCTGGCGGCGTCG
TA
>contig_127
AGGCCGGCGCCGTCGCTGCCTCCTCCCATGGAGACGGCGTCGGCAGGAACTGGATGTCGT
TCCTGCACCACGGCCTGGCGGCGGCCGCGCTGTCGCTGGCCATCGGCCTGGCCCCGGCGC
CCGCGCCGGCGGTGGCGTCGGAGTTCGACGTGCTGAACGACGGGGCCCCCGTGGACTCCT
ACGTGGTGGACGACGCCGGCGTGCTGAGCCGCGTCACCAAGTCCGACGTCAAGCGGCTTG
CCCGCGACCTGGAGGCCCGCAAGAACATCCGCCTCAACTTCATCACCGTCCGCAAGCTCA
CGAGCAAGGCTGACGCGTTCGAGTACGCGGACCAAGTCCTGGAGAAGTGGTACCCCACGA
TTGAGGAGGGCAACAACAAGGGCATCGTGGTGCTCGTCACAAGCCAGAAGGAGGGCGCCG
TCACCGGGGGGCCCGCCTTCATCCAGGCCGTCGGCGACCAGATTCTCGACGCCACCGTGT
CTGAGAACCTCCCAGTCCTCGCGACCGACGAGAAGTACAACGAGGCGATCTTGAGCACGG
CGAAGCGGCTGGCGGCGGCGATCGACGGGCTGCCGGACACCGGTGGCCCGTCGTTCAAGG
AGAACAAGCGGGAGTCCAACTTCAAGACCAAGGAGGAGACGGAGGAGAAGCGCGGGCAGT
TCACGCTCGTCGTCGGCGGCCTGCTCGTCATCGCCGTCGTCGTGCCCATGGCGCAGTACT
ACGCCTACGTGTCCAAGAAGTGAGCGAACCATG
>contig_128
AGCAAGAAAGCCTTTTTGAGTGTAGGTAGATAACACCAACAAGACTTAAGTACATATCAT
GCTATACTAGTTTATATTTTTTCTAGTGAAATTCAAGAAAAACCCTAAGCTCCAATCACT
TGCTAGTGTTAACCTCTAGGAGCGAGTAACAAGTTCTCAACCTTGCAAACTAATCACTAG
TGCCACTAGATATCATCTCTCTTAAGTAAATGCACTAGGTTACTCTAATAAAAAAATATC
AATCAGAAACTGTTTAGCACAACTAAAAGAGGGTGACTGAAGTAACACCATGGTAAACAA
GTCCATCCAATGGGCTGGGATATTAATTAATTATTACAAAACAGCATGCAGATTGTACGA
TGTTTATTATTACAATATGTATAATATGCCAAGATTTTCCACTTGGACTTGACAACAAGA
GTGAATATAAAGAGGCAGGAAATTACATATGCATAGGGAAAACAGACGCTGCCAGTTCGG
CATTTCCATCCAAAACTGACAAAACGCCACCATCCGGAAGCTGATTATTGCGGTGCACTC
TGCAGGTGAGTGAAGAGAAGCCGCCTAGCCAGTGTTCTGCATGCCGGCGGCGATGCCCTT
CATGGTGAGGATGAGCGTGTCTTCCAGGCCGGGCGGGTACTCGCTCGCCGGGTNNNNNNN
NNNNNNNNNNNNNNNNNNNNNNNNNNNNNNNNNNNNNNNNNNNNNNNNNNNAGTTGGGGT
CCCTTATCCGCTTCAGCGTGTAGGCCTGGAACACGTTCAGGGTGGTGATGTAGGGGTTGC
GCAGCACCAGCCCCTGCTTCAGGAATGGATCGCCTTCAAGAATATCCTTGTGCCCAGCGA
TCTGGAGGAGAAGCTGCTGTGTCTCCACGTATTTGTCCCTGAGCTGCTTCCCAAAGGGCT
TGAGTTCTTCCGCCACAAGCAGCTCGTCATACAAGCCGGCAATGCCGGGGTCTCCCTTGG
CGAAAACCATCTCCAGCAGGTCCAGGGTGACCCTGAAGAATGGCCACTCGTTGTACATCT
CTTTGAGGACCTGGAAGTTCCTGACGTCCTTGTCGATGGCGAACTTAAAGGCGGCGCCGA
CTCCCAGCCACACGGGAAGGTGGAACCTGGTCTGAGTCCACGAGAAGATCCAGGGGATGG
CGCGCAGGGTCGTGATGCCGCCGCCGGGCCTCCTCTTGGCTGGCCGGCTGCCGATGTTCA
TCCTCCCGTACTCGGTCTCCGGTGTAGCCGATCGGAAGTACTCGACGAAGCGCGCCTCCT
TGACGACGACGGAGCGGTACTCCTCCGTGGCCACGACCGCCATCTCGTCCATGAGCTTGC
GCCACTCGGGCTTCGGAGAGACCGGCGGGTGCATGCCGTGCTCCAGCGTGGCGGCCGTGA
AGCGCTGCAGAGTCTGGAAGCACAGGTGCTCCTCCCCAAAGCAGAACTCGATGACCTCGC
CCTGCACCGTCACACGGATGGACCCGTTGATGGTGTCCGGCGGCTGGGACAGGATGGCAA
GGTGCGTGGGCCCGCCACCCCTGCCCACGGTGCCTCCGCGGCCGTGGAACAAGGTGAGCT
TGACGCCGTAGCGCTTGGCCACCTGCGCCATCTCCTCCTGCGCCCTGTACAGCTGCCACG
CCGCGGACAGGCGGCCGGCGTCCTTGCCGGAGTCGGAGTAGCCGACCATGACCTGCTGCT
TGCCCTTGATCCGGTCCATGTACCAGTCCACCGAGAAGAGGCGCTCCACGGACGCGGGCG
CCGACTGCAGGTCGGCCAGCCTCTCGAACAGCGGCACCACGGGCAGCGGCTGGCGCACGC
CGCACTCGCGCTGCAGGAGCTCTACGGCGA
>contig_129
AAAATTTGCAGTAGTGTATGTTTTCCAGCTGAAACCTGTAACGGCACCGCCCCCGATCGA
GGAACGTACTAGCAGCAGGAGTGGTGTATCGTCGTCGTCTTTAATTAGTAGCTGTAGTTC
TTGACGAACATTCCCTCCTTGGCCTCGGCGGCCTCGCCGTCGGAGGTGTACTTGCCGAGC
TGCGCCAGGGAGTTGGCCTTGGCGCGCAGCAGCAGCGCGTCCTGCGCCGCCTTGACCTTG
TCCGGCTGGCCGCCCCAGGTCTTGAGGCAGGTGTTCTGCAGCGCCCGCGCGTAGGAGAAG
GACACGTGCCACGGGTTGGGCCCCTGGTTCATGGCGTTGAGGTTCTGCGTCGCCTCCACC
TCCGACTGCCCGCCGGAGAGGAACATGATCCCGGGCACGGAGGGGGGGATCCGGCGGTGG
AGGAGCTTGAGGGTGTACGCGGCCACCTGCTCCGGGGTGGCCCTGTCCTTGGCCTCCGCG
CCGGGCGTCACCATGGACGGCTTCAGCAGGATGCCCTCGAACATGACGTTGTTCTCCGCC
ATGGCGTAGAAGGTTTCGGCCCACACCTTCTGCGCCACCTCGAACGTGCGCTCGATGCCG
TGCTCGCCGTCCAGCAGGATCTCCGGCTCCACGATCGGCACAAGCCCGTTGTCCTGTGAG
ATGGCGGCGTAGCGTGCGAGCCCCCACGCGGCCTCCTTGACGGCGAGCTCGGAGGGGCCG
TTAGGGATGCTGACGACGGTGCGCCACTTGGCGAACCGCGCGCCCTGCTGGTAGTAGGCG
GCCTCGCGGGACGCCAGGCCGTCCAGGCCCTGGCACCACGACTCGTTGTTGGAGCCGGCG
AGCGGGACAAGGCCCTTGTCCACCTTGATCCCCGGCACGATGCCCTGCTCCACCAGGATG
TCCACGATCTTGCGGCCGTCGACGGCGGACTGGTACAGCG
>contig_130
TGGTGGAAGCTGTACAAAAAAAACCACCTATGCGCAACGTGCATCAGCCACAGGTAGCTC
CGACATTGTGGCACGGCCGCACGGGCCATACTAGCGCTGTAAACAGGATCCCTGCAAATA
CAATACATTTACACGACGCCTGCACAGGCAGACCAGCGAAGGCCCGTGGTGCGTGCTGCC
TTGTCTGCCTGCTGTTCCCCGCTGGCATGATCGACGAGCAGCCCGCGCT
>contig_131
AGAAGATGATGGACTATATCATTCTTCAAACCAAACACTCTATAACTGTATTGAAATGAC
TGACGAGTATGTAGTAGTGTGGTATGGTATGCCGTATACGGTACACAGAAATACAGTGTA
TAGAAATGAAAGTATGTGTAAACTCACTCCTCTAGCTGCAACAAATATCGCATCGACCCT
TTATTCACTCACTGACTCATAATTTACCCGTTTCCTTTCCTTTTGCTCAGGCCGCCGCCC
CGGCCATGGTCCTTTCCTTACCGGTAGCTGCGGTAGATGGGGGTGTACATGCAGCTCTCA
GCGTACTTGACGAGATCGTCAGGGCGTGGCAGGCGGCTGGCGAGGCCGAGCTCGTAGGCC
TTGGCGGCCACCTTGGCGGCGATGCGCGCGGAGATGGCGCGGATGTTGGTGAAGGGCGGG
AAGATGAGCCCCTTGGCGAAGTGCTCCTCGGTGACCTGCTCCGCCAGCGCCTCCGAGGCG
GCCAGCAGCATGTCGTCGCGGACGCGGATGGCGCCGGAGATGACGACGCCGAGGCCGAAC
CCCGGGAAGATGTAGGCGTTGTTGGACTGCCCCGGCACCAGCACCTTGCCGTCCAGCTCC
ACGCTGTCGAAGGGGCTGCCGCTCGCGAACACCGCGCGGCCCTTGGTCCAGGTGTAGGCC
TGCTCCGCCGTGCACTCCGAGTGCGAGGTCGGGTTCGACAGCGCGAAGATGACCGGCTTC
TCGTTCTGGGACGCCATCGCCTCCACCACCTCCTTGGTGAAGGTGCCGCCCTTGCCCGAG
GTGCCGATCAGCACCGTCGGCTTCAGGGACTGCACGGCCTCCAGCAGGGTCGCCACGGGC
TCGTGCTCGTGCGCCCATGGCTTCTTGAACGCCTGCAGCGAGTCCTTCCGTGACGCNNNN
NNNNNNNNNNNNNNNNNNNNNNNNNNNNNNNNNNNNNNNNNNNNNNNNNNNNNNNNNNNN
NNNNNNNNNNNNNNNNNNNCCGGCCTCGCCGGCGCCGAGGAACAGGTAAGTGTGGTCCGC
AAGTGTCCCGCCGACCACCTTGAGCGCCGCCAGGAGGCCAGCGAGGACAACGGAGGCTGT
TCCCTGGATATCGTCGTTGAAGACGAGATGGCTCTCCCTGTACTTCTCGAGCAGGTCAAA
GGCGTTGTGGTTGGCGAAGTCTTCGAACTGGGTGAGGACCTTCTCGCCGTAGTTTTGCTT
GACGGCAGTCATGAACTCTTCAAGAAGTTCATGGTACTCCTCGCCGGTGGCACGCCTCTG
GCGGAGGCCGATGTAGAACTCGTCCTTGAGCAAGGCCTCGTTGTTGGTGCCGACATCAAT
TGTGATGGGCAGGCAAGCTGACGGGCGAACACCTCCGAGGGCAGTGTAGAGGGAGAGCTT
GCCAACGGGAATTCCCATCCCCTGGCAACCGAGATCACCGAGGCCGAGGATGCGCTCGCC
GTCGGTGACGACGATGACCTGGATGCTCCTCTCGGGCCAGTTCTTGAGCACCTCGAGGAT
CTTGCCCTTGTCCCTGAGGCTGATGTACAGCCCCTGCGGGCGGCGGTAGATGCTGCCGTA
CTTCTGGCATGCCTCGCCGACGGTGGGCGTGTAGACGACGGGGAGCAGCTCCTCGACGTT
GTCGATGAGGAGCTTGTAGAAGAGCCTCTCGTTGCGCTCCTGCAGGTCCATCATGGCGAT
GTAGCGGTGCAGCGGCTGCTCGTACCGGCGCAGGTTCTGCATGAGCTTCTTCTCCTGCAG
CTCCTGCGACGCCAGCGCGGGCGGCAGCAGGCCCCGGAGGTAGTGCGCGTCGCGCTCCGC
CTCCGAGAAGGCCAGGCCCTTGTTGTGCCGCGGGTCGCGCAGCAGGGTGTAGCCGCTTGC
GACGGAGAAGGCCCACGGCGTGATCAGCTGCTCCTCGGTAGCGCGGTCCTCGCCGTACAC
GTCCTCAACGCCGCCGCCCGCCATCTCGCCCGCCTGCCCTCTCAGGGTCCNNNNNNNNNN
NNNNNNNNNNNNNNNNCGAGCGTTTGTTTCTGTCGCCGCGGGTTCAGATCTGGTTACAGG
AGGAAGACGGATGTGGAAGAAGAAGCAACGGACGGTGACGCGGATTTATAGCGCTCCAGA
CGCCGAGTAGTCTCCACGGGC
>contig_132
ATACATACTACGAAGTTAGCCTCCACAGAGGTGATGTGCACGGCAGGAAAGGGGGCGGCA
AACAAGCACCTGGAGCAACAGCGGTCACGATGCTAAATATTCTACAACTCTCGCCTTATT
TACAGAGCCGGGCTGCTGATGAGATCTCGTTAGCGGTCAAATGGGAACTCATTGTCATCC
TCTACCACCTTGAATGGCTCCGGGTGGCGACTGGAGCAGTAAAGGTTCCACATCTTGTAG
TATGCCCTTTCAAGGTTGCGCACCCATCGAGCTGTATCAAACAACGGGCAGGTCATACGA
ACTTCCTTGAGCTTGTTAGTCAACGCTTGAAGCTTCACCGGATTCAGCGCGAGTTCTACT
GCTCTATCTTCATACTTCTTCATGCTGCTAACAATCATCTCCTCCCCAAGCCCAGTAGCT
ACGCAGAGGGAACCAGCTACTCTGGTTGCCATTTTCTCTAGTGGAAGGGTGATCATTGGC
AGACCAGCCCACAGTATGTCAGTGCCTGTTGTGTGTGCATTGCAGAGGGGAGTGTCCAGG
AAAAGGTCTGCCAGGGCACTGCGTCGTATATGCTCATTTTTCATGGCAACGTCTGTGAAT
ACAATTTGATCTGATCTTACTCCTCTTGCAGCAGCATATGCTCTCACTCTAGTTTCACCA
GCTGCCGGGAATCTTAAGAGCCATAATGCGCTGTTGGGAACACGTTTGAGAATATTGCAC
CATGTGTCAAATATCTCAGGGTCCATTTTGTAAAGCTGATTGAAGCAAGCAAAAATAAAT
TTATCCTCAGGTAATCCATAATCAGATCTTTTGTGTGGACATACAGGAGTGAGACAGTCT
CGATTTTTCTGCTTGTAGTCATTGACAAAATAGCAATGAGGCAAATGGACGAGCTTTTCT
GAATATATATGTGCATAGCTAGATGGAGAAACAAACTCATCTGTGACCAAGTAATCTATG
TATGCAGCACCCGTTGTTCCAGGGAACCCCATGTACGAAACTTGGATAGGTGCTGGCTGC
ATTGCAAAAATTTCGTTCCTGGCACCCTTTGTGTAGCCATTAAGATTTATCAAAATCTGT
ATTTTGTCTTGATTGATAAGCTTGGCGATATTATCGGAAGTCATGGCAGAAACATCGACA
AAATGTTCTGCCTCAGACTGAATACGCTGCCTCCACTCAGTACCATCGTTTTGACTGAGT
GCATAGCAAAAGACCTCGATATTGGCACGATCATGCATTCCAAATACTGATCCCATGAGA
TGGGAAAGGGGGTGATTTCCAAAATCACTACTCACATATCCTACTTTCAGTCGGCAGTGT
TTACCCTCTGCTTTTACAGGAACAGGAGGTGGATGCACAAAAGGCGGCAGCCCAAAACGA
GAGGCGATCAAGGAACAGTGGGCCGCATATTTACGGCTTATTTCCAAAGCAAGCAATGGA
TCAATAGGATAAGCAATGGCATGGAAAGGTTGAACACTTGGAAGTACTGACATCTTTATT
TGCCTTCTAATAATTTCTTCAACATCTCGAAACATGCCATCTCTGTTTTCCCAGTCACAG
ACACACTGTAGAGTATGCAGGAGATTACAGGTTGCCTCAGGAAAATCAGGACGCAGCCGG
AGAGCCTGCTTGTAGCTAATTATAGCCGTTTCTACATGCCCACTGTCCTTGTATGCTGAG
GCCAAGTTGGCATGGGCTTCTGGCATGTTTGGCCTGATTGTTGCTGCCTGAACATAATCC
TGAATTGCTTCATTAACTCTGCCAATCTCTTTGAATGTGTTCCCTCTATTAACTAGTGCA
TCAGCTGCTGTAGGATCTATACGGAGTACTTCAGTGTAACATGTGATAGCATCAGCATAG
TTTCCCTGTTGCTTGTATATCACAGCCAAGTTGTTAAGTGGGGAAGATAATCCAGATGTC
ACAGATATAGCTGCTTTGTAAAATGAAGTAGCAGCGCTTATCATGTTCCACTCCATGTAT
ATGTTTCCTAAATTAGTAAGGGCTTGCGGGTGGTTTGCTTGCAGTGCAAGGCAGGATCTG
TAGCAGTTGATTGCTTCTTCTACTCTTCCAGCATCTTTAAGTGCGTTGCCCATGTTGTTG
TATGCTTCAATGAACTGTGGGTCGTAGACTATAGCTTGATTGTAACAACGAATTGCCATA
TCAAGCTGGCCTTGCTCATAGTAAATAGTAGCAAGATTACCATAAGCCATAGCATAGTCA
GGACGTGCCTGCAGTGCACGTTGATAACACATAATGGCATCTTGAGGCATTCCCAAAGCC
TTATAAACATTCCCTTGATTAAGATATGCATCAGCGAAAGATGGCTTAAGCTTAACAGCT
TCCTTATAATACATTAAAGCCTTGTCGAGGTCTCCTGCCTCCATAAACAGACCAGCAAGG
TTTGACCATGCAATTGCAAAATGAGGATCAATGCGTAACGCCTCGATGTAGCAACTGTAT
GCCTCTTGAATAAAGCCTTGAGCTTTCATCAGATTTCCAAGATTACTATGTGCATCAACC
AATCGAGGATTTATAGCAAGTGCCTGTCTACAACATTGAGCTGCCTCATTCAGTCTCCCC
TTCCTTGTATATGCGCTAGCGAGATTTGACCATGCATCACAGAAGNNNNNNNNNNNNNNN
NNNNNNNNNNNNNNNNNNNNNNNNNNNNNNNNNNNNNNNNNNNNNNNNNNNNNNNNNNNN
NNNNCCGTAGCATTCAGCAAAATGTGGATCTATGGCAAGAGCCTCCTCGTTTTTTGCAAT
GCACATGTCATAATTACGAATCTGATAGTATATAGCTCCAAGGAGGAGGAGGTTATCAGT
TCGACGTGGATTCTTCTCATAAACGACATTACCATGCTCTAGAGCCTCTCGGTACTTCCC
TGACCTGTAGTTTTGATGTGCAAGTGCCAAATGTCGCTCTTCATCAACAGCTCCTGCGAG
CTGTGCGGGCTTGGGATTGGGCTCGGGCTGGGCCGCCCTGTCATCGAGC
>contig_133
CGATGGTTGCAGCTGCTGCTGGTTTCCACAGTAAAACCAAAAACAAAGCCGGATGGATGG
ATGGATGGATGACAAGAGAAGAAAAGAAAGCTGGCGAGCGGCGACGCTGGATGCCAGCTG
GGGTCCACGTCACGTCATTAGCCCGCACCTCATCTCATCTCAGCGCACCCGCACCCGGCC
GCCTTCGTCTTCGTCCCGTTCCCTCCAGTCCGGTGTCCGGCTATATAACCCGCCCCCCGC
GCGCCCTCCCATCCGCCGCTCCATTCCGTCGTCATCAGCAGCTTCTGCTTGCTCTGGGGG
GAAGGAGAGAGAGAGAGAGAGAGATAGAGAGAGAGCTAGCTAGGTGGTCCTCGAACGAAG
ATGTTGGCGGTGTTCAGCGGGCAGGTGGTGGAGGTGCCGGCGGAGCTGGTGGCGGCGGGC
AGCCGGACGCCGTCGCCCAAG
>contig_134
CCGAGGCACTGCGCGACGATGTAGAGCAGCGCGCGCACCAGCGAGACCTTGCGCGCCAGG
AAGAGGCCGAAGGTGACGGCCGGGTTGATGTGCCCTCCCGACACCCCCGCGGTGCAGTAG
ACGAGGATGAAGATCATGCCGCCGAAGGCCCAGGCGATGCCGAGGATGCCGACGCCGCCG
CACGCCGCGTCGGGGCCCGACGCCGCCGCGTCCGTCTGGTGCTTGTACCCGATCACCGTG
GCCACCGTGATGTAGAGGAAGAGCAGCGTGGCCACGAACTCGGCGATCACCGCGCGGTAC
AGCGACCACTTGGTCAGCTCCTCCGCGTCCACCAGCGGCGCCGGGGGCGGGTCCGAGTAG
TCCTTGCCCTCGTGCGCCGCGGCCTCGATGTCCTTGGCCATTCTCGCGCTAGCCGCTAGT
CTGGTGAGACTTGCTGTGCTTCTTAGCTCAGCTTAGCTTAGCTCTCTCGCTTTAATTTGA
CGAGACTGGCCGAGGCGAGGCGAGGTATTTAAGGAGGGCGAGTGGGAGTGAGACGGTGGC
GGTGGTTCGTGACAGCAACAGGCGGCTGCTTCATGATTGAATTGTTTAAGTCCTCTTC
>contig_135
AGGCGCTCTGGAACGCCTTGACGAGGCCGACGCCGCAGATGGCGCCGAGGCACTGCGCCA
CGATGTAGAGCAGCGCGCGCACCAGGGAGACCTTGCGCGCCAGGAAGAGGCCGAAGGTGA
CGGCGGGGTTGATGTGGCCCCCCGAGATGCCGGCGGTGCAGTAGACGAGGACGAAGATCA
TGCCGCCGAAGGCCCAGGCGATGCCCAGCACCCCCACGCCGCCGCACGCCGCGTCGGCGC
CCGACGCCGACGCGTCCGTCTGGTGCTTGTACCCGATCACGGTGGCCACCGTGATGTACA
GGAACAGCAGCGTGGCGATGAACTCGGCGATCACGGCGCGGTACAGCGACCAGGACCCCA
GCTCAGCCGCGTCGATCAGCGGCGCCGGGGGAGGGTCCGTGTAGTCCTTGGCAGCGAACT
CGCCGCCGCCAGCGCCGCTCTCGATCACGTCGTCCTTGCCCATCGTCTTCTAGAGCCGCC
GAGACTA
>contig_136
TCCGGAAGGAGCCGTACCCCCTGGCGCTGGCGCGGAGGACGATCTGGTGGTATAGCGCTG
CGATCGCCGCTCCGATGAACGGGCCCACCCAGAAGATCCACTGGTCGCTCCAGGCTTTGC
TGTTGTTGTACACGACGGCGGCGCCGAGGCTCCTCGCCGGGTTGATACCAGTGCCAGTGA
TCGGGATCGTCGCCAGGTGCACCATGAACACAGCGAACCCGATGGGGAGGGGAGCCAGAA
CCGGGACGTGGGAGTCGCGGGCGTTGCGCTTGGGGTCGGTGGCGGAGAAGACGGTGTAGA
CGAGCACGAAGGTGCCGATGATCTCGGCGCCGAGCCCGGTGCCGCGGGAGTAGCCGGCGC
TGACCTCATTGGCGCCGCCGCCGTAGCGCGCGTAGAACCCGCTCTGGAAGCCCTTGACGA
GCGCGACGCCGCAGATGGCGCCGAGGCTCTGCGCGGCCATGTACAGCAGAGCGCGCACCA
GGGAGACCTTGCGCGCCAGGAAGAGGCCGAACGTGACGGCCGGGTTGATGTGGCCGCCCG
AGATGCCGGCGGTGCAGTAGACGAGGATGAAGATCATGCCGCCGAACGCCCACGCGATGC
CCAGGATGCCCACGCCGCCGCACGCCGCGTCGGGCCCCGACGCCGACGCGTCCGTCTGGT
GCTTGTACCCGATCACCGTGGCCACCGTGATGTACAGGAACAGCAGCGTGGCCACGAACT
CGGCGATCACGGCGCGGTACAGGGACCACTTGCCGAGCTCGTCGATGTCGATCAGCGGTG
CCGGCGGAGGGTCCGCGTAGTCACGGTCACGGACGCCGCCGGCCTCTAGAGTGGACACAT
CCACCTCCTTGCCCATCTCACCTGCTTCACAAGCTTTTGAGTGGTGACCTACTGGCTTGC
AAAGAGAGCTAAGATAGAGTCGGTTGACAATTGCTTGCTTGCGTTGCTGTGTTAGGGCTG
ACACGGAGGGTATGTATTTATAGGGAGTTTATGGAGGAGGGCATTCGTGTGGGTTTAAGC
GGTAATGCATTTCTAAATAAAATGGAAAATTCTTGTGCTCATGGGTAGTTGTTCTGCGTG
GGGCAGACAAATGTTTGCTTGTTTAGCGATTCATGAGCATGATGTCTTGCAAAAGTTCAG
ATTTCC
>contig_137
CGCGCACGCGCAGAGGTGGCGGCACGGCAGCAGCAGCACGTCGGCCGCGTTGTCGCCGCA
CACGGCGCACGCCCCCCTGACGTGGCCCGACGACGACGTCCCGGTCCCGGCCTCCTCTTC
GTTCTCCGCCGCGCCTGCTCCGGTGATGAAGACGTCGTTCTCCCCGCAGCAGCACGAGTC
GGCGTCGTCGGCGCGCCGGCGCGTCTGCTGGGCGTCGAGCGCCTGCTGCAGCTCGCCGCG
GAGCGCGGTGACCGCGGCGTCGTTGGACTGCGCCAAGTCACGCCACATGTGCGCCTCGAC
GTACATGCTCTTCACCCGCTCCTCGAGCGCCCAGTTGACGCGCCGCATCCGCNNNNNNNN
NNNNNNNNNNNNNNNNNNNNNNNNNNNNTGGCCACGACCTGCCGGGCGTGCCGCCGCCGC
TGCTCGGTGAGCCCCGCCCACATCTTGGCGGTGTGTTGGAGGACGAGACGGTCGACGTCG
ACGAGCTGCTGTTGAAACTGCGCCGCCACGTCGGCCGCGCCGGTCCCAAGAACCGGCGGC
GGCGTCTGCCCCTGCTCGGCGCGCTTCCGCTTCCGGGGCGCCTCCTGCTGCACCGCACCT
CCTCCTCCGAACGTGACGCCGCTCTCCGCCGCGTCTCCCACGAACAGCCGTCCGCCAGCA
GCGTACTGCTGCGCTANNNNNNNNNNNNNNNNNNNNNNNNNNNNNNNNNNNNNNNNNNNN
NNCGCCCACACACGAGGCCTGCTGGAGCTGGAACGCCTGCTGGTGGCTCGGTCGCGCCGT
CGCGCATCTAGCTTCGTCGCCGGTCGTCCAAGGCCATCCCGCGCTGGTGAGTTGCTTGTG
CCCTCCTGCTAAGAGGAGGCTGTGCGCTTCGACAGCCATATCCGCCGACCGTGCAGTGGC
CCGGCCCGGCAACGCCTCTATATCCTGGCCTCGGCAGGCTCCGAGGACATGCGTCGTTGG
CGTCTTATATAAGAAGACGACGA
>contig_138
ATGGTTCTACAGTACTGTAAAATTCTTTCAAAATTTGTAGCAGAGCTATAAATTTTCTGG
GAGCTAAAAGTCGGCCTTCTTGCCCCTTGCTAACTGAACATTCTTTCTGCTGTATCATGA
CGAGGCCACTGCAGACGCTGCTGCTGGACTCGGAGCCTCCACCAACCGCTCCAGCATTTC
CAATTGGTCATAAGGTGCTATCTGACTAAATCCATCAGGCCAAGTTATAGAAACTGCATA
GTTTCCCATCGGCCTAATCTCTTCTGGCTCGATGTCATCTGGTATGTCACTGTACTGAAC
CTTCTGCTCCCCTGTCCATTCATCCACGCTTTGAGCGGATCGGTCGTTCCGTCTAACTGT
TGCTGGATGCAGCAAGAACTCTTCGTCTGAATCTGGCACTTTCACTCTGATTGCTTTAAT
GGATCTATCGTAGGACACCGCTGTAGAAACTTGTTGCCTGATTTTAGCACACTGTTGAAC
AACACATGCCCCAAGATTCTGAAATGTATTAGCCACATCCCCTTGCGGATCAGCCACAAC
CTCAGGAATTCCAGTATCTCCAGAAGCCGAAAGAGTTGGCCGTATTGGCAAATCAAAGAG
GTGAGGTATTCCAAACTGCTGCACAACCTGAGTTCCAGAACCTTGTCCAAATGGGTAATA
ACGTTTTCCATCAGCATCAAAATAGCACATGTTCTCTACAACCGCAACACAAGGAACCTT
CAGTTTAGAGAACATCCTTACTCCCTTGGCAACATCAATGAAAGCCAGCTTTTGAGGGGT
GGTAACAATCACTGCTGCAGTCAATGGAGCCACCTGACAGAGTGTTAAGTGTATGTCGCC
TGTTCCAGGAGGCATATCGATGACAAGGTAGTCAAGTTCACCCCAGTCAGTAGTGGTCAG
CAGCTGATTGATGACTCCTGAAACCATTGGACCCCGCATGATCGCCCTTCCTTGTCCAGC
AAACCCGAAGGACACCATTTTGACGCCCAAATACTCGGTCGGAAGAATATATTTGCTTTC
TGGGTTCATCACTAGCAACCGGTTTTCAGGAGAAACCATAGTCGGTAAGCTTGGGCCAAA
GAC
>contig_139
ACGCTGCTGCTCTTGCCGCGGCGTCGCACGGCTGGTTCCCCTCGCCGCACCGTGCCTGCC
GGCGCCGTCGACGCGTGACAAGGTCTGCGTCGTCCGGTGCAGCTAGCGCCACCGTGGCCT
CCGTGGATGATGCCAAGAAGGACGTGCTCATAGCGCTCTCCCAAATCATCGATCCTGATT
TCGGCACGGACATCGTGTCCTGTGGGTTTATCAAGGATTTGGAGGTCAGTGAGGCCTTGG
AAGAGGTCTCATTTCGTCTGGAGCTGACGACTCCCGCTTGCCCAATCAAAGACGAGTTCG
AACAGAAGGCGAACGAGGTCGTCGCAGCACTTCCATGGGTCAAGAAGGTAGACGTCACAA
TGTCTGCGCAACCTGCACAGCCGGTATATGGAGGGGAGCTTCCAGAAGGGCTACAGAAGA
TCTCCAACATCATAGCAGTTTCAAGCTGCAAGGGAGGGGTAGGGAAATCAACTGTTGCTG
TAAATCTTGCGTACACACTAGCTGGGATGGGAGCTCGGGTTGGAATCTTCGATGCTGACG
TCTTTGGCCCAAGCTTACCGACTATG
>contig_140
CTCCAACGCATCACTTCGGCGTTAGCAGGACATGCCGGGGTCCAAGAACTTCTGCAACGC
CTGGAAGAGCTGCTTCTCCTCGAAGGGCTTTGTGACGTACCCATCCATCCCGCACTTCGT
GCACTCTTCATGGGTGGCCTGGATGACATCGGCGGTCATTGCAAGAACAGGCAGGCGCCA
TCTTGCTGCCCTTGTCGCGCCATCTATTTCTGAATCGTCACAGGCGACTGCCTGCTCATT
TGCCTTCGCTTCCATTGCCCTTATTTGCTTGGTAGCCTCAAACCCATCCATTTCGGGCAT
CTGAATGTCCATGAGACAAAGATGAAACTTATATGGGACCTGTAGGAGGGCGAGGGCATC
TTTTCCACTCTCCACGCACTCCACCTTTGCTCCAAATTTCTTTAACGTGCCAGCAGCCAC
TCTAAGATTTACCTTGTTGTCATCAACCACCAATATGTT
>contig_141
TCACAGTGTACCTTGCCTTGGAGAATACCGGTGACTGGCCGCTCAGCTGCTCCAGTACCT
TGGCGGCGCGGGTGAGGCGATCACCGCTCTCGCCGACGGAGATGTTGAGCACGAGCTTCT
GGACCTTCATCTCCCGCATCGGGTTCGACTGCTTCTTCTCCGACGCTTGATGCCAAGATC
AATGTGCTCTTGGATACCAAATCCAAAGCAACCAGTGTCACTGAAGTTCCTCCTCAGCAG
CTCGTACTCCTTCACCTTCAAGCCACTCTCCAGCAGCTGCATTGCCTTCTCACCCCGCAC
CGTCACATAGCATGCGATCTTCTCATTGCGCCGGATCCCAAACGACCTCACAGTGTACCT
TGCCTTGGAGAATACCGGTGACTGGCCGCTCAGCTGCTCCAGTACCTTGGCGGCGCGGGT
GAGGCGATCACCGCTCTCGCCGACGGAG
>contig_142
TCTTACTCATCAAGCACTCCATCCTTCTCCTCGATAGCATCCAACTTCCTCCAAGCAGAC
AAGATTAGCCAGCTTGCAGTCCTTCGCAAAAGGTGCTGCATTCTCGCCATCAAAGCAGCG
AAGAACGGATTTGGGCGAGCTAGCAACGGCGTCTTCAGCAGCACAGAAGCTCTGGTAGAT
GAGGAGCCCGCCTCCAGGCAGCTCCTGCTCGACCATGTTGTTGCAGTCATAAGCCTCCGC
ACCAAGTTCCTTTCCCCATGTCCCAGCTTGGCCCCGCCCGCCGAAGATGGTCACGGCGAC
AGAAAATTCCGAGGGGCCGAAGCACCCAAGGACCCTCTTGACAAGGTCACCGTAAGACAG
GGCAGTGGCATCCAAGCCCATAACCTCATAACTGGCGTAGCTGAACCCATCCTCAGGCGT
CACATGGATCGTGGAGAACGCAGAGCCATGGATTGCATTCATGGAGTAGCCGCAGGGTTC
GAAGTCAAAATCACAGATCTCCATCTCAGGGATAATTTCAGAGATACCAGAGAGCTTCGT
CATTTCCTTGGCACATGTTGTGTTGCCATCAGCATTAGTCTTGAAGAAGACTGAAGCTTT
CTTCGTGTCCAGACCAGTCATNNNNNNNNNNNNNNNNNNNNNNNNNNNNNNNNNNNNNNN
NNNNNNNNNNNNNNNNNNNNNNNNNNNNNNNNNNNNNNNNGGTTAAGTACAGCAACTTCC
TCGGAGAAGCTCCGGTGGGGGGCTGGCTGTGCGCCAGGAAAGATGAACGTCCCGCGGGAG
TACTTCACAGCAGCAAGAGGCATAGACAGCTCTTCAGCAAGCTCTAGGATCCTTGGAATN
NNNNNNNNNNNNNNNNNNNNNNNNNNNNNNNNNNNNNNNNNNNNNNNNNNNNNNNNNNNN
NNNNNNNNNNNNNNNNNNNNNNNNNNNNNAGCTCGGACACGATCGTGCACCGTGCAAGAT
CCAGAACAGAGTCAATCTGGGACCTGGAGAGGGCACGCAAACCGCTGCCATGGGGGTCCA
CAAAGACAGGTGCCTCAGAGAATGTGATCTCAAGGCGCTTCTCATAGCCCTCAAACCCGA
TAGCTGAGACCGGGGAAGCATCAGCAGCAGAAAGAACAGCCATTGGAGCAGGTGAATCAG
AACACAATGCTGGAGATGGAGGAGGGAGGAGTGCAGGGAGCAAGACTGGGGAACTGGTCG
ATTATCAGGAAGCAGCAGGCCAGAGAGATTGGTCAGAATCAAAGTGTCAGAAAAGAAATC
CTAAACTACTAGAACGAGGAAGCCAAAAGGGATATCAGGATGGCTTCTTTGCGCAGTTGG
AGTAAGCAGCAGACTGGAACTTCTTCGCGCCTCCGGCAGGTCGAACGTCCTCAATGCTGT
AGCCAAGGGGAGCTTCATACATCATGGAACGACTACTGCTAGACTTCTTGCCACCCTTAG
ACTCCATTAGTACATCAAATTCAAAACGACGAA
>contig_143
GATCTGAGCTATTTGTTCCAGGGATGACACCTTGAATTTTCTCACTGGCAACTGCATGCT
TCAACTTCTTACTACTAGTGACACCAGGAGCCTCAACTCCACTTTCATGTTCGTTGTTGT
TACTGTGGGCAAACTCATCAGTGAATTTACCTTCAAACTCACGCACCCTCCAATCTGGCA
TCCCTACCAATTCTATCCGGGTCCGAAACTATACCAGTCCACCGGATTTGATATCATATT
CAACTCAGGATCCCCAGTTCTTGACCAACTCCTTCCGGAATCGAGAGCTGTGGATCAGAA
CAGCTTCTCCTTCGGGAGGACGCCGGCGGCGGCGCAGGCTTGCTCGCTCC
>contig_144
GGACGAGGTGCTGCTCGGAAGGTCTCAAAGGTGATGCCATCTGAACTCCAATAGGGGATA
AATATACTCAGCAACAGGGTTCTAGAATCACATGGAGGCTGCTGCAAGAACTCCTCCAAG
GTGAGGCAAAGCCTTTTGGAAGCCACCTGGATAGTGACAGTTGTACCTGCAGCTAGTAGT
ACAGTCACAATGTCCGAGGGAAATTGCAACCGTTGCGCCATAATGATGTTTCCACCAATG
GTTGCTGTGTTCCGAACAAACGGAGAGGCCACTTTGTTCAGGTGATCTGCAATCTTTTCG
AAAACCACATTTCCATCTGACAGCACCTCAATCGCTTTAGAGATGGACACAACTGATCCA
AGCTCGACCCCCTTGNNNNNNNNNNNNNNNNNNNNNNNNNNNNNNNNNNNNNNNNNNNNN
NNNNNNNNNNNNNNNNNNNNNNNNNNNNNNNNNNNNNNNNNNACAGAATTTTCATCGAAG
GACTCAGATTGAAACAGCCTGTGAAGCTCGTCAATGCTCTTGGGACGGTACCAGCCGTCG
TCAGAAACAGGAACTGGAGCGCCGTTAACCTGCTCGACTGAGGACTTGATCTCAGATTTG
AGAAACTCGGGGAAAGTGCAGACGGCACCACTGTCGTAGCCTGGCAGCTTGCTGACATCT
GCAGGCTCGTCACCTTTCTTCCAGAAGCAGTTGAGGCCCAGGTCCTCAAGATCAACGTCG
GCCGCGAAGCTCTTACAGGCGTCGACGATGGGCCTGTACCCGGTGCACCGGCACAGGTTG
CCGGAGACGGCCTTCTCATAACTTGGGGTGTTGTGCTGTCGGAATCCGCCGCAGCCTGGG
GAGAAGAAGTCGACGACCACGAGCTTGTCGCCGGCGCTGAGCAGCGAGTCGGCGAGGTCC
TGCGCGGACTCGACCTCGCGCATGTTGGGGTGCAGCCCCTTCTCCCACCACCGCATGGCC
TTGGGGAACGACAGGTTCATCTGTCCTGGCGCGGCGGCCTCGAGGCTACGCGACAGGGGC
CTCGGCTTGCTGTCCTTGACCGACATCCTCCCGGCGGAGAAGGAGGTCTTGCTGGCGTGC
CCGGCGACCTGCAGGGACTCCGCGAGCGCGGCCCTGGCGGCGCCCCTGGCCCGGCCGACG
ACGTCCTAGCTCCAAACCCTAGCTCACGGCGACTGGAGACGGAGAGGGAGAGCTCGAGGG
CGAGTGGAGACACGAGAGGGAGAGCTCGACAGCGGCGGCTGAGGGTGCCGACGGAAAACC
CTAGAGGGAGAGCTCGAGGGAGATGCGCGGGGTGAGGCGGCCTCGGATGCACGCGCCCAG
CCTGGTTCCCCACGAACGCGGAAATTGGGCGTATGTCACGGGCCTGACTGAGGCTGGTGT
GTTGCACGCGTCCAGCCTGGCCCAAACATGTATTCAGGTAACCAAACAAGAGGAGCTAGA
TGAAATTTGCATCCCATGGGCCATGCACGGTTGGATAAGTGAACCAGGCGGAGTGACGTC
TAACATGACATGTACGAGCAGAAAAAAGAACTGACAAATGCATTTTTCTTTGGCGAGGCA
CATCTCTCAGCTCGCGCGCTCGTCTTTCCTCTGTTTGATCAGCTTGAAGAGGCTGGGCAT
CACCTTCTTCTTCCTCTTGATGGTGAACGAGGGCGTCCGCGGGTTCCGGATCCCCGCCGA
CGAAGACACGGACGACCGCCGCGCCCTCGTCCTCCGCATCGTCGCCGACACCCTGGTCGA
CCGCCGTCGCGGGTACGCGCACAGCAGCCCGTCCCGCTCCGCCACCGCGTTCAGGTCGTA
TAGCTCCTGCTCCAGCGCCTTCTGCTCGCCCGCCGCGCTCTCCGCCTCCGCCGCCGCCTC
GGCCTCCCTGGCGCGCAGCTCGGCTGTCACGCGCTCCGTGGCCTCCGCGCGCGCCGCCAG
CTCCTTCTCGCCGGCCTTGAGCGCCTGCACCCACGCCTGCGCCGCGGACACCTTCTTGTC
GGCCACCACGCGGACCAGCGCCGCGCGCCCGCTCAGGTACTCGTACTCGAACCGCGAGAT
GGTTATGGTCCCCGACCGCCGTGACGCCCTCGCCTGCATTGTGCCTTCCACGGCGGCCTT
GAGCTTCTTCATCGCCGCGGCCTCGGCCGCCTTCGCCGCCTCGAGCTCCTTCACAGACTG
CTGCATCCGTGCCTCGGTCGCTGCGATCTCGGCGTTCGCGTTCTCGGTCTCGGCGCGCAC
GCACCGTTGCTCAAGCTCGTTCAGCTCCTCCTCTTTCATCGCCGCCTTCTTCTCGTCCTG
CAGCTGCTGCAGTGCCGACGTCATATTTGAAACGATCGCTTTGGACCGCTCGCTGGTCTC
CGTGAGGGCCTCCAGCCGGGCCCTCGCCTTCAGCAACTTGGCGTTCAGCTGCTGCACCTG
CGCGTCCGCCTTCTTCTCCTGCGCCTTGAGCCGGTTCACTTCCTCGGAGACCCGCATGAT
CTCGGTGCGCGCGCTGTCCATGGACGTCATGAACTGGAAGCTCCCGGCCTTGATGCTATC
CAGCTCCTTCTTGGCGGCATCCAGCTCGGCCTCCGCAGTCCGCAGCAGCGCCTTGTCCTC
AGCCTCCACGTCCGCAGTGCCGTCGTTCTTGACACTGTTCCTCTCCATGGCACGGACCAG
CTCCATCTCGGCCTGTAGGACCTCCACGTCNNNNNNNNNNNNNNNNNNNNNNNNNNNNNN
NNNNNNNNNNNNNNNNNNNNGCCCTGGTGGCCTCCATTTCCCGGGCGAACCGCTCGGCCT
CGGCGCGCCGCTGGGCGTCGATCTCGCGGCGCTCCCGCTCGGCCTCGATGCGCGCGAGCT
CCACCAGGACGTGCTCCTCGTTCGCCTCGTCCACCAGCCGCTTCATCTCGTCGGCAGCGA
GCAGGTTAGACTGGATGTTTATCGCCGACGACACGATGTCGCTCTCGGCCTTGGCCTTGG
CCTCCGCCGCGGACTTGACCTCCAGCCGCAGCCTGAGCAGCTCCTGCCTGGCACGGTCCA
GCTCCCGCGACACCTCCGCGTACTCGGCAGCGTCGCGCCGCTCCCCCTGCGAGCGCGGCG
CACCGTGTCCCGTCTTGCTTGCCCTGGTCGCCGGCCGCATTGTGTGAGGCTCTGACCTCT
TGGACGACGCCCGGG
>contig_145
GGTCGCTATTTCTCCAACACTCGTTATACATTTCTTTTGCTCGTCTCTCTCCAAAATTCG
CGGGAAAAAAAACTGTTTGCACAGTGTACGTAGCTCTAATGCTAGTCGTAGATATGTTTC
ATACGTTTACAGAGTTTGCAATAATGGACACTCGTAGACTTCAGAAATCGGATCATAATC
ATATGATGATATAACACTCAGTTCCCAAGCAGAGATGTCAAGAACGCCAACCCCGCAATC
AGGATCATGATGTTGAGGAAGTAGTTGGACTGCATGGGCTTGTCCGGGCTGCCTCCAAAC
CCCTCGTACTCCGCCCTGATCTTTTGCTTCATCGCATCCGACAACTCCCTCTTTCCATAC
GAGTATTTGGCAGCGACGAAGGGCTCCGGCTGCGGAGCTGCGCCGTTGTTGTCGTCCGCT
GTCGCTGTTGCTACTGCCGCTCCTACCGCTACCAGTGTAGGTTCTTCCGTCTTCTCGTCG
GAAGGTGAAGAGCTTGTGTCATCGTCGAGTGANNNNNNNNNNNNNNNNNNNNNNNNNNNN
NNNNNNNNNNNNNNNNNNNNNNNNNNNNNNNNNNNNNNNNNNNCTGCATACTTTTCTGCG
TATACCTTGAACGATGGGTCCTCAAATAATGCAGCATCTGTAGGCAAAACTAGAAGATCC
TGTTCCTTCTGCTCTTTCCAGGGAAGCTGGCTCAAAAACTTCATGTCCTTGAAGTAACTA
TTATCAAACTTCAACCACTCAACTGTCCATGATTGCCCTCCAGGCTCACCAGGCCCATCC
TTAGTATATTTTGTTTCTAGCTTTCCCCAGCCACTCCGGTCAGGCCTTGCTCTTCCAAGT
GTGTGTGCTCCAGATAGTGCAACAATTTCCTTGTCATCAAGGCCCATTCTATAAAATACC
TCCCTAAGGTGTTCAGCAGGATCACGTGGGCCAGCATCAGGAAGCCTCCCCTCGGGCGGA
CACTGTTCAGCTGCTGTGACATCAACACGTCCATATTTCATTGGAATTTTTGGACCACCA
GCTTCCTCAATCGCCGTAGCACTTGCTAACTGGAACAAATCTGCATAAGTGATACCTGGG
TATTTGTCCTTGATAGGCTGGATAAGCTTCAATGCATTAATCAGGCCCGCATTGGCTCCA
TGACTCAGCTCAGCATCGAACCTTAAACTTCCATTAGCTCCACCTCGCTGTGGCCAGTCC
TTAATATTCTTGTCATAGGTACCAGAATCATGCCACCCCAGACGGACCATGATGGGGTGG
CAGTATGTGCTCTTAAGGAGCTCCTTGATGTCCTCCCGCGCGGCCTTGAGCTGCACCGCG
TCCGACGCTGCCATGCACCGCACCACCCGCAGGCCACACCCGCGCCCGGCCGCCTTCTGC
GAGAAGAGGGGCGGGCGGGAGCGTAGGCGCAGCCCCGCGCGGGCGGAGCATGGGGAGGGG
AAAGAGGCGGCGGCTGCGGCTGCGACCGTTGCGCGGCGGGCGGACGGGGACGGCGAGGCG
GCAGGGAGGAGGGAGGCGGCGAGGCGCTCCGCCATGGCACCGCGCGCGAGAGCTTTGGGA
ATTTGGAGGGAAGCGAGGCAGGATTGCTGCGCGCCTTCGCCTCGCCATCGAGGGGCTTCT
CGGCGTCGGCTAGTCGAGGACTGGGTGAGGCCGTGCGCGTGTGGCGCGGCGAGACTGGAG
TCTAATCTTGCGCGACCAATGGCCAGAGGACGCGTGTGCTGGTGGACCGCGACGGAAGAC
GACGGTC
>contig_146
TCAGATGGAGATGCTGCTGGGGATGCCCCTCCCGGTGACTCCCGGCTTGGAGAAGGGCTT
GAGCAGCTCGTACGGCACGATCCCGGCGCCGCAGCGGTTCTTGAGGTCCAGGTTGTTGTT
GCACTCGTCGATGAACCCCTCGATCTCCTTCATCCTGCCGCCGAACTTCTCGAACGCCGC
CTTCACCATGGGCTCCGCCAGCCACGACGGCTCCGCGAACTCCCCCATGTACTCCTCGTC
GGGCGAGTGCGACGAGAGGATGTCCAGCGTCGTCATGACCTTGATGGCCTGCATCTGCGT
GGGCAGCATGTCCAGCAGCGTCGTCTCCGGCTGCTTGAGGAACTTCTCCATCTCCTCGCC
CGGCCCGCCCTCCTCCACCGGCATGTTCTTCCGGATGGTGGTCGGCCGGTTGGGGAAGTA
GCCGGCGAAGTGGTACTGGCCGAAGTTGACGGCCGAGTGGTGGCCGGAGGTGACCCACAT
GATGGTGGTCAGCGTCTCCACCAGGCTGTCGCGGGTGTCCAGCACGGGCCACCACGGCTC
GTCCTTCTTGTCGCCGTGCCCCACGTTGCGCACCTCGTCCCAGAACGCCCTCAGCTCGGG
GTCGGCGGCCACGGCCTCGTCGGACTTGTAGTAGACGTTGACGTACTCGGACGCCCACTG
CCTGATGGAGTCCCAGACCAGGAGCCCGTCGTGGGCGTAGGGGTAGTCCTTGATGGTGAG
CTCCAGCTCCCCGTCCTCCCCGCGCACGGCCAGCCCGCGCTTGATGAGGTCGTTGGGCAG
CGCCTCCGTGTCGAACTGCCACGTCGCGCCGTACGCCACGGAGCTGAGCTCGACGGCGTA
CTTGCCCGGCCAGAAGGACTCCTCGATGATGCCGTCGGCGTTGATGAGCGCCTCCCTGGC
CAGCGCGTTGATCTCCATGGTGTAGCGGAAGTGCGGGTGCAGCAGGCGGTACACCGGGTG
CAGCCGGCTCAGCTGCCGGTTGGCGGCGATGATGTAGGGCTCCACGCAGCAGTGCGTGCG
CAGCCAGTGGCTCACCAGCTGGTGGTACCCCGTGTCGTGGGTCAGCACGTGCGCCTTGGC
CAGCTTCCACAGCCAGGCGTCGGTGGCGTCGGGCCCGTGCGTGAACGCCCGCTTCCACTG
CGGCCGCGTCGGCGACTTGGGCCGCGTCAGCTCGATGGCCAGCGGCATCAGCGTGCCCAG
GTCCGTCAGGAAGAAGATGGTGCGCGAGGCGTAGAGCGTCGCGTCCTGCAGCTCCCGCAC
CTTGTGCACGTAGGGCAGGAACACGTCGTGGTAGTCCAGGATGAACAGCCGCTTCGCCGC
CAGCGCCTGCTCCACGGTCAGCGCGCCGTTCATCTGCTTCTCCAGGATCTCCTTGGTGAT
GGCGGACTCCGCTGGCCCGTACACCTCCGGGTCCAGCTTGCTCTTGATGGGGAACTCGGT
CAGCAGCTGGATGCACAGCGGGTTGAGCCCCGCGATCGTCTGCCTCGCGAACTCCTCGTC
CTTGAACCACGAGAACCGGTCCCTCTCTATCATCTCCGGCACCTCGAAGCGGAGGACGTG
GTCGGTGGTGTCCTCCACCAGCTTGACCATGCGCGGGACGACGGTGCGGATGGCGTCGAA
CCCGGTCTGCGCCGGCAGCGGGATGCCGTCGCTGTAGAGTTCGTCGATGGCGGGGAAGTG
CGGGAAGCGCAGATCCTTCTTGTTGATGAGCAGCGGGCGGAGCGCCGGCAGCAGCGCGTG
CAGGCCGGAGCGCAGCGTGGTGGCCCCGAACGTGAGCTGCTTCACCTCCGAGAACTGCTC
GTCGCGGGGCACGTAGTTGTGGCCCTCGCGCATCTCCGTCTCGGGGTCCTTCTTGGTCCT
GGGGCGGCCGGTGCGGCAGCGGCGCGGGTATGGGTACTGCTTGTTGCCGCCCAGCACGGG
CCGCTGGTGGGCCGGGTTCTTGTCCGGGTCGCCCAGGTCGTTGTACACGTCGTAGTCGTA
GACGCGCTCGAACACCTTGCGCTCGCCGTGCCCGTCGCCGCGCAGCGCCTGCAGGTCCTT
CTTCCTCAGGTCCTCCAGCCCCTTGGGCGTGTCGGACGGCAGGTATGACTTGAGGGTGAA
GAAGATGCGCTTCTCCGGGTTGTCGAACTTGGAGTGCACCCAGGAGTTGCAGTCGAAGGT
GACGGCGGTGCTGCTGTCGCCGCCGGTGACGAGCTTGATCTCCTTGATGAAGACCTCCTT
GTGGTGCTCGTTCTCCACCAGCACCGCGCCCACCGGCCCGAACGACGCCGGCACCTTGAA
CTCCGCCTCGTAGTGGCCCTCCCGCAGCGTCTTGTGCGCGTACGCCGTCACCCGCGTCTT
CTCCACGCCCGACTTTGCGTCGAGCTCGGAGCTGACGAGCTCCAGCAGCAGCGTCTTGCC
GAATAGGTCGCCGACGTCGTCGACGGCGCGCTGGAAGTACATCTGCCCGATGGCCGGCGA
CGCCTCCACCGACGCCGTCACCGTCAGCATCCTCTCCACGGTGACGGACGACACGGCGCC
GCTGACCTCCTCGGTGGCGCTGCAGCTGATCCTCGGCAGCCGCACGGGCCGCCGGGAGCC
GGACCGGGAGGACACGCCGCCGCCGGTCCTCCTGCTGGCGGCGGCCGCCGAGGGCGACGA
CGACGACAGGCGCGAGCCGACGACATTGCTGTGGTGCGCGGGCA
>contig_147
GTGACTTGTTAGTAGTAGGACAGACCTATTGACCTTATATTAATAATTGGAGAAAGTATT
TATTACTGGTTTTTTCGCCTACACTATGGTTGAGCGCTATAGTGCGTATATACGGGTTTA
CTGTTATATATGATTCAATCTTGGCGCATATTGCATGTTCACAAGTGGAAGGAGTAGAGG
GTGAAGGGACAAAAGGAACTCGAGGAAAACTCTTCCTCACTGCTATGCGGCTATATGCCC
TAGCTGATTATTCAAACTGTCCAGCTTATACACAATCCAAGCACGCACTCCAATATGGAC
AATTCGCAAACATGCATATGGGCATATGGACTGATGAATATTCTGCCAGGAAAATCGTCA
ATGATGCCTGGTATAAATTGTGCCGTACGTCGTCGAATCCTTCAAGAAATTGACAAACAA
TGCAATTAACACCTGCATGCAATGCGTGTTTGATCAACTACGCAGTTCCGGCGG
>contig_148
ATTCTGCCAGGAAAATCGTCAATGCCTGGTATAAATTGTGCCGTACGTCGTCGAATCCTT
CAAGAATTTGACAAACAATGCAATTAACCTGCATGCAATGCGTGTTTGATCAACTACGCA
GTTCCGGCGGGCTAGCTACTAGTACTAGCTGCACCTGCGCGCGTCCAAACTGCTCGATCG
CGACCCGATCTGTACACGCTACAAATACATATATTATGTATA
>contig_149
GGGGGTGAGGACAGGATTCTTGCAGTCCGAGGACGAGAGCTCTTCCTGCCTTCCTGGTCT
TGCAAACAGGGTACTTCAGTAGCCAGTAGGGCAGTTTATTTAACGCGCACATGTCATGTT
ACAGCCAGGCGTCGATACACATGGACCGCTCGTCCACCCACAGGCCGCAGCNNNNNNNNN
NNNNNNNNNNNNNNNNNNNNNNNNNNNNNNNNNNNNNNNNNNNNNNNNNNNNNNNNNNNN
NNNNNNNNNNNNNNAAACGTGTATAAGAGGGAGAGGAGTTCATCGACCGGTCATCAGTAG
AGTGAGTTGTAAGTGCAGAACGTCGCGACGATAGATGCTAGACAGATCACCAAGGACGGC
AGGAGGGTGGCGTTCAGGAGGCGGCCCTGCCCCAGATAGCCAGCGGCCGTGATGGTCATG
TCGGCGGCAACGCGGGCCAGCGTCCCGGCCTCCGTCGAGAGCAGCCCGCCGTTGTAGGTC
CCGCGGGAGAGCCTCGACGACATCACGCGGGAGAGGAGGGACAGGTTCACCCCTTCGAGC
ACCTCGGCGAACACGAACGTGATGAGAGCTGACGTGACATACTGGGGGACGGAGTAGTGA
GGGGTGAAGCAGAAGCTCATGACGATGCCGATCAACACCATGATCTCGGAGGCCACCAGG
ATTTGCCTGTCCTGGAACAGGTTGGTGACGTAGCTCCCAACGATGACATTAACTGGGAGA
ACCGTCAGGCCAAGAACTGCCAGAAAGATTGCCACGGTACTAGTTGTCCACTTGAAATAG
AACGTGGTCACGACACTCGACTCCGAGAGTAGGATTTCCATGGCGAACTTGAGCATGAAG
TAGATCAGTAGCTGAACCTTCACAGATGGTGTCAGCAATCTGTATGCTGCAGCAAGCGAT
GTGGCAGGTGTATGAGATTCTTCGGGGTCGTCATTGTCCTCGTCGTCCTCATCCTGCCCT
GCCTTTGCGTCTATGAGCAAAGGCTCTCCGAGGCCACCCTCCAAGTTACCGCTTACTCGA
CGGCCAGAATCAGATGATTGCGTGCTGACTGAATTCTCTGTGGCAATGTGGCCCGGCTCT
TTGAATGAAATCCACAGCCAGAACAAATATGCAATCCAAGCAAGGCACATGACCCACCCA
GGCAAGGTGTTCTGATTGAATGTAAGCCCATAAATCTTAAACTTTGTCTGCAGCAGACCG
GCAAGAGCGGGACCACATGCCATTCCAAGAGCGCTAGCGCTGACAAACCCAGCCGACGCC
TGCAGCCTGGTTTTCAGGGGTACACAGTCGCTGATGTAGCGGCGGTTCACGGCTCTGGCC
GAACCCAAACCGCACAGTAGCCGGCCAGCAATAAGAACAGTTAGGGAATTCAGATCGTAT
GCCAAAGCATACAATAGGTTCCCCAGAAACAACATGATGCTGCTAAATACGAGGGGTCTG
AAGTACGATCTGTTCGACCAGGCACTGAAATATACCGAGGAGAAGATTTGTGCAACTGCC
ATCGATCCGATAATCACGCCGCAAACAGTCGCTGCAGCTCCGAGGCTTACTGAATAGTCA
TCGGCAGTTGGAACGATGATGTATGTGTTAACCATGTACAGAAACGTGTTTACTAGGTTC
AGCAGCAGTGACAGGAAATGGTAATCCTTGTCATCACCGAGATCTGAGCCGCTCTGCATA
TCCCCCGGAACGATAAGTGCATGTTGCCCTAGAAATTGCAGAAAGCTTGTGGAGTGTGTG
AGTTTCTGTACTGAGTGATTTATTTGTTCTATGACGGGATCCTTCAAGATGAGTGATGGG
TAATCATAGATATTTGCTAGGCTTCCTTGATGATCTTGTAGATAAGAAAGGTTGCGAGAC
AAAGCACCAACAACAGCCACGACTCCCACTTGCTTGAAGATCTGCTGGAGCTGAGAATAA
GGATGGTTTGCTCGAGTAGAGACGTAATAATCTGTAAACTTATAGCCAAAGCGCTTATCG
AACTTCTTAAGTATCTTCCGGATACCAGTAGCGTTCGAATCAAGAAACCTAAGTAGCTTC
ACAAGATCATATCCAACTTCCCTGTAAGCCTGGCGTATTTGACAAATTTGGGATACATCA
GACCGTTCCATAAGCACGACACGCTGTTCTCCTAAATTCTCGATCCTCCTAGCAAGATGA
CCTTGTTGTTGCAGAAGAAATAGCACAATCTTTTCAATCTGATCATCAAGCATCCTTGAG
AACTCCTTAAGAACCTGGTCACGATTTTTTCCACCAGTTTGGGTCTGCTGTACATACTGT
TTTACCTTTTTCTTCATCATCTTATAATTAATATAGTACTCTCGCCACTCCTCCAACTGG
TCTGCCATCAATTTCTTACCGAAATTAACCATCTTGGTTTCAGCACCTGAAACTGAAACT
GAAAAGGATGGTTATTATGACTCTATTTTCAGTCGAGTTGTATGCACTTAGATAAAAAAA
AGACCGAACAATAAATCTTAATGAGGTCCCTGCCGTAATTTAATATAGCACACATCTTAA
GTGCTAAACTGCGGATCAAAGGTCACCCTGCATGAAGGCGAAAAATACCCAAAGCCCCAC
ATGCCACTGACTAATTGGACAAAAAGGCACTTTACAGTCGAGAACCTAAGATAACATTGA
AGTTTCTGGCCAAAGCAAAGCAAAATAACAAAAAATTTCCAGACAGATCCAAAAGAATAT
GGCACGTGGCAAGCAAGGTGACATAGAATCGTCTAGTGACATTGCCGAATCAAGCCACTT
TAGGATGCTCCTTCGCTGTCCAGGATATACAGTAACACTAATACACAGAAACGGCTCTAG
GGACTCCCAAGAGCTAAGCACCTTTATGACGACATCCTTTACG
>contig_150
GAAAGAAGGGTCGCTTTTGGCGAAGTAGTGCTCTACAGTTCAAACAAATTGTGCTTTACA
ACAATTTATATTTTCCACCTCAAAATCAACAGATATAATTGTTGAAAACTTGACTTCACA
TGGTAGGGAATAGGATGCGCAGTGAGCCAGTGAATTGTGTATCAAAACCAGGCAAGTCAC
GGCCAGACCAGGCCTCATGTCTACCGCAGCACCTGGCACTT
>contig_151
AAACATTCACAGCGCCTGAGGCAGTGCCATGGATTTTATAAATCGAAGTAGGTCAACTGA
AAAAAAAACGACGCCTAAGATGTATATCCAGACCCCGGTGGGGATCCCAGAAGGCGTCGC
GCCATAGGTACATTAGTCGAAGCGGATGCAGGGGAAGCAGACGCGGAGAAACCATACGCA
TAGACCATTGGAGCAACCACTGTAGGATGGTCGAATTTACAGTTGGCGCCGAACTTGCAG
ATGCCGTAACGAGAATAGAATTTGCACAGTTCTTCACCTGGACGTAGTGGAAGACCCATT
GGACTTAAGACACAATCCGGAGGGGGCAGTGATCTCACCCGGGGATGATGGAACTTGCAC
ACTGCACCAAATTTACAATCTCCTGTCTTCATGTAATATTGGCATTCTGGTTCATCAGGT
CTCTCAGGAAATACATTCTCTCTCTGCAGCGCATATTGAGGCACGGGAAACGAACTGGGT
CTGTACGGTGACAGCATTCCCTGATTTCCTGTACTAGCTTCTCCTTGTTGTGAACTTCCA
TAAGTTTGTTGAGCCCCAGGTGACTGCAGCTGACCAGTATATGAATTCCAGCTCTGCATT
TGAACAAGGCCCTGAGGTACAATCATCGGCGCATAATTTGAAGGACTTTGCCACCTAGGG
CTTGGTATAAAAGAAGCTCGTGGAAAAGCCCAGCTTGGCATAGTTCCAGTATAGGACTGC
GGACCAGCACTCGCAGAGGAATGTACAGAGGTATAAATAGGAGAACCACGTGACGAAGGC
ACCACATTGAAAAGTTCCGGATGGTGGAATTTACAAGTATTTGCATATTTACAGTGTCCT
GTTTTTAAATAATATGCACACTCCTTTTCATTCGGGCGGAGTGGATATCCTGATGTGTTT
AGCTGCACCCTCCCTGCAATTCCAGCCTTTTCCCTGGGATGGTGAAATTTGCATGTAGGG
CCAAACTTGCATGTTCCAGTCTTCAGATAATACTGACACTCTGGCTGTCCCGCTCTCTCA
GGATATTCTCCCTTCATTCTGGCAGAGGCAATAGCCAGATTCCTATCCGGAGGATGATTG
AATCGGCAGCTCATGCCAAATCGACACAATCCAGTCCTGAGATAGTAAGTGCAGTCGGGT
TCACCTGGTCGCTCAGGATATGACCCAGGTTGCATAGTGGCACCGCTGTCCATGGCCATT
TGTTGCCACATCCCCTCTTCATAGAGCGCGTCGGGGTCGGGGGAGGACCTGTCGACGGCA
GCAGTGGCTGAGGGTTGGGGAGGGGCGGGCGCGGCGGTGGCGGAGGCGGAGGCGGAGGCG
GTCACCGCC
>contig_152
TTCTTGAGCAACCTTTGATCCATGATCATGTTAGGAATCTTTTCACCAAAGAAAATCTTT
GAGTTGTTGGCAATTGATTCAATGAACCTCAGCTCAAGATACTCAGGTGTCAGTTTGAGC
CTATTTGCCTCTGCTTCCTTCAAAATCCTGTAGTAGTTTGCATCTGCTAGTGCTTTCTCT
CGTGCCAGGTACATTTCATTATCAATCTTCTCCTGTCTCTTGGAACTGTCCTTCTCCATC
AGCTTTTGCTCCATCAGGATCTTGCTCACCTGCGCGTTCTTCTCTGCTTCAGATAGCGCA
ATCTTCTTCTGTGTTTCTGCCTCCTTCTCTGCTACCTTTTGCTTCTCGATGGCGATCAGT
GCCTTTGTACGCTCCTCCTCCATAAGTTCAAAGTTTCTTCTGATACTACCAGGTATATTT
GGCTTTGTAACACGAACACTGATGATTTCAATTCCAGGAGCATAGCGTGTACAGTCTCTT
TGAATAGCTTCTTTCATTGTTTCATCAATCTGATCAAACATGTCAATGTAAACTTGCTGC
AAACTGTGAGCACTGCAGAACTGGTTAATCTCATGATGAATTTTGTCATATATCCATGTC
TTGTCATAGTGCACACCATAGTTGAGTAGGGTTTCATGCACAAACTCTTTGCGGAGGCGG
TTTACGACCTCTATCTTGTCAAAGCTGA
>contig_153
TCAGCTTTGACAAGATAGAGGTCGTGAACCGCCTTCGCAAAGAGTTTGTGCATGAAACCC
TACTCAACTATGGTGTGCACTATGACAAGACATGGATATATGATAAAATCCATCATGAGA
TTAATCAGTTCTGCAGTGCTCACAGTTTGCAGCAAGTTTACATTGACATGTTCGATCAGA
TTGATGAAACAATGAAAGAAGCTATTCAAAGAGACTGTACACGCTATGCTCCTGGAATTG
AAATCATCAGTGTTCGTGTTACGAAGCCAAATATACCTGGTAGTATCAGAAGAAACTTTG
AACTTATGGAGGAGGAGCGTACAAAGGCACTGATCGCCATGGAGAAGCAAAAGGTAGCAG
AGAAGGAGGCAGAAACACAGAAGAAGATTGCGCTATCTGAAGCAGAGAAGAACGCACAGG
TGAGCAAGATCCTGATGGAGCAGAAGCTGATGGAAAAGGACAGTTCCAAGCGACAGGAGC
AGATTGATAATGACATGTACCTCGCACGAGAGAAAGCAGTAGCAGATGCAAACTACTACA
GGATATTGAAGGAAGCAGAGGCCAATAGGCTCAAACTGACACCTGAGTATCTTGAGCTGA
GGTTCATTGAATCAATCGCCAATAACTCAAAGATTTTCTTCGGTGAAAAGATTCCTAACA
TGATCATGGATCAAAGGTTGCTCAAGAACTACCTTGATGCTGCTCCTAGGAAGGACCATT
ATGAGATGTAGAAGCGTGTTCCGTGAGTTGGAAGCAAAAGACCTTTGTGTGTGTGATCCC
ACCGTCCACGCAGTAGATAGGATTCCCACGAGCCGTTCAGTACCTCAGTAAGCCAGAAAA
GACTCATCAGGACCCTCTTGAAGATTTAGATGCAAAAATTTTCTTCGCCATAAATGTACA
GTTTTGCTCCCTGACTTAGGACATGTTTGGAAGCATCTATTTTTTT
>contig_154
TCTGGAGGATGATTGCCACAATTACACCATAAATTGCAACAGCCTCACAGAAGATGACAC
TGATGAGGTTCTTAGATGTGATCCTGGGCGCCTTGATGGCGGCCCCGATGAGGCTGCTCC
CCGTGATGAAGATACCCCATGCCGCGCCGAGGACCGAGACGCCGATGGAGACGGCGATGC
CGATGGCGGAGAAGGTGTAGGGCGAGATCTGCACCAGGGCGCGCGCCCACGACGAGGAGT
CCGACGACATCTCAGCGCGCGATCTGTATCTGTCTCTCCTCGCTCTCCCTCGGCGTTGCT
GCGGGACTGGATCGGGGAAGGAGGATTAGGGGAGAAGAG
>contig_155
ATACATTCCATCCGAATAATTTACAGAGCTACTAATGGTGAAAATCAAGCTTTTGCTGGC
CATGTCGCTTGAGATGACATAATGATGCCCACAATGACACCGAACAGTCCCAGAGCGCTG
CCGAAGATCTCAATCACCAAAATCTTTACGAAGAGTGATGAGTTCTGAGCATCAGACAGT
GCGCAGCTGCTTCCAATTATCCCCACGCATACCCCGCAAACAAGATTAGCAAAGCCAACG
ATAAGGCCAGATGCAAAGATTGCATAGCCAGCTCGAAGAGACTCCGGATCATACATTTGA
GATGTTGGCACACTTTCAAGCTTTGTCTGGAGGATGATTGCCACAATTACGCCATAAATT
GCGACAGCCTCACAGAAGATGACACTGATGAGGTTCTTAGAAGTGATCCTGGGCGCCTTG
ATGGCGGCCCCGATGAGGCTGCTCCCCGTGATGAAGATACCCCATGCCGCGCCGAGGACG
GAGACGCCGATGGAGACGGCGATACCGATTGCGGAGAAGGTGTAGGGCGAGATCTGCACC
AGGGCGCGCGCCCACGACGACGAGTCCGACGACATCTCCGCGCGCGATCTGTGTCTGTCT
CTTCTCGCTCTCCCTCAGCGTGGCCGCGACCGCGAGACTGGATCGGGGAAGGAGGATTGT
GTTGGGGGAGAAGAGCCGGGTCGGCGCAGAGAGGACGAGAGGGTGCGTGCGGTGCGGGTG
GCGGGTGCGATGCGAGCCCGTCAGGTGCGTG
>contig_156
CAAGTAATGTTTAATAATTAATTAAGATTCAATCCCGGTGAGCTCAGATCCTTCTTATTG
TCCACTTGGATCTCAGACCTCCAACAAACGAGCTTTCTCGTTCAGAATAGTTCCAGACCC
TTCCCATAGCTCCCACAGCTCATTCCGTAACCATGACAAGTACATGACAGGCCCCAGTGT
TGACGGCACCAGGTACAGTAAGGCTGGTTGGGGAGACTGAGACAAGATCCCGGCAGCTAG
TGCAGCTACCAAGCCAATACCATACCCTGTTAGAGCATACCACACATAATTCCGCCGTCT
CAGGGGAGACACGTCTGATGGAACAACGTTCACATCCTTTAACTTCCGGTTATCAAAAAA
GAGTACCAGAGCTAGAAGCATCCCTGGAATGGCCATGTCTCCAAGGCCAAGCATCATGTA
ATCACCAGGATTGCTTCCTGGAACAATCCCACCCAACAAATTCCTAGGAAATACAAGCTT
GACTGGAAGCTCCAGCTTCTTTGTAATCAATTGCAACCCAGGCAGGCTGAGCTTATTTGC
TACTGTGTGAACAGGATTAGATGCCTTCTGAGTGGCAACAGAAACCATGACATTTGCTCC
AAAGAACCTTTCTGAGAAGAACACCCAGAAAATATCATACACAAACAAGCAGGCAAGAAG
CAGTGCACAGATCTTTATGTTGGGAAGCCTCACATGGCTGACAAACGCTATACATATGGA
AATCCCCAGTAGGTTATTTAGCATCCAATGCCCTGAAACCAACCAAGCTAAGACTGTGGC
TATGCAGAAGAGCATCAGCAAACCTTGCAACCGTGTAAATGACTTCGAACAACATCTGGA
CATGAATGGGTCCATTAGATTGAATCGTGCCTTGAGATAGGTGATGTGTGGAGACAGGCA
AAAGAACAGTGCCAATGCTGAGGCCACAGCAGTAAAAGCTGTCACGAGATGTGAAACAGA
CGAGAACAAGTAGAACATCAGCAACAGACTGCACGAGCTTGCAAGGGGAATCATTAGAGC
CTGCGAACGATCCAATGTAATGGAAGCCTCTGAAAAATCCAAGTTTCTCTCCATCTCTTT
GCCATAGTCCAGAGCTCGTGATGCTGATGCATAGGCCACAGAAATGGCTGTGGCAATGAG
GGCAACTGATGCCGGGTCGAGCAAGTAGGTCAGCTTCCACAAGGATTCCATCCTATGGAA
AACTAATAGCAGTCCACTCTTATTCTATGTTTTGACTTACGCAGATATCTTCCACCTGGT
GGATGCGCCGCACCTTGGGTAGTCCAATGGAGGGCGGACAACCCAGACGGATCTTGCGCA
AGCTGAGGAACC
>contig_157
TCCCCCAAATTGGACTACCCAAGGTACCTTGGTAGTCAGAGCATAGAATAAGGGTGGACT
GTTATTAATTTTCCATAGGATGGAATCCTTGTGGAAGCTGACCTACTTGCTCGAGCCGGC
ATCACTTGCTCTCATTGCCACAGCTATCTCTGTGGCCTATGCATCCGCATCGCGTGCTCT
AGATTATGGCAAAGAGATGGAGAGAAACTTGGATTTTTCAGAGGCTTCCATTACATTGGA
TCGGTCACAGGCACTAATGATTCCCCTTGCAAGCTCATGCAGTCTGTTGCTGATGTTCTA
CTTGTTCTCGTCTGTCTCACATCTTGTGACTGCTTTTACTGCTGTGGCCTCTGCGATGGC
ACTGTTCTTTTGCCTGTCTCCGTATGTCACTTATCTCAAGACGCAGTTCAATCTAATGGA
CCCATTCGTGTCCAGGTGTTGTTCAAAGTCTTTTACACGGTTGCAAGGTTTGCTGATGCT
CTTCTGCATAGCCACAGTCTTAGCCTGGTTGGTTTCTGGGCATTGGTTGCTAAATAACCT
ACTGGGAATTTCCATATGTATAGCGTTTGTCAGCCATGTGAGGCTTCCCAACATAAAAAT
CTGTGCGCTGCTTCTTGCCTGCTTGTTTGTGTATGATATTTTCTGGGTGTTCTTCTCAGA
AAGGTTCTTTGGAGCAAATGTCATGGTTTCTGTTGCCACCCAGAAGGCATCTAATCCTGT
TCACACAGTAGCAAATAAGCTCAGCCTGCCCGGATTGCAATTGATTACAAAGAAGCTGGA
GCTTCCAGTCAAGCTTGTATTTCCAAGGAATTTGTTGGGTGGGATTGTTCCAGGAAGCAA
TCCTGGTGACTACATGATGCTTGGCCTTGGAGACATGGCCATTCCAGGGATGCTTCTAGC
TCTGGTACTCTTTTTTGATAANNNNNNNNNNNNNNNNNNNNNNNNNNNNNNNNNNNNNNN
NNNGAATTATGTGTGGTATGCTGTAACAGGTTATGGTATTGGCTTGGTAGCTGCACTAGC
TGCTGGGATCTTGTCTCAGTCTCCTCAACCAGCCTTACTGTACCTGGTGCCATCGACACT
GGGACCTGTCATGTACTTGTCATGGTTAC
>contig_158
AGCAACAACATCCATGGTAGACCCAGCCTCCCTCTGCTCAAGGGTCTCACCAACACATGC
AATGACCTTTAGTCCCTGAGACAGGGCATACGCAACCTTGTCTCCAACAAATTCATTTGA
TTCTCCCAGCAGAGCTCTCCTTTCAGAGTGTCCAAGAATGACCCAGGGAACACCAAGGTT
GACGAGCATCTCAGCACTGACTTCACCAGTGAAAGCACCTCCCTTCTTCACCCAGCAGTT
CTGAGCAGCAACATGGAACTCTTGGCGCAGCTGGCTCTTGACCACAGGAAGGAAGACATA
AGGAGGGCTGACAACGACCTCGACAACATCTGAAGGGGGAACCTGTCCTTCATTCAGGGT
TTTGACAATCTTCTCGACCTGATCTGTGGTTCCATTGCATTTCCAGTTGCCACCGACGAA
GAACTTGCGGCCCATCTCGGCGAGGTGTCGATTAGATTGGGGTGCGGAGCTTCGGACGGC
GAAGAGAGAGAGAGAGAGGGAGAGAGAGAGAG
>contig_159
AATGACCTTTAGTCCCTGAGACAGAGCAAAAGCAACCTTGTCTCCAACAAACTCATTTGA
TTCTCCCAGCAGAGCTCTCCTTTCAGAGTGTCCAAGAATGACCCAGGGAACGCCAAGGTT
GACGAGCATCTCAGCACTAATTTCACCAGTGAATGCACCTCCCTTCTTCACCCAGCAGTT
CTGAGCAGCAACTTGGAACTCTTGGCGCAGCTGGCTCTTGACCACCGGGAGGAACACATA
AGGAGGACTGACAACGACCTCAACAACATCTGAAGAGGGAACATTTCCTTCATTCAGGGT
TTTGACAATCTTCTCAACCTGATCTGCGGTTCCATTGCATTTCCAGTTGCCACCAACGAA
GAACTTGCGGCCCATCTCGGCCGGGTGTCGATTAGATTGGGGTGCGGAGCT
>contig_160
TGTACCTGGTGGACTACGCCTGCTTCCGCACGGCGTCCAACTGCCGCGTCCCCTTCTCCA
CCTTCCTGGAGCACGCGAAGCAGGTGCCGGTGCTCAACGAGCGCAGCATCCGGTTCATGA
CCAAGCTGCTGGAGCGCTCGGGGCTCGGGGAGGAGACGTGCCTGCCCCCCGCGCACCACT
ACATCCCGCCCTACAAGTACTGCACCATCGACGCGGCGCGCGGCGAGGTGGACCTCGTCG
TCTTCTCGACGCTCGACGACCTGTTCGCCAAGACGGGCGTCAGCCCCGGCGCCATCGACA
TCGTCGTCGCCAACTGCAGCCTCTTCTGCCCCACGCCGTCCTTGGTCGACATGATCATAA
ACAGGTACGGGCTGCGCAGCGACGTCCGCAGCGTGCACCTCTCCGGCATGGGGTGCAGCG
CCGGGCTCATCTCCGTGGGGCTCGCCAGGAACCTCCTCCAGGTCGCTCCGGAAGGCACGC
ACGCGCTGGTCGTCTCCACGGAGACCATCACGCCCAACTACTACGTCGGCAGCGAGCGTG
CCATGCTCCTTCCCAACTGCCTCTTCCGCATAGGCGGCGCCGCGGCGTTGCTGTCCAACT
CCCCGGCCAAGGCCAGGTTCCGGCTCAAGCACGTCGTGCGCACGCTCACCGGCGCGCAGG
ACAACGCGTACACGTGCGTGTTCCAGCAGGAGGACGACAGCGGCAACGTCGGGATCAACC
TGAACAAGGACCTGATGACCATCGCCGGGAACGCGCTCAAGGCCAACATCACCGCCATGG
GACCCCTCGTCCTCCCGGCCTCGGAGCAGCTCCTGTTCGCCCTCTCCTTCATCGCGCGGA
AGGTGCTCAGCGGCAAGTTCAAGCCGTACATCCCCGACTTCCGCACCGCCTTCGACCACT
TCTGCATCCACGCGGGCGGCCGCGCCGTCATAGACGAGCTGCAGCGCAGCCTCAAACTGT
CGGACGAGCAGGTAGAGGCGTCCAGGATGGCGTTGCACCGGTTCGGGAACACGTCCAGCA
GCTCGCTGTGGTACGAGCTAGCGTACATCGAGGCCAAGGGGCGGATGCGGAGGGGTGACC
GAGTCTGGATGATTGGTTTTGGGTCCGGTTTCAAGTGCAACAGCGCGGCGTGGGAGTGCA
TCGCGCCCGCGGCGGACGCGCAGGGACCCTGGGCAACGTCCATCCACAGGTACCCGGTGG
ACATTCCAGACGTGCTCAAGCACTAACTAGCTTCTACGTCCATCAACAGACAACAGTTGC
TTCCGCTCACCCCAAACAAAAAAAACAACTCTTTTAAGGCTAGTTTGGCAACACTATTTT
CTCGTGAGATTTCCTATTTCTGAAAGAAAATGAACTAATTTCTCTTGGTAAAACGAACTT
TTGGAAAAATAGGGTTTCCAAACTAGCCCTTA
>contig_161
TCCACCCTAACCGAACATGGCCTAAAGATTTTTCAGATGTATGCGTCTCCACATCACAAC
TCAAGGGATCAGAGTCAATTCGACTGGCCATAAGCTAGCTACGATATACAACATTCCGGA
AGTCTTGCTGAACCGTGGCACACCATGGAGGTCAAGGAAAAAAGAAGTACATGGCTACCT
GATTTGAAGGTGACAAGAAGTAGAAAACACCCTACGCTTCCTGATCACCCCATTTCTCCT
TGGGTATCTCACCAGCGTCGGTGATCACCGCCTTCTTCCTTGGCTTGCCATTGTAAGTCC
CAGCGCCCCCTTCTATGGCGTACACGGTATCCATTCCTTGGATCACCCTGCCGAAGACAA
CATGCTCCCCATCCAACCAGCTTGTCTTGATAGTAGTTATGTAAAACTGAGATCCATTAG
AATCAAGTCCAGAATTCGCCATAGCAACAACCCCTGGATGTGTATGTTTTACAGTGAAAT
TCTCATCTGGGAAGATGCCTCCATATATAGACTCACTCCCTTTACCGTCGCCTCTAACTA
TGTCACCGCCCTGAATCATGAAGCCAGGGATAATACGATGGAATGGTGTTCCCTTATAGT
GAAGAGGTTTGCCATTGGACCCGACACCTTTTTCACCTGTACAAAGAGCCCTAAAGTTTT
CAACTGTTTTTGGAACGACCTCCCCATAGAGACCAATAACAATTCTACCTATGTGTTGGC
CATCAATTTCTACATCTAGGTAGACCCTGTGAGTAACTGCTGGTAATTGAACCTCTGCAA
CGCCCTGGCGACGGGAGTAGGCAGAGAAGGCGAGGAAGAAGGCGGTGCAGGCGATGAAGG
CGACGACGGCCTTCCGCAGCATAGCGATAGAATTGTGGAGAGCTTGGTGCGAATCCGGAA
GAAGTTGCTCGCGATTGAGGGGTAGCGGCGGCGACGGGATCGGCACCCTACGCTCCGGTA
GACCGGGTCACTCCTCTTTTTTAAGAAATCATTTTCCCCTTTTCCTCGATGGACGGGACG
GCCCTGGATTTTGGTTGGTTCGATTGAG
>contig_162
AAAAAAGGGCATCCCATGGAATACCTAAGAATACCCCTGCCGCCGCCCCTGTTCTTCTCT
TACAACTATGCCCGTGAGCAGGGAGGGTTTCACACCTTGCGTGCGTTTATGCGGCTTCGG
ATCTATCCGCGGGCAATGATTGTACGATCCTTTCGAAACACGGGATCTGTGGGGGAAGGT
TATCCGGACCAACTATCCCGAATCGGCAGGGAGCAGTCCACACTCTAACCTGATAGCTTC
AAGGAGCTGAGGTGATATGACCTCCTTTTCGCCTTCGTCTGTGCTACTTTCCCTTGAGCT
TTTCTGGGCCACGTCTGCGCCCCAGCCTCTGTACAAGATCACTTTGTTGGTTTCTCGTGA
CACTAGCACCGATCCTGTCGCCTCCTCGAGTTCCGATATCAGCTGCTGAATCGGAGTCCC
GTCCGCTCTGTTCTTGATGTTCACGATAGCAAGAGGGTGCTTCTTGAAGTGCGTTTTTAT
GGTTTTTGCAACTCCGGTGATGGCATTGTTCCTCCCTATGGAAAGTACAGGTCTTTTCTT
CATTTGAAGGGCTTGCTTCCTTAGCACAAGCCTTTCTTGATTCGAGAGCGGTGCGGCTCT
CAAAGGCGATACAGAAGCAGATTCCGCATCCAATTTTGGCGCATCCACGACTTTTGAATC
ACCTTCGTAGTGACCATCAGGATTGGATGTCACAGTAGAGCTACGTTGGTTTTGATGTCT
GATCAGATTATAGGATGAAGCTGCAATTGAACTCCCAGTCAGACATGGACCTGCAGTCGC
AGAAGAATCATCTTCAAGCTTGTTGAAACAGACTTTGCTCTGCATATCTTCCACAGGGAC
TCCAGACTTTGTTAAATCTAAGGCTCTATCAATCTCAACTGATGTGCACTTCTCAACCTC
AGGCTCTGAACTCATGGGAGCAACTTCAGGCACTTCTTCGTCTTGCTGCTGTAGTGTTAC
AGAGTTGACACTAGGATCATGCATGTCCTTGTGATAGTAGCTGGAATTCATCTGATCCCT
CAAGTAGTCAATGTTCTTTGACAGCTTAAGTACATGAACCTTAAGGGACTTACAACGTTG
GTTTTCCAGGGAACGCTTCAAAGCATCCCTTTTACTCAACAAAGTTTTTGGCCTGAGTTT
TGATGGTCTCTTGTAGTTCTTTCCCCTATATACTATTATAGCATGCCCTTTGCTCACTTT
TTCCACTGCCACCAAAATACCGCCACTCTCTGCCTCTAGAGTTCGAGCAGCGTATTCCAC
ATCTTCAAGGCGGTGTTCTTTGCATATAATCTTCACAAGTTCTCGATACTTCCAATGAAG
ATGCATATTTTCAATAGTTCCGTCAAAAACTCCCCTCCGACCTAGCAGCAGAAATTGTTT
CATCTTCAATCCAACTTTCCTCAACATGTACCTCTCATCTTCTGATATAGTCTCTCTAAC
TTCAGCCTTTGAAAGCGGAGATGCCTTTTCTAGTTCTTCAATAAGTTTTTCAGCTTTTGC
TTTCTCTGCTATGGCCTGAGATAATCTGGTTTCAACATCCTTCGCAACAGTATTAAGAGA
TTCAGCTCTATTCTCTGTGACAGAAGTTCCCTCTTCACGAACCTGTACCGAGACATCACT
TGATACCTTCAGTACAGAGTCATTTTGAGTAGGCATGCTTTCTTCAATGCCAGGCTTGGC
CTTGTAGATTGTAGAACTGCCCAGCTTTCTGCGTTTTTCTATTGCCAGAGAGACAGCTGG
GGGGAGGAAATCTTTCCCTCTGTAGAATACAATCGACTCCTTATCCCTTGATAATAGGGT
TCCACCTGTCAACTCCTTTACTTCTTCAGTTATGAGCTCACTGTCAGTGTTGTGTGCATC
TCTCTTGAGTGCAATCTTTGCTACCTCGCATCTTTCCCATAGCTTGATCATGGATGCAGC
CAATCCTTGAAGGTTGCTGCTTCTTCCGAGTGCATAGTGGAAGGGCAAGGCATGAGCTAG
TCTCCTAAGGATAGTCATTTCCCTGTCTGTTAGCTTAGGCGGCACACCGGAAGGAAGCAG
GCGAAAAGGCCTACGGTATCCTGGCACAATAGCTGGCAACAGATCAGCATCCACCGGAAG
AGGATCATATCCCCACCAACCAGAAAACCTTGGACCCAACCCATCCAGTAATTTATCCGC
TTCCTCTGCAAGTTTGACCTCCCCAGGCAACTGTAATCGAAACTTATTTTGAGATCCAAC
ACCAGCCACTAAGGATGAGCGATCTCTAGGACCAAACTTATTAGGACTATCAGGATGAGT
GTTTTCCTGCAATCTCACATGCTGCTCGTTTGGATTTCCAGCTCTAATGTCTAAATTTCC
CTCATCTGCATCAAAAACAAGCCGTTTGATAGATGATACCGGGTGATTTGTATCTTTCTC
TCTGCTTAAGCTCTGATTCAAATATTCTATAGTCTGACTGTTCCCCTCTCCAACATGAAT
CTGTTCTGCGCATGCTACAACAGGATTCTCACTACTCTTCTCATGACTGCTACCATGCTG
TGAACTAGTCTCATCCTCGTCCCCAGAATTGCTCTGATCTGATGATTCTTTGTCGAGAAA
ACTATCCACCCTTTCGCTGTAATGGAAGTAAGGATACGTATAGTTGGTTCCTCTGTACAA
TATGATGATACTCCCAGATCTCCAAATGACCAAGCCTCCAGTTTTCCTCTCGAGAATCTC
GTGTGTGCGCCTCATGTTCATAGCCCAGACATCCTCGCACCTGAGCTTCACGACTTCCGC
GTTCCGCCACCGCTCGTGTATCCCATTTACGATCCCCTCGGTGATGCCCGCCTTCCCCAC
CTTAAGCCGCTTCCTCACCCTGATTCCGATCCCCTGCAGCCGTCGCAGTTCGTCCCGCGG
TAGCGCCAACTCCGCCGCGGACGGCGGCGCCGAAGGTGACCCCGACGCATCGCGCCCGCG
GCCCCTCCGCCGCTGCCGCGAGGTGGAGCTAGCCTCACCGTCGCCCGTGGCCCAGCTCGG
GTCTAGGGTGGAGCCGACGCGGTGGCGCGGAAGCTGGGCCGGGGTGGGCACGAATATCTC
GCCGGGGGAGGGGGCGTCCCCGCTCTTGTTCGGGGCCGGAGTGGGGGGCTCGGAGACGGT
CTCGAGGTAGCCGAGGCTACGGAGCTTGTCGGAGATGCGGCGGAGCGCGGACTTGCCGAG
CAGCTCCGGCGAGGTGGACGCTGAGGCGGAGGCGTGGACGGGACGGAGGCGGGCGTGGGG
TTTGCAGGCGGAAGTCGAGGGCAAGGAGATGAGGAGAGGAGAAAAGTGCGGGGAGAATGA
GAGGAGCATTTGGGTGGGGAAGGTAGTGGAGGGAGAAGTCGGGTTTAACTGAGCGCTGGC
CTGCTCGACGGTGGGGAGGAGGATAAGCGTCGGGAGGTGGGAGACGGAGGAAGGCG
>contig_163
AAAGTATAACACATTTAGCCACGAATCAAAGAGCCCTTTAGTCTACCTACATCACGCCTT
CATATTACACCGGTGACAAGGGTACAGTATTCAGTGCAGCCACAATGCAGTCAGCAATTA
GGGGAACACCCAAACTTCTGATTCCTAAAAAAGGTTACAAAGGAGTGCTAATGTCACCGA
TCATATAGTGTATATATCCAGTGTGTTCACAAAGGACCAAGTGGAGGGATGGAGTAACAA
CATCGAAAACAATCAACCAGAATCATCGCACTCCAATTTCGCTGATACAAATAATTTACG
CCTGCAATGAATCAATGACGTTCCTCCGGTCCACAACTCCACCCTAAAAGATGCTCCCAT
AATCCTTCCTTGTCGTAAATGAGTGCCCTCTTGTTCCTCCCCAGGGCACTCCATCGCCCA
TGCCAAAACTACTAGGCCACGCAGGCTGCCCATTGTGATGGCTTCCCATTGGCCGCATTG
GACTGGAAGTTGCCTGATTATATCGCTGATGGAGAATTGGCTGTCCATGACGAGGACGGG
CATTTTGCTGAGGATAATTTTGAGGGTTGTAACCACCGTAGTTGATGAGAACACTGGAAT
GGGCACTCACTCCTTGAGAGGACACATGAAATAATTGATCTCCTCTTTGGTTTGTCGGTA
CAGGGTTAGATGTAGCAAAGATGTGGTCTTGGCCAGTTGCATCTCCAAAGTGGAGGTTGC
TGCTTAGATCAGCTGACAGTGAATTGTCTTCTTGCAATAGTGACTCATCACTATAATTAG
GGTCCCAATTAGCAGGATCAAGTGTCGATGAAGCTGAAAAGTCAAATGATTGTGACGGAG
CCTTCGAAGGCACATGACTAGACGAGGCCTCCAAGGAAATACCACTCCTTGAACCTATTT
TTGGTCTCCAACCAGAATGATAAGAACTAGGTCCCGCTGCATTATGAGAGTGGCCTGTAT
GTCCTTGAGCACAGGCATCAGAATGACTAAAGCTGACACCATCTCTAAAACGCCCTTGTC
CATGCTGAGATACATAATCATGTGGTGGCATTGGCAAGTTTCTCCTCATGTTGTATGGGC
CCACTGCTGCAGCTTTTCCTAACGGAGAACCATGAATGACTCCACTTGCAGGAGAACCAG
AACCATGTGTCCCAGTAGAATTAGCTGGGATTTGCATATGGTAGTTCGGTGGGGTAAACT
GTGATGGACTGGCTCCAACAGACATAGGCCCAAGACTACCAGGGCTCAATCGAATTCCTC
TATCATGTGAGAGACGCATCCTTAGTCTAACATCTGGACTAGGGCCAATTTGCGTTAATC
CAGAAGAACCTAAGGGTGAGTAATACATATTGATAGCATTAGCATCACCAATGCTTCCAT
AGCTGTTACCAAAACCAGCATTACCAGTATAGCTGCCATGGCTACCAAAGCTTCCATAAC
TACTCCCATAAGAAAAAGGAACCTTTGGAGGGTAGACATTATTCAAAGGTAGGTATCTGT
TTACACTTCCAACCTGCGGGGAAAGACCTGAATGTAGCCAGTGCCCCCCTCCAGGATTGT
GATCAATTGCTGCTGCACGAGCAACAGGAATTCTTGCAGTCTCGGGTATTGGCTCATATG
GACCAGTAAACGATTCTCCTGTTATGAATGGTAGAGCCTGCAATGGTGACCATCGCTTAT
TTGGATCAAATTCAAGGAGTCCCTTCAAGAAATCAACTAATCCCAAACGATCTGTTTTCT
CTGTCTCTGCCAGTTCAGAATTGTTCCAAGGATAGGTACATATGAGTCTGTCAAGCTTCA
GGTGTGGGAAGTACCACTTTCCCATCTTTGGCCTCTTGGAATCTCTCGCTTCAACCTCTT
CTTCACTTAAAATTCTGTATGCACTAGAAAGACCAATAGGTGCCGCATTGCCAGCATATA
TACTTCCAACATGTTTAAAAAACCTTACAGTGTTTTTAGCTTCCCTTAGCAGTTCATCTG
GTGGTTGGCCCCCGAGAATTTTCACCATTCTCTGAAGCACATCATATTCTGTTGCTCCAG
GAAACAATGGCAAGCCTAGAAACAGTTCAGCAACTATGCAGCCGAATGACCACATGTCGA
TCGCAGTAGTATATGGATAGCCAAGGAGAACCTCTGGAGACCTGTAATAGCGGCTCTGAA
TGTACGAGTAAACTGTTTTACCCTCCAGGCACGCTGATCCAAAATCAATAACTTTCACTG
CTGCAGCTGTTGCGACGCTGGGAGCTAACAGGATATTTTCTGGCTTCAGATCACAATGAA
TTATTCCAGCTTCTCTCATCACAACCATGGCATCCAATATCTGTTTTGAGAAGGCTTGAA
CATATTTCAATTTCAGACCTCTTAAGTGATTCCTTTTGAGCAGTTCATACAGGTTTTGAC
CAAGCATCTCAAAAGCTATGCACAAATGATTTTGAAATGACAAATAATCAAGCATACGGA
CAATGTTATGCTGATCATCAGGATCAAATTTCTGATTTAACGTTCTTAATAGTGAAACCT
CCATGATAGCTTGATGGTAAAATGCAGGCTGGTTTTTTATCACCTTCACAGCAACATAGT
CATTAGTTTCTGTGTCCCAGCACTTGACTACTTGACCAAAAGTTCCCTGCCCAAGCATTT
CCTTGACAATAAACCTTCTGTTTGACATCTTATTAACCAACTCCAAGTTGACGTACAATA
TGAGGTCCCAATTTGCATTGTCAAGCCCATCATTGTGGGCTGGGGTAGAGGGATTGGTGA
GGAAGCGTTTTGGATTTAGAACCTCTGAGTACTTAAACTCAGGATCACATTCTAGATATG
TCTGAATGATGCCTGCTGTTAATCTTGCAACAAACGGTTTCCGCCTGACCCCATGAAGGC
TGCTGACACGGGCAGCAGCCCCATTGGCGGAGGCCGACGGGGACGGCTCCAGCGAAGCAG
CCGCCGCCGCAAAACGGCCGAACGCCGTGGCCTCGCTCGGCCTCCACGGCGGCGCCGCGT
CCTCCCGCCTTCCGCCGGTGCCGCCACTCCCCTCCATACCCAACCAGCTACACCCCAGCT
CTTCAATCTCTTACTGAAGAAAGCCTTCGCCTCCGCCTCCACCTCCAATCGCGACGGTCA
CAGCATCCACGGGGGCAGCCGAGAAGCGGCCGGAGGAATCCAGCTCCATCCTATGCGGCG
GCAGCCATTCCAATGCTCCGTGATCCAACTCCTCTCCGGTCAATCAGAATTGGGGCAAGG
ATACGTCCAAGCCGGCGGGGGGTATATCGACTATAGGTTGGACTGGACTGGACGCCGGAT
TTGGGATCCCTTCCCTCGCAAGACTAGGGACTTGGGATTGGGTCTGGACTCTGGAAGAGG
ACCGCGGCGTGGAAGGGAGAATCAAACCACAGTCGCAGTCCAATCCAATCCCCTCGGCGA
TTTCTTCGATTTTTTCCCTCCTCCTCGCCTCTCTCTCCGCCTCTATTTTCTTCCCTCCTT
TCCTTGCGGGCAAGATATA
>contig_164
TCAGAGTGGGGGTTACTGTGTCAGAATTTAAGAAAACAGACGAAATTCTTAATTCAACGA
CATCTTCAAACTTGAGCAGGTGTTGCCTCTAACGCCTCTTTACCCGTGATGCCTTCTTTG
AGTTCTTTGAAATATACTTCATAGTCCTTTTCAGGAGGAGGATTTGCAGGGTCAATCACA
TACGGTTCGCTGAATGGAACAGTGCTCTTGACCTCGAAAGTTTTGCCCACAGCATCTGGG
CTTGCCAGAGCTGCTACACAAATACGGGCAACTTCTTCCCTTGATATCTTTCCTGTGATG
TTGTCCCCCTGGTCAAACATGAGATCGGCTCCAGCTGGTTCCTCAGTTAATGCACATGGC
CTTACAATAGTGTACGGAATACCGCTTTCCCGAATTAAATCCTCTCCCTTCAACTTAAAA
GTTAAAATGGAGCCAAGCTCTTTGTTCAATCGAACAGCAGGTGGCTGCTTGCTTAAATCT
AACCCCGGTCTTTCAGGTCTTGTAACTCCCGCAGAACTCACATGAACGAACCTTGGAGTG
ATCGGCTCATTGATGTATGCTCTAATACTCGAAAAAGGAAGCTCAAACGGACCTTCAGTA
AATGTTGGGTTGAGTATTCCATCGTATTCAAATTTGCTAAACATGAGTTGTAGTGAAGTA
ATGTTGCTTGCATCGAAGGGTGGAGCATCAGTCACAGTACGAGCACGGAATACAGGTTTC
AGAGAAGAGAAAGGTACTTTAACACTTTGCCATCCCCCCTTAGTTGTGTTAAAACTTGCT
GTATAGCCAACAGTATCCCATTCATAGCTAGTCCGTATAATGAGTTTATACCGTCGCCCA
TCACCATTAACTCGTAACTCAATACCATCATATGCTGACAGGTCCTCTGGCACAGTAAAA
TTCTTTGTCCTTATACTAGTAAACCCACCATTATTTGAAGTAGATACAGTCCCTTTGAAC
AACCCAGTTGGTCCACTACTTTCACTTCCTGTTGGCAAGATTTGGAATGTACTTTCACTA
ACACCACCCATCACAACGTCATCAAGAGCTCCCCACACAATCTCTCCAGATAAGTTGCCT
TTGAACCCAAATAGCAGTTTCCCTTCACTCAGTCCAACACTACTCTTTATGGCATTAATC
AAGTTTTGCATTCCGAGGTACTCAACCATTTCAGGTGAAGGTCCCTTGATCTCAGGTTCG
AAAAATTTGATGCCTTGTTTGTACTTCTGCCTGTCTGGTGTATCACCTTCCTTTGGCCCC
ACTATGACAGAGACTGCATTGACTACTTTTTTTATCCCTTTGAATAGCTTAGGATCAAGT
GTATCTTCCTTTGTAACATCTCCTATGATCAGAGGTACATCCGGCCCCAACATGCTCCTT
GCCTTGTCTACATTTCTAGCCAATACTCGAACAGGTACTCCCTTCTTCTGCAGGACGTCC
ACCACCCGTCGCCCAACACCACCGGTGGCTCCAGTAACCAGCACCACATCTGATGTTTCC
ATTTTCTTTGGCGCTTCACTAGAAGCAGGTCCAGTGAAACTGCTGATGATAGATTCTACA
ATCTTGAGAAGGTTTGGAGGCCCGTTGAAGAAATACAGCGTCTTGACAAATCTGCCGATG
TCCCAAGGTTGTTGCCCGGCAAAAGCTATTACCTCTCTCCGCGACAACCGTGACGACGCA
CGGCTATACGTGATCCGT
>contig_165
ACTGAAATTGATTATCAACCTATATCGCCCTCCATTTGCTCGCAACAAGTAGCTCTCACT
TTTGAGTACTTCTGTGCCTGACGATCACAATGCTGGCAGCAATGACTTCTCGCCTTCTCC
AAGACTTAAACACCACATGACTGCAACCCAACACTAATCTGTTGACATGTCAAGGACAGA
CATAACCAGAAACGGCTTTTATTTAGGTGGCACCATATGTATCTTCAAGAAGCAAGCAGG
ATTGGTGTGGCCTGGAAAGTG
>contig_166
TTCTTGTAAAGAAAGTGCGCCCCCTTTAGCCTGACGAGCTCGGAACGGCACTACGCAATA
CATCTCATCATCACCACACGGGAGAACTTCTGCCGAGACCTTACCTGGATGGACGCTCGA
CTCTCTCCGGAACTCAATCTTGCCATTGCTCACGGCGAGGACCGCACACTTCGCGGGCAG
CTTCTTTGCGCAGTACTTTGCAACTGAGTGCGACGACGAAATCGCACGCCTCTTCTTGGC
GACGCCGAGGACAACCTTTGCGGCCCCGAACAGGCTGGCCTCACGAACTAGCGCCTTGCG
CACCGACGAGTCCTTGCAAATCTTCAGGTTTAGATTGATCTGCTTGAGGTTGCAGAAGCC
CTCGTAGACGGCGAGCATGGCGTCGAAGTCGACCGCCTCGGCGGCGGACGGCAGCGCGAC
GTGGACGGCGACGACGCGGTCCAGGGGCGCGGCCACATTGACGAGCACCCAGGTGAGCAG
CGCCCGGCTCTCGGCGTCCGCGCGCACGCCTACCAGCACTGTCCTCCCCTCCGCCTCCGC
CTCCGCCTCCGCCTCCTCCTGAACGGCCGCGGCTGCGGCGGCGTCCATGGCCTCGGCCGC
CGCCGG
>contig_167
AAAGTCACGCGTGGCGTCACCCTCACCGTCATCTTTAGGTTCTTGTAAAGAAAGTGCGCC
CCCTTTAGCCTGACGAGCTCGGAACGGCACTACGCAATACATCTCATCATCACCACACGG
AAGAACCTCTGCCGAGACCTTACCTGGATGGACGCTCGACTCTCTCCGGAACTCAATCTT
GCCATTGCACACGGCGAGGACAGCACACTTCGCGGGCAGCTTCTTTG
>contig_168
TCTGTCAATCCTTGCTATGTCTGGACCTGGTAAGTTTCCCCGTGTTGGGTCAAATTAAGC
CGCAGGCTCCACGCCTGGTGGTGCCCTTCCGTCAATTCCTTTAAGTTTCAGCCTTGCGAC
CATACTCCCCCCGGAACCCAAAGACTTTGATTTCTCATAAGGTGCCAGCGGGGTCCTATT
AGTAACACCCGCTGATCCCTGGTCGGCATCGTTTATGGTTGAGACTAGGACGGTATCTGA
TCGTCTTCGAGCCCCCAACTTTCGTTCTTGATTAATGAAAACATCCTTGGCAAATGCTTT
CGCAGTTGTTCGTCTTTCATAAATCCAAGAATTTCACCTCTGACTATGAAATACGAATGC
CCCCGACTGTCCCTATTAATCATTACTCCGATCCCGAAGGCCAACACAATAGGACCGGAA
TCCTATGATGTTATCCCATGCTAATGTATCCAGAGCGATGGCTTGCTTTGAGCACTCTAA
TTTCTTCAAAGTAACGGCGCCGGAGGCACGACCCGGCCAGTTAAGGCCAGGAGCGCATCG
CCGGCAGAAGGGTCGAGCCGGTCGGTTCTCGCCGTGAGGCGGACCGGCCGGCCCGGCCCA
AGGTCCAACTACGAGCTTTTTAACTGCAACAACTTAAATATACGCTATTGGAGCTGGAAT
TACCGCGGCTGCTGGCACCAGACTTGCCCTCCAATGGATCCTCGTTAAGGGATTTAGATT
GTACTCATTCCAATTACCAGACACTAACGCGCCCGGTATTGTTATTTATTGTCACTACCT
CCCCGTGTCAGGATTGGGTAATTTGCGCGCCTGCTGCCTTCCTTGGATGTGGTAGCCGTT
TCTCAGGCTCCCTCTCCGGAATCGAACCCTAATTCTCCGTCACCCGTCACCACCATGGTA
GGCCCCTATCCTACCATCGAAAGTTGATAGGGCAGAAATTTGAATGATGCGTCGCCGGCA
CGAAGGCCGTGCGATCCGTCAAGTTATCATGAATCATCGGATCGGCGGGCAGAGCCCGCG
TCAGCCTTTTATCTAATAAATGCGCCCCTCCCGGAAGTCGGGGTTTGTTGCACGTATTAG
CTCTAGAATTACTACGGTTATCCGAGTAGCACGTACCATCAAACAAACTATAACTGATTT
AATGAGCCATTCGCAGTTTCACAGTTCGAATTAGTTCATACTTGCACATGCATGGCTTAA
TCTTTGAGACAAGCATATGACTACTGGCAGGATCAACCAGGTAGCACGTCCTCGCAGACG
GGCCAGCGCCGGCCTCCGCGCGGAGGCGTCGTGCCGGGCTGGCCGTCGTTCATTCGGGCG
GACCGATTCTTGGGCGCGTGACGCCAACGCGTCNNNNNNNNNNNNNNNNNNNNNNNNNNN
NNNNNNNNNNNNNNNNNNNNNNNNNNNNNNNNNNNNACGAGGCAAACGCCGCGGGCGCTC
TCGAGCCGACGAGCCGCACCCCGGGGGGTGAGCTCGACGAAGGCAACGTGTATCGAGCAC
GGCTTCCCGTGGGACGGGTAGCAGCACGCAAGCACTTCTCAACGCAGCAGGCACAGGATG
CCCGCACGAGCGATGGGACACGGGCGCCGGGAGTCGGCCGCACGGCAGCGGGGGTC
>contig_169
GCTTTGTATCTGCTTCCTCAAATGTCTTATCAATAATGCCTTCAATAATATCATCTGAAA
GATTCATTCCTGATTCAGCAAGTGTTGCGACCACCATTTGCTTGACCTCCTGCTTTTCAA
TGAAACCTTGTTGCTTGAGATCATACAATTTGAAAGCAAAATCAATTTTGAAATCGATTG
GTGCACTCGGATGGAACACAGAAAGGGCTCGAGCAAATTCCTCAAACTCGAGAATTCCAT
TGTGTTTCGTGTCAAACAAGTCAAATACCCGGTCAGCAAACATGCTATCCTTTCTGTTGG
TCTTAAACAAGGCTAATTGGAATTCTTCCTTGTTAATCAAGCCATCATCAA
>contig_170
AAGGGTTCCTGAAGCCGTCGTTGAACGGATTGGGGAAAGAGGATGAAACGGTGGAGTTCT
TCGTGTTTTTGTTTTTTTTTTCCAGGAGCGTTTATTTACCTTCTTTGTTCTCATTTTTTT
TTCCTATATATTAAAGGCGAGCTGCTCTCTTGAGCTGTACACGTCATCCTTTTTTCTCCT
CCACAGGATCGAGAATCAACTATCGGCCTCTTCGGGTATGGCCCGCTTGACGGCTTGCCT
TCCGACGACTCCACGGGACGCGAGCGTTCCAGACGCGAAAAAAACGCAGTGCCACCGCTT
GTTCCAGTGCTCCCCCTCTCCCTTGCTGGTTCCAGCTGACCAGCTCTGTCGGACTCCATC
TCGTCCAAAGTCGGACCTTCCCCCCAGCAAGCGAGCGTCCGAGCG
>contig_171
GATCGTTTAGAGGACGCTGCTGGAGTAAATAGAGAACGATCTGATCCTCTAAATTTAGGG
TACAGAACTCTTTAGAGTTTCTTGTTAGAGCTAGTCTAACAACCCGCAGAATGGAGCTAA
AGTGCTAACAGGATTGCCGGCTGGTATTCGGGATGGATCTAGCACCTTGGATTCGAACAA
GCAGGCGAGGAACTTATCCGCAAGGTCCCGGACCACAAACGCCATTCGCTCGAAAAGTGT
CCCGCATGACGGCGTTTATCACCTTGGGAATATGGCCACTTTGTGCCCTTTCCATAACAA
TATTCTCGAGCACCGGGGGCATGTGGCAGAATGGCGGCAATGAGTCCTCCCGGTAAGACA
CCATACGTGCTCTTCGGAGTATCATTTCAGTAAAAATATACGTCCTGGCGCACAAAAACA
GAAGTACAGACGCAGCAAAGAAGATTACAATTATTCTCTAGCGGGCTCACATGACCNNNN
NNNNNNNNNNNNNNNNNNNNNNNNNNNNNNNNNNNNNNNNNNNNNNNNNNNNNNNNNNNN
NNNNNNNNNAAACTGGTGATGACAAACATTGCTTAAAGATCCTCAGGGCCATTGACATCC
TTGTTCTCAAGTACGTCTCCATCTGGAATCTCCAACTTCACTCCAGGCTTGGCGATAATT
GTCACCTTGCCCTTGAGTGTAATTCCAGAGCCAAACCAGACATCACCAGAAACCTTCAAG
CTGTCAAGCTCAACTATGCTGGGGATGGACTTGAACCGAGCAAGGAAATTGGCAACCTTC
TTGAACTCAGGTCCAAGCTCAATTGAAGGGTTAGCTGGATTCGCTCTGGATGGGTTGCGG
ATGACAAAGCCATCAACCAAGGTGTAAAGATCAGACTGCACAAGCAATAAATCAGATGTA
GCCTTCACTGGGAGAAATCTTGAGCGGGGAACATTAATTCCAATCGCTTTGTCAAAGAAA
CGAATAGCTGCACCAGCTGCAGTTTCAAGTTGAAGGACTTTCACACCATCAACTTCCTTG
GGGTTTGGAATAATTTCCATCTTAAGTGCCTCAGCCTCTACTAGTCTCTTGACAGCTTTA
AGGTTCACCCACAAGTTGTTAGTGTTGAATATCTTAAACTTCTCGATTGATTTAAACTCA
TTCACATGCTCATCAGGTACTTGGGCAATCTCCAAAAGCTGAACTCTTCCTTCGTAAGAG
ATGAGAGTACCGCCTTTAACATCAGCCAATGTTTTTGGAGTAACCTCCATGCAGTATTCA
TTCTGGTTATTGATCAGATGGTTCAGGATCTTGATGTCGACTATAGCACCCAAGTTGTCT
GAGTTAGCAACGAAGACATACTCCTTGCCCTGAGCCAATAAGATGTCGAGTTTTCCACTG
TTATTCAAAGAGGGGAACACATCACCATGGCCTGGAGGATACCAGCCATCCTTCCCAGAT
TTCCCTTTGCTTGGAAGTGGCAAGAAGTCCTCGGTAACAATGCGAGGATACTGGCTCTGA
TTGAAAGTATGAATTTCAATGTTGGAGTTGGAATACTTCTCAACGATCTTCTGTGTGTCA
TCATGGGTATTGAAAGAGTTCATCAGAAGTAAAGGGACATTACATCCATACTTCTTGTTC
AGGGACTCGATTTGAATCACAATAAGGTCAAGGAATGTGAACCCATTGCGGACTTCAATG
ACAGACTTGGGTCCGGTGCAGCCCATGGTCGTCCCGAGCCCTCCGTTGAGCTTGAGCACA
ACGAGCTTGTCCAGCAGCTTCTTCGTCTCCTCGAGATCTTCAG
>contig_172
CAGGATCCCAACACCCGCTACCCGGTGGTTGTGCGGTTCAACAAGGTGAACTACGCCGGC
GTGTCCACCAACAACTACGCCTTGGACGAGGTCTTAGAGGTGAAATGAGTGGGGCCAGTC
TGCTCAAGGGCTCCGCGCTANNNNNNNNNNNNNNNNNNNNNNNNNNNNNNNNNNNNNNNN
NNNNNNNNNNNNNNNNNNNNNNNNNNNNNNNNNNNNNNNNNNNNNAATCATATCATGTAA
TTGCTTGCTTCATTCACCGTGTACTCAATAATCTCTCTTGCTCTCTAAAATTGTTGTATT
GTTATCCGTGGTTTTGTACATGCACATAAATCGCTCTCTGCCACCACTGTTTGCGCTCTG
CCAAGGACTCAACCTAGTTGAGCTAAAGAAAATGTTGTTTTCCTAATAAGAATAGAACTA
TTCTATCCTAAAAGACTATTAC
>contig_173
TTGGTTTCTACTAGTACCCAAAAGTTGTCAAATACTAGTATTTAAAAAAAGTACGCCAAG
GATATAGACAGGCAACTGATCTGTTCAATACTTCTGTTGCAACAATTCGATCGATCAACT
AAAATTTGAATAAAAACCTTGTGCCCTTCTTTGAACTTTATATAGCATTCAGCCAATTGT
TGAGTCAAAATCACGAGAAAAGTTCGCGAAACACTACCGCTATCAACTCCATACTAGATA
GCCTACAGTAAAAATCCCAACACAAAAAAGGAACTATTTGCTCACTCTCCTTTATGCCAA
CCATGCTCAACACATGGTCATGCATCGATCACCCCTCAATTGCTATCTGTGAAGTCCGCA
TCAATGACATCCCCATCATTCTGCGCTGGTCCGGTACCAGGGGTAGGCCCAGCCTCAGCA
CCAGGAGTAGACCCAGCAGCACTGGCACCAGACTGGTTATACATTGCCTGGCCAATCTGC
ATCACCTCCTGGTTCAAAGCAGACATGGCATCCTTCATACTCTGTGTTGATCCACCAGAT
ATTGCCTCTTTGAGCTCCTGGAGCTTCACATCCACCTTCTCTTTCACGGGAGCGGGGACT
TTATCGCCAAGCTCCTTCAGTTGCTTCTCAGTCTGGTAGACCACAGAATCGGCCTGATTT
TTTGTGTCAATTGCATCTCTCTTCTCTTTGTCCTCCTTGGCAAACTTATCGGCTTCTTCT
ACCATTCTCTCAACCTCATCCTTAGGTAACGTACTAGCACCAGTGATGGTGATGTCCTGT
TTCTTTCCAGTGCCCTTATCAATGGCAGCAACTGAGAGTATCCCATTTGCATCAATATCA
AACTTCACTTCAATTTGTGGGACACCACGAGGTGCAGGAGGGATCCCATCCAACCGGAAG
CTTCCAACGGACTTGTTGTCCCTGACAAACTCTCTTTCTCCCTGGAGAACATTAATCTCA
ACGCTCGTCTGTCCATCTGCAGCTGTTGAGAATACCTCCGATTTTGAGGTTGGCAGTGTG
GTATTCCTGGGGATAATCTTTGTCATCACTCCTCCCAATGTCTCCAAACCAAGAGATAAT
GGAGTAACATCCAGAAGAACTACATCTTTCACGTCTCCTGCCAAAACCCCACCCTGCACA
GCTGCCCCAAGAGAAACAACCTCATCAGGGTTGACCGTAACATTGGGATCTTTGTCGGTA
AGCTTCCTCACAAGTTCTTGAACTGCAGGGATTCGGGTGGATCCACCCACAAGAATAACT
TCATCTAGATCACTGACAGACAACTTGGCATCTCTTAAGGCATTATTAACAGGAGTTTTA
AGCCTGTCTATAAGGTCTGAACATAGTTCCTCGAATTTGGCTCTCGAGAGGGTTGCCTCA
ATGTGTTTTGGCCCATCAGCAGTAGCAGTAATGAATGGCAGGCTAATATTTGCCTGTGTC
AGCGTTGACAGTTCCATCTTAGCTTTCTCTGATGCCTCAGTAAGCCTCTGAAGGGCTTGT
TTATCCTTCAGAAGATCAATACCTTCATCTTTCTTGAAGTTGCTAGCAAGCCAATCTACT
ATTCTCTTATCAAAGTCATCACCACCAAGGTGTGTATCACCTGATGTGGAAAGCACCTCA
AACACACCATCTCCAACTTCCAATACAGAGACATCAAAGGTACCACCTCCCAAATCAAAC
ACTAGAATTGTTTCATTATTTTTCTTCTCGAACCCATAGGCCAATGATGCAGCAGTTGGT
TCATTTATAATACGGAGAACTTCCAGTCCTGCAATGCGGCCAGCATCTTTAGTTGCTGTC
CTTTGTGAATCATTGAAGTATGCTGGTACTGTAACCACTGCTTTTGTAATTTTCTCATTA
AGAAACTTAGATGCATCATCCACCAACTTCCTCAAAACCTGCGCAGAGATCTCCTCGGCA
GCAAACTGTTTGCCAATAGCGGGGCAGTCGAGTTTGACGTTGCCGTTCTCGTCTTTGACA
ACGCCGTACGAGACCTGCTTGGCCTCGTCGTCGACCTCAGACATCTTGCGGCCGATGAAG
CGCTTGACAGAGAAGAAGGTGTTCTCGGGGTTCACGACCGCCTGGCGCTTAGCGATCTGC
CCCACCAGGCGCTCCCCTGTCTTGGTGTACGCCACTACGGAGGGAGTCGTGCGCGCACCC
TCGGCGTTGGTGACGACGGTCGGCTTGCCGCCCTCCATGGCGACG
>contig_174
AGGAGGACAAAGAGAAGAGAGATGCAATCGACACCAAAAACCAGGCGGACTCAGTGGTCT
ACCAGACTGAGAAGCAACTGAAGGAGCTTGGCGACAAAGTCCCCGCTCCTGTGAAAGAGA
AGGTGGATGTGAAGCTCCAGGAGCTCAAAGACGCCATTTCTGGTGGATCAACACAGAGTA
TGAAAGATGCCATGGCTGCTCTGAACCAGGAGGTGATGCAGATTGGCCAGGCAATGTATA
ACCAGCCTGGTGCCAGTGCTGCTGGGCCTACTCCTGGTGCTGAGGCCGGACCTACGCCTG
GTACCGGACCAACGCAGAATGATGGGGATGTCATTGACGCAGACTTCACAGATAGCAATT
GAGGGGTGATTGATGCATGGCCATGTGTTGAGCAAGGTTGGCGTTAAGGAGTGAACAAAT
TGTTCCTTTTTTGTGTTGGGATTGTTACTATAGGCTATCTAGCATGGAGTTGATAGAGAT
AGTTTTTCGCGAACTTCTCCTGTGATTGACTCAACAATTAGCTGAATGCTATATAAAG
>contig_175
AGAGAGAGATAGCAAACTGAAGAACTCTGTTTCTCTCTCTCTCACACACACACCACACAA
TACCTATGTATGGCAGCCAGCTCGGCCTCGCTTATTATTGTTCAACCACCACCACAAGCT
AGATAGATAATAATCATATCCATGGTCGTCGATCGATGTGATCAGCAGTTGCAGGGGTCG
CACTTGCAGCCGCTACCGCAGCTGCAGCCGTGGGCGGCCTCGCCGGACTCCGCCGCGGCC
TCGACGAACTCGGGCGCGGCCTTCTTCTCCGGGGCCACGCCGAGGACGACGGTGGCCTGC
GCGGCGGTGCTCGTCTCCTCCAGGTCAGGGTACTTCTTGCCGCACTTGCAGCTTGAGCCG
CAGCCGCAGCTTGATCCGCAGTTGCAAGACATCCTCGACCTTGTGGTGCAAAAGAAGCTC
GATCTCTTG
>contig_176
GTAAAGCAAAATCTCCTGTTGCCACAATTTATCAACTTGAAAGCACAACATAAAGCATTC
CTTTTATTTAACATTGTTGCCAGGCCACAGATATGGGTAGAACTCCATCTCCGCCACCTA
TGCCTGTGGTGATGCCGCCTCAGTCTTGGCTTCCTTCTTTCCACTAAAAAGCTTGTAACC
ACCATAAAAAATAACCCCCCACATTGAGAGGCTTGCTAGAACAAAGTGCTCTTCCTTCCA
CTTGCTCGGGCTCAACGGATCTTTCCACAAGGGCACCTTCGCAGACCCATGGCCGTCTGC
GGCACCGGCAAGGCCGCGGCGAGAGATTAGGCGAGCGAGGGGGGACGCTGAGGAGAGGGA
GGAGGAGGAGGCCGCCGCCGCAACGAGACGAGACGCCATGGCGATGGATTCGTTTACGCA
GCGGTTGTCTCTAGCTTTGGTTCCTCGGCGATGGACGATGGTCAGAGCCGCGGCTGCAAG
TTTCTAGGGTCTG
>contig_177
CGTCAGTGAACCCAACTTGCAAAGATCCAGACGGGGCCAGGTGACCTCAGAGCAATAGAT
TCTATCTGGCCATGATAAGGTGTATAAGATTGGTAACCGCATATCTGGCCATCCCAACTG
AGCTAGGACAGATGAATCCTGGGTTTCAACCATAGAGTGTATGATAGACTGTGGGTGAAT
CACAATCTCAATGTCATCATATTCAGCACCAAATAAATAATGTGCTTCAATAACTTCTAA
ACCCTTGTTGAATAAAGTAGCAGAATCTACTGTGATCTTCCTTCCCATATTCCAGTTTGG
ATGCTTTAAAGCGTCAGCAACTTTTACATCTTTCAGCCTGTCAACTGGCCAGTCCCTGAA
AGCACCACCTGATGCAGTTAGAATAATGCGACGAAGTGCACCTTCGGACAAGCCTTGTAT
ACACTGAAATATTGCAGAGTGCTCAGAATCAGCTGGAAGAATTTTCACTTTGTGTTTGTG
TGCAAGGGGAAGCACAAAAGGACCACCTGCAATAAGTGTCTCTTTGTTTGCCAATGCTAT
GTCTTTACCAGCTTCAATTGCAGCAACTGTAGGCTTCAGCCCTGCACAACCTACTATCCC
TGTGACAACTGTAACTGCATCTGGATGGCGAGCAACTTCTATGACACCTTGCTCCCCAGG
AATAATTTCTGGCTTCTCTTCGCAATCAGCCAAGGCTTCTTTCAGTTCATCAACTAATGA
TTCGTTTCTTACAGCAACCAACTTAGGTTTGAATGTTTTGACCTGATCAGCTAGAAGCGT
GACATTGGATCCAGCAGCAAGAGCAACAACTCTGAACTTATCAGGATTCTCCGCAACAAT
GTCCAATGTCTGTGTTCCTATGGAACCAGTTGAACCAACAATCGAGATAGGCTTTGGGCC
ATCCCATGACCTCCGGCCAGGCTCAGCAACAGCTCGCCCAGGCCATGCTGGTGGTGGAGC
CTGTTGCATAGAACAGCATGTCCTTCTCAGTGAAATAGCTCGTTTGCCCTTCCTTTGAAA
CGTAAAATCCACTTTGTGCTGGACGAGAGGTCCCCTGCTGGAGTCGAGGAAGGAAGCGGC
GCTGAGCTCACCCCGGAACGATGCCTTGAGTGCAGCCATCCCGGCTTGCTGGGGAGGCTG
TGGTAATTGCCGCTGGGCGAGGAGGGGGAGAGGGAGGGGAGCGGTGGTGGCGACCGTCGC
TGAG
>contig_178
ATCGTCGAGGCCGCCGGCGACAAGGTCGTCGTCCTCGACATGTACACCGAATGGTGCGGG
CCTTGCAAAGTGATGGCTCCGAAATTCCAGGAGATGTCTGAGAAGAACCTGGATGTTGTG
TTCCTGAAGCTCGACTGCAACCAGGACAACAAGCCGCTTGCGAAGGAGCTGGGCATAAAG
GTTGTGCCAACGTTCAAGATCCTCAAGGGTGGGAAGGTCGTGAAGGAGGTGACCGGCGCC
AAGATCGACGAGCTAGCGCAAGCCATCGACACAGTCAAGTCAGACTGACAAAGAAAGCAG
GTGATGCAACTAGCTAGTGTAGACGATGAATGAATGAGTCCCCGGC
>contig_179
TGGCAAAGGAAGCTATAACAACAAACAATTGTCATGCAAGAGATGGTCAGCGTAGTCTTA
AGTACACTTGTTTTTTTTCTCTGTTTGGCAAGAAAAAGTTACGTTGTCTCTTGATGCTTT
ACAAATAGGGCTAACGTAGGCATGTGTTTTGACCACAGAAAAGGGTAAACAAAGAAAAGA
AAAGAAAATTCAAAATGTTTGTTGTATCTGTTCAACAATCTCTACTGTGGGTACTGCTGT
GGCAAATAGAATCCGTTTCGGCCACTACTTGATGGCTTGTTTTCTCCAAGTCCTTTGCTC
TGCAGCTACCTTAGCTTCCTCAACGGTAGTGCACGGCTGAAGACTTGCTCAACTTCAGTC
GCTTCCATGTTGAGCTGATCCAACAGCTCCATCTCCTCCTTGCTCAGCCCCTGCAAGAAG
TTCATGAAATCCTGTTTCACCTCCATGAGACCTTCTGCCAGCTTCTGAAACAGTGACGCC
TCCTCCTTCTCCAGCTCCTCAACCTCCTCCTCGATCTCCTTCACCTCCCTGACGATGGTC
TTCTCTCCTTCCACCACAGTTTTCTCGATTCTCTCCACAAGAGGAGGCTCAGGACCACAG
GTGTTGTCGGTCATGATGAACGTCGAGAAGTCCCGACCTACGCTCTTTGCAGCTCTTTCC
AGCTCCGGTATTATTGTTTCAGGTACAGTTTTACTTCTTGTGTACAATACAGAACCACCA
TAACCATCCCATGCGTCATTTCGCCCACGGTAGTACACAAATATGTAGTCGTCATCCTTG
TTCTCAACCTTGGATGAGATAATGTACCAGTCATCTTGATAGTGCAGGAACTCATTGTCA
TGGTTGTAGAGTATGCCGGGCTGCGATGGGTCCTGCACAAAACGCTGCACGGTTGACCTG
GTAAAGAAGCCAGAGTCTGGGGTGCGGACTCTCCATGTGATGTTCGCGATCAATTTGTCT
CCCTCGACATGAAACTCGTGAAGCTGACAATCGAATGTGTCAAACGTCGGGTTTAAGCCA
CTTGAAATGTACCATTTGCCATTAAAATCTGCCATGTTGAAGCTCTTAACCAGCGAAGAT
GGATCGGGGACGGGGAACTCGCCGACGTCGGATTTTTTTGGAACACATTTCTTGCGTGAA
ACAGCACAATCATTGAATTCATCGACTACACTGTTCTCAAACAGGTCTCCGCATTTTATC
TGGCATTCAGTTTCATCAGGTCGATTGTTGCACGTGTTCAAGCATGCTACGTTTGCTGCA
CAGGATGGGTTCGCTATGCATTTAGCCAGCTCTATTCTGCATTCCTTTAGCAGGCAAGTG
CATGTCTTGAGAGCATCGACTGCATCAGAAGAAGGGACTACCAGAACTACACATGCCATC
ACCCCTGTCATGGCGACCAATTGCAACTTGCTCCATTTCCTGATGCCACTGAAAATATCT
GACGCTTGCAGTACTGCAATGATATGCTCAGACGGAGTAGCCTTGACACCAAGGCGCTCG
GCCCTCCAGAGATTAGTTCTCACGCAGCGCCAGTTGAGTCTGACGGTGCCGTGACTCCTA
CTGGATGCAACTCTAGATTTGAGGCCATGGAGGAAGCTGGAACCTCCGGTAAGAAAGATG
CGGTTTGCACACTGTCGCGACATCATCGTGTCTCTGAATCTGCGGTGCTCTGCACGCTGC
GCCGACAAAGAGACGCTCCTCCGGCCCGACGGAGGAGGACGACGATAGAGCAGGGGAGAC
GGATAGGAATGAAGCGGAGAGGTGTGGCGCGGAGCAGCAGGGACGCTGCTAGCTGGCTGG
CGGCTGCTCCTGGCCTCCTGCTTATCACGGGCCGACCAAACGGGGCCCCGTTAAGCGCAA
ACGGA
>contig_180
TCAAGAAGACCATAATTTGGAATAGTTTCTGAACTGAAGTTGTCAGCTGGCAACTTCCGG
ATGCATGCAAGAATATGCTGAACATCTCGGCATAATCTATCCTTTGCCTGAGGAGTACTG
ACTTCCAATTTTGTAAATGCTTCTGTAATATGTGAATGAAATATTTGAACCACTTGCCTG
AATATTGTTTGCACCTCAACCTCAAGCAGTGTTTGAGAAAGGATACGGTGCAAATAGGTA
ACTTCCTTTGTAACAGCTTTAGCAAATTGACTCGGCTGCACATCATTATCCTGTGGGGCA
TTCCAGCCTTCCACAATTTGGGGTAATTTTCTAAGATTTGCAAGCAGCCTCTCTCTCATG
ATCTGGACAAGTTTACTGTGAATCTCATCGCGATGGATCTTGTAGTCCTGAGCCACTCTA
TCCAGCTCAGACATTAGCAACTGTTTGCGTGCTTCAGGTATTTTCAGGAAAAGCACTCGT
CTGATATCTGGAATTAAAGAATGTATAAAACTAATGATTTGACTCGCCAGAGCTAAATGC
TTAGATGTAATTGATTTAAGTCCAGACA
>contig_181
CAGTTCCTAGTGCACAATCATTCACCAACTTTTGTCCCAAAGTTCTCAGCCAAGAATTCA
TCAAGAAGACCATAATTTGGAATAGTTTCTGAACTGAAGTTCTCAGCTGGCAACTTCCGG
ATGCATGCAAGAATATGCTGAACATCTCGGCATAATCTATTCTTTGCCAGAGGAGTATTG
ACTTCCAATTTTGAAAATGCTTCTGTAATATGTGAATGGAATATTTGAACCACTTGCCTG
AATATTGTTTGCACCTCAACCTCAAGCAATGTTTGGGAAAGAATGCGATGCAAATAGGTA
ACTTCCTTTGTAACAGCTTTAGCAAATTGACTCGGCTGCACGTCATTATCCTCTGGGCCA
TTCCAGCCTTCCACAATTTGGGGTAATTTTCTAAGATTTGCAAGCAACCTCTCTCTCATT
ATCTGGACAAGTTTGTTGTGAATTTCATCTCGATGGATCTTGTAGTCCTGAGCTACTCTA
TCCAGCTCAGACATTAACAGATGTTTGCGCGCTTCAGGTATTTTCAGGAAAAGTACTCGC
CTGATATCTGGAATTAAAGAATGCATAAAACTAATGATTTGACTCGCCAAAGCTAAATG
>contig_182
AAATCGAGAATCGGGTCTCCATTGCATCTCCTACCGGTCTTTCAATATATGCGCTATCCA
AATCCCTTCTTTACCGAGAACCTTATGTTTTTGCTCACGGTTTTTCTGAATTAGAATCCA
TTTTCATAAAAAAAATATATAGAAACGAAAATAAGTGTTTTTTTCAGTTCATTTCCATCC
GATTTTATCCCTAATTGCAAGCACAATGCTTACTGATGAAAATCATGTACTACTTCGATT
GAAGAATAAATAATCACTTGATCAGGATTGCTGTTGTACCGTATGACGTGGAGTAACGCN
NNNNNNNNNNNNNNNNNNNNNNNNNNNNNNNNNNNNNNNNNNNNNNNNNNNNNNNNNNNN
NNNNNNNNNNNNTCCACTTTGCCACCATCGATCAACCAAGAAGCTGCCTGAGGCCATCAA
TGACCTGCTCCCTCTTCAAAGGATTCATCTTGTTAAGGAGCAGCGAAAGACCGTTTGGTA
GAGCTTTCACGTCTGAACTTTCAGCAAGATGCGAGAACCAGTTCGATACTCTTTCAGCCT
TCAACTCCTCAAGATAATTCTCATAGTTTTTGGGATCATCCTTCCAAGCAAAGAAAGATT
CATCATCATTCCACATTTCACCATCACCTTCAGTTCCTTTGGATGCTAGATACCATTTCT
TGATACAGTCTAATGCTGATCTGTGGGAAAGCTGCTCGCCAGCAGCTTCTTTAACTTCCT
TGGCCAGGGCATCCTCAGCAACTCTCCTTCGCAATCTCCTGTAGAAGAAGGCCCGAGACT
CTTTCCAATCAACAACCTTACCGATCACACCTTTGGCGGCCATTCTAGCAGAGGTGTCAT
GCAATTCGGCAAATCGTGTGGCAACCTGAGTATAAATAGGCATCAACTGCTTCATCCGAA
TAGTCATACTCCTCCGTATGGTCTCCATTTCCGAGATGTTGGCATTTTGTTTCTTCATCT
CTTTCAGCCTAGTATTCAGACCAATCAATTCTGGGTCAAGCCTTAGCATGCAATCTTCCA
GTTCCTTTGGCCTGAATTTGATCTCCACCAATCCTTCGGGCTCAAGGACATTCCCTTTCG
CAGTCCTCTCGGCATACATCTCGATGTGGTCTGGATTGATCTTGCTGTCCACCACAACCC
AGGCCCCTCCCCGTAGCTCTCCACCCATTGGGATATATACAAAAGCAGGCTGCTTGTATG
TCCTCAGATTCTCAACAATTGTTGAACCAGCCTGAAGGATTCCTTCAAATAAATCCCTTT
GCCCACCAGAGAAACCTCTCCAGTTTGCTAGGATGAACAGCGGAAGCTCCTCACGGTTGA
AATCCAGTAATGCCTGAGCTGTTTTGGTTGCAGAATCTGGGAACCAAACCTGACCTGCTT
GAGGGACTACGCGCTCAGCGGAATCAAGCTGACCTGGATCAGCTGGGATGACTTGCATCA
CAGTCTGGGTTTCTACAGCTATGACACCAACTGGTATTCCACCAAGCTTTGCTCTTCCGG
TGATAACTGTTTTTGCCCAACCTTCCAATGTTTCCACAAAGCTTTCCCTATCAAACATAC
CACCCAACCACCTCCCTTCACCATCCTGAATGCCACAGATGGCTGCAAGAGCATCACAAG
CATTCTCAGGGAGGTATGTTACTGGTCTTTCGGGTGGGTCCAGGGGTTTCATAATGGGAA
GAGGACCACCAACATATGGAGGAACATAACTGAGCCATTTCAGGATAGCAGAAACACCTT
CAAGGTCATCTGACACAGTTTGGTGGACAACGCCATTTGTAGCCATGATTTTGGGGCCAC
CCAATTGCATATGAGAACTGTACACCTCCCGCCCCAGGAGCTTGTTTAGTGCCGAAAACC
CAGTCAAAATAATTGGTTGATCAAGACGTTGTATACACCTCATGCCTAAACGAGCCAGAT
AAGCCCCAATGCCAACAGCTCTTCCAGTCACAAATGTCAGAGTAAAGGTCTCTTTGTATG
CCTTAGAATATGCGCTGGCAATCGCCCCACTGCCATGGAGATTCTCACAACCAAGTCCAT
CCTCTTTACCAACAATGGTATCAACCACCCATCTGGTTTCTCCATTTTTTAGTTGCAGCT
CGTGAGCTATTACTGAAGAGCTTAGACGTGAGTAATCTTGTGTAGTGAGGTAAATGTACT
GAAAACCACGTTCAGGGCTCTCATCATCAGACCAGCCGACATGGAAGCATGACTTTATTT
CCTCTGCTACACCAAGCCTGGCACCAGCAGTTGCTGCCAGATAGATAAGAGGAAGTTTCC
TCTCACAGGCAAGATTGGTAACAGCATCAAAAAATGCATCTTCTCTTGGACCAAAGGACC
CAGCTTTAAATGTCACATCATTGGCAACAACTATAATCTCCCGGCCACGTGGGAATTCTG
GCGTGGACAGCTTCATGTTCCAAGCAACGATGCCAATATCATTGATGCCTGGAGGACGTT
CAACTGAAACCAATGGAGTGCCCCATGCTCCAACCGAATCAGCAAATATAAGCTCTTTCA
CTTCAGCATAGAATCGATTGTGCTCATTAGCTTCGCTAACACCATAGCTACTTGATTTCC
ATGATCTCTTCAGCGCTGTTTCAAATGCCAGGGGAAAATCATAGCAGTATGTGGTTTCAT
TTTTCCTAGCAGCATAACGTTTGAGGTCAATAGCATCCAAAGGCTTGTATGGTTCATTCA
ATGCAACACCATGCAAAGGACCAGCCGAGGTTGTGGCAGAGTGGTAGAGAAGCTGATGTG
TGGTGGGGTCTTCCACTTCTCGGTAAATATCAATGGTGCATGTGTGGCCAGTAACATTGG
TAACAACAACTCTCCAAGCACCACTAGCTTGCCCATCACAAACCAACCAGAGCTTGACTT
CCCACTGGCACACAGAAAGACGATGCATCCTGACCCCAACATGTTCATATAAATTCAATA
CCATATGCTTCAAAAGTGTGCACACAGTTCCTTCGTCCTTATCAATTTTACCAGTCATCC
TTGAAAACGGGATTAGTTCATGCAATTGTTGTTCTCTCAGTAAGCACAGATACATGTGTG
AGTGGCCTGATCTCACAGTCTCACTATGAGCATGTAGCTCTATTTCTTCTAGTGCTCCCA
TCAATGATCTGAGAATGCTGTTTGATGTGAACGATGACGAAGCTTGTGTGTGCCCTACTT
CATTGTCAATATTACCTGTCAGGAAACTATTTGTTGCACTTGGTTGTCTGACTATGGTAC
GAAGGAACATCCTCTGGTCATTTAATCTCTGATCTTTCTTGTTCTTGATAAGCGTATAAA
TATGCCACTGACGATCACGTGATGGAGTGTATTTTACTTCATTGTAACCTTCTAAGTTTA
CTTTTTCCAGCTCAAGGAATGTAGACAACGGGGGTTCCACATGGCGAAGCATTGGATCCT
CCTCATAATAAAGTTTGTCAACAGACCATTGGAAGGAGTGTCGCATTGGTGGACGCCCTT
CATCCCTTTGGATAATACAGCTGACAACCTTAACACTAGCGCCATTAAGATGTGATGTAA
TAGTATTATCCTTCAAAATCTTGGATAGTTTGTTGACCCTTTCTTGTGTTTGATCCTCAT
CACCACTGTCTTGCAGAGTACTCATCTGATTATTGATACCAACCAAAGCAATATGAAGCA
TATTGNNNNNNNNNNNNNNNNNNNNNNNNNNNNNNNNNNNNNNNNNNNNNNNNNNNNNNN
NNNNNNNNNNNNNNNNNNNNTACAAACTGGAGAGACTTGATTACAACCATGACGCCCCAA
CTCTTCTCAATGGGATTTTCTACTTGCTGTAGGGGCACATCTTGCCCACTTCTTTGCTTA
AGATGCTCTTCAGAGAACTCCCATAAGGCAATTAGGCCAGCTCGGTGCCATTGCATCCGG
ATACTTCCACTTACAAGATAAGGCTGATACAATCTGCGTATGTATGTCTCAACCACTCTC
CGTTGAAGAGTAGGATCGCTGTGATCGAACAAAGCTACAAGGGCATCTTCAGCTGCCAGT
GGAGCACAAACTAAATCTTCCATTCTCTCATTTATCGCCATCTTTCTCCTAGGTGTTGAC
AGACGCTCTCCTTCCTCAGTAAACATCTCCAGCTCTGAAAGGCTTCTTGCTATGCTGGTG
CGAAGTTCACTCAATTTAGTGTGCTCAAGAAGTTGGCTTGCTTTAAGTGCCAGTTCAGAA
TATGATGTATGGTTCAAGGCAGAGAAGCGAATCAACTGATCCCTGTAAGCAGATGGGTTT
GGATATACCAATGCTTCCATAAGCCGCAGTATTAATTTATTTTTGCTTCTCACACCCTGA
TGTGAGAACACAATGTATACAACCTTCTCAAGGTCTTTTGCATGTTGAAGGCGTAGACGC
TCTATAACATCAGACTGAAGGTTATCATTGAAGAGCTCTTCAACCGACAGATACTCCTCA
AATAGAGATTTAACAACAACACGAGCATGGCTTTCTCTTCCACCCTCGTATGACTTGACC
AGGCTCATAAGTGGTTCCACAAGCCTCTCATTTGTAACCCTATCTTTCTCCGAACAGTAT
GCAAGATTTGCCTCAATAACCCCCCTCAGCAACCTTGCAGGGAAATCCTTGCTCTTGCAG
AAGTCAGGATTCAATTCATACTCCTTGTACTTACCATCCAACTCATTCCTAAGATCTTTT
GGAAGTCGTGTTGCTAAAACAGACATAAGTTCTTGCCATTGTAGAAAAGGGAGCTCAGGG
TTGTCTAGGCAGTTTAGCAGGTCTTGTACAACTTCATTGATATTATGTTCATATCCTGCA
AGGATCATGTGTGCAGAATTCACACTTGCAGCAAATTTTTGATGAACTTTGCCAGAGATA
GCAGTAGGAGGTCCCAGTTTGGGAAAGGAACCATGAAATGGTTCGGCTCTCCTCACAGAA
GATGGGTCATCAAGGTCCAATCTTGCTATCAGGTCATTCGCCTTCATGGCCTGACCCTCA
GGCATAACAAAGTGAATGACACCAGAGGCAGGCAGCAACAGTGGCATGCACATTTTCATG
ACTTCCACCTCAGCATATGGTGTATCAGCATCCACATGAGAGCCATCCGCAACCAAGAAC
CGCAAAAGTTTGCAAGGTGTATCAGCCAATAGCTTTGAAGGATCGTGTTCTTTCTGTAGT
AAGCATGTTCTACCATTAATGAGAAGGCGTGTACCAGCAGCCTCTGTCTCTGCATAAATT
ACATGACTGTTTCCATCCAACTGCATTAAAAGTCCACCATCTCGCAGTGAATGTATCTCT
GTTTCAATTTCTGATCCATTCATTCTTAATTTGTAGCTGCGGGGTCCACCCCTTACTGTC
TCAATCGTGTATTTGCTCCCCTCTATGTTCAGAGTTACAGTTAAATTGACAAGCGATATG
TGCTTTGGTGGTATCTGACCTTTGCTGAGATAACCAACATAATCAGTAATAACGCTTGAG
CTCCTGCTTGATGCTTCATATAGAGCTCCTCCAACAACTGAGAGGTACCATGGGGGCCTC
TCGGCTCTAACACGCATAGCTATTCTGCTGTCAAGCCAACCAGTATGGATCTTATTTTCG
CGGTATTCTGTTGCATTCAAGAGATCCACTGTGTAATCAACATTTGTGCGTATCTCTCCA
CGGATCTGAATCTCTTTCAGCCCAAGTACCATATTGGCTATGGCCAAAGATCTAGATTCC
CCAAATGCAAAAACATGACCAAACTGTGAATCAGAAAATTCATGAATTGCTCCTCCAGAC
TTAACAGAGAAATAGGCCCAAACATTTGGTTTGCTTTTAAAGTTTAACTCCTCCACTCTT
CCACTTGTAGGCTTAAACCCATCATCAGGATCCTCACTTGTAACTCTAACTGCAACACAA
TGGCCCTTTGGCCTCACTGACTGTGCTTTATCCAAATCAAACTTAGTTGCAACAGCAGAT
ATTGTCCTCCAATTATGGTAGCCGCCCCCATGATCCATTCCATAAAAGCGTCTAATCTCT
GGAATGTTATAAAGGGGTATGCCCATTCCGACTGCAACTTGGGCTGCTGGCAAGTTTATT
TCAGCTATCCATTCAGTCACAGGATGTTCTACCTGCAACCGTGGATTAAGCTCCAGAAAA
TAGTACTCGCCCGTTTCCATGCTGTACAGATATTCTACAGTAGCAGCACCAACGTATTGA
ACACACTTAGCAAGCTGCCTTGCTGCCTGCTCAAGCTCTTTAACAGTGTCTGGAGCAGCA
ATTGTGATTGGCCCCTCTTCAATAATCTTTTGGTGTCTTCTTTGAACACTGCAATCTCGA
CTGTGCAGTGCTGCCACATTGCCATGTTTATCACAGAGCAATTGAACCTCCAGATGTCGG
CTCTGAGATGCCACTTTCATAATAAATATAGGTGAGCCAGGGACTTCTCCTTGAACTTGC
TTGAACAGCGCCCTCACCTCATCATCGTTATGAACCTTCCTTATTCCTTTACCACCGCCT
CCCCATGATGCCTTGATCATGGCAGGGTACCCAACCACCTGACAACTAGCCACTGCTTCC
TCTGTGGTGGAAACACAAGCATTCCTATATAACTCCTCGGGAATTGAATGGCAGCTTTCT
GGTGGAACTTTTACATGTGATCCACTCCATGGAAGAGTTGGAACTCCAGCTGCTTGTGCA
ATAAGAGAAGAACCAATCTTATCACCCAGTGCAGCCATTGCAGCTGATGGTGGTCCGAGA
AAAATGATTCCTTTCTCATCTAGAGCATCTGGAAGTTCTGGGTTCTCAGACGCATGACCC
CATCCAGGCCAAACTGCAGATACGCGAGTTCTCTCTGCAATCTCCACTATAAGCTGTACA
TTCGCATAGTTGTTATTGTTTGTTCCTCCAGGAACTTCTATGAACTGATCAGCGATTCTT
ATGTGCTCAGCGTTTATCTTCAAGTCCTCCGGAGTTGCCATAGCAACCAAAAGAATGGCC
TTCTCTGTCCCAAAGGTCTCCAGGGCCCATATCCGGATGCTGCGCATGAACTTGACCGCG
GCCATCCCATTGTTAGCGACTAGCACGCTGTGTATTGGCGAGTTACCACCAAGTGCCTTA
CAGAATTCATCGACCTCTGATGGAGAGGATGGATGACTCAAATTAGGCATCCCGTTCAGT
ATGCCGTTCAGTTGGTAGGGCTCCGCCATTATTTCACCCTGTGAAGTTCAGACCACGCAC
GCAGTTGCAGAGGCGTGGCTTGCGTTCGGCCGATCGCCGCCGAGGGGGAGGAGGAGGAGG
AGAGGAAGGAGGAGTAGGATATGGGCAGCAGTGCGATCCAAGGGGCGCCTTAAATGCGTG
CCGTTGAGCTACAGCAGCGCGTGCTCCCTCCCAGCCACCGCGGGAAGGGAGAGGGGGGCG
CGACAGAAGGAGGTGGTGGTACGCCCCGGGCCGTGGCGACGCCGCTTGTGCTGCCTGCAG
CAGCTGCCGCGCCAGCGGGGGGCTTTTAACTGCCCGCAGCGGTGGACCAGAGAGCTGCCG
GGTAGAGAGAGAAGGCGGAAGGCGTGATGAGGAGGAGACTGGCATGTGGCAACAACAGGA
CAGGAGTGTGGTGAGGAGAGAGATGGAATTTGACTGGGAGATGGGAGGGAAGGAGAGATG
GTTGGGGGTTGGATCAACTAACCCCCAACCCCAG
>contig_183
GACAATAAAAGAAGGTTTCAAATGATGATATATATCTAAAGATTTAGACTTAAATAGAAG
TACATGGAAAACACTTATCCATGTGACTGATCTTTAATTTGGGGGGTGGGAGGGAGGTGT
TTCGGTTTTTAACCCTAGCCTATCTAACTTGCTTGAGACTAAAAGACTTTGTTGTTGTTA
TAAGCACAAATCTTTTAAAATGCAGTCACCTGAAACATAGAAGTGTTTAACTCCATTAAC
ACAAAGAGATGGAAAATACAATCCCTATTTAAGCCGTCTTCGGCTTGGGCTTAAGTCGCT
TGAGCTGTGAGTACAGGAAAACTCCGGCAAGTGCAATCGCAGTACCGAGAGAGTTGATAG
GAGAAACAGGTGTCCTGAAGAACAGCACTGATGTTACAATGACCACAACACGTTTAACAC
AGTTGCCCACAGAATGAGTGACAGGAGACACCATCGCCAAAATCATGTAAGACACCTGTT
GGTATGCATGGAAACACAGTCCAGCGAAAAGACACCTTGTAAGGACTTGGTTTACATTCA
GACCAGCAGATTGCAAAAATGTAGGAGTAATTTTGACACCTTCTGTAAAGAAGGTAACAG
GGGCCAAAAGGAAAAATGACATCACTGTAATGATAGAGAAGAGATTAAGGTTGTCCAAGG
ATTCCTCTTTCTTAACCATGAGCTTCTTGCTCAATACATTTCGGGATTGAAAGGTAACAT
TTGAAGCCATTGCACTCCAAAAGCCAGCCCAGTTAAAGGATGCCTCAGTAAGAGATGCCA
ATGCAACACCACCAACAATTGGAAGAAGAGATGATACTACCCAAATAGTAGGTAACTCGC
CAAGGAAAATTGCAGAAAGAATAACAGAAAAGAAAGGCTCCATAGCCTTGATGGTGTGCG
TAAATGACACTGCAACTTTCCCAAGGCTCATGTTGGTGAAGAGATTGCCCATAGTATGAA
CAATAGCCAGAGGTAGGATGGCTACAAGCTGTGCTCCAGAAATCTTTGGCCTCTTAATAA
TACCAGTGATCCACATGAACAGAGCTGCTACAGTTCCGACAGCAAATTGAACTTCTGTGA
TGTTTATAGGGTATGGGAAAACCTTGAGTACCTGCTTGTTATAGATGTTGAAGTAGATGT
TGAACAGGTACCAGAGGCCGAAGAGCGAGCCGAGCCACAGCGTCTTCATGAGCCCGC
>contig_184
AGGTCTGGGAGATTCATTCTTCCACCCCTATCACCACATTGTTTGGTCCGAACAACGTTG
ATTATTTCACTGATGCTGATCGCCAGTTCCTTCTCAACATTTGGTCCCAGAAGGCAACAA
TATTGGATCTACAGACACAAAAAACTGTCCACAGGCTCCTTGTTCACCAGCGGGAGATGC
GTGATGTTGCTTGCCACCCCACACTTCCAATATTGGCTACCAGATTAGATGATGGGACTG
TTTGTTTGTGGGACGCCACTACCTACAGGCTTGAGAGAATCATTCGCCTTGAGTCCTCCA
TTCTACATACGGCGTTCAAAGACACAGCGGACTCAATATGGCTCGTTGTTGCGTGTGAAG
ACGGGATGGAAATTCTGAAAATTAACATGCCAACATCAACGAAGTAAGCAATCAGCCTGC
ACCAGAGATCAGACCAAAGAGCAATATTAGAGTTAAAAATATTTGCACCGCATGGGGCAG
GCCTAACGGTC
>contig_185
TAGTGGCAAAATTGCCAATGGCTCTAACAAATATGGTTAATGTGAAGACTAGTAGAATGC
CACACAACACAAACAGCCTACAACAGTTGAGCTTTCTTTGTACACATGACAGGGTGCATC
ATACATTATACAGTAGCAAAAAAAANNNNNNNNNNNNNNNNNNNNNNNNNNNNNNNNNNN
NNNNNNNNNNNNNNNNNNNNNNNNNNNNNNNNNNNNNGAGAGGAAGTGAACTCGGGCGAG
GGGATACTCCTTCCCAGCCACCCAAACACCGGTCTGCGACCACTGCACGTCCTCCCATTC
TAGGTTATCCTGCAACACCTCGAGCTGATCTGCTGGTAGTGGGATACCAGTGGAGCGCAT
GGCACTTTCAGGCATGGCCTTCTTACACCGGGACCATCGGAACACATCCCGGAGTTCATG
CTCCACAGAGCCGTTTTGCGAATGGTGACTACTGCTCTGGTGTTTCTCAGGTTCTGCATC
AGATGCATTAGAGCTCGATCCAATACCCCGAGGCTTCTCTCCACTGAAGCACAGCTCGTA
CCTATTAAAATGTGTCTCCAAATATATTACTTCTCCTTTCTTCAGTCTAGCAGAAGTATA
AAGTGACTTTTTCAATCCCTTGTCTGCCACAATGCTTATACTATATTTTAACCATGGCTC
GTTGCAGAGATTGTACTGTATTGTCACTTCACGGACAAATCTTTGTTGTCGCAATGCATT
GGAAGCTGCAGCTCTTGTCGTCATTGTGCGCTCAACCGCAACTGGAGCAAGTGTAGGCTC
CACAGCTGATGTGTGACTAAGGCGTGGTTCAAGATCAATGGTGCCACCACCTTTCTTAAC
TATGCAGCAGCGTTCTATGCGGAAGCTACAACCAATCCCAGCACCCCAAGCACGTGAGCG
TACGTTGTTCCTCAATGTTGAAGTATAACTCTCTTGTGGTGGTAGAACTTGAACAGTTGC
ATGAAGCTCTTGGATGGCAGATGGGGGAGGGGAGGACGTAGGCGAGCAATAGCCAGTATG
CATTAGCACAGCCACAAGATCTGAATCATTTGTATATATATCTGTTCCCCAAAGTTGAGC
ACCCTTTACTTGACGATTAGTGGAAGTAACAAATTCGGCAGGTATCCGAATTTCAAGAGT
AGGACCGTTTTGTAGACTTTCAACATTTGTAGCCTCCTGAGTTGCTTCAAAATCTTTCCA
TGATTTCAGAAGCTCCTGCATGCACTCTCCGGCTTTATAAAGAATGGCAGAAACCTCAGA
TTTACCTTGAGCCCCTTCAC
>contig_186
TCAGACCAACTAACCAACTCAGCTAGAGGCCCTTTCAAGTTAAGACCATCTATATCAATA
TAACATGTATTGTTGGCATCATGTCCAACAGAAAAGTCTCAAAGGGTAGCTAATTATACT
GTGAGTAAACAGACATAGTACCTTTGCCCTTGTATTCCATAGCATCAAGGACAAATTAAG
ATGATCTTGTCTTGCACACTAGATAGATACATAGCAACCATGCATAGATCCATAGACCTG
CAATTCTAAGCGCGGAGATAAATATTCAGATCCATGCTAAAGCTTGTTTCTACAAAAGCA
CTTCACTTCTGCTAGGTAGGTGTATAACTTAGTAATCTGACCCAATATTTATGGCATCAG
AAGCAGGGCCCAACTCCTTCACTATAACCAAATTGAAATTGTGGTGCCATCTTGATCTCA
TCGTCAACCTTCCAGCAGGCCTCTGGGTAGTATTCCCAGACAGTTGGTGGTGGCAGCGGG
GTGGCAAGGCTGCTGCACACATTATGGTTCCCCCCAACAAAGCTCTCCTCCGAGGGCATC
TGTGGCGCCTCAATTTCCATCCATATCTGGTCCATGGGATAGCCATCCATGTCCGGAGGG
GTGCCCTTCAGGATGCTTGTGATGCAGCCACTGCCACCATGAAGCTCCTGTCCCTCAACT
CCAATGGTTGATGGAGTATCTGGGTAGCCTGACTGGTAAGTCAGCGAAGACGAGGACGAC
GATGGAGACATGTTCCTCTTCCTCTCCTGTGCCTTCTTTCTCATGTGTGTCCTCCAGTAG
TTCTTGATCTCATTGTCAGTGCGCCCTGGCAAGCGGCGTGCTATCCTGGACCACCTGTTT
CCCCACCGAGCGTGCAGCTCTAGGATGAGTCGCTCTTCATGGGGAGACATGCGCCCACGC
TTGAGGCCAGGGTGGAGGTAGTTGACCCAGCGCAGCCGGCAGCTCTTGCCTGTCCGGTTG
AGCCCTGCATGAAGATACAGAAGGGGAGAGGGGAAGCAAGAATAGAGTCGGTCAGAGAGG
TTGATAGCTGCTTTTGCGACTTAGCGCGGGTGACTTCAATTTAGCTACCTAATTTGTGG
>contig_187
GTTAAGACCATCTATATCAATATAAAATTTATTCTTGGCTTCATGCCCAACAGGAGTCCC
ACGGAATAGCTAATTATTCTGAGTAAACAGACATAGCACCTTTGCCCTTGTGTTACATAG
CATCAAGGACAAATTGAGATGATCTTGTCTTGCACACTAGATAGATACATAGAAATCATG
CATAGAGCCATAGGCCTCCAATTCTAAGCGGGAGATAAATATCCAGATCCATGCTAAAGC
TTGTGTCAACAAAAGCACTTCACTTCTGCTAGGATGGTGTATAACTTAGTAATCAGACCC
AATATATATGGTATCAGAAGCAGGGGTCAGCTCCTTCACTATATAACCAAATTGTGGTGC
CATCTTGATCTCATCGTCAAGCTTCCAGCAGACCTCTGGGTAGTATTCCCAGACGGTAGG
TGGTGGCAGAGGGGTGGCAAGGCTGCTGCACACATTTTCGTTCCCTCCAACAAAGCCCAC
CTCCGAGGGCACCTCTGGCGCCTCAATTTCCATCCATATCTGGTCCATGGGATAGCCATC
CATGTCCGGATGGGTGCCCTTCAGGATGCTTGTGATGCAGCCACTGCCACCATGAAGCTC
CTGTCCCTCAACTCCAATGATTGATGGAGTATCTGGGTAGCCTGACTGGTAACTCAGTGA
AGATGAGGACGATGATGGAGACATGTTCCTCTTCCTCTCCTGTGCTTTCTTCCTCATGTG
TGTCCTCCAGTAGTTCTTGATCTCATTGTCAGTGCGCCCTGGCAAGCGCCGTGCTATCCT
GGACCACCTGTTTCCCCACCGAGCGTGCAGCTCAAGGATGAGGCGCTCTTCATGGGGAGA
CATGCGCCCACGCTTGAGGCCAGGGTGGAGGTAGTTGACCCACCGCAGCCGGCAGCTCTT
GCCTGTCCGGTTGAGTCCTGCATGAATGAAGATACAGAAAGGGAGAGGGGAAGCAAGAAT
AGAGTCGGTTAGAGAGGTTGATACTTGCTTTTGCGACTT
>contig_188
ATCTAAGACCTTGGCTTCTCTTTCTTCTCCTTGAAAAGGGCAAGCAGAGACACACCGGAA
ACCTTGACGACCTTGAACCGGACACCAGGAATATCTCCCACAGCGTGCCCCTTACGACCA
AATCCAGCAATCAAGACCTCATCATTTTCCTCAATGTAGTTCAAACAACCGTCATTTGGC
ACGAAGGCAGCAATCTTCTTGCCATTCTTAACAAGCTGAACACGAGCACACTTACGGATA
GCGGAGTT
>contig_189
GCGCGCGAGGAAGACGTCACGCTCGGCTCGGTGTTTGCGCACCTTTCTTCCAGCCCCCCC
GTGGGCTGTGTGTGGCTGGCTCATCACGAGAGCTAGTACTCGTAGCATCTCTTTCTTTCT
CGTCGGAGAGCAGAAAAGGAGACGGAGATGGCTGCTTTGGCAGGCAGATGCACATGACAT
GGTGGCTATCGGGCCTAGGTAAAATCATTTCGTGATTGGTAGCGCCGGCAGCCTACTCGA
TGGTAATCTCTCCATCTGCGGGGGAAAAAAAATAAAATGGGGTTTGGAAGTAGGCGCCTG
TCGTTTCGTGCGTGTGCCCGTGGGTGTGTGTGACAAGATGGGCATTTTTCTTTATGTGGA
GGCAGTCGGCACGATGTTGATACGATGAGTGCGATTGGTAAAAAGGTAGCGTTATTTAGC
AAAACAGGAGAATATTTCTACCTTTTATTTTTTCGAAACAAAAGACGAACAACGGTACGA
CGAGAAAGAGAGGGCACGCAAAACGCTAAAATCATTCGTCATTGCAAAAGTTTTTTTTTA
TAAAAAAAAATTCCGCAGCCGTTCAATACGCATCCAATCGTTGCCCCCCAACCCCAATCA
GTTCCTCTCTTCAACTTCCTGCTCCGGTCCTTTGTCTCATCTCCGTTCTATTCTACCGCT
GTTTTTTTTTACTTTAGTTCCTCCTCCTCACTTCTTTGCTTCCCTATAGCCCCCCGATGC
TTGCAAAAGCAGTGTCACCCGCCATTTATATTTTTATTATATGTTTATGTTTGACCGTAA
TTTGAAATGGAACTGAAAGTGGTAAAGCGTGCAAGCGCCACTTCTGCTGTATTCTGTCCG
GGAGGTGTGTCGGAGATGGAGGATTTCCTGAACAAGTTCTTCCCCGGGTTGCTCAAGAGG
ACGGCGCGCGCCAACAAGGACGTGTACTGCATTTACAACAACCAGGCGCTGACGGCCTTC
ACGTCGTCGCTGTACGCGTTCGGCATGGTGGGGACGCTGCTGGCGAGCCGCGTGACCCGG
CGGCTGGGGCGCCAGGCCGTCATGCTGATCGGCGGCGGCCTGTTCTTGGCCGGCGCCCTC
GTCAACGCCGCCGCGGCCAACATCGCCATGCTCATCGTCGGGAGGATGCTGCTCGGCCTG
GGGCTCGGCTTCTCCGGCCAGGCCACGCCGGTGTACCTCGCCGAGGTGTCGCCCCCGCGC
TGGCGCGGCGGCTTCATCTCGGCCTTCCCCCTCTTCATCAGCGTCGGGTACCTGGTGGCC
AACCTCATCAACTACGGCACCTCGCGGATCCCGGGCTGGGGCTGGCGCCTCTCGCTCGGC
CTCGCCTCCGTCCCGGCCGCCGTCATGGTGGTCGGCGCCGCGTTCATCCCGGACACCCCC
AGCAGCCTCGTCCTGCGCGGGAAGCACGACGACGCCCGCGCCGCGCTCCAGCGGGTGCGC
GGCAAGGGCGTGGACATCGGCCCCGAGTTCGCGGACATCCTCGCCGCGGCGGAGAACGAC
CGCCGGAACGAGGAGGGCGCGTTCCGCCGGATCCTGCGCCGGGAGTACCGGCCCTACCTG
GTGATGGCCGTGGCGTTCCCGGTGTTCCTCAACCTCACAGGGGTGGCCGTCACCGCCTTC
TTCTCGCCGATACTGTTCCGGACCGTCGGCTTCGAGAGCGACGCCGCGCTCATGGGCGCC
GTCATCCTGGGCCTCATGAACATCGGCGGCATCCTCGCGTCGGGCTTCGCCATGGACCGC
TACGGCCGGAAGCTGCTCTTCATGATCGGTGGCGCGCTCATGTTCACGTGCCAGGTGGCG
ATGGCGAGCATAATCGGATCACACCTCGGCAACGGGAGCAAGATGCCCAAGGGGTACGCG
GTGACGGTGCTGGTGGTGGCGCTGATCTTCTCGGCGAGCTTCAGCTGGTCGTGGGGCGCG
CTGTACTGGACCATCCCCGGCGAGATATACCCCGTGGAGGTGCGGTCGGCGGGGCAGGGC
GCGGCCGTGGCGCTCAACCTGGGGCTCAACTTCTTGCAGGCGCAGTTCTTCCTGGCCATG
CTGTGCTGCTTCAAGTACGGCACCTTCCTCTTCTACGCGTCGTGGCTGGTTGTCATGACC
GCCTTCGCCGTGGCGTTCGTGCCGGAGACCAAGGGCGTGCCGCTCGAGTCCATGGCCCAC
GTCTTCGCGCGCCACTGGTACTGGGGCAGGTTCGTCAAGGACCACCAGAAGTTGGGCGAA
GAGTCCACCTAGCTAAGCTAATAATTCGGAATCAGCGAACGACGTACCCTACTACCAGTA
GCAGATTATTGATAAG
>contig_190
GGCCCATGTGTCATTGATACGGTGTTTGTGTATTTTGGCACCACCGCCGGCTGGCAGCTA
CAAGTGTACGTTTCGTGAACATGATCTCGCCAAGAAAGCAGAAGAGCCAAACTGCACATA
CACAGTATTTTGCATGAACAGATGTTAGACAAAATTTCGAATTGCATCGACAAATTGAGC
TAGGCGCATCATAACAGTAGCCTACAGTACAAGAACTTTTGAACACAACAAGTACATAAC
AAAATATTAGTGAAGAGTTCCCTCTTCACAATAAGACACGATGATAGAAGCTCAGCAACA
CAAGGAAAGAGAATGGAAGGTCTAAACCAGTATCAGAACATGCTATGATGCTCCCAACCC
ATGGAACAAGCGTGCAGTCCACCCGATACAACCTCATTAGAAACCTCGCCGTGGCCGCTC
CTCTGCAACATTCACCCGCAAGGCACGGCCATCCAAACTCTGTCCATCAAGGGCAGCAAT
AGCATCATCCAATTCGTCCTGCGATGCCATAGTAACAAAACCAAATCCCCGCGAACGCCC
AGTTTCTCGGTCATAGACAACTCTGGCATCAACTACTTTACCATGCTCGCTGAACAACTC
CACCAATCTAGAATCATCCACTTGCCAAGGCAGGTTGCCAACATAAATTCTGAGAGAAGG
CCCAGATTGTCTGGGAGGTCTGTCCACACGAGAGCCTCTAGGAGCTGCTTTATTTACAGT
CAGAAGCCTTCCATTGACATCATAGCGATGGAACATCTCCACAGCCTTCTCAGCCTCCTC
GACAGTGCTCATAGTGACAAACCCAAACCCACGACTTTGATCTGTTTCTCTGTTGTAAAT
GACCTCTGCGACCTCGACGACGCCGGCCTGGTCGAAGAGCTGAGCGAGGCGCTCGCTGTC
GACGTCGTAGGGCAGGTTTCCGACGTAGACCTTGGCCTCCTCGGGCGGCTCAACGTACTC
CCCGACCTCCTCCTCCACCTCGTCCTCGACAGCGGCTGAGACCTCTACGGAATGGTCATC
CACCAACTCACCCGCCCCCTCGTCGTCACCCGATCCGAACAACTCCACCTCCTTATCCTT
CTCCGAGTCGTCGGGCTCCGCGTAGTTAACTCCGACGGAGGACTCGAAGGCGGAGTCGGA
GGCGGCGAGCGGGGCGAGCGGCAGGCGGCGTGCGGAGCGGAGGCGGAGCAGGCGTCGGGG
CAGCGCCGGCGCAAGGAGCACGAAGAAGGGGCAGGAAGTGGCGGGGCTGGACTTGGGGAG
CGGGGCGGCAGCGAGGGCGCGGAGGGACACCGCGACGGAGGAGGCCATGGTGGCGCTGGG
CGGGGGAGTGGAAGGAAGGAATGGGAGAAGAGAAAGGGATAAGAGGGGGAGGGAAGAGCG
ATCCGCGACCGCGAGAGGATTTTGGGGGGTGAGGCGCCGAGACTGGGTGCGGATGGAGTG
GACGTACGGTGGAGATGGCCCCGGCCGACATGATATTCTGGGGGCCTTCCCTCGTTCCAT
TGAAAAAGATGGGCTGTTCCCTCCTGCGATATGGGCT
>contig_191
GTAACGGGTAACCGTCGGCCAGACAGAACTGAAATGCAGAACAGGAGAACAAGAAGAAAA
AGGAAAGGATGCGATAAAATTCGATTCAAAAGTACTAGAATCAGAAATGCATAGATCCAA
ACCGAGCACCTTATTCAGGTTTATTGAAACATGGGAGATAGATTCTGCAGTACATCTACC
ACCACCTGGAACACTCCGTATCATTAGTATCAGTTACACGTAGCGTAGATGAGCGCGATG
TGAGTCTCACAGTGTTCGACAAGCGTGCAAGAAANNNNNNNNNNNNNNNNNNNNNNNNNN
NNNNNNNNNNNNNNNNNNNNNAATGGATGGCAAGAAGATGGTCAGAACTGGTTGGACCAG
TCGGCAGCACTGCCGACGCGGGGGATGCTAGCGTCCTGCTTCTTCTTGCTCTCGCTGTCG
ACCTTGAAGATGGAGCCGCACATCTGGCCTTGGCTGTCCACGCGTGGCACCGCCTTGACC
TCGTGCAACGGGTGCTCGAAGCTCTGCAGCCCACCGGAGGTGGTGTAGAAGCAACCTTTA
GGAAATGGAGCGTACGAGTTGCCGCAGCCTGTCTTGAGGATCCCAACATCGTCAGAGAAC
ACAAGGTGGTTTTCGTAGTCAACGCCCCAGAAGAAAGGGATGCTACCATCAGCGTCAGCA
GCAACAAAGGTGGACTTCGACAGGGTGTCATACAGGATGAACGCGAACTTCCCACTAAGG
TCTCTCACAACCTGGCTGGCTGGGACAGGGCCCCTGTCCCTCAGGGTCCTGTAGGCCTCT
ATGAGGATAGTCACCTCATTTGCAGTCTTGCTCAGGCCATAATGCTGCTTCAGGTTGGCA
ATGTTCTCAATGTGCCCTTGGAACAAGCAGAAGATGTCATTCACAGCACCAAACAACCTT
GGCACGAGGGGGCTCTGGTTGGCCGCCGAGTAGGCCAGCGCGCCGGAGGGGCCCAGGCTG
ACGGTGACGGCGCCGTCGTGCGAGTCGGAGAAGCCCTTCATCAGCGCGCCCGCGCCGGCC
CCGCCTGCTCCAGCGGCCGCCCCGGCGACCGGGGGGCTGCGGAGACCCTCCGGGCACTTG
GCCACCGTGGGATCGAACACCGCCAGCATCTCGCCGCCGTCCGATGCGCCCTCTCCGTCT
CCCCTCCCCTCGCTTTCCGTGCGCTGTCCTGTTGCGCTAGTCTCCCACTCTCCCTTGTCT
GTTGCTACGGCACGGAAAGCGAGGGGAGGGGAGACGGAGAGGGCGCATCTCGCCGCCGTC
CG
>contig_192
ACATCTTCCCTGGATTTTGTTGTCATGGTTCATTGACAAAATTTTCTGCTGGACTTTTTC
CGAAGTTCCATAATTCATAAAGCTCACCTCTTAACCAACCAAGAATAACAATAACCCCCA
ATGTACATGGCACAAGGTACAACAACGCAGGTTGACCATGCCCGTCCATCAAGAACAGCG
CAAGATACGTAATGAAAAGGCCAACTGCATATCCCACAATTAGCCAGAGAAAATATCCAC
TCAAGACACCCTTTCTGTTTGCTCTGTCAAATCTATAGCTGAATCCAACAAGCAATCCAG
GGAAGATAATGTCACCAAAGCCTATCATATCATAACCACCCCATGGATCAAAGAAGCGGG
GTATCCTTAGGAGCATAGGAATTGATTCCCCAGTGTTATCACCACGAGCAACTGCAATCA
TGACGCTTTCATGGAATATAAGAGGTGAAATGAACACCCAAAAGATGTCATACACAAATG
CAGCACTAAGAAGTGCCGATGCAACCTTGATATTTGGTAAACGTGCCATCTGAAGCACAG
TTATCATCAAACAGATACCCAGAACGTCTTGGCCTATCCAAGCAAATGAAGCATGGCGAT
ACACAGCCCAGAGAATTGCAAACACCGCACAAAATGGTACAATTCCAACAGATAAGATCA
AGACCTCCCCCAAAACAGGGAGTTGTACAGTCTTTTGTCCACAGTCCTTAAAAATCCTAG
CTAGAAGCGTGACCAAGCAAGCATGCATACCCTCAATACCACCAATGCAGAATAGTACAA
TTAGCACCCAAACGAACCAAGATGACATGAAGTAGAACAG
>contig_193
AACCAATTCACAACTACAAACCATAATAGGAAGAGAATAGGTCCTAAACCCACTTAAGAA
TGGCAGTTGTTGCGTGTTATTTGGTCTGACTCGTATACCTTCTGCTCGTGATTTCAGCAG
CATAACCCAGTTGTTCTCCGAATGCCAGTGAACAAGAGAGTTACACTACGAAACCACGAG
CAGAAAGTACACCAGTCAAAGACCAAATAACACACAACTGATGTTCAATATATTTTTCTC
CTATTTGTAGCAACTCTTTTAAATATGTAAACACATGCTCCGAAGACTCGCGCATGGTGC
GAGTAATTTACTAGTAAAACATGCACCCAGAGGGCAGTCTCAAACAGAACAATTAGCAGT
CGGAGCATAGAAAACATTACAGAGTTGCAAATAAAATCCTAGGTAGCATGTAACAGCTGT
TGCGACGCCTACTGCTTAATCCACTAGACTGCTGGTTAAGTACAAATGGAACATCTTTCA
AACAGGCTAAGGTTGTCCAACAGCGATCTAAGGTGTATATTTCAAACAAGCTCTCCTTTC
CAGCTCAAACTAAACGCTGGTTCACCTCGATCATCAAGATGGCATGTATGTCGACGTGTC
AATCTGCTCAGGCAGCTCCTTTATGTCAACCTCAAACCTCTCCTGCACTTGATTGAGAAC
ATCAGAATCAGATGAAGAAGAAACAAATGTTATTGCAAGTCCCTTGGTACCAAAACGTCC
AGCCCGACCAACCCTATGCAGGTATGTATCAGCGGAATCAGGCATATCATAGTTCACGAC
AATGTTGACACGCTCAATGTCGATTCCCCTACCAACCAAATCAGTAGCCACAAGAATTCT
CTTGTGGCCTTCCTTGAAGTTCTTGTACCGTGTCAACCTCTCTTCCTGTGTCATTCCAGA
ATGTATACAGATTGAGGGGAAATTGCACTCGCAGAGCAATTTGTTGAGTTCTGCAGCTCT
ACTAACACTTTTAACAAATATCACAACTTGGTTGAAGTCGAGTGCATCTAAAAGATCGTT
CAACTTTCGGTTCTTCTCTGCCTCACTTAATTTGATATAGTGCTGAACTAGACCATGAAG
GGTCAGTTTAGCCTCATCATCAACATAAATTTCCATAGGATCTTGCATGAACCTCTTGCA
AACAGGTCGAATCTCCTTGCTGAGTGTTGCTGAAAACATCATCACTTGCTTATCATGCGG
AGTCATTTTGAAGATCTCCTGGACATCTCTGCGCATGTCAAGTGATTCGAGCATCTTGTC
ACATTCATCAAGAATGAAATGCCGCACATTCTTCAAGGGAAGGTCCTTATCTCTAGCTAG
AGCTAGTATCCTTCCAGGCGTGCCAACCACAATATGGGGGCATTCATTCTTCAGCAGATC
CTTGTGGTTTTTTATGTGAACACCACCATAGAAAACAGCTACTCTTAATTCAGGCAGGTA
TTTGCTAAACCTCTCAAATTCATGGCAAATCTGGTAAGCTAATTCTCTTGTGTGGCACAA
CACAAGTGCAGCTACTTGGCCAGCAACAGGATCAATCTGCTGAAGAGTTGACAGGACAAA
AACTGCAGTCTTACCCATTCCAGATTTTGCTTGACAGATGACATCCATTCCAAGAATAGC
TTGAGGGATGCACTCATGTTGCAC
>contig_194
TTGGTGGAATCAACTCACTCCTCATGTATATACTAATTATTAGCTTACAAGGAATGAGAT
GGTGATTGATTAACCCATTCTATTACACAAACCAAATAAAAAAGTGAGGAGTGAGAAGAA
GATGGATCACTTCATTCCTCAAACCAAACACACTCATATACTCTCCACATCACGCGTGAT
AAAGCTACAAGCCAAAATAATATTATCTCCGTTTTCGAATATTTATCGTCCGCTAGTTCA
TTTTTGTACTAAAATATGGTAAATAAAAAAACGGAGGAAGTATCATGCATGAGCGCACGT
GTGGAAGTGGTACAAATATATTTCTCCCGAACAAGCTCACTGCAGCTAAGCTAGATTTTC
TCTCTTCCCTCTTCAACAAGCTCCGACCTTGTGAAGCTCCAGCGCATGCACGGCTCGCCG
GTGGCCTAGCATGTGTCCACCCTCCCAGCCGCTGGCCTGCTGGCAGCCGTGGGCGTCCAA
GAAGTTCTTGCTGAGGTCCCTCGTCACGGACCCGCCCGCGCGCTCCCGCGGCGGCTGCGG
TGGCGTCGGTATCTTCTGGAGCGACGACCACGCCGTCGCGAGGCCGTGGTCCGATGGCGA
CCCGCACGCCAGCTGCTGCTCCCTGTCGTCCTCGGCGATGGTGTCCAGGCTCCTCGGCCC
CTTCCTTCGCCGCATGACCGACACCACCTGCGGCGGCGCCACCTCCGTCATGAACCTCGC
CGCCACCTGCGCGTGGCCGTGGTCCGACGGTGACCC
>contig_195
TAGTACGACCAACATCGAACTTTGATATCCTCTTGACATTACACCGCATTAGTAAAACCA
TCACCTTTCATTTATCCTCTCACATGACTCCACATCAGTAAAACCATCACCAAGTGTCAA
GTGAAATCCGGATCTCTAGTGACGCAGATGTAAAACGAAGCCACTCAAATTGAGACAGGC
GCGTGAGCCTACACATGATATATAGAAGAAACAGAGAGCAGATACTAGTAAATGTCCATC
GCATTTCAATTTAGCTGACAAACGACCCAAACAATACAATAGCTTCTGCTTAATATTGCA
GAGCACTGGAGTAGCGAGTTCACCACGAGAGCAGCAAGACACAAACGAGAAGAAAATAGC
GGCAGAGCACAGGGCTCGCAATCATATACGGCCCTTTATTTAACCGACCACGGACTCACG
GGAGGACGAGGCACCCTTCAGCGACGGGCAGAGGGGTAACCTTGACAGGAACATAGGTCG
TAGGGCCCTCGCCGTCGCTGGCTTCCTCCTCTTCCTCATCATACTGAACCAGGCCAGCAG
CGCTGAAGATGTACGCCTTCACTTCCTCGAAGCGCTCCTCGGAGAGAGAGACCTCGGCGA
GGAGTTTCCACGCGGAGGTTTCAGATGCCTCCTCATAGTCCATCCTCCGTTTCAGCACCA
TGTGTCCACTGATCTCCCACACAGCTGGGTTCACCTGAGTGTCCAGCAGCTCCTGGCTCA
CTTCACCCAGAGCCTGCTTCTCTGCGTAGCACTGGGGGAACAGGAAAACCCTCTTGCCAC
AGTCAGAAATGAGCACATTGTAAGGCACATTGTTGTCTTGCAGCCAAATGCAAGCATTAG
AAACCACAGTGGCCAGGTCGTCCAGGGTGTTCCCTCCCTCAAATACCAGGCCTCTCACAG
GATAATTTATCAGCTTGGACACGGTCACCCCATTCTTCTTCGTGTCCTCAGAGAGTGGGA
TCTTGTGGGTAGCTGCCTTCTCAACAGGGAAAGGCACTGACAAGTAGTACGCCTGAAAGT
GGAGGTGATTGATGGTGGCAAACGCACCCAAGCTATTGTAACCAAGCCTGAAGTATGGGC
TACCTCCCTCGGCTGCCATTTGCAGTGCAAGCAAGAAGCTCTCTGGATCAATCCTCTGAG
GCAGGCGGTCCAGAACACGAGGAATGAGAAGCACATGTCCATATTCAATTGGGCTTACAT
TGATAGCAATAACATTTGGAGCCCGATCAACAGCAATGATTGGAGCGTTGTTCAGGAAAT
AGCTGTCATCACCACCACTATTCTCAAATTGGAAGAGAACCTCTTCCTGGCCAACTTTTG
NNNNNNNNNNNNNNNNNNNNNNNNNNNNNNNNNNNNNNNNNNNNNNNNNNNNNNNNNNNT
GGCGCCCTTCATTGAGTTGTGCAACAAACCCAAGGTTGCCAGGAATGACCTTGGTCTCAC
AGGCAGTGACATCGTAGCGGAATAAGCCTCGAGTCATCCTGTCCTCCCACTCACTAAGGA
GGATATCAACAAGTAACTTGGTTGAAGCAGCATCCTCCTGCGAGCCCTTTGCCGGACTCA
ACTTGAACGCGTAGAGGGGAAGCTTGGAAGCTGCTCAAAGATGCAAATGTTAATCCAATA
AAAGTGCAGAGTAATTTGCTACTTCCATGTCCAGTGAAGCAAGTACAATACTAATTTGCT
GATGTCTTAGGCCTTGTTCGTTTGTGTCGGATTACACCCGGAATCGTTCCAGCTAATCAA
AGTTTATATAAATTAGAGAAGCAATCCGGTTAGGAATCGTTCCGACCCACCAATCCGACA
CAAAC
>contig_196
TCAATCTTGAGAAAGGTCGGCCCTGGATAAGTAGTTATTATCCTCAGCAATCAAATCAAT
AGTAAAAAATTTAATGCAAAAGAATGAGCCTCTCCACAATGAACATATCCAAGCCAGTAA
AAATAGGTATTTCGCCAGCACTACAATGAGTTGTATCACCTGTATTTCCCCATACTGCTC
TCCAACCTCTGTATGCTTGCAGCAACCCGGCCAATGTTTGGTTTTGAGTCAATGCTGTAA
TCATCGCTGCTGTCGACACTTCCAGTGTTAGTCTGTACATCGGTGTTGCTAGCATCACTG
TTTGCAACAATTCCAGAGTTGGATTTCACATTAGCATCGACGGTGTCATTGCTCTTATCA
CTGGTGTCATTGCTCTTATCACTTCCACTGATCGGTTTTATGTCCACACACTTGGCATTA
TCAGCACTACTAACAATTTTAGTGCTGGATTTCGTATCTGATGGGTCCCTAGCATCACTG
TTAGCAGTGCTTCCAGTGTTGCACTTTGCATCGAAGTTCTTGATATAAGAATTAACGACA
CTTCTAATGCTGCGCTTCGCATCTTTGTTGACAACACTGGAAGTGGTGGTGTCCACATTA
CTGCTCTTGTCATCTCTGCTAGAGATGTTGTCAGAGTTGGGCTTTATATCGACAGTTTTG
GCATTTCTATCAGTGATGTTACCTGTATCCAGCTTTACATTAGAGCTTTTGGCGTTACTG
ATGGTGATGCTTCCAATGTGGGGCTTCATATCAGAACTCTTGGCATCTCTATTAGTGATG
GATCCAATGTTCGGATTTACATCAACATTTTTGGCAAGTCCGTTAGCAATGCTTCCAATA
TTGGGCTGTACATCAGTGTTCATGGTAGCATTGCTGGTAATGCTTCTGGTGTTGTATTTT
GCATCAGCAGTCTTATCACAAGTTCCAGTGGGTCCGCCTTTTTTGCTCGTCAAATCAATA
TTTGTACAATATCCGCTGGTGATGCTCCCTGGGCTTTGGGCCAGGTCAATGTTCTTGGCA
TCATTATTGTTAAGAGACTGACAAGTTTTATCCTCGTTATAATGAAGCCATGGATGCTTT
AGGCAGCCTAAAGCTGTTGGCCTCTTCTCTGGTGCAAAGTCAAGTAATGGGCAAAGAAAA
TTGGCAAATTCCCGGGCATCAGATTCAGAAATTTTGTATTTGTCAACAAGGACACGTTCA
ATGGATGATAATTTCAGCCTTCTTATCCGCTTCAGATCTCCATGGCGGTCAAAATATTCC
TTTGATCGTGTTCCCATGGTTGCAATCTTCTTCGGCACCTTGCCAAGTAGTTCCATCATT
AAAGCCAAGTGATCCTCATCTTCACTGTATCCATGGCCTTCCTTGGGTGTAAATAGCATT
TCTCCGGTTGCGAGCTCAAAAGCGATACACGCAAATGACCACATGTCAACAGAAAACGAG
TATCCTGCACCTAGAATGACCTCTGGTGCCCGGTACTGCCTTGTCTGAATAAAATCTGTA
AATTGTTTGTCGGCCCAGCAAGCATTCCCAAAGTCTACAATCTTGCATGTAAGATCAATT
CCACCCAAGCTCCTTTCTGAGCGTGAAGATTCCACAGCTGATTTTCTTTTCTCAGCAAGC
TTTGCAAGCACCCTCCTTGCTCTCATCTTTAGCTTCTTCTCAATCGCATTAATCCCACCT
TCACCGTTAGGGTTTCCCTCAGGCCTCTCAAGGCAAGGTTTGAGGCCAGAGCGAATGGGG
TCCTTGGAGGGATCAATGGTCGAGAGAAGGAGAAGGTTCTCGAGCTTCAAATCTGAGTGG
ATGATGCCAAGCTCATTGTGCAAGTAGTCAAGACCTACCAAAATCGACTTGCATATTTGC
CTCACCCTATCGAGCCCGATGCCTTTGTACCGGTTGTACTGTACCAGCTTAAGCAAGCTA
TCTCCCAGTAACTCAAAGACGAGGCAGATATGCTGTCCGTTAGGCCCCGTGTGCTTGAAG
TGATCTATCAGCTGAATAATGCATTTGCAGTTCGATGGGTCCTTCTTGGTGATCTCTGAC
AGGAACTCGATTTCATGAAGAGCAGCTTGCGCAAACTCAGGCGCACTCTTTTGGATCTTC
AGGGCCACGTATCTCTGTGACTGGACGTCGAAGGCGAGCCAGACGGTGGAGAAGTTGCCC
CAGCCGAGCTTCCGCTGGGCGACGTAGCGGCCGGCGGCGAACTGGTCCCCGGGGCGGACG
GCGTGGTAGCCGCCCTTGCGGTAGCCGTCGACGCCCTCGTCCTCCTCTTCCTCCTCCACC
TCCACCTCGTCGCCCGACAAGGACG
>contig_197
ACGAGGTGGAGGTGGAGGAGGAAGACGACGAGGGCGTCGACGGGTACCGCAAGGGCGGCT
ACCACGCCGTACGCCCCGGGGACCAGTTCGCCGCCGGCCGCTACGTCGCTCAGCGGAAGC
TCGGATGGGGCAACTTCTCCACCGTCTGGCTCGCCTTCGACGTCCAATCACAGAGATACG
TGGCCCTGAAGATCCAAAAGAGTGCGCCTGAGTTTGCGCAAGCTGCTCTTCATGAAATCG
AGTTCCTATCAGAGATCACCAAGAGGGACCCGTTGAACTGCAAATGCACCATTCAGCTGA
TAGATCACTTCAAGCACACGGGGCCGAACGGGCAGCATATCTGCCTCGTCTTTGAGTTAC
TGGGAGATAGCTTGCTTAAGCTGGTACAGTACAACCGGTACAAAGGCATCGGGTTCGATA
GGGTGAGGCAAATATGCAAGTCGATTTTGGTAGGTCTTGATTACTTGCACAATGAGCTTG
GCATCATCCATTCAGATTTGAAGCTTGAGAACATTCTCCTTGTCTCCACAATTGATCCCT
CCAAGGACCCCATTCGCTCTGGGCTTAAACCTAACCTTGAGAGGCCTGAGGGGTACCCTA
ACGGTGAGGCTGGTCTTAACGCGATTGAGAATAAGCTAAAGATGAGAGCAAGGAGGGTGC
TTGCAAAGCTTGCTGAGAAAAGAAAATCAGCTGTGGAATCTTCACGCTCAGAAAGGAGCT
TGGATGGAATTGATCTGACATGCAAGATTGTGGACTTTGGGAATGCTTGCTGGGCTGACA
AGCAATTTACAGATTTTATTCAGACAAGGCAGTATCGGGCGCCAGAGATCATTCTAGGTG
CAGGATACTCGTTTTCTGTTGACATGTGGTCCTTCGCATGTATTGCTTTTGAGCTCGCAA
CAGGAGAAATACTATTTACACCCAAGGAAGGCCATGGATACAGTGAAGATGAGGATCACT
TGGCTTTAATGATGGAACTACTTGGCAAGATGCCGAAGAAGATTGCAACCATGGGAACAC
GATCAAAGGAATATTTTGACCGCCATGGAGATCTGAAGCGGATACGAAGGCTGAAATTGT
CATCCATTGAACGTGTTCTCGTTGACAAATACAAAATTTCTGAATCTGATGCCCGGGAAT
TCGCCAATTTTCTTTGCCCTTTACTCGACTTTGCACCAGAGAAGAGGCCAACAGCTTTAG
ATTGCCTAAAGCATCCATGGCTTAAACATGACGAGGATAAAACATGTGGGTCTCTTAACA
ATAATGATGCCAAGAGCATTGATCTGGTCCAAAGCACAGGGAGTATCACCACCGTTGACT
GTACAAATATTGATTTGACGAGCAAAAAAGGCAGCTCCACTGGAACTTGTGATAAGACTG
TTGATGCAAAATACAACACAAGAAGCATTACCAGCAATGCTACCATGAACACTTACGTAC
AACCCACTTCTGGAAGTTTTGCCAACAGACTTGCGAAAAATGTTGATGTAAATCCGAACA
TTGGATCCATCAGTAATAGAGATGCCAAGAGTTCTGATATGAAGGCCCACATGGGAAGCA
ACACCATCAGTGACGCCAAAAGCTCTATTGTAAAGCTAGATACAGGTAACATCACTGATA
GAAATGCCAAACCTGTCGATATAAAGCCCAACTCTGACAACATCTCCAGCAGAGATGACA
AGAGCAGTAATGTGGATACTACCACTTCCTGTGTTGTAAAGAAAGACGTGAAGCACAGCA
TTAGAAGTGTTGTTAATTCTTATATCAAGAACTTTGATGCAAAATGCAACACTGCAAGCA
CTGCTAACAGTGATGCTAGTAACTCATCAGATATAAAACCCAGCACTAGAATTTTTACCA
GTACTGATAATGCCAAGTGTATGGACATAAAACCGATCAGCGAAAGTGCTAAGAGCAATG
ACACCAGTGCTAAGAGCAATGACACCATCAATGCTAATGTGAAATCCAACACTGGAATTG
TTGCAAACACTGATGCCAAGAGCACTGATGAACAGACTGACACTGGAAGTGTTGACAGCA
GCGGTGATTACAGCGCTGACTCAAAACAAAACATTGGCCGGGTTGCTGCAAGCATACAGA
GGTTGGAGAGCAGCATGAGTAAAGTGCAAATCGGGAAATACAGGGACAACCTTCCTCAAG
ATTGAGGATCTGGCAGGTACCAGCTGGCGTTATTGTATATCTCTCTATTCCTGCTGACTG
TACAAAACTTTGTATTTGCACACAGAATGTACACGGAGGTAAATATTCCCCATACATACC
CTGGAACAAATTGTATTAATTGTCACAGATTGACTGCACTCAGAATTACACAGCATTCTT
TTGGACATTTGGTGGGTAAATATGAAATCTCTTTGGGAATATACCTGTATATGCAGTGGT
AGAGAATATCGCTGTTCCTTTTATGGTGGATGCACTGGAAAGGGAAGAATTGTACTCTGA
CCAGCCACAGCATCTCTTTTGATCATGTTCATATTCTGCCCTCAGTGAAAAAAGAGATTT
CTTTATGTCATTTAACAAGGATCACCATTTATCTGAGCAAGGGTGACATTTTTGTTTGGT
TTATGGTGTGAGGTTTGCTTGTAAAAAGCGGGACATGTGTTGTATAAAACTATTCTTTGA
TGTTCATTTCATGGTGAACGATCATATAGATGGAAACTTTTCACTTTAG
>contig_198
TCGCTAAACAAGTTGCCGCACCATGGCTCATGAGGCCGTCACAGAAGCAAGCGATCACGC
CGTCAGGTCCGAGATCTTGAAGGAGTCCGCGACGACTTTGAGCCTGTTCCGCAGCCTGCT
CCACCGGCGCTCGTTCGCGGTCACGATCAGCGTGTAGTACCGACCGTTTCCAATGGCGAC
CGTCGCAAACGCAGAAACGCCGTAGCCCGGAGCCTCCAGATCGTACTCAAACGTCCAGTA
GTTCTTGCCGTCCACGGTGCGCTCTTGCATGTCGTAGATCGACGGTATTTGGTTCGGGGC
AGCGTAGACGTTGTTTACCAGGTTGAAGATGGCCTCATCCATCGGTCCTAGGTCGCGGAT
GTCTGTTTTCTCGGTAGGAATGAACCCCACACGAACACACTGAAGGGCCAGGTTGCGGTC
TTTGAACGCAGAATCATGACCCAAGAAGTCGAAATCCCTCCATTCAGCTGGATAAAGGTA
CGAGTACCCGTCTTTCGCGTCCACGTACGACTTGTAATTCTTCGGCACCTCTTCAGCGAA
CGCAGCAGAGCTTGTCCTCAGTAGGCCAGTGGCTAACGCTCCAGCACCAAGCAAAGCTAG
CCGTCTCTTCGTGACCTTGGTGTCGTCCAAAGATCCTTGGTTCGAGCTCGCCGCCAAAGC
TGAGGGAGGAGCCCTGTTCAGTTTGGTAGCCGCCGCGCAATTCGGCA
>contig_199
AGGTGACATCAATATCCTTCTGCTCAATAGTGGAAGCACAATTGTCGCACATTCCGTTGC
AGTCCTGAGGGACCTCTCCAAAATGGCGAAAGAATGCACCATGACGACAACTCCTCTTAG
ACTGACAATACCGCACGATGTCATAAAGATTTTGCAGGCCACAGTTTTCATAGAACACCA
TTGAACTCTGCCGTGGAACATCACCAGGCCGATAATACAAAATACATTCTGAAGGTAATC
CATCCCGTCCGGCCCGACCACTCTCCTGGTAGTATGTCTCCATAGACTTGCTAAGGCTGT
GATGAATAACAAATCGAACATCTGGTTTGTTGATTCCCATTCCAAATGCCACTGTTCCAA
CGATGACCTGTGATTTACCTTTGCTCCAACGCATATGAATTTTCTCACGATTAACGATAT
CCATGTCTGCATGATAATAATCTGCTGAAATACCCCTTTCGCGCAGTTCTTTTGCAACCT
GTTCACATTCCTTCCTTGAAAAGCAGTATATAATTCCAGACTCATTATTTGGGTATGATT
CACTTATAAACTTTGTGATCTCATCAATGACAACCTTTCCAACTGGCGATTTCTCAGACA
CCTTATAAAAAAGGTTGGGCCTGTTAACTGTGCTGACAAACTTGATGCATCTCGGGATGT
GGAGCATCTCCATTAAATCCATTTGGACCTTACTTGTTGCAGTTGCAGTTAAAGCTATCA
TTGGAACACTGGGAAATTGAATTTTCAAAATGCCAAGATTCTTGTAGTCAGGACGAAAAT
CATGACCCCATTGGCTACAGCAGTGAGCCTCATCTATTGCAATCAGAGAAAGACGACCGG
CATGATGGCATTTCTCGAGCTTAGACATGAACCTTTTACTTTTTGAGATCTTTTCAGGTG
TCACATATAATATCTTTAGTTCTCCTTCTCCTTTATCAAGTGTCTTATAGATGAACTTCT
CAACTTCCTTGTTGGTAGTTGAAGTTAGCATGTATGCTGGTATACCTAAAGCTGACAGTC
CCATGACCTGGTCCTGAATAAGGGAAAGTAAAGGACTGACAACCAGTGCAATTCCATCAC
GAAGTACAGCTGGGAGCTGGTAACATAGACTCTTCCCTCCACCAGCTGCCATTATGACCA
GAACATCTCTTCCACTCATGACTGCATTAATTATTTCTCGTTGATTTGATCGGTAGGAGG
AAATGCCAAATATATTGAACCTGGTATCGTCAGCCTCCAGATCCCATGGGAAGCTCCCAG
ACCAATCTTCCGGAGCAACTGAAGATGTGTTAATTGTTGTATTTCTGGTCAATTTAGATG
CTTCGAGCAAAGCCTTCAACTGTGCCTGGCGTTCATACAACTCCTCTTGGCGATCGAGTA
ATGTTTTAATTTGTCCTTGGATGTCGTGGAGTTGTGACTCCACGAGCAACAGTTCTCCCT
CGATGTTTTCTTCGTCCTCCATGCCTCGGTTCTGGGGTAGAACTCAGCTTTCTGCTCGGT
AGAGGCTGCCGGGGAGCCCGCCGTGCTTCTGAAATCGGAGACGGACGGGGTACCAAGATG
AAATAGGGATGTGGTCCGGGCACCCCCGTCGGGTCCACGCTACAGCCGCTGATGATCCCA
ATCCGAAATAGGAAGCGGAAAGCTTGCCTTGCTGTGACACCCCTGGGCCGCCGGC
>contig_200
CATGTGTGCATGGGTGCTATTGTGACACAGATTCAACCTCAGTAACAACAATTGAGCACT
CAAGAAGAGTTTTATTGATCTTTGCCAAAGGAGACATGGACCTCATCACCATTGACATTT
TCCAATCCTCACAGATCCAGCAGCACAATATCAAACAGCATTAGCACACGAGACATGTAT
ACACACTTTTAAATTACATAACTCAAGCCGGGAGCATCCTCTTTGCAACTCAGCAACTGG
ATAGGGATACCTTGATCAGTAATGACTAATGAGTAGTTATCCTTCCTTGTGGAGCAGGAG
TGAGCTCCTCTGTCACAGCTCAGCTAGAGATCTCTAATTCTCTAGTTACCTCTAGCAAAC
TAGTAAGTAGCGCTCTCTCATTCAAACTTGGAGCAGGTCACTGGCGATAATATTGCAGCA
ACCTCCGAGTTAGTAGCTTGCGCGTCGACATCAACATCAGTGTAACCACTAACTCTAATG
TTATCAGTTGCAGGCTTGGACAGGCCTTGAGGGTGAGACATTTTTCTTGTCATCTTCGTC
ATGTGGTAGGACAGTCTCGAAGGCCTGGACAAGGAGCTCCACTTTCTTCTTCCGAGCAGG
AGCTAAGTTTGTCACCGCCCTCCTAAGCGCGTAATCAATCATCCATTCTTCAGCATTCTT
CCGCTCACCCATCATTTGATGCTTGAGGTCAACCTTCTCTGCGTCTGGATCCAGTTCCAG
AGGAAGAAAATTCGGTGCCCGTGGATTGAAACCTCGCAAGTATTCCTCCTCTTCAGGTGT
TCTCCTCCTCCTGGAGATGATCAATTTGTTCCTCGGGCATGTGGCAGACTCAGCAGGATC
AAAATATACATCACCCTTGAGGTTCATTCCGCTGAACGCGCCACATATGTCATCAATAGA
AGGTTCTTTTGCATCCGTACATTCTGCTGGCATTTGCGCATTGAATGATTCATTAGTTTC
TTCAGTAACACGAATGTCTTTGGTTGCATCTGTGGTATTAATATCTCCAGCAGCCTCTTG
AGGCATAGCAGGTTTTAAAGAAGCATCTACTGATTCACATGCTGTAAATTCCAGTTTATT
TTCAGCGCCTGCAGTTTTATCCTCACCTTCTTGAATTACATTTGATTCCCCTTGAGCACC
TTCTGAATGACATGCAGTAACTTCACATTCATTTTGATCATCATAACTGATATATGCAGA
GCTATCATCATGGTCAGCTTCTTGACCAATAATAGATTCTTTGAAACCATCTTCTGAGTT
GCATGTGAAAAGCATGGACTCATTTTCCTTGTCGTTACTGATCGTAATGACTGCCAACTC
ATTTGTGGTAGGTTCGGATCCATTTTGAGCATCAGCAATGACATTTGCAGAACTATCACT
CCGTTCAGCTTCTCGAGCAGTAGAAGATTCTTTGGAAGCATCTTCCAATTTGCACTTGGT
ATTCTTCAGATCATTTTGAGCATCATCACTGACACACACAGAATCATCATCTTCTACACT
TTCTTCAGCGTCAGATCTGACATTTGCAGAGCTATCACTCTGATCAGTGTCTTTCATGGT
ATCAAGTTCTTTGCAAGTGTCTTCCGATTTGCATCCAGTGATTGGGATATCATTTTGAGA
ATCATCAATGAGACATGAGTCATGATCTTGTGCAGTCCCTTGAACATCATTACTGAAATT
TGCAGAGTTATCACTATGATCAGCTTCCTGGGTGGTAACAGATTCTTTGGGAACATCTTC
CGATTTGCAGTTATTGATCTCCAGATTGTTTCTGTCATCAACAATAACACATGTTGAGCT
ATCATCTTCTAAGGTTTCTTGATCAATTCCAGTTTCTTTAGAAGCATCTTCCCGCTTGCA
TAAAGTAATTTCTTGTCCCATTTCAGCATCATCTGTAACATACTCTGTATTATCATGTAG
GTTGCTTTCAGTGCAGGCACCAGATTCTTCAGAAGCATCTTCCAACTTGCACACAATAAT
CTCTGGTTCCATTTTATCACCATCAGGGTTGCTTTGCTGAGCAATACCAGATTCTTCCAA
TATGGATGCCCTAATCTCCAATTCCCTTTGAGTATCCACATTGCTGTCTTGATTGATTTG
TTGCAAAATAGCAGTTTCTTCAAAAGTGTCTTCCTTTTTGCTTGTTGGATTACCCAGTTC
CATTTGAGCCTTAGCAGGGCTGCTATCTTGTTCATGCACATCATCCACAGTGTTGTCATA
TTGTTCAAACACATCATCTGCTAACACAGCTGCCGAGGTTACTTCCTCAGAAAAATCCTC
TTTGCATCCATCACCAGAGATAGTGTCCTCAGAAATCTCCATTTTAGAGACATCATCTGG
CATGCTCTGTTGATCCTCCAGATCTTGCTCCTCAGTGTCCTCTGATTCGCCATCAGATTT
CACATGGCACTCATCTTCATCATCATCATTTGCCTCTTGGTCCGATGAAATATCCTCTTC
GAAGCTACCTTCCAGAGTAGCACATGTCCTTGCTGTTATTTCTTGATCAGGTATCTCAGA
TTTGTAGATATCATCAGAGAGCTTCTCTTCTGCCTTCCCTTGTCCAGCAGACGCCTCCAG
GATGTTGTCTTCATCTCTTCCACCCAGCTCCTCGCATGCCTCCACTCTGCAAGCAACACC
TTGATCTGAGAGGATCTCCTGGTCACGGACCAAATTCGTTGTATTCTCCTCATCAGCAGC
ATCCTCTTTGTATTCATCAGAGGATCTACCGGACGTTCCTTGCTCTGCTTCTTGCTCCAC
AGAAAACTCTGCTCCAACAACCTCCTGTTCCCCAATTCTCTGTTCTTCCAAGATCTCATC
GTCCAAGCTATCATCATACTCGTATCCGTGGTACTTCAACCATGGCAACTCCTCGACGAA
ATCGTTGTCGGTGTGCACCCCACTGCACTCCGACAAGCTGTCCCCGAAGGCACCATGCTT
CTGTTGCAACACTGGGCGAGGCTCAGGTTCACCATCATCGCAAACCGCAAGATCCTTGCC
CTTCTCACCGTCCTCGTCCGCGCCGCACCGATCGAACACGACGAACTCCATCCTCCGCAC
CGTGGCATCCATCTCGTCGAGAGACATGTCGCTGCAGCTCATGTCCGAGCTCACCCTCGG
GCCGCCGTACACCTCGACGAAGAAGTCGCCAACCGCCTCCTCGTCGATCAAAGGCGCGAT
CTTTGCACCTCCACCACTGCCACTTCCGCCGCTGGTCCTCTCCTCGGATTTCTTGCGGAA
GGCCGAGACGCCCTTGAGCTTCATGCTCTGCTGCGTCTTGATGAGCCGGCGGCGCGACGC
GAGGAAGCTCCGGAGCGGCACCGCCGGCGCATGGACGTGGCCGTTGAGGGAGCAGTAGGT
GTAGGGGCACACCCGCAGCGCCGCGGGGCCCTCGGCGTCGGTGGAGCCCGGTGCGAGGTC
GAGCGCTTCGGGGAACTTGGTGTCCTTCATGGTTGAGGAGCACGTGGCGCGGCCCATGCC
GGAGCCAGAGCAAGGTTCCTCCTCCGCGAACAAAACCTTCCCCTTGGTCAGCACCCGCAC
CGCGGGGCTCCGCCGCGGCGCGGGCGACGCGGACGCTGACACCGACGCCGCGGGCCTCCA
CCTCGCGGGGGACGCCGACGCCGAAACGGACGCCGCAGGCCGCCCGCGGCGCTCGGCCTT
GGCGTCAGAGCTGCTGGTGCCCCGCATGTAGCTGGGCACCGACGCCGGCGCCGGGGACAT
GGCCGCGCCGCCGCGGTTCCACGGGCGGCCCTCGTCCAGGAAGCCGCCCCTGGGCTTGGA
CGGGGGCGTCAGGAGCGGGTCCTTGGGCTTCTTTTTCGGCGCCTCCTTGCTCCGCACCAT
GGCTGGTGGCTGCTGCTTTCTTCTTCAGCGACGGGGGCGGCGAATTCCTGTGTTTCTTCG
CTTCTCGCAGCTTAATCCTCAGCCGGATTTCTCCTTGGCTTGTTGGGATCAACGGTTTCT
CTCGCGACGTTCTTGTCTTGCTGATACTGGAGGCTTGCTTGTGCTTGTTGGCTTCTTGCG
TTGAAGGGCGGCACGAAAGCAAGGCAAAGCAAAGCAAAGCAAAGCAAAGGTGTGCCCAGC
CAGCAGCCTACCTGTCCAACGCGAGAACCTTCCAAGCCTCCAACCAGGCGAAAGCGCCCA
GCCTACCAAGCTGCAGCTCAGATCTGTAGCCACGCTCACCTCTTTCGGAGCCATCTTCAG
ACGGCAACGTCACCAGGCACACGCCCGTGCCAGCTTTTGTATTGTTGCCCATAGTTTTTT
TGCTTGATTACTACAGATGAACTAACACCAGGAACAAAACAACCCCTGATTTTTGACTTG
GCTGTCTCTGTCTCTGATTTTTGACTTGTGCTTACAGAATTGAGTGTAAAAATATCAGAA
GAAGACAGAAAGTCAGGCAGGCATCCTATTCATTCCCTCCTTTCGTCAAGATAACTTACT
ACCTACCTTTCTTTTTATCTACAAAAGAATCATTTCCTTAGACATGTAAAAANNNNNNNN
NNNNNNNNNNNNNNNNNNNNNNNNNNNNNNNNNNNNNNNNAAAAAGAAAACCTCAAATGA
CTAACAGAGAGCAAACCACTCTTCTACCTATCCTTTTCGTTTACTTGTTTCTTAATTCCC
TGTCTCTCTGTATGTATACCCCCATCATCTACCATGGAAGGCTTCCAGTGGCCGGGTCTG
CGAACGCCTTCTGCACGAAATCCTTAAGCCCGGTGTCGTACACTTCGCAGAACCGGCGCG
GCCAGTCCTCCGGCTCCACCGGCCTAGTCCCCAGCCCCGGCGCCCTGTCCCTGGACCCGA
CGTTCTCCTCGTCCCGCCAGTCGGCGACGTAGGTCGCGACGCGCCCGGAGAACTTGTCCT
TGAACACCTCCCAGACCTGGTACTTGTAGTGGTTGACGAGCATGGCGCCCTGCCCGACGT
TCACGTACCTCGCGCCTTCCCTCAGGTGGAAGTGGTGCACCACGTTGACGAGCGACGGGT
TCAGCGCGTCGGGCCTCACGATCGACTTGTGGCGCTCCGGCGCCGCGAGCCGGCAGGTGT
AGCCCGTCGTCACGCCTTGCTTGGGGATTCTGGTCCGCCCCGAGGGCCCGAAGCTGTGGC
AGGCTGTCCTCAGCTCGCCCACCCGCGGCCTGTTCGAGTAGCTCCGCAGGATGTCTGGCA
GGGTCGTCTGGTTGCCGGGGAAGTGGAGGAACTCGTCGACGTCGATGAACCCCACCCACT
CGCAGCTCTCCCGGGCCCTCAGAGCGCAGTGCGCGAAGCCAGCCTCCTGGGACTTCGTCC
ACGGCCACAGGTGGCGCGTCACGTTGTGCGTCGACGGGTCCATGGTGCCGAGGACCTGCT
CGATGCCGTCGTCGCTGTTGTTGTCGTAGATGAACCACCGCTCCACGCCGATGCGCGAGT
GGTAGATGATCCATTCCCTGAGGAACCTCGCCTGGTTGCGGAGCATGGTGCACACGCACA
TTGAGTGCGCCTTTGGCCGTCGTCGATGATGCCTGTAGTTGTGCCGAGGAGGAAGTGGCT
CAGGTTCAGCGATCGAGGGCAGCGTGGAGTCCCTCTGCCCCTTCGTTCTGATGGAGACCA
ACATCGGCTTGTCATTGCCATTGCCATTGCCGTTGGGATCAGTTGTCATCCTGAGGTGCC
GGCGAACGCGAGCTGGAGTCACGCACCGGAAAACCTCTTGTGCGGCAGAAATCACAGGGG
ACGTGAGCACACGCTGCTTTGGCTTCCACAGATCACGGCCAAAGACGCACTGGTACCTCG
ACGCCACACCCAACCGGCCTGGCCGGAGGTTCATCCCCTTGGCGAACACGACGGTGGAGT
TGTCCCTGCTGTCAACGAGCGCAGCGTACACAAGCCTGTCCCACTGCAGCGGCGCCACCG
GAGGGGACAGGGACAGGGACAGAGAGACGTCCACAC
>contig_201
TCGGGGAGACGGGGACTCGGGGTAGCGACTAGCGAGCCGAGGAGCGCGCGCGCGCGATGG
CGGCCGCTGCCGTGGCGACCGTGGCCTCCCCATCCCCCGCTGCCTCCAGGCGTATGCTCC
CCTCCGCCGCACCGTCTTTCCTCCGGCTCCCGAGGCCGACCAGCCGGCTCCGGCGCGCCA
CGCAGGTCGCCGCGGCGGGGGGAGAGGCGGACGTGCTGCCTGGTCCGGGGGCCGAGGGTG
AGGCGGCGGTTCCGGGGAGGCTGGAGGAGCAGCGGGACGAGCCGCTGGCGGGAAGCCAGC
TCGACATCGGAGGGCTCGCCTTCCAGGGCGACGTCGGCGGGGGCTTCACCGGCGGCGGA
>contig_202
ACACCCCATGATGGTGTGTAAAAATGGCTGTGATCATAACAAGTCGAAAGTCTTCAAAAG
CTTTACTCTTCAGGATTTCAGATTCGTCTCTCCACATGACGCGATGGCTAAGCTTCACAG
CCTGGCTCTAAGAAGACAGTCCCATTTATATGCATGTACGGTTTGTCTAGTATACGGTGT
GTCATGGAAGGAAGCTGCTCTGTGTTTTGTATGGCCACTGCGCGATAACTTATGTCAAGT
CATTTGATTGGTTACTGCTGTCGTCCGCATTCTGTACCTCTGCCGTGCCACATTCTAGCA
GTGGCATTTCAGATGCGCTCGAAACCTCAGGAGAAGGCAGCTCTTTGTTAGTTCTTTGCA
CGCCTGTAACTCGTGCAAGATCGATCCATTGCTGTGTTCCCCAGTATGAGTTAACTGTCC
TTGAAACAAAGGACAACAGGTTAGCAATAAGTGGCTGGTCATAGTAGGCCATCAGATTCT
CTCCTAGCCGATGCTCAATCAGACCAGCTATGACCTGATATCGCAGGTTTGCTGATGTTC
CAAGGAAGCAACTATAAACAGCTGCTGATTTCCAGATCGGAGATCTTTTGCGCCCCACTT
CCATATTTGCAGAAGGTTTAAGAATCCGACGGGCACCATATAAGACATCTGAAGCAACTC
CAGCTCCAATACTAGAAATGAATCCAACTCCAGCAAGTTTTAGACCACCCATAAGCACCG
ATGCAAACCTCTGGTTAATGTTCCAGTTCTGCCCAACAATACCCTTTTGAAATGCATTAT
CTGGCAGTGATCCTAAAATTCCTTTCAGAAGCTCCACACTCTCACCAGAGCCATCGTCGG
CAAAAGATAAGAGTGAAATTGTAGGTGCAGGAAGCCACACTGTAAAGAAGTCAACAACAG
AACCCCTAATTGTATCAGTGAGAACATAGTCGATCTCTTCAAAAAACCGTCCTTTTCGTT
TTTCATATTGTGCTAGAAGAGTGGTAGTTATTGATATGGCCTCTTCAATAGCTAATCTAT
TCAGAAACTTGGGATCTGCTAGCAACCTTTCACGAAAACCTTGGAAACGGTGAATCAGTT
CAGCCATGACAGGGTATTTCTCGAGGTCAAAGAAGTTCTGCAATATCTCAGGAGAAACTA
CACCAAGATCTATTCCTTTCTGAAGATCCTGAGGTAAAGCTTCACGCCTCCTGCCAGCAG
CATTCATAACTCTAGCAATTTCAGCACGATCAAAGCAATTCCGACTGCATGGCTTGGCAG
CAGAGTACCATAAGAAATCAGCTACAGGGATTTCACCTTCTCTCCTTATACTTTGCCTCT
CAGGATCAAGAAGTATCACAACTTGATTTTTCTTTTGCATCTTTTTAGATATCCTAGCAG
GAACGCCAATTCCTCGTGGCCCATACATTACATGACTCGCACCAGTTACAACAACGAGCA
TTCCTGAAGGATCTCCATTACTAATTTCTTTCATTATTGTCTGGGACATGGTATAATCAT
CGACTACTCTTGCCTGTGCTGATAAATATGAGCTTGGGCCAAAAGGGGAACCACGAGTTG
ATGAAATTTTGTCTATCAATGATCGGCCTGAGATGGATGTAAAGCCAGAAATGAAGCCTG
AGCCAGCTGGAGGAGCATAAAGCTTTCTTTGAGCTTTTGAAAGGCTTCTAATTCCTTCTG
CTTGCACAGTTCTTACCACCTCAAGTGGAGTCCCACATGCAACAAGCTTTATTCCATTAT
CACGGCAGTAATTCAAAAGTGGTTCATACTCCTGCCATCGCTCTGGTGCCCAGTGAGATG
TATAAAGCCTTAAGGTATTGCCATCAATTCTGCCATCCATGAACCGATTGAGCTGCTCCT
GGAGGTCGCAGGGAAAGGCCTCGAGCGCGAGGGAGATGCTCCTCCCGGCCTCGGCGCAGC
CGGCCGCGAGCTTCCTGACGATCTCGAGCTCGAGCACCCTGTCGTCGCGGTCGGGCACGA
GCTCGGACTCACCGAGGTACACCACCCGGGCCGCAATCAGCTTCTCCCACACCCTCCGCC
GCGCTTCCTTCCCCACGGCCTGGGGCTCCCCAATGACCGTGGCGTCGTANNNNNNNNNNN
NNNNNNNNNNNNNNNNNNNNNNNNNNNNNNNNNNNNNNNNNNNNNNNNNNNCGGTGGGGC
CGGCTTGTCATCGCCTGCCGCGGCGGAGGCGGCGAGGGGAAGGGACTGGAGGACGGTGGA
CGCTGCGACTAGCGAGGGGACGAGGACGAGGAGGTCCCGGCGTGTGGCGGCGGCGGCGGC
GCAGAGGCGGCCGCG
>contig_203
CAGCCAGGATGATTGGTTTTCTGCATCAATCAATCTTTTTTAGGACAAGATATTTTTGTA
TGCTACACTTCCCAAATTGCAATTAATCCAGAAGTCTACCTTGTTTTATTCTATTAGTTC
TCAGCAACAGTGAATGAATATGAATCAGTCATGCTGATAGATGTTCATCTGGTTATTCCA
AACAATCTGACATCGCATCTCTTTCTGCAAGTGAGATGAAGAAAACCTGAAATGCTATCA
CCATTTAAAACATTGGCTTCTGGAAGTTCAGGTGATTAGCAGGAGACGTTCTGACATTGC
CATTGGCATGTACGGTAGTGATGGCAGGAGACGTTCTTAAACAGCAGCTGCTCCTTCAGC
TTGTAATGTCTGATTGTATTGACCGAGAGCATCCACCTTGCCTTATGGTACTAACTGAAT
GAGCTGGTGACGCTGACTCATCTGCATAATGGCAGATGCTTAACCATCTTTAGGAGCTCA
TGTCATGATTCCAGCTGCACCGTGTGCAAATGTGAAGGCCCTGCAAGCGCTTTCCAGGCC
GCACCAATCCTGCTTGCTTCTTGAAGATACATATGGTGCCACCTAAATAAAAGCCGTTTC
TGGTT
>contig_204
CTGGCATATAGATATCAAATCTATAACTGTGAGCGCCGTCAAAAACTCACAACCAATACA
TTGCTCTGAATGATCAACAGCTCTTGCATGCAATGCAGCAGAATATTTTTGTTCCATGAA
CCTTCATTCCAAGTATGAAACATAAGTACAAGGTTACAAGGTAACATCGTGAACAAAACC
CTTTCCCTTAACAAGGCAGGGGAAAGTAGCACATTTATTCCAGCAGGGCAGCAACAGTAT
GCCTCAGATTTGGGACCTTACTTGAATTCGAAATATTCTCTATAACTAGCACATGGGATA
GGGGGGGCGGAATATCGCCATCCGTCAGAGGTGAAACGGACAACAGATGAGTAACGCTTA
GACCACTGGAAGCTCCCCGCACTCGCTGATGACTACTTTCTTCTTCGGACGGTCACCTCT
GTCAGTCTCCTGTGACTCGATCAGCCTTACAATATCCATCCCTTCCACGACCTGGCCAAA
CACGACATGCCTTCCATCCAACCAAGGCGTCTTGACAGTGCAAATGAAAAACTGGCTGCC
GTTGGTGTTCGGTCCAGCATTAGCCATGCTGACCACTCCAGGTCCAGTGTGAACCAATTT
GAAGTTCTCATCTTTGAAAGTGCGTCCATATATGCTTTTCCCACCGGTACCATTGCCCTT
GTCAAAATCTCCGCCCTGGATCATGAAGTCGCTGATGACACGGTGGAAACTGGATCCCTT
GTATCCAAACCCTTTCTCTCCAGTGCAAAGAGCACGAAAGTTCTCTGCTGTTTGTGGAAC
ATCATCCCCATACAAGCCGATGACAATCCTCCCAACATTCTTCCCCACAGGGTTCCCAAT
GCTTATGTCAAAATACACCTTATTGGTGATTTTAGACTGAAGATCTGCTTCCTTGGGCTC
GGCGCTGGCGGATGTAGCGAAGCGCGCGCGGCTGTGAGAGGGCGACGCCGCAAGGCCCCC
GGAGAAGGAGACGGCCTGCGAGGGGATGCGGGCGCCACGGAGGGAG
>contig_205
GTCCGTGACGTACCCCGTCAGGGCCGAGGCTGCAGCGGTGTAGGGGGACGCCAGGTAGAT
CTGCCCTTCCTTGTGCCCCATCCTGCCCGGGAAGTTCCTGTTCGTGGTGGACACGCAGAC
CGTAGGTTCATTCATCCGTGCATACGTATCGCGAGGGCCACCCAAACAAGCGCCGCAATT
AGGACTTGCTGGTGTATCACAACCAGCCTCCTCGAATATCTGGGCGCAAGTTTTGCCACC
AGATCCTGGTACAGGAAGGCTATATACGTCCATCCACACCTTTTGTGTGGCAGGGACAAG
GAATGTGGGAACTTTAACCTTCTTTCCCGAGGCTAAGAACACCTTTGCGGCAGCAAGGAA
GTCCTCAGTCTTGCCACCAGTGCAGGAACCAATATAGACTCGGTCGATCTTGACATCTTT
GCATTCTCTTGCTAGGGCACGGTTGTCAGGCGAATGTGGCTTGGCAACTACTGGCTCCAG
TTTCGATACATCAAACCGGTAGTCACTAAAAAATCTGGCCTCAGCATCACTGTAGACAGG
TTGATAATCAACTGATGTCCTACCCTCAAGGTATTTAAATGTAGTTTCATCAGCAGGCAC
GACACCGTTCTTTCCACCAGCTTCAACAACCATGTTGCATAGTGTCATACGTTCTTCCAT
GGTTAGACTTTCTACAGTTGATCCAACAAACTCCATCGATTTGTAGGTTGCACCAGATAC
TGAAATCTCACCAATAATTTGCAAAATCAGATCCTTCGCAAGTAAATAAGGNNNNNNNNN
NNNNNNNNNNNNNNNNNNNNNNNNNNNNNNNNNNNNNNNNNNNNNNNNNNNNNNNNNNNN
NNNNNNNATTCCGGTTGCAAATTGACCAAAGGCTCCAGCATTGCACGTATGAGAATCAGT
ACCCAGGAGAACCTCGCCTGGTCGGCAGTGGCCTTCCTGAGCAAGTGCAATGTGGCAGAC
ACCCTTGTAGTCTGGATTAGCCCTGAAATCGCTGAGGTCCTTGATATCATAGAAGTACTT
GATGTTCTGCTCCAGACAGAAGTCCCTGAGGATATCGACGTTGCGGTTGGCGCGCTCGTC
GCTGGTGAAGATGTAGTGGTCGGGGATGATGACGACCTTCTCGCGGTCCCAGACCTTGGC
ATCCTCNNNNNNNNNNNNNNNNNNNNNNNNNNNNNNNNNNNNNNNNNNNNNNNNNNNNNN
NNNNNNNNNNNNNNNNTCCAGCGCCGCGCGCTCCGACGCCCTCGCCAGGATCTTCTCCGT
CATCGTCATCGCGGTCTTCACCGAGCCGGTGGACGACGGGGCGCGGGGGGTGCGCGCGGG
CGACGCGACGGCGCGCACGCGGCACGGCTTGGTCCGGCGGCTCGAGCCCGCGCGGTGCGG
CGCCGGCGCGG
>contig_206
CAGAAACAGAGCCTCGCACTCGTTTTGGGACCAAAACCACATGATCGATCTCCAAGAAGA
TTATTTTGGACAATATTTTTCCAGCCACAGGCAATCCGAAGACCACAAATCAGAGGCACT
CCAAATGCAGCCCATCCATTGGACCATACAGATAAGACCCGGATAAGGCAGAGCCCATCG
TGACCGTCAAATAGATCACGTCCGGTCTACGGCCGTCCGATCTGCCACCCAGAGATAGCA
CCGGGATTTCCTATAAGCACTTTTCCTATTTGTAGCCCGTGACGAGCCCAGCGCCACACA
CCAACCTCAGCACACCAAGGAGAGTACGTGGAGGAGCAGCCATGGCTTCATCGGTGGCCG
CCGCGGCGAGCACATTCCTGGGCACCCGCCTGGCGGACCCGGCGCCACAGAACGGGCGCA
TCGTGGCCCGGTTCGGGTTCGGGTTGGGCGGCAAGGCGAAGCCTGCTCCGAAGAAGGTGG
CGAAGACATCGACCTCCTCTGACCGGCCGCTGTGGTTCCCCGGCGCCGTGGCGCCCGACT
ACCTGGACGGCTCGCTGGTCGGCGACTACGGGTTCGACCCGTTCGGTCTCGGGAAGCCCG
TGGAGTACCTGCAGTTCGAGTTGGACTCGCTGGACCAGAACCTGGCCAAGAATGAGGCCG
GCGGCATCATCGGCACCCGGTTCGAGTCCTCCGAAGTCAAGTCCACCCCGTTGCAGCCCT
ACAGCGAGGTGTTCGGCCTCCAGCGGTTCCGCGAGTGCGAGCTCATCCACGGCCGCTGGG
CCATGCTCGCCACCCTCGGCGCCCTCTCCGTCGAGTGGCTCACCGGCGTCACCTGGCAGG
ACGCCGGCAAGGTGGAGCTGGTGGACGGGTCCTCCTACCTGGGCCAGCCGCTGCCGTTCT
NNNNNNNNNNNNNNNNNNNNNNNNNNNNNNNNNNNNNCAACGCCGAGCTCGACCCGGAGA
AGAGGCTGTACCCCGGCGGCTCCTACTTCGACCCGCTCGGCCTGGCGGCCGACCCTGAGA
AGAAGGAGCGGCTGCAGCTGGCGGAGATCAAGCACGCGCGCCTCGCCATGGTCGCCTTCC
TCGGCTTCGCCGTGCAGGCCGCCGCCACCGGCAAGGGGCCGCTCAACAACTGGGCCACCC
ACCTGAGCGACCCGCTCCANNNNNNNNNNNNNNNNNNNNNNNNNNNNNNNNNNNNNNNNN
NNNNNNNNNNNNNNNNNNNNNNNNNNNNGATCTCTATGAGCCTGGGGATGGATCAACCCG
TCGTGCGTGGTCTCGTTTTGTGATGAGTGGGAGAGAGGGTATGGGACAAGATTGATCAAC
CCGTCGTGCTTACGTCTCGTTAATTAGGAGAGCTACCGCTGGGACTTGGTGGTTTGTAAT
ATATGAACCAGTGATGAATCAATGCATTCACTTGTACACATCCATCTTGAGGTGACCGAG
GATATAAGACGCACCAAGGTGAGGATGAAAGTTTTTGAGTCAATCGTTTATCAAATAATA
CAAAGAAATATGTCCGAAGGACGCTGCGACATCCTAAGGCCTTGTTATACCGGATTAGTG
GGTCGGAATGAT
>contig_207
CGACACCACGTATGATACCGTCACCATCGGTGAGCAGTCAGACGCCGCCGCGATACAGCC
GGGGGTCCAAGATGATAGCTGACGGCTTCTCTGTCACTCTTGGTTTCGTGGCATTGGTGT
CAGTCCTAGCTTTCTGAAGAATTGGGCGGCATTCGTCAGGCAGTTAGAATTATGGCTTAG
AGAAACTTAGTTGCTTTTCCGATGGGCGCTTGTTTCCTAGAGAGACAACCCGCCCAGGAA
AAAATACTGTATGTCCATCCCGGTTGTTCTTGTTCGGCTACAAGATTTGTGTTTTCAGTT
GCAAACTCACTGCCACCAAGTACAGAATCCACTCAACTGCACACTGATCAACGATCCAAA
CGATCACAAAAAAATATATATAAAAAACACAGTTAACAGCTAATCCTCTTCCTCTAAGC
>contig_208
AACAGCTAATCCTCTTCCTCTAAGCAAAGAAGGTAGGCAACTAAACCCACAACGGGGACG
AACCGCACCACACTCACAAGCCCAGCAGCATCCGCCTTCACGTTCCCAAGATTGTCCCCG
ATCAGCCACGGCTGGAATACGGAGTACAGAAACATATCCCAGAGAAACGCGTAAGCAAGC
CGCTCCGAGAACAGGTAGCTCTGCAGATACTGCCACCGTTCCGCAATGCCTCCGAAACCA
GAATCTCCGCGGCCAGAGAACGCCCAAACGATCGAGAGAACGCAGACGAGGCCGCCGACC
GCGCCCACAGCCGGCGCGCCGTTGACCATGACTGAACCCAGCTGTGATCTTCGTGGCGGA
GACCGGTCCGCGTCCGGACCGTTCAGTCGGATCGCCATGTAAGGTATCAAGAAAGTGTTT
GTGAGGAACATCTGAAAGCCCCACAGGACATCGAGCGATCCCTTGTAGCGGTCCCTCCTA
CAATCCGTGAAGAGGAGTGGCGCAAAAAGCAGCGTCCAAGCGAGCACCAAGTTGAACAAT
CCTTCTGCCATAGGGTGAAGTAGAGGC
>contig_209
TAAGACAATTCAAGCAAGAACATTTTCGTACACCTCTCCAGCATATTTCCAGTTCATCAC
CTTCCAGATGTTGTTCAGGTAATCCGGCCTAACATTCTTGTACTGCAGGTAGTATGCATG
TTCCCAGACATCAATCCCCAACAGCGGAACCAAGCTTGCACCTTTAGTCACCAGAGGATC
CTGATTAGCTGTTGTTTCAACTGAAAGCTTTTTTGCCTCTTTATCCAAAGCTAACCACAC
CCATCCAGACCCTTGTAAAGCAGCGCCTTCTGCATTCATCTTCTTTACAAGTGCCTCAAA
CGAACCAAAATCCTCATCGATGGCCCAGCCAAGTTTCCCATGAGGCGGCTCCCCGCCACC
TTCGCTAATGGGCTTGAGGTTCTTCCAGAAGATTGAATGGTTCACATGACCGCCGCCGTT
GAACTTGATGGCGCCCTGCAGCTGGACGACAGCGGAGGCGTCGCCCTTGGAGACGGCAGT
GTCAAGCTGCTCCAGCGCCTTGTTGTAGTTGGCGACGTAGGTGGCGTGGTGCTTCTGGTG
GTGCAAGCGCATGATCTCCCCCGAGATGGCCGGTTCCAGCGCGCCGAAGTCGTAGGAGAG
GTCGGGGAGTGTGACCGTCGTCACCCCCCTCGCAGACGCCGCCGCCGCCAACGGCCGGCC
CGCGCCGCCGAACGGGAAGGATAGGACCTTCTTCGATGCCAGGGTGCGGAGAGCCATGGC
TTTGGTCGCTCGCTCGCTGTATCTCCTGGGTGCGTATGCGTCTGACACCGAGATGGAGGG
GGAAAGGGGGTGACTGCAGGCTTTAGATCTCCA
>contig_210
GCGTCGCAGCCGAGGCCAGCAGCGCTCGTCGTAGACGCGGCAGCGGTGGAGGCGCTGGCC
GCTCCGGCGGCCGCGGCCGGCCAGGCTACGGAAGCCGCGGCGAGGGCGTCCGCGAGCCGG
TGCTCCAGCTGCCGGAAGCGCGTGGGGCTGACGGGGTTCCGGTGCCGCTGCGGCGAGCTC
TTCTGCGGCGCGCACCGGTACTCGGACCGGCACGGCTGCAGCTACGACTACAGGGGCGCC
GCCCGGGACGCCATCGCCCGGGAGAACCCGGTGGTGCGCGCGGCCAAGGTCGTTAGGTTC
TGATCCACGGCGGAAGGAAGGACACAACACAAGGCTCGCAGGGCGGAGAAGGGGAGGAGG
AAGGCGTGCAGACAAGGTCTTCGGTGTTATTATTATTACGCTGTTCCTTTGATTTTAATC
TCCTTTTTTTTAAAAAAAATATTTGTCC
>contig_211
CAACAGAAACTAAGGTGCTTAAGGATGATGCATGGAAAGGTCATGACAGGGATCCTAAAG
ACAAGAAAAGAGAGAAGGATTTGGATGCAGGAGACAGGCATGAGCAAATAAGCAAATATA
ATGACAAGGAATCAGATGATAATGGCACCGAAGGTGATACAGAAAAAGATAAAGATGTTT
TTGGAAGTGTTCAACGCAGGAGGATGGTGCGACCAAGGGGAGGTGGTAGCCAAGCATCTC
AGCGTGATCCCCGATTTCGATC
>contig_212
TAATAAAATTGACAGTGATGTAAAAATAGACAATAGAGCTGATGGAAATGAAATAAGGGC
TGACAGGAGGGGTCACCACGATTACAAAGGTGATACTAAATTTGACAAGGATAATCATCC
TATTGTTGCATCGAGCTTAGGCTGGAAAGACAACAAAGAACATAGGGGCAAAAGGTACTT
TGAGCAGCCATCTGATAATGCGGATTGGCGTTTCCCCCGTCCCGGTTTGCAAGGTACTGA
TGAAACTCTCAAAGGTCTAACTTCCATGGAAGACCGTAATTCAAGAGATGCACATGATTC
TGCTGTTGACAACAAAGCTGAATCAAAAGGTGAAGATAAGTTTAGAGACAAGGATAGGAA
AAAGAAGGATGAGAAACATAGAGACTTTGGTTCAAGAGAAGGTGAGAGAAATGATCGTCG
GACCGGTATCCAGCTTGGAGGTAGTGGAGTTGAGCGAAGAGAAATGCAAAGGGAAGAGAG
GGATGCTGAAAAATGGGACAGGGAAAGAAAAGATTCCTTGAGAGACAAGGAAGGCAATGA
TAGGGAAAAGGATTCTGCTAAGAAAGATCCATCTATGGTAATGGAAAAGGATAACACAAT
AGTTGAAAAACTTTTATCTGATGGACCTGTTAAAAATGCTGAACATGAGAATACAACAAC
AGAAACTAAGGTGCTTAAGGACGATGCATGGAAAGGTCATGACAGGGATCCTAAAGACAA
GAAAAGAGAGAAGGATTTGGATGCAGGAGACAGGCATGAGCAAAGAAGCAAATATAATGA
CAAGGAATCAGATGATAATGGCACCGAAGGTGATACAGAAAAAGATAAAGATGTTTTTGG
AAGTGTTCAACGCAGGAGGATGGTGCGACCAAGGGGAGGTGGTAGCCAAGCATCTCAACG
TGATCCCCGATTTCGATCCCGAACGCGTGATGGCGAAGGGGCTCAAGGTAAATCTGAGG
>contig_213
GATTTCCCAGATGTACTTGCAACATTGCCGTTCAGAACCTCTTCTGCACATTTCAAGTGT
GGTTTTGAGAAACCGTTTTTCTTATGTGTTGAACCATTCTTGTTTTCCAACTTGGCACTA
TCCGATGAGTTGGTGTTGTTTTCCTCACAGCGATGTTGATTAACCTTCTTTACTGGTGTA
AGGGTCAGGTGAGCTTCAAGAGGCTCAGCTTTGTTCACAATGGAGGACACTGTTTTACCA
TGCAAGTCAATCAAATGGTAGAGGGATGATGCCCTGGTAGAAATCTCAGCATCCCGCTTG
CATCTCATCAGTGCAGAGAGTGAATTAAGGCATGGCCTGGACCGACGGAATAACTCAGAA
ACGTGAGCAGCAACCATAGCTGCTGCAACTATTTCATTTGAGCTATAGCTCCATGAGGTA
CCAACTGATGATGGCTTCAAGGAGAAAAGGGCTTCGAGGATGGCAAGAATTCTACGAGTA
TGAATAATTGCTGAGCTGATGCTACTGTGTAGCTCATTATTGATCCCATTGTTTTTTCCA
GGTATGATAATCTTCATGGAATCCTTTAAATTTGAATGTGATCCATTCTTAGAAATGCAA
GGGAACAGCTGAAGCTCACAAGATAAGGCACAAACTGCAGCTAGAACATACGAATCAAAC
GTAGCAACAGGGCCTTGTCTCTTCTTACATCTGCTTCTTCCATTTGTTAATCTTGAATGC
TCAGTGGCTTCCTCGAGGGAATGGTTATCGCTACCAGTTGGTCTTTTGCTGCCCCCTGGC
AAAGCTTGATGACTTACACAAACAGTTAACACCACAAATAGCAACCGGGAGGCAAGGTCC
ATTGAGGCACAGGATTCAACAAAGAGTGAATGTATCATTGTGTGAAGTTCAGCAACAGCA
AGATTCTTAGATTGACTTCTTGGCTTTCTGGATTGCTCTGATGTTTCAGAAGGAAAAGTT
CTCCTAAGTATAGCTTCAACTGTTGCCACAAATATCCTCATCAAGCATGCTTCAGATGGA
CTTCCACGAGGTAGATACTCGAATACTTTTAATAATGGTAAGTACAGGTTCCATGACAGT
GTAGGTGGCTGAAGCGGGGCAGCTACAACAATTTCAGGTAAATCAACTGCTGATGAACTT
AGTGGTAGCAAACCATAGGCAGCTTCCCAGATGGTACATATTCTCCACTCAACATCAGGC
CCATGAGCACACAACAAAGAAGCAATGCCTTGTGCAGTGGCATCGATAGTGGCCTCAGAT
GCAGGAACTTCCAACTGTTTCTTATATGATGATACATAGCCACCTAGTGGTTCATGATGT
ACGTCAACTCCTTCAGCATGTCGCAGTGGTGGAAAAAGCAGCGTTGGTTGGGAAAGTATT
CGGAAAAGCAGAGCAGCAGCTGTATCAGCAGCAATACCAGCTCTCATTGACATTGCAGTT
CCAATGGCACGCAAGAAATGCAGATGCATCCAATTCTTTGGAAGCCGCATGCCAGAAGCA
TAATCTTCAGCTGCTCTAAGTAGCTCAACTAGCTGTACTGCTGCATCAAGTGCATCTGGA
GCCCATGATGGAGGTGCTTCGAGAAGACCAAAAAGCAACCTCTGTGTAGCACTTGGTGTA
GCAATTGCATAATATCTATGGAACAAGCGAGCATATGGTTCAAGAGGGGGCAGGCCAGCC
ACCAAATGCTCGTCCAAGGGTGTCGTTGGCGGAGGTAGCAGAAGCGCAGGAACAGCTGCT
GCTGTTAAATTTGCTGTCTCATAACGAGCTACCTCCTCATCACAGACACTTAATATAACT
CCAGCTCCATTGGCAACAGCCCATCTGGGGGTGGAAGGCATAAGTTGTGGGTGCTTTCCA
GATCCTCGGCTGTAAGCAGTAGTTGGAGGCTTCAACTCTCCACCAGCAGCATATTTTCCC
ATTACACCGCTACACCATCGAAAATAGTCACTTCGANNNNNNNNNNNNNNNNNNNNNNNN
NNNNNNNNNNNNNNNNNNNNNNNNNNNNNNGGTCAGATTCATTTCCTAGAGAATTGTTAG
ATTTCTTATCTGTGGAATCACTAGATGTTGCCTGATCAGATGTGGTGCTACATTCAGCTT
CACTGTGTTGGCGTTCAACTTTGAAAATTGGCCTATTGTAGTGAGTTAAGACTCTAAGAA
TTTCTCCACAGGCCAAGGCCCACTGTTCTGAGTACTCTTGCTCAGAAGTATGGCTAAATA
AAGAGATGAAGGAGCTGAATGGAGGACCATGCCTATCATAGCACAGTGTCCCATCTATGA
TGCGTGAAAGAATTGGATGTACAACTGCATGACCATGCTCCGGATGATGAAGAACAAAAG
TTGCCAATACTTCATCTATCAAGCGACTTTCTTTTGATGGATAGGAACTTTGAATGAGCT
GAGCTACATCTTCAGGGAACTGCTCACTGTCAGCTGTAAACTGGCCAAAGTACTCGACGT
AGGCCAAGATTTGTGCCTGCTTCTGCTCCACATCCTGGGGTGGAGGCCAGTACAATGATG
TGAAGTGAAGCCCATCAATCCACTTCACATTTGATTCTGACATGCTTGGTAGCTCAAGA
>contig_214
GAGTCGTCCTTGGTCGAGAGATTAGCGTCCTACTCGCCGGCCCCGCAGCAACCTGCCAGC
ACTGACCGTCAATTGGCCGCCGATGTCAGATCCAGGAATGGCCTTGTCATGACGGGAGAG
GGCAGCCGAGCTCCTTCGCTGCGGCACTGAGGAAGGCGAGCGTCAGCCCAGTGGCGCGGC
GGCTGTGGGCTTCCCACTCTATGCACCTCTCGACGTCCGCTTGCCAGTTGATGATGCCTG
CGGCCAGGCACCGGTAGGACGGGCTCTGGATGCCGTTCCGCTGCTGTTCCCCTTGGATTG
TCTTGTTGGGGTTCACGGATCCGTTGCTCAGGATGTCGCGGAGGACAGACATGCTGAGCG
CGCGCACGTGTGCACTTGGGTGAGAAAGGCAGCGGATGGTGGTTGATAGACGGCACTTTA
GCAGATTTGAAAGACCATCTGCAACTGATAAACCTGAATCTCCCCATTCGATGATAAGAT
GGACTGCCCGAGCGGTCACTTCCAGAAGCTCAAGCTGTGGCAAAGTACAAGCTTCACCAT
CGACGAGCATTCCATCGGTAGCACGAAGTAGAAGGTCGGAGGCACTAGCGAGTATCACCA
ACGCTTCAGGGCTGTCATGGTTCCTCATAAGCTCAGCTATAAGCTTCACTATACGCTGGT
TGACTCTCCACATCTTCTGACCTTGTTCGTCATCTCTAGCAATCCAAGGCTGCAAGTCCT
TCTCGGCCTGGAGAACGATAGCAGCTGATGCCTTGGTTGGTGAGGCTGAAACGACATCAC
AAAGTGCATCCACAACCTTCCTCCATCCTTGGTGAGCTGATGTACTTTCTGCAGACATCT
GCATTTCAGGAGAAGCTATGAGCTTCTGCCAGAGCAATGAGACAACAGAGAAGCACAGCT
CTTGTTTCTCTGATAATACAGATCTTAGGAGAGTTTGTGAACCTCGGTACCCCCCATTCC
GATCCATGGTAAGGAAGTTTGCCAAATCAGATGCTTCCACCTGTAAGCTTGCAATGGATT
TCCCAGATGTACTTGCAACATCGCCATTCAGTAGGACCTCTTCTGCACATTTCAAGAGTG
GTCTTGAGAAACCGTTTTTCTTGTGTGATGTTGAACCATTCTTGTTTTCCAACTTGACAC
TATCCAATGAGCTGGTATTGCTTTCCTCACGGTGATGTTGATTATCCCTCTTTACTGGTG
TAAGGGTCAGGTGAGCTTCAAGAGGCTCAGCTTTGTTCACAATGGAGGAAACTGTTTTAC
CATGCAAGTCAATCAAATGGTAGAGAGATGATGCCCTGGTCGAAATCTCAGCATCCCACT
TGCATCTCATTAGTGCAGAGAGTGCATTAAGGCATGGCCTGGACCGACGAAATAACTCAG
AAACATGAGCAGCAACCATAGCTGCTGCAACTATTTCATTTGAGCTATAGCTCCATGAGG
TACCAACTGATGATGGCTTCAGGGAGAAAACGGCTTCCAAGATGCCAAGAATTCTGCGAG
TATGAAGAATTGCTGAGCTGATGCTGTTGTGTAGCTCATTATTCATCCCATTGTTTTTTC
CAGATATGATAATCTTCATGGAATCCTTTAAATTTGAATGTGATCCATTCTTAGTAATGA
AAGGGAACAGCTGGAGCTCACAAGATAAGGCACAAACTGCAGCTAGAACATATGAATCAA
ACGTAGCAACAGGGCCTTGTCTCTTCTTACATCTGCTTCTTCCATTTGTTAATCTTGAAT
GCTCAGTGGCTTCCTCGTGGGAATGGTTATCACTACCAGTTGGTCTTTTGCTACCCCCTG
GCAAAGCTTGATGACTGACACAAACAGTTAACACCACAAATAGCAACCGGGAGGCAAGGT
CCATTGAGGCACAGGATTCAACAAAGAGTGAATGTATCATTGTGTGAAGTTCAGCAACAG
CAAGGTTCTTAGATTGACTTCTTGGCTTTCTGGANNNNNNNNNNNNNNNNNNNNNNNNNN
NNNNNNNNNNNNNNNNNNNNNNNNNNNNNNNNGCATGCTTCAGATGGACTGCCACGAGGT
AGATACTCAAATACTTTTAATAATGGTAAGTACAGGCTCCATGACAGTGTAGGTGGCTGA
AGCGGGGCAGCTACAACAATTTCAGGCAAATCAACTGCTGATGAACTTAGCGGTAGCAAA
CCATAGGCAGCTTCCCAGATGGTACATATTCTCCACTCAACATCAGGGCCATGAGCACAC
AACAAAGAAGCAATGCCTTGTGCAGTGGCATCGATAGTGGCCTCAGATGCAGGAACTTCC
AACTGCTTCTTATATGATGATACATAGCCACCTAGTGGTTCATGATGTACTTCAACTCCT
TCGGCATGTCTCAGTGGTGGAAAAAGCAGCGTTGGTTGGGAAAGTATTCGGAAAAGCAAA
GCAGCAGCTGTATCAGCAGCAATGCCAGCTCTCATTGACATTGCAGTTCCAATCGCACGC
AAGAAATGCAGATGCATCCAATTTTTTGGAAGCCGCATGCCAGAAGCATAATCTTCGGCT
GCTCTAAGTAGCTCAACTAGTTGTACTGCTGCATCAAGTGCATCTGGAGCCCATGATGGT
GGTGCTTCCAGAAGACCAAAAAGCAACCTCTGTGTAGCACTTGGTGTAGCAATTGCATAG
TATCTATGGAACAACCGAGCATATGGTTCAAGAGGGGGCAGGCCAGCCACCAAATGCTCG
TCCAAGGGTGTTGTTGGTGGAGGTAGCAGAAGCGCAGGAACAGCTGCTGCTGTTAAATTT
GCTGTCTCATAACGAGCTACCTCCTCATCACAGACACTTAATATAACTCCAGCTCCATTG
GCAACAGCCCATCTGGGGGTGGAAGGCATAAGCTGTGGGTGCTTCCCAGATCCTCGGCTG
CAAGCAGTAGTTGGAGGCTTCAACTCTCCACCAGCAGCATATTTTCCCATTACACCGCCA
CACCATCGAAAATAGTCACTTCGANNNNNNNNNNNNNNNNNNNNNNNNNNNNNNNNNNNN
NNNNNNNNNNNNNGTCAGATTCATTTCCTGGAGAATTATTAGATCTCTTATCTGTGGAAT
CACTAGATGTTGCCTGATCAGATGTGCTGCTACATTCAGCTTCAGTATGTTGGCGCTCAA
CTTTGAATATTGGCCTATTGTAGTGAGTTAAGACCCTAAGAATTTCTCCACAGGCCAAGG
CCCACTGCTCTGAGTACTCTTGCTCAGAATTATGGCTGAATAAAGAGATGAAGGAACTGA
ATGGGGGACCATGTCTATCATAGCACAGCGTCCCATCTATGATGCGTGAAAGAATTGGAT
GTGCAACTGCATGACCATGCTCCGGATGATGAAGAACAAAAGTTGCCAATACTTCATCTA
CCAAGCGATTTTCTTTTGATGGATAGGAACTTTGAATGAGCTGAGCTATGTCTTCAGGGA
ATTGGTCGGTGTCAGCTGTAAACTGGCCAAAGTACTCGACATATGCCAAAATTTGTGCCT
GCTTCTGCTCCGCATCGAGGGGTGGAGGCCAGTACAATGATGTGAACTGGAGCCCATCAA
TCCACTTCACATTTGAATCTGACATGCTTGGTAGCTCAAGAGCCTCGAAACCAAGAAACT
TTCAGTAGGACACA
>contig_215
CAGGCCGTCCAGGCCCTGGCACCACGACTCGTTGTTGGAGCCGGCGAGCGGGACAAGGCC
CTTGTCCACCTTGATCCCCGGCACGATGCCCTGCTCCGCCAGGATGTCCACGATCTTGCG
GCCGTCGACGGCGGACTGGTACAGCGTCTCCTCGAAGAGGATGGCGCCGGAGATGTACTG
GCCCAGGCCCGGCGCCGTGACCAGCAGCGTGCGGTACGCCTGCCGGTTGGCCTCCGTGTT
CTCCAGCCCGATGGACGCCAGCCGCTTCCCGCACGTCGCGTTCGACTCGTCCATCGCCAG
GATGCCCCGCCCCGGCGACGCGATCGTTTTCGCGGTCTTCACGAGCTCATCGGCGTAGGC
GGAGGCGCGGACGACCATGGAGACGGTGGGCGGCCTGGGCGCGGCGGCCTGCCTGGTGGC
GCCCCATTCGGACTTCTTGGGAAGGAAGGAGGACTTGAGCACGGTGGCAGAGGCCATCGA
TCTCTTGTTGCTGTCACTCCTAAACTTGTGAAGAAGACTTGTGGTATGGCGGTATCCTAG
CTAGCGAGGATCGGAGCTCAGCTAGCTCGATCACTCACTCACACTCAGGCTATACCAGCC
AGTGACACCGCAAGTTTCAGGTTCACTTGACACTCGTCTTCTTCTCCTTCCTTACCTTAG
AGGGTGAGAGCATCTCCCATATATAAACAAGGAGGAGGCCTGCAGCACACCTGGCTAACC
ACGGCGCGCAACAGCACAAGGGGATATGAGTTGTGAGGCCGAGGTTGCCCTCTGGATTTC
AGTGGCTGACGCGTCTTGCTGCCTGCCTCTCACTGCCTAGCTTGGCTCCAATCCAATCCT
GTTGCTGTCACCAATCACAAGCTTTTCTTTTGTCCTGATCTTCTTCATGCTGGGGCTGCT
G
>contig_216
CCAGGCCGTCCAGGCCCTGGCACCACGACTCGTTGTTGGAGCCGGCGAGCGGGACAAGGC
CCTTGTCCACCTTGATCCCCGGCACGATGCCCTGCTCCGCCAGGATGTCCACGATCTTGC
GGCCGTCGACGGCGGACTGGTACAGCGTCTCCTCGAAGAGGATGGCGCCGGAGATGTATT
GGCCCAGGCCCGGCGCCGTGACCAGCAGCGTGCGGTACGCCTGCCGGTTGGCCTCCGTGT
TCTCCAGCCCGATGGACGCCAGCCGCTTCCCGCACGTGGCGTTCGACTCGTCCATCGCCA
GGATGCCCCGCCCCGGCGACGCGATCGTTTTCGCGGTCTTGACGAGCTCATC
>contig_217
GGACCCTTCATTTAATTAATTAAATTGTACATGCCCTTTGGATACGTGTACGGATGGGTC
CAGTGCATTGGATACATTCTCCCTATAAAAATACTTGTAGTTCCGTGATTTTTTTCAACT
ATTATAGTTATTGTCAATGTCACAATCTGTTTGAATAGATTTACAACAAATATTAACTCT
GACCAATTGGTCCAAAATTCCTAATGTTTTATTGTCAAACAAATGGTCTATTGTTAACGC
CATCCCTAGTTCCCTATCTACTCGAGCAATATTTTGATAGTTCATGTCAAAAAACCTAGA
AGAATTTTGAAATGTAATCTATTGTCAGGTACATCTGAACTAGGTCCTCTGAGCTTCCTG
ATTTCATGTTTCATACTTGCATTGCACCTGAATTTAGCAATTATGCATCAGNNNNNNNNN
NNNNNNNNNNNNNNNNNNNNNNNNNNNNNNNNNNNNNNNNNNNNNNNNNNNNNNNNNNNN
NNNNNNNNNNNNNGTATAGCATTGAAGTATGCTTGTAATGTTGACAATTTTGGCGGACCT
TTTCCTAAAGCAGTAGTGTGTATGGGCTTGCTTTGGCCTGCCAGAGCCTGACTGCCAATA
CCAACATAACGAAGAGTCATCCATCACAGATGAATCAAAGAGCCAAGACTGATTTCTCTG
ATAGATCATTCTCTTCAAGCATGGACATATTGTCCCCTTTCATGGTGGGCAGCAGAAGCC
TTCAGTTCTTATGAAATAGTAACAATAATCTAGTACTTCACAAGGGCTGGTATTACAGTA
TAGCAGTCCGATAAGCAATGGAAAAGCCAGTTCAGAAGTAGGGTATCTGGCAAATTCACG
AGGAGTTCAGCCTTAATTTCCTTTTCAGCAAATGATAGGGAATTCCGATGTGTCTCAGAA
GTCATTGCTTCTGTCATGAGCCTAAATACCTTCTTGTTCATGTTTGTTTTCATGAATATC
ATCTTGCCAGATGGATATATCCGACTGATACCAAGATCTGCAGCCATCCGCCTTACATAG
AGCTTTTTCAGTAGTAACTCCATATCACGGGGCTCCTTTCCGTATCGTCGACGGAGGTCT
TCTGTAAACTGTATCAAGGTCCATAGATCTTTCTCTGCAGCTTTTGCCGCTTCATTGAGC
AACTCAACAGGATTTTCCAGATAACTTATGTATTCAGAAGAGAGACGTGGAGAAATGTTT
ATATCCAGCTGAACATCTTTGTATGGTACTGGGACTAGGCAAAACTGGTCAACCTTTGAC
AAGCTATCAAAAAGCATATCAAAGAATAAATCGATGCCAACATTTGCAACATCTCCAGAC
TGTTGCTCACCAAACAAGCTTCCAAATCCCCTGATACCCATATCCTTCTCTGCAACATGG
AAACCTTGGCCAAGCTCTGAATGCTCCTCAATAGCTCCGAGTCTATCCGTTGCAACTCTT
GAGAGCAAAGACTTATCAGTGTAGAAAAGGTATGCGAAGCCTTCTGTACCTGATCTTCCT
ACTCTTCCTCGTAACTGATACAGCTGGGCAAGTCCATATAGTTCAGCAAACTGGATAATC
ATTGTATTGGCATGTGCAATATCTATTCCACTTTCAATGATATGTGTGCAGACAAGAATT
TTGACTTTCCCGCTAGTAAAATCTTCCATAGCAAGTTGTATGTTCTTTGACAATTTCTTT
CCATGAGCAACAGCAATTGGTACATCAGGCAGAGAGTCCTTGAGAAACTGCAACACATCG
TCTATTGCTTTTATTCGAGGCACAACATAAAAGACTTGACCACCACGTTGCAGCTCAAAC
TTGATAGCTGATAGGGCCCTTTCTTTACTAAATGCTGACACATATGTCTTTACAGCAACT
CTTTCAGGAGGTGGTGTAGACATCAAACTTGCATCACGGAAACCCGTCAAAGCCAGATAC
AGGGTACGTGGAATGGGTGTTGCAGAAAGTGTAAGAACATCAATAGAAGACTTGTATGAG
GCAATCTTCTCCTTTTGTTGGACACCAAACTTTTGTTCTTCATCCACCACTAGGAGACCA
AGATTGCTATAGACCATCCTTTCCGTAAGAAGGGCATGAGTGCCAACAATAATGTGTAAA
TCTCCATTCTTAATCATTGTTATTAGCTCATCTTTCTCCTCTTTGCTCTGAGCACCACTA
AATATTGCGACCTTCATCTCTGGATAGTTGGCAAAGCGCTCAGTCATTACATCATAATGT
TGCTTAGCAAGTATTATTGTTGGAGCAAGAACCATAGCTTGAAATCCTGCAGACACAACA
ATGAATATAGCACGCATTGCGACTTCTGTTTTGCCAAAGCCCACATCTCCACAAATTAAT
CTATCCATTGGTGTTTCCCTTTCTGTCAGATCTTTCTCAACATCTATAAAGGCCTGGCAT
TGGTCCGGAGTAGGCTCATAAGGAAATTCAGCAGCAAAGTCATCCATGGATGCAGGCTTT
GGGTACGGAGATCTTCCCAGCCTCATCCTTTGCAAATACAGTTCCATCAGGTTGACAACC
ATCTTCTGAACAGCAAGCTTCCCTTTCAGCCTCCGCTTCTCCCAGGTGGAAGGATCGTTC
AGTTTGCTCAAATTCCGTGGCCTCCTCTTCTCGTGAGGCAGGTTGTATCTGTAGAGCATG
CGCGCGGCCTGGTCAACAGCAAGCTTGGCCATGCCGTCAGCGTACTGAATGAAGACGTAG
TCGGCGCCGTCCTCGGCGCTGATGCAGGCGAATTTCCCGACGCCGACCTTCTTGTGCACG
ACGTACTCGCCGGGCTCCAGCTCCCGCGGGTCCACCCGATGCCCCAGCGAGCTCCCCGCC
GCCACTCCCTTCCTGGCTCGCTCCCCGTCGGGGCCTTCCTCGTCTCCGTCGCCCTCTCCT
TCCTGTTCCTCCCGGCGGAGCTGGCGCAGGCCGAGCCGCTGCTGGTCGCGGATCATGCGG
AGGTACGCCTCGGCCTGGGCCGGGTCGACGGGGGAGGACGAGGTGGCGCCTTGGGCAGCG
GCGCCTTCGCGGCGGCGAACTATGGCGCGGAGGCGGTAGTTGAGCTGCGAGATGTCGTCG
GGGGCGACGGAGGCCGCGGCTGCGGTGGCCGTGGCGGCGGGCGCTCTCGCGAGGCGGAGG
CTGCGGGGTCGGAGGCGGACGTGGAGGACCAAAGCTGGCGGGTGGTGGAGGAGGACGAGG
GGCTGGGGAACCGCCGCCGGCGGGGTGTAAGGCGGTGGGGCGGCCATGGAGGGACGGGGA
CGCCGAGGCCGCGAGGCTACGGGGATGCCCGGGGCATTTGGAGTTGGAACTTGAAGAGGG
GTTTAAGCCGAGTGTTGTGTGGATAGTGGAGGAGGCGGGGCAACGGATAATTCTTGGGTT
TTGCGTGGACCGGACAG
>contig_218
AACCAATAATTTGGCAACAAGACGCCCCTGACCCCTGTGGACGGCTCCGTTCTTTGTGAC
GTGGTCGCCAGTCCAGTCGGCGCTCTCAGATGGCCCGCGGGTTATGGCTCCTCTCCCGCG
AGGTGGGGAGGCTGCGGCCGCTGCTTGTTCAGGGGCAGGCGAGGGGCATCTCTGCCTCCG
CACAGGAGCAGCTCCATGTCTGCGTCGTTGGCAGCGGCCCCGCTGGGTTCTACACCGCCG
ACAGGATGTTGAAGGGTCATGATGGAGCACAGGTTGATATAATTGATAGGCTACCCACAC
CATTTGGCCTAGTTCGTTCTGGAGTAGCTCCAGATCATCCAGAAACAAAGATTGTGGTGA
ATCAATTTTCTCGTGTAGCTGCAAATGGGCGCTGTTCATTCTTTGGGAATGTAACTCTGG
GAAGGGATATATCTTTGTCAGAGCTTCGCAAAACATATCATGCTGTTGTTCTTGCTTATG
GTGCAGAAAGTGATAGGTCACTTGGAATTCCTGGAGAGGACCTGAAGGGAATTCATTCAG
CTCGAGAGTTTGTCTGGTGGTACAATGGACATCCAGACATGTGCGACTTCTGTCCAGATT
TAAAAAACACAGAATCTGCTGTTGTCCTTGGACAGGGAAATGTTGCTCTGGATGTTGCTC
GTATTCTTTTACGCTGTAAAGCTGAGTTGGCTACTACAGACATTACTGATTATGCATTGG
ATGCTCTACGTGGCAGCACGATAAGGAAGGTATATTTGGTTGGGCGACGGGGTCCAGTAC
AGGCAGCTTGCACAGCAAAGGAGCTGCGTGAAATTTTAGGTTTGAAAAATGTCCGTATTT
GCATCAAGGCAGCTGATCTCGTGACCACACCTGCGGACGAGGAGGAGATGAGGAATAGTA
GAATACAAAGAAGAGTTTATGAATTGTTGTCGAAAACTGCGCATGGGGGCAACAATTACA
ATGGCCAAAAGGAGCTTCATTTTGTGTTTTTCAGGAAACCTATCAGGTTCATCCCTGCAG
AAAATGGTTCCACGGTTGGTGCTGTTCAACTTGAGAAGACAGTATTAAAAGGTGATGAAG
TAACTGGGAAGCAGGTCGCTGCTGGAACTGGTGAGTTTGAAGACCTAAAATGTGGTCTGG
TCTTGAAAAGTATTGGTTACAAATCCTTGCCTGTACAAGGTTTGCCTTTCGACAAAAACA
GAGGAGTTGTGCCAAATTTAAGAGGAAGAGTCCTGAGCAGCGAATCAGAGATTGCGACAG
TAGAAAGAGGCCTGTATGTGGTAGGATGGTTAAAGAGAGGACCAACTGGGATTGTTGCAA
CAAATCTCCACTGTGCTGAAGAAACAGTGGCTAGCATCCTTGAAGATGATAAGAAGGGTG
TATTAAGGCCCCCATCTGATTCGACGAAGCATGGAAGGGCAGGACTCCTTGAGATCCTAG
AGCGAAAGAATGTCCGCTTTGTGCCATTCAGTGGCTGGGAGAAGATTAATTCCGTGGAAA
AGATGGCAGGGGAGCTGAGAAATAAACCTAGAGAGAAGATCACAACCTGGGATGGGCTCC
AGAAAGTTGCACACGAGTAAAAGGACGGGCCTCGGACCTCCACAAGATTTTGTCAACGTA
TTTTTTGTATCAAAAGAATCACATTAACGAGAGAGAACCCTGTACTTAGCAATAAAAGAT
TATATCAACATATCTTGCTCATGTTAAGGGGCCGAATTTTTTGTATTTTAATCCTTTTTT
CGAAACAATTTCACGTTTAGATCCTAGATAATTTAATTCTGCATTTGGAACTTTTGCTCG
GTGCCATAAGCATAGCCTAT
>contig_219
AATCCTCAAATCCAAACTATATAGAGTGAATTCTCCTTTCCTGACAGAACTTTCGCTATA
AATGCCAAAGCTCCAACGATATCTCTATTGGATCCGCAAGACTATTATTTACCGTTTTCA
ATGTATAGATAAAGGAAAACAAAACTAGATCATTGCCTAAGTACGCTGTTAGAGCTGAAG
ACGAAATTTTCCTCTCCTGCAATCGTCGAGGTAAGCCGTCCAGCTGCCCACCCGTTGTTT
ATAACTCTGTCTGCGTTCTTTGCTGGATCACCTATAACCCGACTACCCTCGACAACCTTG
TCGAATTCTGGGAGGCCTTTCTCCTTTCGCTCCTTTCTCCTCCTCCTGTCCTCATTTCTT
TCTTTCCTCAACCAGCTCTCCACAGTCCTCATGAGAGATAACTGACTCATTTCTTTCACC
TTTTCCAAAGGCAGTGCTAATTGCAGTTTCCCATGAGCAATGTAAACAATGTGTGTTGGC
CAATCATCAAGACCATCAAAAATATGCGTGGCATAGATGATTGTTGCACCTCTTTCCTCA
CATTCCTTTTTAAGATATGATAACAGATTTGATCTTGCCAGAACATCAAGATCAACTGTG
ATCTCATCAAGAAGAAGAACCTTGAATGACTTAAGAAGTCCCATGCAAATCTGGACACGT
CTCCTCTGACCATCTGATGCCTTGTGCATGCGCCAGGTGAGGTCGATGTCTAAAGTCTTG
ATAAGCTCGTCTCTCCTCTTTGGATCAACACCAGCAACACCAAAAATCATCTTCTCTGCC
GATATATCCATCTGAATGTTCACCTGGTAGCCAGCAAAGGCCACGTCGCGTCTCCACTCA
CCGCCGAGATAGGAGAGGTCGCCGGAGGAGGTGAGTGCCGTGTCGTGGAAGGCGGACCTT
CCCAGGACCCGCACCATGCTCGGATCCACCATGTGCTTCCCGCCTAGTATCTTCAGTATC
GTCGTCTTGCCTGCGCCGTTGGAGCCGAGGAGGAGGCATCGTTGGCCGGCGTCGAGGGAG
AAGCAGACGTCCTCGATGAGCGGTGGCGCGCCGGGTGGCGGGCGGCCGTCGATGCCGGGG
TAGGTGAAGGTGAGGTGG
>contig_220
AACTGATTCCAGGGCAGGAAACCAATCGATTCCCCGTGTTCCACTGCTCAAGCTCCTGAA
TGACCGTTATCTTATTATCCCAAATTGCTTGGAATTAAAATCATGCACAAACTGAAACAC
TTATTTCTGATTGGATATAAACATTTTATTCTTGAGTCACTCCTCAACCTTTCAACAGAA
ACTAAACAGTGATTAACCATATCCTCACCAAACAGCTCGCGGTACTGTTGAGTAGATCCT
>contig_221
AATTCGCATGGTGTGAGCACGACCAGCCGCCAGTCGAAGCGATTATGCAACAGGAGGGCA
CGCTTCACTGTCCTTCGAGGTGTCGACCTCTGAAGGCGGCATGAACTGCCACATTGGGTA
CCCCGGATAGCTGACAAAGGGCATCATCAGCTTCTGCCCTGCAGCTTGCCCCTGGGCATG
GAACGGCGCTAGGGGTGCCTGAGGGAAAGGCGCCGGCATCAGGGTCGGATGAGGCATGTA
GGTTGGAGTCGATGTCATCAGCTTCATCTGGTGTTCTAAACTCTCCTTCTCCAATTTCAG
CTTCTGCTTCTCATCACGAAGTTCATCCTTCTCGGCCTTGAGTTCTTTGATCTTTTCTTC
AAGACTACCATTAGTTTCCTTCAGCTGCTGTGCTTCTGAACGAAGCTGAATAACCATGCG
AGTAGCATCACTTAGGATAGCAGCTTTGTCAGCTTTTACTGGCTTCCCTGGTTCTAATGT
AGACCCCAATTCAAGGAACCTGTCATTCAGCTTGTTCCTCCTCATTTTTTCCCTAGAAGC
TTTAGATGTTGGCACATGCACATCATTGGATCCTGACCTCAAACGCTTATTGCTGCCAGG
CTCCTTGAAGACATCATTGGGCTCCTTGAAAACATCATTGGTGTTTACATAGCTGCCCAC
TTCCACACTGGGGTTGGAAGACGACGGGGACGCGTCCCACGGGAAGGCCCCGCAGGCCGC
GGCGGGCAGGTCGTCGAGGATGCCGCAGTCGAGGAACCAGTCGTCTCCGGTGCCGGNNNN
NNNNNNNNNNNAGAGACATCGCCGCCGCCGAAGAGAGACCCTGGGAGGGCTAGAGTAAAA
GTTCGTGGGGTCTTTTCAGTGGTTCGCATAGCGGACCCAAGTCCCGAGATTAGGAAGGCG
GGCCGTGCTGTGGATGACAGGTGGGCCCAATTTCTTTCGTGTTAATGCGTGGTTGGTGGA
CGGCGATTTGTCTTTGGGTTTTTTTAAAAAAAAAAGGAATTTTGTGGCCGCTGGAGGATG
A
>contig_222
TTGAAATAGAGTAAAGTTTGAAATAGAGTAGAGTTTGAAATAGTAAGATAGAGAATAGGA
TAGAGAGGCTGCTGGAGATAGCCTAAGAACATCAGTTATACCCCATCAATGGATCGACAA
CGACAACTAGTTGCGGCTAATCCACATGGTGTGAGCAGGACCAGCCCCATCAAGGTGATC
ATGCGACAGGAGGGCACGCCTCGCTGTCCTTCGAGGTGTCGACCTCTGAAGGCGGCATGA
ACTGCCACATTGGGTACCCTGGGTAGCCGACGAAGGGCATCATCAGCTTCTGCCCTGCAG
CTTGGCCCTGGGCATGGAATGGAGCTAGGGGCGCCTGGGCGAAAGGCGCCGGCATCAGGG
TCGGATGGGGCATGTAGGCTGGAGCCGATGCCATCAGCTTCATCTGGTGCTCTAGACTCT
CCTTCTCCAGTTTCAGTTTCTGCTTCTCGTCGCGAAGCTCGTCCTTCTCGGCCTTTAGTT
CTTTAATCTTTTCTTCGAGGCTGCCATTAGTCTCCTTCAGTTGCTGTGATTCTGAACGGA
GCTGAATAACCATGCGAGTAGCATCGCTTAGGATGGCAGCTTTGTCAGCTTTCACTGGCT
TCCCAGGTTCTAATGCAGACCCCAGTTCAAGAAACCTGTCATTCAGCTTGTTCCTCCTCA
TTCTTTCCCTGCAAGCTTTAGATGTTGGCATATCACTGGATCCTGACCGTAAACGTTTAC
TGCTGCCAGGCTCCTTGAAGACATCATTGGGCTCCTTGAATGCATCATTGGCGTTTACAT
AGCTGCCCACTTCCACACTGTAAAATATAAGGGTGATTAGCAGCTCCAACTGTACATGAA
CTTTTTTTTCGTATTTGGCTAGTACCTGTTCTCAACCAATTAACTGGAAACCATTCATGG
ACGAAAGTAATCAGACAACTAGCTACATGTAAGGCATTGAATTCTGAGCATATGGAGTGG
ACCGCTTTCAGTAAAGCAAGAAAAAAAAGGTCAAACAACAAGATCACTGCAAATTACTCT
CAAAATTAATATCATAGCAGCATCAGCGCATACATGACAGGAGAAGATGAGAAGTTGTAT
CTTTGGCTCTCCAGTCAGGTGTCACGATTCCATCCATGGCCGAGCAGCACATGGCATCCC
ATCACTCGCAGCCACACCACTTATCATCAAGACTGGTATTACAATCGCCATCAATCAATT
AAAACATCCATCTCAATCGTTTGAGCAAATCATTGGTCATAGTCACACGTAATACATCCG
TTCCACTGTCATAAGCACAGTCACGGAAACACGAGAACAAACCTACCAAGGCAAGTTATC
TTGCAGCGCGCAAACTCAGCAGCCTTGTTTTTTTAGGAAACCATTTTTTTTGTTTGGGAA
CTCTAATCTAATTTAACCTGTACAAAAGCAGCCTCGGCAGGTTTATAGCACGAGCAACAG
ACCGGAAGATCCGCTGTGTAAAGAAACCACCTCTACGGATCAGACGCCTCCACGCGCATG
CATCTAGTAGACTACTACACAGCCCAAATCCCCAAAACAAT
>contig_223
GGAAGGCTAGTTGAACCGCATCTATAGGTGGTCTTTATATCCATAACCATGTGGGGTTAT
CCGTCGGATCATCCATACCCACAAAGATTGAACATCTACATTATACAAATGTAAGTATAT
TCATTACAAAATTTCTAGCATCATTCAATCATTTATTAAAGAACACCATAGATAATTGGA
TATATTAGCAACACTAGGATAGTAACACATAACACATTACATGTTCTATTACATGATCAT
CAAATAGTTGTTAAGCCTTCTATGATATATCGCTCGAAAGGTTGTTAAATAGTCAAAAGA
GATATATGACTAAAGCCCAAGTTCATGCCTTTGNNNNNNNNNNNNNNNNNNNNNNNNNNN
NTTAACGAGCATGGGTGAGAGCAGAATTTTCTTATACTCGTCTACCAATTGGGTGAAGAT
TTTTGCCTAACAAAAAATCCATGGATATAACATTTAGACCATATACATACCCTTATAGAG
TAAATAATCATCAAGTATCGGATCGCGGGTACCCATTGGGCATTGCCATCTCTAATCACT
AGCCAAATAGGATCCGAGCCCATTGGGCCATTGCCATCTCTGATTCACTTGCCAAATAGG
ATCGGAGCCAACTATGCAATCTTTTGTCTGCGATGTGCCATATGAGATGCACCCATGCAC
ATCTCCGGCTCTGACCTTGATTCAGACCTTATTCGTTTAATAAGAAATAGACCAGAAATC
GTAAGATTAGAGAAGTAATCCGGCTATGTATTATTTTCATTAAAAATAAATTGATTTTAT
TACGACATGGTTTTTCCCCATTTATTACACGCATCTAGGAACACCAAACCAGATCAATAC
ATGACTGTGCATCAGGGATTTAATTAAAAGAAAAGAAAACGA
>contig_224
TTCAAATGTTGTTCATTTAAAAAAATGGCATTGATGGCGTACATGAGCATTATGATCTCT
TATCTATCTCATATCCATACCTAAAATAAAAAAAATAGTCCCATTGGGTCACTTATATTA
CCCATATAGGTATGAGTTACCCGTCGGATCCGTACTCACAAAGATTAAACATCTACATTA
TACAAATGTCAAGTATATCTATTACAAAATTTCTAGCATCATTCAATCATCTATTCAAGA
ACACCATAGATAATTGGATATAGTAGCAACACTAGGATAGTAACACATAACACATTACAT
GTTCTATTACATGATCATCAAATAGT
>contig_225
TCTAGTGAACTAAAACCCAAGAGGACAAAGCTGAAAGGAAGGAGGGCAGTGACAAGATTT
TTGAAATCCTTGAGATGGAAAAAGAAAAAGGAGTTTCAAAGAATGACTGCAGAGGAGAAG
ATTTTGTACAAACTGAAGCTAGCTCGAAAGAAGGAAGAGCGGCTTGTTGTGGCACTGAAG
AAAATTGAACCAGAGGATCCATCAGAACCTACACATGATCCCGAGGTGCTTACACCTGAA
GAGCACTTCTATTTCCTCAAGATGGGCCAAAAATGTAAAAATTATGTGCCTGTTGGAAGA
CGTGGAATTTACCAGGGAGTGATCTTGAACATGCACTTGCATTGGAAAAAGCATCAAACT
CTCCAGGTAATTGTGAAGACATTTACACCAGAGGAGGTCAAGGAAATTGCCATCGAGTTA
GCCACACTAAGTGGTGGGATTGTGCTTGACATTCAAGATGGGAACACAATTATTATGTAC
AGAGGGAAAAACTATGCACAGCCACCACCAGAGATCATGTCTCCAAAAGTTTCGCTCTCT
AGAAAAAAGGCACTGGATAAATCCAAATATATGGAAAAGCTCAGAGCTCTTAGGCGGTAC
ATTCCCAGACTTGAGCAGGAGCTTGAAGATCTTCATGCGCAGATGAAGTTAGCTGGAGAG
CATCAAGGACAAAATGCAGGGAAACATGTTGCTTCAATTTCACATAATACAAACAGTATG
CCAGCGAGAAAAGAACCTTGTGGTTCAATTCACAACAAAACAGTATCTGATCTCCTATCA
GAAACTGTAGAGGGATCCAAGAGGTTAGAGGATGAAAGTTCTGAGATTGAAGACGACTCA
GCTTCAGAGTCTTTGTCATTTACAGAGTCTGAGGATCTCTCTGACATTTTTGAGACAGAA
TCAGAGGAGCAGGAAGAGGACAACAAGGATCGCCCCTTATATCTCGATAGGCTGGATAAG
TTTCCCTCAGGAAAAAATGATAATGAACCAGATGATTTTGAGGAGCATCTGCGGAGGATC
GCTTCACTTTCAGATAAGACTGATTCACCTTCAAAAGAACTGAAAGTGTCAGAGCTCGAT
GAGATTGATAAAATCTTTCTGAGAGCAAGTTCATTGTTGAAGAAAAGGTGACGCAAAAGT
TCAGCTGATGCAAGCACGATCTCACTGGTACGCCAGCTGAAGAACATTTTTACCAAGTGA
ATTCATCTCATACATCAAACTGACCTCATTTATCAGGCTGAAAGCATGGCCCTGCCTTTT
ATAATTACATATGTGTCCAACGTAAGTGTCAGTGCATCCCATGATGGCATACATACATAT
TTTGCGTACATACACATCACATGACTGGATAATTACATATGTCCAACGTAAGCGTCAGTG
CACCCCATGATGGCATACATACATATTTTGCATACATACACACATCACATGACTGGAGAA
TCATGCAGAGATCTCTCATCTCAGCCAAGATCAGGAACGATGAAGTAGTCCTCGTCGTCG
TCGTCAGGCACCTCCATCCGTGACTTCTTGAACAGGCGCGCCCCGTTCGCCTTGTAGAAC
CCGGCGTTACTCACTGGCTGCGGCGAGGCGAAGAACTCCGCCATGGCAGTTTTAGCTGGC
GAATGGGCGTGGAACAGGTCGATGTCCTCGAACCACTCCAGCTCCTTGAGCCCAAGAGAC
GAGTCTTTCTTGTCGCTGGATTCGTAGTCCGACAGCTCGAGGAGGTCCTCGACGGCCCAA
CCGGACGGTGGCAGGAACGGCGAGGACGGCACCTCCTGCGGCAGCGCGTCCTTGACCGTC
CTTGTTTTGGTGGTCGTCCCGGCAGCTGGCGCGCTGACGACGGCCGTGGGCTTGGAGCTG
CCCTTGGGCGGCGCCGGCGGGAGGCCCTCGGCGCTGGCGCCGCAGACGGAGCTGAAGCCG
ACGCGGATGCCGGTGGCGAGGTAGCGCTGGTGGTTGCCGGAGAGCGTGCCGGGGACGTGG
ATGGGCTCGTCGCAGTCGCGGCAGAGGAGCGCCCTGTCCTCGACGCAGAAGATGAAGGCC
GGCCTCTCCTGGCACACGTCGCAGCGCGGGAGGCTGGCGGGGAGCGCCGCGGCGTCGCCG
AGCGGGAGCCGCTGGTGCTTGCTGGCGAGCTTGTTGGCGGCGTGGATCTCCACGTCGCAG
CGCGCGCACAGCGCCGCCT
>contig_226
CCAGCACCGCTGCCACCAGCCGGCGAAGCATCCTGATCCATGCCACCGGCCATGTCAGGA
CCAGCGGCGCCCTGATACATCTTCGCGATGATGGGGTTGCAGATGCCCTCCAGCTCCTTC
ATCTTGTCTTCGAACTCCTCCACCTCAGCCAGCTGGTTGCTGTCCAGCCAGCTGATGGCG
CCGTCAACGGCATCTTCGATCTTCTTCTTGTCCTCAGCCGGGAGCTTGGAGGCGATCTTG
TCATCCTTGATGGTGTTCCTCATGTTGTAGGCATAATTCTCGAGCGCGTTCTTGGCATCC
ACCTTCTTCTTGTGCTCCTCATCCTCAGACTTGTACTTCTCAGCGTCCTGCACCATCTTC
TCGATCTCCTCCTTGGAGAGACGGCCCTTGTCGTTGGTGATTGTGATCTTGTTCTTCTGC
CCCGTCGTCTTGTCCTCGGCAGACACGTTCAGGATGCCGTTGGCGTCGATGTCGAAGCAG
ACCGTGATCTGGGGCACACCACGGGGAGCAGGAGGGATGCCGGAGAGTTCGAACTTGCCG
AGGAGGTTGTTGTCCTTGGTCCTCGCGCGCTCACCCTCGTACACCTGGATCAGGACGCCC
GGCTGGTTGTCGGAGTACGTGGAGAAGACCTGCTCCTTCTTGGTCGGGATGGTGGTGTTC
CTCGGGATGAGCACCGTCATGACGCCACCTGCAGTCTCCAGGCCGAG
>contig_227
AGGCTGTGGCGTACGGCGCGGCTGTCCAGGCCGCCATCCTCAGCGGCGAGGGCAACGAAA
AGGTGCAAGATCTGCTCCTGCTCGACGTCACGCCACTGTCTCTCGGCCTGGAGACTGCAG
GTGGCGTCATGACGGTGCTCATCCCGAGGAACACCACCATCCCGACCAAGAAGGAGCAGG
TCTTCTCGACGTACTCCGACAACCAGCCGGGCGTCCTGATACAGGTGTACGAGGGTGAGC
GCGCGAGGACCAAGGACAACAACCTCCTCGGCAAGTTCGAGCTCTCGGGCATCCCTCCTG
CTCCCCGCGGCGTGCCCCAGATCACCGTCACCTTCGACATCGACGCCAATGGCATCCTCA
ACGTCTCTGCTGAGGACAAGACCACCGGCCAGAAGAACAAGATCACGATCACTAACGACA
AGGGCCGGCTTAGCAAGGAGGAGATTGAGAAGATGGTGCAGGAGGCTGAGAAGTACAAGG
CCGAGGACGAGGAGGTCAAGAAGAAGGTGGACGCTAAGAACACGCTCGAGAACTATGCCT
ATAACATGAGGAACACCATCAAGGATGACAAGATCGCCTCCAAGCTCTCGGCAGAGGACA
AGAAAAAGATCGAGGACGCCGTCGA
>contig_228
CTTGATTATAGTTCAGTCGGTAGTCAGGGGGGCTATATTCACAGCTATCCCAGTATTCCC
CAACTGCAAAAAGAGGTTTTGATTCCTCAATGTATTCTTTTACAAACTTGGCTGCATAAC
CTTTCGTGAAATCAAAGCGAAAATCTTGAAAACCAACTGATTTTCGAAGCCAGATCAACC
ATTCGATAATATCTTTGCGTACAAATGGTTGTGTATGATCTATATTGGGAACCCCATCAA
AGTTATCCCCAGTGCTCTTGTTTCCCTTCCCGCCAGAACAAGATGTAACAGCATGTTCAT
CCCATGATATTGGGATGCCATCATAACGATTATACATGCCATTGGATCCTTGAGTAGTTC
CAATTCGATGGTTGATAACAACATCTGCCATAGCCCTTACATTATGTTCGCTCATTTTAT
GAAGCAACAATTTTAGCTCATGGAGGGAACCATAACATGAGTCAAGGCAGTACAGATTCT
GTGGTAGATAGCCTTCTCGAGATAATGACTGTGTTGGAGGAGGAAGCCACACTGACGTAA
ACCCAGATTCCGCAAGATCGGTTACTTTTTCCTCCAAAATACTCCACCAGTTGTGCTTAT
TGGATTCCCAGTTAAAAGCCTGAAATAGGATTTCCCTTCCATTCTTGATGATTCCATCGT
CGCGTGCTGTCTGTTCGTCGGATTTATCACCCGAAATCATCTGGCCCATCCAAACTCAGA
CCGAAATTCAAGCAGAACGCACAACACGCAGCGAAAGCCTTCAACGCGCACTGCAGGAGC
CTTCAGCCAGCGCGCAGCTACCTATGTAGCCGCGGCGGTTGGCATGGAGCTGGCAGCGGG
CGGGCACGCGGAGCGAGGCGCCGTGCGGCGTTACCGGGGTCCAGTGGGCGCGGGAGCCCG
CGGCATGCGCAGCGACCGTGGCGCCCAAGTGGGGAGCGGGGACCAAAGTTGTCGGCACCC
CGCGACCCTACGCCGATCGGATGGAGTTGACGGCGGAAACTCCTCTACCTCGCCGCGTGC
AACGGGGGGATGGGCTGGAAACACCGGTCAACCGGCCACAATTTCGGCAGCGGCTTCGAA
TTTGCTCCCGCTGGCATTGATCCGACGGGATGAGGAAGGATGGGAAGAAGGAGAAGTTAG
CTTTGCCTTGTCCCCTTGGGAATTGGGATTCCGTTGCTCTTCTGCGCTTTTCCGATCGAG
ACTTGGAGTGGAATCGCCGGCGAAG
>contig_229
TGATAAAGTATATTATTGGCTATATTATTATTAACCTAAGCATAAGACACAGAAAACGTA
GCAGGAATGGTACACACAAATACCACAAACTAATCTGAAACTTTGATACAGGACAAATTA
GAGCAAGTGCAAAGCACGTTTACACCAGACCGCCCTTGGCAGCTTTTGTGTACAATTCTA
TGGGCCTATAACTTGCTACTATCAAACTAAAATACAGTTCAAAACGAAAGGTGCTGGACT
GGACGCCTATGTATGGGAAACAAATGCTGCTGACTGACTAAATATCGACACGGAGGGCCG
TCAAGAAAGCTAGCGTGTACGGAGAGGTGGACTTGCCGAAGGGCGTGCACCACCGTGGCA
GCTTCTCCACCACCCTTGCCACCTGCGGTGTGACTCTATTCACATCTGTTCTTAGTTTCA
CCAGCAAAGGAGCGTCCGCTGCTTGTTTAGCTTCTCTCTCAGATGGTTTGCTAGACGACC
AGTATAGCGTCAGCTGGAACTTCGTCGGCGAGTTCTTGCCCCCTGCAAACTGGATTGTAT
GCCACCCATCTATCTCGCTCTTATCGCCAGGTAGGACTATCTTCTCCGAATCCACTTGAA
CTGTGAAGTCATCGATTTCATCTTTGTTGATTCCAAGCGTCCAACGCGTCGATGACTTGG
TATCCACTGATACTACTGTCTGTCGAGCACCACCTATAACCGAATCACTTTCTACAAGGA
GCACAGGAACCTCAGACCTGCTCCATCCGGTACTGCTCTCTTTGTAACTCCAACAGCCAT
ACTTCACTGTAAATGTTACCAAGTCAGTAGTCATGTTCCTTCCGCAAGAAAATTCTTCGC
CTCCAAGGTCCACTAATTCATTCGTCAGCTTTCCAGGTGTATTGGAAAACAAAGAGATAT
AGGATACTGGTTCTATATGCCCGCCATGTATTCCTGTGGTATCGACGACATGTACAACGT
TTACAGATCGAGCGACATCCTCCGTAAATGCTGGCACAATGCCACTTGATGCCAAAGCAA
TTGAAAGACCAAAGGATAAGGATAATAGCAAACCCAGAATTCTTTTATCACCTGAGATAT
GAATGTATGAAAGCAGATACACAAACGTGGAACAAACGACAACAGCAATGGCAACCGAAA
CTATTACATTTCCAAGCCAGTCTGGTAGTCCGCCAGGATTCCTGTCAATACGTACTATAC
TTCCAACAATTACATCCGCCATACGAACAGCCAAACCAGCAGAAGACACAACTGGTGCAA
CCAAACCCACAACCAACGTGACAACCTTAAGCTGTTTAGGTAGCCGAACAGGGGAGAGAG
TAGCTTCCAAAAAACCATATGCAAAAGCAGGAGAAACAAGCCAGATGAGTGCTATATACG
ATGATCCAACCTTGAAATATGTTCCTAGTATCAGAGCTATTAACCACTGGACAAAACCAG
ATTTAAAAATCCACCTCTCAGCTTCCAGGTCAGTAACATTTTCTATCATGCTAGGAGTTA
TGCCTGTTTTTGCTTTGGAATGCACACGTCGAAGATGCCTCTTCAGGAGAATAAATCCAA
TATGCTGACCAATAAATGCTCCAAGCAGTGCAGGTGAACCAAATAAGCCAATAGTTAACC
ATGGATTTGCAACATATGGAATAGGAAACGGACACATATAGGGCAGAGCAAATGCTACCA
CAACTGGTAAGCAGATAGAAAATATCCACATTAGAATGATGCTCAAACATGATATTGCAA
AGGACACCAGTGCAGGGTGTCCACCCATAAGCAATGATGTTCCCCATATTAGAAGTGACT
GCAATATGATTGAGTTGTGAAACATGGTAGCAAGTCGCAGCGGATAGACCACCATGTACT
TTCCCAGGATATCGAAGTAAACAGCTCTATCCTGCTCTGTCTTTCCTTGCTTCCTTTGTT
GTGCATCTTTCAAAAATTTTGGAGATGCTGCAGAATGGAGTAGGAAAGCAAGCATGTTAT
CTCCAATATGCTGAAGAGACCCTGGTTTCAGAAGCGCCATCTTGTCATTCTTCGTATGAT
ACACAGATGTTGTATCGGTATATGCAAAATCAAGTCCAGGAAGACGGCCAACTTCCTCAT
ATATTTGAAAATCAGTAGCAGATTTTATTGCGCCAGAACTAAAAACATCCTGTGAAGCTA
TCTGAGCAGATGGGTATTTGGCTACAGCTGCAAAGCTTTCCAATGCCCAATGGTCAGTAC
CCTGGAAGAGTGTGGATTTCCCACTGATACCCATAGCTTCCAGATCAACCGCAAATATTA
CTGAATTTCTCCAGTGGTGCTGAGTTATAAAACTATGGGCGCCATCAAGACCCTCTTCTT
CTCCAGTATTAAATAAAAACAAGATACCACTCTTAAACCCATGTGCCCACTGGGCCACTC
CCCGTGCAAGCTCTAACATGACTCCCACACATGAACTGCAATCTCCAGCTCCTTCCGTTG
TCGAAACAGTGTCAATATGAGAAGAAACCAGAATCAAGTTTTCCTCAGCTTCTGGTAAAT
ATTTGGGAGTAACTCTCAATAGCACATGCTTTAAGTCTGAATACAAGAGAGTTTTTCCCT
TGAAAAGACCACCAGATAGACGATTTGCGCCTATATCTGTGTGAAACAACTCCAATTGAA
CATCAACCTCCCAATGAGCTGTCTTCTTTATTTTTTCTGCTACTGCATATACATACTGAA
TAGCATGATCGAGGGGATCTGAACCGACTGGGTGAGGACCCAAGCCTGTCAAATACTTTA
CATGCTTCAGCGCCGAAGCTTCCGAGAAACCCCTCTTTCCAGCCTGCTCAGCATCAAGGG
GCAAAGGAAGGCTTCCAAACTGGATCTGATAAACAGACCATGATCCATGAAGGAACACTA
TCAGCAATCCCAGTAGCAAATAAGCACCCCTCCTATTCTTGCGGCTGTCATCATTTGAAT
CAGTTGCCCGATCAACTTTGGGATTCTCACGGGTTGACACAGAAGAGCCTTGTCCTCGAG
GCATTCTGATAATCGGCAGACGAAGACGAAGGAACCAATCGAATGCGGGACGGGGACGGG
GACGGGAACCGGGGAGTGTGTACGTAGGTATGCCCGCCCGGCCCGGCGCGATGGCCGATC
CACCGGAGGAGAGGACGAGGACGACGACTTGCTATATGAGAATTCCCCGTGATGGAGACC
TGTGCACTGGAGTCTGGAGTCTGGAGGAGAGTTGGGCAGCGAACGAGGCGACGCTAGGGT
TCCGTGACGCGGTTGCGCTGGACGCGCGCGCGTGCTGGTCGTCGACTCGCCCCCGCCCGC
CGAGGATGGAGAGCGCGGAGAAGACGGAGATGGCTGCCTGCCCG
>contig_230
ATCTGGTATACTAGGAGCTCTATTTTCATTACAGAAGTTTGCTGGTTCGCCGCTTTGGCC
CTCCTGGGAAGAGCTTCATTATCCAGCCAAGCACCCGTTCAACAACCTCATCTCCTTCAT
CTGCATACATTGTTGCATCATTGATGGAGCGTGTGTCAATTGGTTTTGCCAGGGCATTCT
CGTTAGCCATCCTTTGAGAAGTCAATAGTTCAAGCCTCTGTGTCTGAATCTCCAGCTTTT
GTGTTAGGTCCTTATTCAACTCCTTCAGCTTGGAGCAGTTGGATGACTCAATTCTCAGTG
CTCGCAGCAGCGCTTCTCTCTCCACTACTAACTCTGACATCAAAGAATTGATGTTGTCAA
TCATTCTAAGCTGATCATCTGGAATGCTAGATGAGACCTCTTCTAAGGAAGAAAAATCAG
ACATAATGTTGGAACGCAAAACAGATATTCCAGCATCTTCCAATGTGTCAACAGTGCTGG
TTAGCGTTTCTGAAGAGCTGTTTTCCCCAATATCTAAATCTTCTGTCGCAGTTGATGCGT
CTCTTTTATCAACCCAAGGTTTCTCTACAGTAGTTGTTGCCTTCTCATTCACGGGAATGT
TCCTCAATAGCTTCTTTTCTTCTTGAAGAGCTTTGACAGTAGATTGAAGATGCTGACGCT
CCTTTTCTAGACTAGAAACTTTGCGCCTGTAAGAAGAAATCTCAGAATGTAAACCTTCAA
CTTCCTTTTCAAGTTTTAGCTCACTTGACCTCAGCCTCAAACCCTTATCTTCTAGTAGAA
TGACTTCAGCTGCAAGTACTTTTGCCCTCTCATCTGCAGCACTGCATTCTAGTTGTGCAT
TAGCATATTCGGTCCTGATAGACTCCAGCGCCAGCAGTTGAGCTTGAATCTCTTCCTGCA
ATCTCTCCATGTCAGATGTCAACTGGCTGATTACATGTGCCTGATGGTTGAACTTATCAG
TTAATGCAGAGTTATCTGTCGCCAAAGTTTCGGCTAGTTCTTGAGATTTCTGAAGACTTT
GTTGCAAAGAAAACTTCTCTTTTGTCAAATCTTCAATGAGCTGCTCTAGTGCTGCAAAAT
CATCATCCTTCCCATGAGTTGTGAAGTTTTGGAATGTTTGATTACCATGGTGTTTACTTC
TTTCTTCTTTGGGAAGTAAGAAATCAGGAGGAGTGGAGCTGCCATATGACCCCTTTTCAT
GACTATATTCCTGACTTTCTGATGCAAAAGGAATATCTGCAGCATTACTTCCAGTGGATT
GTTGAT
>contig_231
CATGGAGTTTTGAGTTATTTACCCGCCATTGCCACTGGTTATGAGAAACAATCTAAACTC
TGGAGCAGAGCTGCTCCACCCAGAGTTTTAGAGTAGAGCTGCTCTGGGGTGGAGCAGAGC
CATGCCAAACACGCCCTAAATGGAAGAAATATCTGGTATACTAGGAGCTCTATTTTCATT
ACAGAAGCTTGCTGGTTCGCCGCTTTGGCCCACCTGGGAAGAGCTTCATTATCCAGCCAA
GCACCCGTTCAACAACCTCGTCTCCTTCATCCGCATACATTGTTGCCTCGTTGATGGGGC
GTGTGTCAATTGGTTTCGCCAGGGCATTCTCGTTAGCCATCCTTTGAGAAGTCAATAGTT
CAAGCCTCTGTGTCTGAACCTCCAGCTTTTGTGTTAGGTCCTTGTTCAATTCCTTCAGCT
TGGAGCAGTTGGATGACTCAATTCTCAGTGCTCGCAGCAGTTCTTCTCTCTCCACTGCTA
ACTCTGACATCAAAGAATTGATGTTGTCAATCATTCTAAGCTGATCATCTGGAATGCTAG
ATGAGACCTGTTCCGAGGAAGGAAAATCAGACACAATGTTGGAACGCAAAACAGATGTTC
CAGCGTCTTCCAATATGTCAACAGTGCTGGTCAGTGTCTCTGAAGAGCTGATTTCCCCAG
TATCTAAATCTTCTGTCACGGTTGATGCATCTTTTTTATCAACTGAAGGTTTCTCTACAG
TAGTTGCCCTCTCATTCACAGGAATGTTCCTCAATTTAGAATATAGGAGCTTCTTTTCTT
CTTGAAGAGCTTCAACAGTGGATTGAAGATGCTGGCGCTCCTTTTCTAGACTAGAAACTT
TGCGCCTGTAAGCAGAAATCTCAGAATGCAAACCTTCAACTTCCTTTTCAAGTTTTAGCT
CACTTGACCTCAGTCTCAAAGCCTTATCTTCTAGTAGAATGACTTCAGCTGCAAGTACTT
TTGCCCTCTCATCTGCAGCACTGCATTCTAGTTGTGCATTAGCATACTCGGTCCTGACAG
ACTCCAGAGCCAGC
>contig_232
ATGTCTACCGCAGCACCTGGCACTTTCAGCAAAATCTCTGGCAAACATCAGGCTTCGCCA
AAGTCCATTACTCGAGGTTCTGTAACTGCTGGGCTCATTTCGCATAGACATTCAGCCTTA
CTCGTGCTGTCACGTCTGGGTGAAGCTTGATCTCTGCAACATACTCTCCGATTTCACGGA
TTTCTGGAACCGTCACCAGCTTCTTGTCGACATCCCTATTAAGCTGTGACTTTATTATGT
CAACAACATCCTGTGCCGTGACACTCCCAAAGATCTGTTTTCCTTTTCCACCTTTGCGAG
GGAGTTTGAAAGCGCCAATGGTTT
>contig_233
AAATAATCCAGATTATATAATCCATTGGGGTAAACAAACAGGCCCCAAGTTTATTTGGCA
TGACTCACATTTGTAATAGGCTAATAGCTCTAGAACACTAACAGAAAGACGAGAGCATGT
GCGCTAGCACGCTACTTGAAGGAGCTCTCGATGTCGATTACAAAGCGGTATTTCACATCT
CGATTAACAAGCCTCGCGAGAGCCTCGTTGATATAATCTATCTTAATGATCTCAATCTCC
GGATAGATATTGTTGGCTGCACAGAAGTTAACCATTTCTTGGATGTCTTTTATACCTCCA
ACAACACTGCCAGACAAGGTCCGCGCACCAAGTATAAGGCTTGCAGGATGCATTTTGATC
TCACTTGGAAAACCTACCAATGTCATCACACCACCAACCTTAAGGAGAGAGAAATACGGA
TCAAATGGATGGTCACCGGAAGCAGTGTCAATTATGAAGTGCAGGGAGTTCTTCAGGGAC
TCCATTTGCTGTGTGTCTGATGATATAACAAAATTATCTGCTCCAAGGAGGTTGATGGCT
TCATCTCTCTTTGATTCACTTGTACTGAAAACTGTGACCTTAAGACCAAATGCTTTACCA
AATTTCACAGCCATGTGACCCAGACCACCAAGACCAATGACCCCAAGTGACTTTCCAGGT
TGGTTCATGTTGTGTCGCATCATTGGAGTATACACGGTTATTCCAGCACACAGAAGAGGT
GCTGCCTTCGCCAAAGGGTAGCCATCGGGTATTTTGAAGCAATACCTTTCATGGACTACA
ATGTGAGTGGAGTAACCCCCCTTTGTGACAGTTCCATCTGTATCAATGCCATTGAAAGTA
TAAACTGCTTTTGGGCAATGGTTGTCTAGAGAGATATTGCAGTTCTCACAATCACGGCAA
GAGTTCACATATGTTCCAACACCTACATGGTCACCCACTTTAAAGCCTTTGACATCTGCA
CCAACCTGAGTTACAACTCCAGCTATCTCATGCCCAGGAACCAAAGGATATTTTGAATCA
TTGAGCTTATTCCGTGTCCAAGCAACGTCTGCATAACAGACTCCACAGTATATGATCTTC
AGCGAAACATCGCCGCTTTGCACTGCTCTGCGGTTAAAACTGTGTGGTGAGAGAACTCCA
GAAGGATCTCTCGCTGCCCAGGCTTTGCAGTTGCCGTTCTCTGATTCAGCAGCCATGTGA
>contig_234
AAAAACACAAACACTGAATCAACAGCAGGCATATTTCATGAGGCTATGGTTCACAGCTTC
CTAGAGGCTTGGGGTCGAAAAGATAAACACAGGTAAATCCACCCTCGATATACAGCTTCA
ACTTTCTACAAGGAAATGTTGCTATACGAACCCTGTACATCCACCAGATGAAAATTCTTG
AGATAACTGCCACATAAACTACTCTATGCAAAAGCTCCATGTACATCACCAAAAGACTGC
TTTTGGAACAAGACTGCCTTCATATCCTGTTCATCATTCATCACATGTAAAAAGTATTCC
CAGCTTTA
>contig_235
CATGTAAAAAGTATTCCCAGCTTTAGTTGTAAATCCTCACAGGCTTCTCAAAAGAATGGC
GGTTCTGGTTGTTGCCTAAGTAGGACCTTTTTGGGGTAGTGGCTGTATGCTCCAATCCAA
GGTGTTGTTCCCAACCTCCATAAACAGGTCTCTGTTTATGGAATCTGTTCATTACAATAT
CTGAATCTTGGAGGTATTCTGGCTTACTGAATGTAACATGAGCAAATTTCCACTTTAGAA
ACTGCTCATCAGGAACTTGAAGTCTCTTCTGAATCCGTACTTTCATATCCGACAAAGCTT
CACCATCACGAATTAGGAAGAAGAAAGGTTCACCAAAATACTGAATATGATGATTATATT
CAAAATGATAGACATGAACCAAACGGTCATGAGGCCCGGCATTTTTTTCATCCTCGGGAA
CCTCTTCAATATACAAGGGTCCATGGTCATTAACTGAATCTATCTTATCTCCAGGTTGAT
ACACCTTGCATATCTTGTGAAGGTAGACTCCAAAAAACCGAAATTCAGCATCATTACAAG
AAATTTCAACCTTTGACTTTAAGTCTTCAATCAAATCAAGAAGAGAGTTACTTTTTGGTA
ACCGCATAATGTGAAACGACATCTCATGGTTTGCGGCATTTTGGAAAGCGACCTTCAGAG
ATCTCATAGATTCTAGTTCAGGCAAAGGAATATCCAGGATGTCATAATATAATATGTCAC
ACATCTGATTGTGATTATGTAGCATGTCCGAAAGATAATTAAGACTCCTGTATTTGATGA
AGTGAGGTTTGGGTTGCTGAGACGATGGATTGTGTTGAGTAAGCCGGATTTTAGAAGGGT
CATCCATACGTAGTTGCTTAGCAACCTTCTCAACAACATCATCATATGTGGAGCGTTTTG
AAAGCTCAAGAGAGAAGCCTTCTTCTTTTGGTTTCTCAAGCAATCTGAAATGGACAATCT
GTCTATTATGAATATATTCAAAGAAAGAAGGGACGGTAGGATATCGATATCGATCCATTG
AATCTGGCAAACAGTGCTTTTGGTAGCATATTATATCACCATTGTCAATCTGGCTTGAAC
GGAACGAAGCATTACTCTCAATGGGTACGCACATCACAACTGGTTCAAACTTTATTTCCT
CATAGAGCTCAATATCTTCATCAGACAGAAATCCAGCAATCTGATTCAGCCTTTCTACTA
TATCAGATGGTTTGCCTGATGCTTTCACAAAAAAATTGCCGACATATCTTAGGTCTTCTT
TTTCAGGATCATAGAGCTTGAAGAAAAGTAATATATCTTCTTTGGTATTCCAAGGAGCAA
TTGGTTGGTTCTCCTGTCTGAAATGAACCTCCAAGAACAATCGTACTTCAGAATTCGGTA
ACTTCGCCACTGTTGCATCTTTGAGAACCCCGATAGTAGATGTTTCCTCCTGGGAGGTTA
ATGGACGACTGGGTCTGTAGGTACAGTTCTGTCGTTTTGCCCATACCCAAAATCGTTGGC
ATTCTACAGGGATGCCAAATTCTTTAGAAAGCTCCTCCTTGACTTCGTTGATTGACATGT
TCTTAGGTGCACGGAAGCTATTAACTCTGTCAAAGTCCACAAGATCAAAGTGCATGTGTC
TTCCAATTTGCTCTTTAATATCAAAGTCTCGGGCCACCTTCAATGCAGTGAACATATGAG
CCTCAGCCTTCTCCTTTTTCTTGTACTCCTTCTCTTCATGTTCCTTTCTCAACCTAACCT
TAAGGTGTTCTGAAATATCTTCATCATCCAAATCACAGATAATGTTATCTTTGTCACTTT
CTCGAATGTAAACAAGCATGTAAGCATTTGAATGCTTGGTAAATCTAAGCGGTGCAGTAT
CCAACCCAGGGTTGGTATGCGGGAGCTCTTCTTCACCACCATATTGTTCCTCCAATGCTC
GTTTCATGTCTTCTTTCGTCACTCGTTCATCCTCGAACTTGTACCATTGATCAGACAGCT
TCGGACGAATAAAGGCATAATAGTGTCCTCCATGAACTCCACCACTATGAACCAGTACAC
TATGAAGAGTATATAGGTTACGCACACTTCTATCCGCGTCTGGAGAAAGATATTTTCCAT
CATCTCTATCAAGATCCAATTGAAGTGGGAACTCATAACGGTCATTTATCTTGAGCATCG
TATCCCGCACAAAATCATATTCAAACCGTTTTAACTGAAGTTGCAGAACTGGAGGAAAGT
CAATAAAAAGCATTCCTTTCTTGGCATCCTGTAGACCATGTTCCTCAGATTGATACTTAT
TATCACCTTCTAACCTCTCCACTGCAACATACTTATCAAATGATGCATAGACATCAGAAC
ATCCCTTGACATCGAGTGCAAGATCATAGAATGACTCTTTCCTGGTAGATTTAGACTCAA
CATTAATACACTCGATATAATTCATATGGTGACCCTCGAACAATTTTTGTATTGCTCCTT
CCACAGTGGTTCCCTTCATCTTGTTCTCCAGCTTTTCACATAGGACCCTATTCAATTCTT
GAACATCATGCTGCATGAACGAATCATAGCTATCCCATCCAAAAGATTTGGTGAGCTCTT
TTGTAGCAACACTGTTATCACTATGCTGAAGTTTATAAAAAAGGCTTTGCAAAGCCAATG
GAATGTTCCCTGAAGGCGTATCATTCTCTGTAGTAGGCATATGATATACAGCCTTCCGAA
AGTAAGGAATGTGGTATAAAGTCTGAAGAAGGGAGTTCATGTAACAGGTAGCCCCTTGAT
TCTTCAGGCCAACATAACCAGTCATCCTTTTGGAGTCATAGTTCCAGAAATCAAGAGTTT
TACGCACAGCAACCTCAGCTTCTATGATACATTTATCATTCACAACATATCCTTTACTTG
AATCATACAGATCCAACAAAGGCATAAAAGATGTAAAACCCCAATCACTTTCTCGGGAAT
TGAATTGGTGCGTAGCTTCTTTTCTTAACGATGCTTTGCTGTCTAATTGGTTTACCACAG
CAAGGCTGAATTGTGCATTCCTACTCCAACCGGGAGGCATCAAGTTCGAATCAGCAACAT
CCAGGTACATTGAAAGGTAGTCCACGTTATTTCCTCTGGGGAAGACGAGCACTCGCCATT
TGTACCCCCCAACAATAAAATCGTCAGAGTAGTGCTTTCTAACATTTCGTTTGGAGAAAT
TTTCAATATACCATGTAAATCTAGATGTGGAGGTATCTGGTATAATTTGGTTCTCAACAG
CAGATGCAAATTCTTCCATCGGCTGCGGACCCTCAAGAACATCCTTCTGCAGACCCTCAA
TGGCATCCTGATGCGGAACCAGCATCTCCTCATCCTGGTCCTGCTGTGTCTGCTCGGGAG
CGCGCGGGACAACCATGAGTATAGAGCGCGGAGCCTCCGGCGCCGGTGACTGGCGAAAGA
TCAGATCGCTGTAGCGACCCCACCGGGGGAGAGCGTATTTAGGACACTGCCTAGGGTTTA
GGGAAGATGAAGGCGAAAGGGAGGAGGGGCCAAGACGATGAAAAAAGAAAGAAAGATTTG
GCTATATAAAAG
>contig_236
GCGAAGCCATGGCTCTCCGCACCCTGGCATCGAAGAACGCCCTATCCTTCGCGCTCGGCG
GCGCGGCCCGGCCGTCGGCGGCGTCCGCGAGGGGGGTGACGACGGTCGCGCTCCCCGACC
TCTCCTACGACTTCGGCGCGCTGGAGCCGGCCATCTCGGGGGAGATCATGCGCCTGCACC
ACCAGAAGCACCACGCCACCTACGTCGCCAACTACAACAAGGCGCTGGAGCAGCTCGACG
CTGCCGTCGCCAAGGGCGACGCCTCCGCTGTCGTCCAGCTCCAGGGCGCCATCAAGTTCA
ACGGCGGCGGTCATGTGAACCATTCAATCTTTTGGAAGAACCTCAAGCCTATTAGCGAAG
GTGGTGGGGAGCCGCCTCATGGGAAACTTGGCTGGGCCATCGATGAGGATTTTGGTTCAT
TTGAGGCACTTGTAAAGAAGATGAATGCAGAAGGCGCTGCTTTACAAGGATCTGGATGGG
TGTGGTTAGCTTTGGATAAAGAGGCAAAAAAGCTTTCAGTTGAAACTACAGCTAATCAGG
ATCCTC
>contig_237
CTGGCCAGCCAGCTTTTATTGCAAAGCCTTCTTTCTTCATGATCTTCTGCCACACGTGCT
CGGCATAGTGTGGGCAAATGGGGGTGATAAGCCTGGTCTGGACATCCATAAATCGCCACA
ACAGATCACGGTTCATGCCTGCTGCACCACAAGAGAGCCTGTACTCATCTCTAGCCAATT
GGAGGTCATAGAACCCAGACTTCAGGGCGTCTCTGAACATGAAAGCATTGTAGCTCTTCT
CAGTTTCTTTGATTGCAATGTTCATCTCGTTTGAAAACACACGGTCAGCATATGTAGTGG
GCGGCCCAGTTCTTAATTTAGATTCAGCAGCTGTAACCTCCTCCATCCATGAAATTTCTT
TTGTAAGCCTCATAACAGCAGAATTTGCAGTTTCAGTGACAAAATTTGCATCATCCATAC
CATCGCCAGCATCAGCAAGGGCAAATCTAGTGGCATCAGAAGAGTACTTTTTTATGGCAT
CTTCCAGAGTTAGGAAATTCCCTGTGGACTTGGACATTTTCTCAGAGTTAAGCATTAGAT
GCCCATTGCAGCGGAAACCAATAGGCCAGTGGTGCTCAGGAAGAAGTGCTGTATGATTGT
ATATGCAGAATGTCAAATGGTTTTGAATAAGGTCTTTACCAGACACACGGATATCAAATG
GATACCAATACTTAAATTCCTGTTTCATCTTGTTCAACAGAGCGGCAGGGATCTCGCTTT
TTGGTGCCGGGCCATCACAAAACACGAAATCCCAGACTTCATCTGTCATTTCTTCTGGCC
TTACTGAAGATATTTCTTTCCCATACATATTACCATTTTGCAAAAGGTGTGCAACTGTAT
AATAAGCCATGTATAGGGTAGAATCAGAAAGAGATTCTACAAGGAACTGCTCATCCCATG
GAATTCGAGTACCGAGTCCAAATGAACGTGAACAAGCCCACTGGTTCAGCCAGCCCAGCG
TATGTTCAAAACCATTGCGGGTTTCAGTTGAGAATGTATTCATGCGGTCCAAACATTTGA
CTGCCTTCTGCTTCCATTCAGCCTCGCCATAAGTTATATACCACTGATCAGTGAGGGCAA
CAACACATTCATCACCAGATCTAGACATGACCTTCTTCTCCGGCTCACTATACAACACAG
CTGTGCCTTCTTCCAAAAGCTTACTTTTAATCAGCGGTTTCGCTTCCTGAACCTTTCTAC
CACTGAACTCACCTACAATCATTGTTCCATCAGTAAATCCCTTCAGATATGTCATTCTTT
TTGCTTCAGCAAGCTTCTCCTTGTCGTTCTGGCTTTTAATCTTAAGATCATGGCAAACCT
TCTCTGCTGACTTGTCTCCAAATTCAGGAATGTGGATTATTGGTATAATCTCATAAGGAA
GAACCCACTCATCTTTCACTCCATACTTTGCTCTCAATGCTGGCTTTGTGACTAAATCTT
GCAGTGCCATGAAATCATCAGGTGAATCACTAGGGACACTAGTCACAATGCCAGTACCTT
TGTCAGTCAAGACAGTGAGCATTGGAAGAGCATATATTGTTTCATTGAAGGCAAGAGGAG
ATTTCAGTGGCAAACCAATCAAATCACTGCCAGATAGCTCACATAAGCAGGTTGGTTTTT
CAGGGACCCTGGATAGGTGTTGGTATGCAAGATTAAAAGCAGACCTTGCTGTAAGGATGA
AGACATCAGTGTCATTAATCTCAAAAGCACCATACATTCCATCAGGAAGGACCCAGCAAT
TTGTCTGTCCATACATTGTCTCGGGTCTTAGTGTAGCAGCTGCCAAGTATACCTTCCTCC
CTTCCAATGACTTCAGCTTGGGAGGAAAAGGTGATATCACCTCCATTTTAATCAAGACGT
ATTCTTGTGGCTGCACACCTTCACCTGTTGCCCTATCATGATCAGCACAAGGTTGGCCAT
CCAACGGAGAGTAGATTGTGTACCTCATGTCTTTAACAACTTTGCCCAATTTCTTCAGCT
TCCTCATCTGCCACTTAACAAAAGCATCATAGTATGGATTCATGTCAGTAGTTATGAATG
ACCTCCTCCAGTCACAACCCAAGCCAAATTTCTTGAGAACCTCCTTTGCCAGCGGAGGGA
AGTGAGTCAACCAATGATAAGGATCTTGAAATCTGGCAATTTCTTCATCATCTAGACCAA
AGCTCTTCATGATCTCCCACTGGTACTTTTGTGCACCAGCCTTTGCAGTAGCCTTGGACT
TCTTCCCCTTAAACTTATCTGGGGCAACAACATCAGCCTGGTCAGCCTGGGTAGCATCGG
CTACTGCAGCACTAGAACCCTCTGCCACAGGAAACACCGGAGGATATCCATATTGTTGGA
TTTCCCTAGCTAGCTTATCAGCGGAGGCCTTGATGGGCATTCCAGTGCAGTGGAAAGCAA
AGGGCAAAAGAACATTGGAGCCACGAAGCCTGTGGTATGCAGCACCAAACTCAAGCTTGG
ACAATGAGAAGGCATGACCCAGATGCAGCAAGCCATTCATGTAAGGGTATGGAAAGTTCC
CAAAGAATTTTTCCCCAGGGCTTGGAGAGTCATTGCCAGGATCAGCCTGAAAAACCTTGT
TCTCATCCCAAAACTTCTGGACCTCTAGTTCATTGTTGAGCAAAAAGTCTGTCCGGGCAC
GACTCTTAGGTTCATCAGGATTCGTTGACATTTTCCCTACGTTCCCGCAGCAGATGCTCC
TGACGACGTCCTTGATTCCCCGGTTCGGGAACTTGCCCTCCGAGGCTAAACGCACGAGCT
CGA
>contig_238
TTAAAAACTGAGTTGCTTCCAAACAAGATCTGATTATAAGAGAACAGTTTACAGGACGAT
GCTAATTCATCCATGCTCCTTCAGTTGTGCTACAAATGGTGAAAAACATGCCCAAGATTT
TGCTTGAGTATGAAAAGCTTCATCAATCTGCACCAGCTATTCTACTGATCAACTGCTTCT
CATTTTCCCCATTTTCCATGGCATCTGCCCTTCTACTTGTCCCACTCATGTATCTTCCAC
TCCGGCAACTGTTGAATGATCATCTGTCCAGTCGAATCTGCGTTGCCCACCGTTGCCTGG
CACGCCAATCTCCACGTCTTGGGTTTCCTTTTGAGCAACTCCTTTTCCACATCAGTTTTC
GGGGACAGCATTTCCTTGCCTTCAACCACCTCGACGATGCAGGTCCCGCACACGCCGCCC
CCTGAGCAGTTGAGAAGAACCTTATCGTAGGGCCCGTAGAGGTCGATGTAGCCGTCGAGC
ATGATGTCCCTGAGCTTCTGCCCGCCGCGCGCCGTCCGGTAGTGCACGTCCGGCGTCCCG
TCCGGCAGCAGCCGCGGGCTGACGAACGCGAAGTCGACGGACGGCTCCTCCGCCTCCTCC
GGCTCCGGCGCGCCGGCGGAAGGCGCGTCCACCTCGACGGCGCGGGCGACGCGGAGGCGC
CTCCTCTGCTGCCGCCCCTGACGCAGAGAGCAGCTCTGCTTCTTGGCGCCGCTGCAGCTG
CAGTGGGACGGAGCGAGAGGCGGCGACGACACGCCGAGGACACCGGTGAGGTGCGCGGTT
GCCGCCATCCCTGGCGGTGTGCAGGTGCGGTGCGGTGGTCTTGGGCTGTGCCTTGCGTAC
CTGTGTGTCTGTGTGGTGATATTTTTCGGCTCGAATTATCGTCTTATCCGGGAGACGAAC
TGGCGCCTGTGGACGGCGAGGACCTGCTCCAGTGCTAGTGCGGTAGTGGTGCCTCCGCTC
GAGGCTCGAGCAGACGCAGCAGCCTGACAGCCATCACGCCAACTGCACCTTTTTCCCCCT
GCCAGATAGGATACTGGATACTGGTCTTTGTATTGTGTGGATGAGCTGGATTTATCTTTT
TTGGGGTCCATTGAGCGCTGACGAACGGGAAGTCGACGGACG
>contig_239
TGTATATATAGAGAGAGACAAAAAGCAAGTGAATTTGTAGGAACAACGCCCACGGAGAAC
GAACGCAAGCCTATTTCCTCATCACAAGGAACGGAGGCATACATAGGTCTCATGTGTGAG
CACTGAGCACCGCTGGTTTCGGATCATCCTCATGCCTTCCACCACGGGTCCTCGCCGGTC
CTGAAGTCGGTCTCCACCCACGGGACGAAGAGGACCTTGCCGTCGTCGACGTCGGCGTGA
ACCAGGGCCAGCGACAGAGGCGCCGGTCCACGGACCACCTTGCCCTGGTTGTTGTACTGG
GATCCGTGGCATGGGCAGATGAACTTGTTCTCGGCGCCGTTCCACGGCACG
>contig_240
CACGCGATCGTGTTATCGGTCCATTCATTGTATGTATAGAAGTGATGTCCTCATCACGAT
AGCTAAAAATTAGTTTATATTGAATTTTAACTCTAGCCTTTTATTAATCTTCACCAGTGA
ATCTTTTTTCCCAGTGCACGGCACATNNNNNNNNNNNNNNNNNNNNNNNNNNNNNNNTTC
AGTGCACGGCAGATCCGACAAACATGCTTTGATTTGGTGATGTAGACTTGTAGAGGTCGA
AATGACAACCATGAGATAGCAGGAGCTCCTTGATCATTACCATTAGAAACTCCAGTGCCT
GAAAGTCATACACCATGAAGCCAAACGATGGTATATAGTGCAGCGAAAGTTAAAAGCAGT
TCAATGCGATCTCCATCATGCAAGGTTCAGATCACCAGCAATTGCTATGTCCTGACCATT
GTCAGCTGGAAGCGTCCCACCAAATGGTTGCTCTCAAATTCACAGACCCACGCACGAAGC
ACAGGAACACCAACCATACCAAAATGTTCTTTCAAGCAAAAGTAACTTTCCTAGTTACAG
GTCCTCCGAGTTAAGAGTCTGACAGAGAAACAGGAAATAAATAACCAACCAAAATTACTG
GTCCACTTTTCTAACAGATGCTCACTTCGTTGCAGTTCATGGTGTGGTGAGTAAATGTAA
AATTTAAAGCTTTCGCTCAGCTCAAACTACCAAGAGTTCCTCCAGGCAAAAACCACCAGC
TACAACTTCAACTGCGCCGACCTATAAGTAGATCAGCGTCTCTTCTTGCTTCCTTTTGAG
CTGCTCTTCGACGGGCTCGCGACAAGGTAGATAAACAGTCCAACAAAAGAGACAACAGAC
ACAAGTGACCCGTATTTCATCACAAGCCTCTTAGCCCATTCAAACTTCTTCTCTGGAGGT
CTCTCAGCGAGAATATCCAGTGGGAAGATGGGAGTTGAGTATGCCTCCTGAAGAGCTGTC
TTTGTGGGAACACGGTATGTAATAATAGCTGGTGAACCCTGGAACCTGCCCTGTGTTTTG
GTCTCCAGGACATATGTGTGTGAAGCAGTGGCACCAGGGTCAAGCCTTTCCAATGTCTTC
GATTTCTCTCCAGTGACAAGCTCAAATGCTTCTGTTGGCCAAGAGTCGTCATTAATTGAC
ACATCATAGGCAGTCGCGGATCCCTGGTTGTAGAGGTCGAGGGAGACGGCGACGCGCTCG
ACGCCCGGCTTGGGGCGGGAGAGCGAAACCTTCTTGTGCGCGACGACAAAGGGCGCATCG
GCAGCGGAGGCGGCGGAGGCGAGGCCGAGGAGAAGGAGGGAGACGAGCGCGAGGCACCGC
GCCATGGCTGCTCTCTCGCCTC
>contig_241
TCTGAATCAGGTAACAGCAACAAATTAAGCCAGGAAAAGTCGATTTACACCCTCACTTAG
GATGAAGCCGAGCTCGACTTCGCCTGCTCGGCGTACAACGCTTTGATCTCCTCCACGTCG
TCGTAGCTTCCGAGGAATATCGGGGACCTGTCGTGGATCTTGGTTGGGACCAGATCAAGA
GCCCGTTCTTTGCCTGTGAAGGACTGGCCTCCAGCCTGCTCCATTAGGAACGACATGGGG
AAAACTTCGTACAGGATACGGAGCTTTCCGTTTGGGTTCTTCTCGTCAGCAGGGTACAAA
AACACGCCGCCGTATAGCAAGGTACGGTGCACGTCAGCAACCATACTTCCAATGTATCTC
AAAGATCTTGGTGGCGAGCCATCTTTGGGGTACTTGCACTTCTCCACGAACTTGGCAACA
GGCGCGTCCCAGTTCTTGGCGTTCCCTTCGTTGACTGAATAGATCTTCCCCTTCTTAGGT
ATCTTGATGTCTGGATGGGTTAGTATGAACTCCCCAAGTGAAGGGTCGAGCGTGAAGCCA
TTGACACCAGTTCCAGTGCTCAGAACGAGCGTGCAGGAACTGCCGTACATGCAGTATCCG
GCGGCGAGCATGTTCTTGCCAGGTTGCAGCACGTCCTCCAGAGTGACGTTGTCCTTGTCC
TTGATGATGTAAATCCCAAAGATCGTTCCGATGGAGACGCCACAGTCGATGTTGGAGGAG
CCGTCGAGGGGATCAAAGCAGACGCAGTACCTTCCACGCAGCTTAGGGTCCACGAACGTT
GCTTCCTCGTCCTCCTCGGACACAAGGACGCAGGTGCGACCGCTGCTGACGAGGGCCTTG
ACGAACACCTCGTTGGACAGGACGTCCAGCTTCTTCTGCTCCTCTCCCTGCACGTTGGTC
TCGCCGGCGAGCCCGATGAGCTGGGCGAGCCCGGCCTTGTTGACGGCGGAGGCGACGAAC
TTGCAGCCGAGGACGATGTGGGAGAGCAGGATGGTGAAGTCGCCGCGGGACTCGGGGTTC
CGGCTCTGCTCGTTCAGCACGTGCCGCGTGATGGTCATCAGGTCCGTCCGGTGCGCGTCC
GCCGCGTGGTCCATCTCGCCTCCGCCCCCCCTCGCTCGAGCCTGGCTCCGAATTCAGCTA
CCTAGCTAGCAGGAC
>contig_242
TGTTAAGCAAACCAACATTATGCATAAAGATGTCCGACATCCATCCTATTAGATCAAGGT
AATTGATGCCAGTCTACTTTTGTAGACCAACCAATTGGAAGAGAATCAAAGTGATCTCCT
AATTTTTCCAAAGGAAGCTATACTGTAACATTCAATACATGGGTGAATAGTATAACAAGA
AAATAAAACACCACGAATAATCATATTAAATATGAGTATGGCCCCATGTCATGATGATCT
GTATCACTAATTCCTCATCCTTCGAGCCTTCATACTTGAGTCTTCCATGATAACATCAAG
AACTATGATATCACTAGCTGGTAAAATATCAAACATCATAGATCAACACATAGGTCATTA
CACAATAAAAGAGTAACCTCAACCTAGTTGCGATAAATATGACACACATACTGCCAGAAA
TACACATGTGCATCTCATATACATCTAGATCATACTATTCACAACATTCCCTACAAAACA
AACTTAGGCAAAGAACCTGATAGTAGCATGTGATGCAAAAAGGGATTGGCCAAACCTCTT
AGAATTTCATTAATCACACCAATGAAATCGATATGGAAATCTCATCAGATTGATCAAATC
AAACTGATTCTGAGACATTTCAAATGTCTCTATTTTCATCATCAATCATATTGACAATTG
TACGAGGTAGAACGATAACAATACACCCAACCTTACTTGGATCTGTTGCCTTTCTCAACC
TAAAAGGTACACGCACGGTTAGCCCCTGATGGTGAATCCAACAAGGACAAGTTGTGCAAG
TGGTTAGGAGGAAAAGCAAACTGATCTTATGCATCAATAGTGATTTAGGGATAAATAAGT
TGTGTGACTATACCAACAACTATCTCATTCGTCCTAATATGTGCTTCAACATAAGAAAAA
TAGATCCAATTCATAAGGCAAATCACCTATGTGCAAATATCCAGATAAAAACTATGCATG
AACGACTCTGGTACCACTGTAGGAAAATGGGTACGCTACGCACTAGCATATCTAATAGGT
TCAACCAAGATAACATACGAGTAAAGAATAATTGATCATTACCACTAGTTGTATAACACA
ATGAAAAAAGAGTACAATGATATAATAGAAACAACTATACGTCCTCATATGCCAACAATC
ATGACACGTTCAACCATGCCACTCATATTCATTGTCAATCATTACCGCAATAACAATAGC
AACATATCGACAACATCCACAAACGTGGAGATAAAATGTCACGACGCCGTATAGTAACAC
CACTCGCGGAACAAGAGAAACGACAATGGGAGAGACTCATAGAAAAAACACTTTTAAGCC
ACATGACCTCTTACAAAATCACTTCATTCGAAGATTCTGGAAGCAGCTCTATCAAATACT
CCTTCCATCTCAAAATAAGCGTCGCTATAATATTTGTGCCTATCATTTTTTGTTAAAATT
TTAACAATTTTTTTTAGAAAATAGCTACAGTTATATCTCAAACTAAATTTTGTTATAAAA
ATAGATTTTGACAATCTATTTAATAATACTAC
>contig_243
ACCTGGATATGGTCGGCAACCAAGCTCATCCGGTCAAGATTTTTCGGCTTCAGAAGCTTT
CAGTAAGTGCGACCTGTACTGTATATCCATCGCCGACAATGCGATCTCAGCACAGCAACA
AATCGAAATGCTTCCATCCAGAGAAGAAGGTTACCCCGCATTCCCTCTAGTTGTTAGGCG
GAGTAGTCCTGCGGAATATGGCACTGGGACCAACTTGCAAGATCCAACTACTGGTAAGCC
ATTGTCAACTTGGGTACCNNNNNNNNNNNNNNNNNNNNNNNNNNNNNNNNNNNNNTTGCT
ATCATCTTAAGTCCCAGATTCAGTCTCTTCTACTATCATACCCAAAATCCTCGCAATCTT
TTCTCTAGTTTCCTTTATAAGCATCTGTATGTCAGATAACCTTTGCCACTTGTCACTTCT
CTGCTTCTCACTGCCCACCTCTTCAACTGATTGGGAATTGATGAACTGTTCAATTTCATA
TTCCAATGATTTCATCTGCAAATTAATATGCTCTATAAGGTCATCGTATGCTGAATGATT
CTTTATGTAGTTTGCTGGGTCACTATTGTTCAAAAATGAGAAGCTATCAGACATCTGAAG
TGCACTTTGCTCAGCGTCGTCA
>contig_244
CAGGTTCCAGAGAGGTGAATTCACAATTGATCAAATTGAACAATTCAGTTGGCGCAACAT
TATTCATTGCAGGTCTAGCAAACAACAGAGTACCGAATTACCGTGGCAGTTCAAGCCTAG
GGGATTGGAAGTTTCCCGCCACCAAATCTCAAATCCGCATATACAGACAAAGCTAAACCG
TGCCATGGTTTTTACAGGNNNNNNNNNNNNNNNNNNNNNNNNNNNNNNNNNNNNNNNNNN
NNNNNNNNNNNTCTATATTATACGCACATCAGGTAGCTAGCAGAACACGGTCAGTCATAT
GTCCATGTCAATCAAGGCATCTTCCTCTTCACCATCAGACGCAACACCGGTTAAGAAGTC
ATCTCCTGATAATTTGCTAGTGCAGTAACATCGAAAGCTCACGACTCGCTTTAGCTTCCT
ATTGTAGAAGTAGTAGTTGAACGACCATATGGCCCCTTTCTCAAGAACTGGATCTGCGTC
AGAGTCTGGATTATAGCTGTAGATGTCACACTCTTTGATTTTGATAACCTCATCAATTGC
TTTAGTCATACTGTCCAGAAGAGAACTGCCTTCATTTGTGGCTGCCCATTGCCTAGAGGC
ATCAGATAAGTAGGTGTCTACCATCTGCTTGAAACTTTCCAACTCCTCTTCTTGGAAGAA
CAAGTGTGCCCGAACAGCACTGAAATCATAATCTGGATATATGTGGCCAAGAGTGAGAAC
TAGATATATCAATGTTTTCCGGCTTGATCTGGAGGCCAAGTGCTCCACTGGTGAAGACGG
GTCACTATCAGAGGACTTGCCAAGGTAATCAAGAATCTCATGTTCTAGGCTTATTGAAAG
CCGGCGGTCTGTCGCAGTGTGCTTGCATGAGAAGGCCTCAAGGTTCCCTCTGATTGTACA
ATCACCAAGGTCGAGCTGCTCGAGGAACAAATTTATACTGTCGAAGGGGGTGTATTCTAA
AAACTTCATGCTGGGTGGCTTGTGAACTCATAAAATAGTCAAATCTGGACGTGTCTCGCG
AAGTGGGATTCAGAACAGGGGCGGGCCCAGCAAAGGATACACCCAATAGTTTTTGCAAAG
CAATCGAAGTTAGCAGCCATGATACATGCATATACACTTGTAATTAGATTCAGATCCGAC
TACGAATAGTATGTTAGGGTTCGGGCGCACGGTTT
>contig_245
TCTCACTCTTGGCCACATATATCCAGATTATGATTTCAGGTAATATTGTCTTTGTAGCAA
GTGTGTTCTAATATTATCTGGGAGGAAGGATATTGGGTAATGCCATAGTCAGCTTTCTCT
GGGCGATATGGCAAACCCGCTTTTGTCCTTTCCGACCAGCCTAAGGGGGTGTTGTCAGAT
GGTATGACAGACGGATTAATAACCGTTGCTCTTTGAGCTGAGAGTTCATTTCTCTCCATT
TCCCTTGGTCTTTGGTATTTGATATATCTGACTTTCTTAAGGTCTCCTGACTATCATGTT
ACACATTCATGATAGCACGACCTTCAGATTAAATTTAACATCCTTTTGTCAACATCTGTT
CACTTATCAGTGCTGTTCGGGCACACTTGTTCTTCCAAGAAGAGGAGTTGGAAAGTTTCA
AGCAGATGGTAGACACCTACTTATCTGATGCCTCTAGGCAATGGACAGCCACAAATGAAG
G
>contig_246
CCGACGCCGCCGCCGCTCCCGAAGACCAGCGGCAGAGCGCTCTCCGTCGCGCCCTGCGGC
TCCGCGTCGTCCTCGTCGCCGTCCACTTCCTCGACTCCTCATCCGGTGGCGGCGTCGGCG
TCGGCGGGCAGGAGGGGGCTGCTGGCGCTGGGCGCCGGGTTCCTGGCCTCGGCCGCGCTG
CTGTCCCCGGCGGGCGACGCCGGCGCCACGCGCATCGAGTACTACGCGACGGTCGGGGAC
AAGATGTGCGACCTGAGCCTCGTCAAGTCCGGCCTCGCGTACTGCGACGTCGAGGTCGGC
ACCGGCGTCCAGCCCCCGCGCGGCGAGCTCATCAATGTGCACTACACCGCGAGATTTCCC
GACGGTACGCTGTTCGACAGCAGCTACAAGCGCGGGAGGCCACTGACGATGCGCATAGGC
GCAGGCAAGATCCTCCGAGGGCTTGAACAGGGGATCAGTGGCGGCGGCGGTGTGCCGCCC
ATGCTTGTTGGTGGAAAGCGCAAGCTGATGATACCTGCGTCACTGGCGTACGGGCCTGAA
CCGGCAGGCTGCTTCTCAGGAGACTGCAACATCCCCGGAAACTCCACACTTCTATATGAC
CTTTTCCTCGTCGGGATCTACAAGTGAGCCCTCGATGACAGGGAATGTTCAGAACCTAAG
AGCAGAGACAAG
>contig_247
TATACATAATATATGTATTTGTAGCGTGTACAGATCGGGTCGCGATCGAGCAGTTTGGAC
GCGCGCAGGTGCAGCTAGTACTAGTATAGTAGCTAGCCCGCCGGAACTGCGTAGTTGATC
AAACACGCATTGCATGCAGGTTAATTGCATTGTTTGTCAAATTCTTGAAGGATTCGACGA
CGTACGACACAATTTATACCAGGCAATATTATTGACGATTTTCCTGGCAGAAT
>contig_248
ACGGCGACCAGAGGACGCCCACGCAGATGCGCCGTCCGAGCCCAGGCCGCGGGAGCGGAT
GCCTCCAATGATAAGTCAGTGGAGGTCATGCGCAAGTTCTCCGAGCAGTACGCCCGCCGC
TCCAACACTTTCTTCTGCGCCGACAAGACAGTCACTGCCGTCGTCATCAAGGGACTTGCT
GATCACAGGGATACTCTTGGAGCTCCTCTATGCCCTTGTAGGCATTATGATGACAAAGCT
GCGGAGGTAGCACAAGGATTTTGGAATTGCCCATGTGTCCCCATGCGTGAGAGGAAGGAA
TGCCACTGTATGCTTTTTCTTACTCCCGATAATGANNNNNNNNNNNNNNNNNNNNNNNNN
NNNNNNNNNNNNNNNNNNNNNNNNNNNNNNNNNTGTATTTGTCACGGAGTGTTTACTTGA
CAGCTAATTTTTTATATGTATATGTACTTAAGTAGCATCTATAAGATATGCCATCAGGAA
AATTTTCATAAAATGTGCAGTAAACAGCACTTCGCAAGGCTGCCGATCATAT
>contig_249
AACCGGCTCCACTGAAATAAGACGAGAACCCACCAGCATCCTGCCAAGCTACCCTTGCTG
CGGAGAAGCATCAAGAGAAGGGTTCCAATGGAAAAGCAGACACCCATTGATTGACTCAAA
TATCTCAAATCCCTTCCAGCCAAGAGCGTTCCCTCAAGGGAGTGTATTGAAGGAGTCACC
AGCAATACACTGAAATATGGAGCCAGTACTCGGTGCATCTGCTGGATGACCCTTTGGTCA
TTGGTAAAGACACTGGGGAAAAGCCATGGAACAAGTGTCCCTACTACCCCCAAGGTCAAT
CCAGTTATCGCTCCAATGATCACAAGTGACTTCAATAGCATCCTTGCCTTGGTCAGATTC
CGATTAGCACCATATACCAGCTCAGGCATGAATGACTGTGCAGTTTGAGACAGAGGTTCG
CCCCAAACAGTACACATGCATAAGACATTGATCATAACCTGATGGGCTGCAAGCGTTATT
GCTCCCATAGAAGTCGCAGAATATGTGAGCAATGCATAAAATGCCACCTTGGACGTCATT
GTCACAAAAACAGGAGCTGCAATTTCAAATATCTGCAATAGCTCTCTAACTGATGGAATC
GTAAATGAGAAAGCTCGAAAACCCTTATTGCTTAGATTTTGCATCATCATGAAAGCTGCA
ACAACCTGTGAAACCATAGTTGCCCAGGCAGCACCAGCAATTCCATAGTCACAAACAGAG
CAAAGAAATATATCACCAACACCATTTATAACACTAGCAGCTGCCAATGCCTTCAAAGGA
CCCCAAGAGTCCTTCATGCCCAGACTAGCACTTTGAGCAACTAAGCCAACAAGAACTGCA
GGCCATGCGAAACCTCTTATCTGTGCATATGTATTGGCCGAAGAAATAAGTTCATAATTC
CCAGATCCAGTAAAAGCAGTCAATACTTGAGTACCAAACACCTTGGTGAACAAAAACATT
CCTATGCCACAAGCAAGAGCAAGAAACAGTAACATAGACACTTGATGTTGTGTAAGTTCT
TCATCCTTTTTGGCTAAGGAGGTGGCCACCATGTTGGATGTTGCGACCGAGAGGAACATG
AATATGTAGCTTAGGTAATCGCAGAACACTGTCCCAGGCCCTAGCGCGGCGAGCTGGAGT
GCGGAGGTCTGGCCGATGACCATGGTGTCGATGAGGCTCATGAGCGGACCGCAGATCCAG
AGCCCTAGCGCGGGGCCGGCGAACACGACGATATCCCGCACCTGCTCCCATATGCCCGCC
GCCGCGTCGCTGTCCTCGCCAACCCGCGCGACCGCCGGCGCCGACGCCGAGCCGACGCCC
CAAGGCAGGTGCCCTGTGACCAGGCCTTCGCCGGTCCCTTTCGCGTCCTTCGCCGGCGAC
GAGCACCACCAGTTCGTACGGGAGCACAATCAGAGGTGATCACCATTTGCTGCCTGTTTG
GTGAAAGTTGCGTGATGGATGGATATGGAGAGGCGGCTGCTGTGGCCATGGAGTTGGAGG
CCGAGGCCAGCCCATCCAGGGGGCGCTCCTCTCCTGTGGTTTCAGGGTCACCATCCCAGA
ATTCTGATGGAAGCATGTCCTCGTGGCGGCTGGGCCTCAAGAACAGCATCCAGACTAACT
TTGGAGATGATTATGTCTTCCAAATTGCCTCTTGCCAGGAGATCTCAACGCTTGCAGTTT
CCTTGTCAACAAATGCACTAAAGTTTTATTCTCCAGAAACCGGACAGTACCTAGGGGAAT
GTAAAGGACACGAAGGAACAATCCATGAAATCTCCTTCTCAGCTCCATCGTCACCACAAG
TAATCTGCTCTTGTTCTTCTGATGGAACTGTCAGAGCTTGGGATACAAGAAACTTTAAGC
AGATATCTTTGCTAAGAGGAGGCGTGTCACAAGAAATGTTCACCTTCGCTTTTGGTGGAT
CAAATGGTAGCCTACTTGCTGCGGGCTCTAATGCCCAGGTTCTATTCTGGGATTGGAGAA
GTTCAAGACAAATTGCATGCTTAGAGGAATCCCACATGGATGATGTGACACAAGTCAAAT
TCACACCAGATCAACAAAGTAAACTCATTTCTGCAGCAGTTGATGGATTAATATGTGTTT
TTGACACTGATGGTGATATTGACGATGACAATCATCTGTTATCTGTTATGAATGCGGAAA
CATCTGTTGCCAAGGTGGGTTTTTTTGGGAACAAGTATAAGAAGCTTTGGTGTTTAACCC
ATATTGAGACATTAAGTGTCTGGGACTGGAATGATGGGGCTAGAGAGTTGAATATAGAGG
ATGCTCGTTCCTTGGCCACTGATAGGTGGAACCTTGACCATGTTGACTATTTCGTTGATT
GTCACTATTCTGTGCCTGATGACCGGCTATGGTTGATTGGCGGCACAACTGCAGGGACGT
TAGGTTACTTCCCTGTAAGAAATGACCATGATGGACCAATAGGTTCAGCTGAAGCAATCC
TTGAAGGAGGCCATACAGGAGTCGTTAGGTCCGTGTACCCCTCTTCAGGAATCCATGGGA
GACTTGGCCAAAACAGGGGCATCTTTGGATGGACAGGAGGTGAAGACGGTCGTTTGTGCT
GCTGGCGCTCTGACGAAATTGCAGAGACAAACAAATCTTGGATCTCTAGCTCACTGGTGT
GGAAGCAGCAAAAGAAAACCAAAAACCGGCATCAGCCCTACTAGCCGCAATGGATACCGT
TTGGAACCTTCGGCACTGACAAGGGAAAGCCCTGTATGTGCTGTGAGCATGTTGTATCTT
CTCTTTGAATTCTACTAGGTCGTGATGAAACACAGCACATTGTAGGTGCAGTTTTGACGT
TGCTTATTGAAACACAGCACATTGTATCTTCTCTTTGAATTCTACTAGAGCATCTCTAAT
TCTAAAGTACATTTGGTAGTCTAGATATTGTGTTTTGTAGACCGTCATTGGTATGTGTGT
AGTTTATCTCCTATGTCATATACTCTATATAA
>contig_250
ATATAGATTGAAAATAACCGAACAAACCCTTAGAGTGTGAGAGGATTAGCCGAGCTACAG
TCCCACTAGCGCCCTAAAAAGTCAATGAATAGTTCCTTCACCAAACTTGCCATCAACAGA
ATAAGCATTCTTAGCTTCTATTGCGTTGTCTTCACAGAATATGGAGCCCCAAACAGGCTC
AAAACCATAGGCACGATACTGCACTTCTCCACAAGGGAACTGTTGCTGGAAGAGCTTTTC
AATAACCCAAACGGTCATTCAATGCAGTGCGCCCATCACCAGTTTGACCTTCAGGTGGCA
CCCATGTTTCAGAGTCTTGTCTGGCTTCAAGGAAATCTGGTCTTGCTGGGCCCAATACAC
GTTTTTGTTTCGACTTCTTCCCTTCGGTCTTGCTAGAATATGGTTCAGTCTCATTCTCCA
TTTCTTCTGAGGTTTGTAGACCACGTTTATGCTTAAGCAGAAGGGCCACAGCATCAGCAA
CTGATGCTTCACTTTCAACCGAAGATGAATTTGCCTCGCTGGCAACTGACTCGTCAGCAG
ACTTTCTCTTCCGTAAAATAAGCCCAGGGGCAGCCTCTTCAAGCTTCTTTTCACTGCCTG
AAGAAAGAATAATTTTCCGGTCTTTGTAGTCCACAAAATTATCAGGTTCCTCTGCATCAG
ACTTTTCTTCATTTATAAGGTTTTCTTCAGGTTTTATGATCCTTTTGTCACCAAGCCATT
GAGGTTTTGGCATGGCGAATGCAGGTTTGCTGCCATCTTCTTGGTTCTTGGAGATATCTG
TCTGTAATTTAGCAGGTTTATCTGTGCCCACTTCGCTAGAAGAATCCTTGGGTTTCTCCT
CAGCTGTAGCTTTTCCAATTTTATTTTGTTTCTTTGATTCTAGTCTTGGATTATCATTAG
ATGTTGGAGGTTTCGCTTCTCTTGGCTTTAGATCCCTCTTACGAGCTGCTTCTCCCGTAG
GGTCAGCTATTTTCAGTAGGTACACTACTCTGTCCAGCTCATCCTGAAGATCAGAGAGCT
CCTTCTGAATTCGGGCAATCTTATCATGTACTAATTGAGATGACAAGCCACTCATATAAG
CATCAAGGTCATCCCTGAGATCTGGTGTATCACTCTGAGACAGCTTATGCTTCTCTTCTT
CGAGCAATTTTGTTTTACTTTCAATATCATTGGTGATGAAATCTTTTTTCTCAAGAAGGC
TGTCAGCAGTCTCAACCGATTGTTGCTCACTTGATTTCTGAGTAGATTTCTTCTTCGTTC
GATCATAAAATTCATCATCGTCACTAAGAACGTCATCTTCTTCCTCGAGACTTGCTTTAT
AGCTGCCACGCTTTGCCTTTCCAGAACGAGCACCAATACTTTCCCGTATACTGTCATTTA
AAGTTTCTTCTAGATTATCTAGCTCCTCCATAATCTGAGACATCCGTTGTTCATTTCGTG
CAATTTGTGTTTGTTGACCTTGGGTTAGCCCACCTTGAGAAATGTCCTTAACTCTTATTG
CATCAATTTCTTTTTTCATGTTGGCAATCTTCTCCATTCGTTTTACTATCTTGCTACGAG
TTTTCTCTTGTCTATCAGTAAGCTGACCTTTGTAGGTTTGCCAAGTAATTTCATCTGCAT
CATCCTCTGCAGACTCTTCTATTGCATCATCTGTCATACCCCATGAGATTCCCTCTGCCA
AAGCTGCTTGAGTTTTTGCACGTAAAATGGAAGCTTCACGATCAAGCATGTCTTGCTGAA
TTCTAGCATCCCGAAGCTTCTGCAAGTCTTTTTCTGGAGGCATTAGCTCAGATGGTCCTT
GAAAAATGTACAGCCGTGATGATTGCCCAAATCGAATTACATCTCCAACATGAATCTCTG
TGTACAGCTTCTTCTTGATCAGATTTTTATTGATAAAGGATCCATGTGTGCTTCCAAGAT
CAAAAAGGAAAACCTTCCCATCATTTCTGAACTGCAAAACAGCATGGAATCGAGAAATGG
TTGGATGCTCCAATACAAAATCGCACAGATCAATTCGACCAAACATGTAAGCTCCTTTCT
TGGACACGTCAAGCTGATCAACGATCGTCCCGTCCTTGAGCACCTCAAGGAAGAAGGGTT
GGCTCGGCGCGGTGCTCCACTCGGGAATGGCGTACGGCGCGCGAGCCCTCTGCCGCTCCA
CCGGCGACGCGGCCGCTTCCTCCATCACGTTGTTGCCGGAGGAGGCCCCGCTGCTGTTGG
GCGCCTCCTTCGCTGACGAACCGCTCACGCTCGGGCTCGGGACAGCGCCTCCCTCAGCCT
CTGCCGCCTTCGCTTCCATCTGCGGTGCCGGTGGGGCGGGTTTTTGAGGCGGAGGCGGAG
GCATCGAGGAGGATGTGCTAGGGTTAGCGCGACCGTTCACCTCCGCTGAAGACAAGTCGG
GCTCGGACGCCGCCTCCGGCCGTGCCGTCGGCGGCGAGGGGTTTGGGAGCGGAGAAGGTG
GCATGGAGGCGGATGACGAAAAGGAATTAGGGTTACGCGGCGGAGGCGGTGGCATGGAAG
GGTTCATGGCTGCGGCAGAAGCGGGGCTAGGACAGCAGACGGGTAGACGGCGGCGAGGTG
CGAGTGGAGAGGGAGAGGTGAGTTGCGAGCGAGAGCGAGATCAAAGTCGAACAAAGCAAT
CTTCGCCCTTGGTTTTCAGTGTTTCGTAAGAACTC
>contig_251
TTTTTTGTTTGGAAAAAAAAATTGTCCATCAGCTTTGCGGTTCAGGGTTCAATGCATATA
CACCTCCAGATAAGAAATAAGGTTCAAGTTGGAAGAAAGTGTGCACACAGGCCCGTGCTT
GATTCACGCTGCAATTGAAACGCCATTCCATATCATATCAAATACTGCAACACAATCGGA
TTATTGGACCGATATATGCCATGTATATGGACATGATTACATTCTACATTTTTACAACAT
GAGGCCATTGAGTGGCTAACCTAGACATTTTGTACTTCCACTACCTCTCAACACAATACC
AACAGAAGCTGGCTGGATTCGGGATCACATGTAGATTGCTGCTAGGCCCAAAAAATGTAC
AACCTTTTCCCCTCCTACAGATCAGAAGATAGATACATCATCTATGTTAGGATATAGCAA
GATCCAAATGCTAAATCTAGCTTTTTATATTGCTACTCGATAGCATCTTCCGCCTCGGTG
AGCAGATCTGCGTTTTCGTAAAGCAGATGGTCGCAGACCTCCATGAGCTCGTCAGCAAGC
GGAGGGATGTGAGGATAGCGAGTGTCGTTGTATATGTGTGCGTTGAGTTGTATCTGTGCT
ACGTCGTGCCTGAATTCATCCCTGTTTCTGTACACCATCTTTCTCACCTTGTCCCTGATG
GTACCAAGATCCATTGGGTACCGTATGATATCAAGGTAATCAGAAGCTTCTTTCTTTGTC
ACTGGTTTTAAAAACAGCAGTGATCCACTCAAACCCCGCAAGTGATCAACTACTTTTTCC
AATATGTTGGAGAGCTCAACCTCTCCTCCTCTGCGACGCTTGGCAGATGATGCATATCCA
ACCACAGGAGCTGGACTAGATCGTTTTAGTGCTCGATGTCTTTCAGGTACCCTCCTGTCA
TTTCTGTATGGCCTGTGATCAAGTAAGTCATCATCTTTGAATTCATGTTTTTTCTTTTTC
TTGTTTTTCTTTTTTGCCTTTAGATGATCTTCCTCCCTTGATGCATATATCGTAGCATCA
AAGAGCCTTGCTTGTGGCATTTCTCTTCGCTCCTCAAAATCTCTCCAGGATCTTTCATTT
TCCATTGTGGCTTTGCTTATTTTTCCTTCCAGACCCAGCCTCCTCCCATGTGAGGAATTC
ACCTGGCTGGGTTCCCCACCAACCCAATGATCATCCTCTCTACTTTTATCCTCAAAACTC
GACAATTCTACAATTTTTCTTGTCTTTCTGGTGGGTTCCTGAACACTCCTAGATTCAACA
TGTCTTTGCTGGTCTATGCCTTTAGGCTGCTTGATGGTGATCTTTTTGCGAGGTACATCC
TTTTCTTCAGCAGGAGGCCGAAATACAACAGATGGCTTTGGAGTGTCAGGAGGGAAATCA
TCAGACTTCATCTTATTAGGTATCACTATCTTGTTTACCTTTCCGGTAGATCTACTGTCT
GTAACATCCATGACACGTTTATCAGAAACGAGTGAAACGGAGACTGACATGTTCCTCTCC
AAGGATTTATCAGGTGCCCCTACTTTGAACTTTACTGGGACAGATTTTGTCTTCTCAATA
CCTTCTGGCCCTTCAGTTTCAGTAACTTCAGAGGAAACTTTTGTTATCAACCTTTTAGGT
GTCTTTGCTTGCAAATGGTTTATATCCATAGAGTTGGGCTTAACTGAATTAGCATCCATT
TCTGACATTTCTGGATCCTCCCGATACTTAGGGCACAGTTTGTTAGTCCGCATATGCCCA
ACCTGACTACAGGCTCCACAAACAAGACTATCCCCTCTTGCACCCTGTTTCTTTTCCTTA
GGTCCATCCTTTCCTGGAACACTTTTCTTTTTAACTAGAACAGTCTCATTTACATCGAGT
GCCATCTTTGGTTTTAGTTTTGAGGACAAACCACCCTCAACAAAAGAATTTTCAACCTCT
TTTCCTTCTCTTGGTGTGTTCTCCTTTGGGGTTAATGCACCAGCATAACCAGATGATTTG
ATCGTTTGCCCAGTCTTACTCTGCTTCATTTTATTGGCAACTAAAGAGGTGCCACAATTT
GTCAATTCCACAGGCTGTTTTTTCCTCTTCACATCATTGCCATCGTCTTCAAGTAGTTTC
TTTGCCAGAGAAGCCTCTGTTTCATCATCTTCAATTTCCTTGTTAATTTGGGCTTGCGTA
GAGCACCTTCTCATTTTAAGTCCTCTCATTCCATCTGCTTTGTCAATTCTCAAGTCTGCT
GTACTAGTATCCTCATCATCAAATTCTTCTGCGTCTAGCAAGTTCTCAAGATCCCCAGCA
AATGAGTCTAGATCACTGTGAGCTTCTGTGTCACTGGCATTGTCATCACCATCTAAAGCT
GAAAGTGACTGAACTTGTCTGTCCCAAATTTCCTGACATTTCTCCCTAGTTTGCTGCTGA
AGTTGCAGAAAAGACATCCTTTGTCCACGTGCAAACTTACTAACAGGAATTTCATCGATA
GTAATTCCCGATGCAGCTTGCTCACTTGAAAGCTTCCTCACCATAGCGATCCGATGCCAC
CTTGTTAATTTATCAATTTGCTCTTCAGGTACGCCAAATTTTAGCAGCAACTCACGGGCT
GCATCCATGCTCAATCTGCGGAGATCAGCATCAGTGCCAGTTACAGTGGTACCCTTTGCA
GCAGCTGACTTCTTCTTGAGCACTGAATTGGAGGCAGGTGCTTTTGGTGCTACTCGCACA
TAGCTGAATCCTAACCCACGACCAGATGGATCTCCAACACCAGTGATTTCTAATCTTTCT
ATATTTTCTCTGTCCTGATTAGTACAAGCGACGAAATTACTTGTAAGATTCCAGCTAGTG
ATTTGCAGTTCCCTCTCGATATGTGATGCAGCAGCAAGCTCAATAGCCTCATCAGGAAGC
TGATTCATGGCAGAAGCCAATCCAACAGGCTGAGTAAGCTTCAGAATTCCTAAGCGCTTG
AGACGATACAAACCAGCTTGCATACTTTCATAACAGCAAACACTTTCTGGCGTCAATAAT
CTCCTCAGTTCTTCTTCTGATGGAACCCGGAAATCAGGTCTCTGTGTCCAGAAAAAATGC
CCCTTTGGTCCTTTCTTCAAATCTGCACAATGCTTCAATCGTTTTTTCACTATGGCTTCT
GTCAGAGGACTTTGTATGGGTAACTCGTCAGCTCGAATCTGAGGAATAGCATCAGGCCTC
TCTCTAGCACGAAACTCACGATAAACATATGCAAGAACTCGGTTCAGAAGATAATTTTGC
ATGTTCTTAGTCCCTGGTGAAAAGACTTCCATATGAGGTTCTTGTTGGCCAACAACATAT
AGCTTGTCAATGCGACGGAGGGAAAGAGCCCCTTTGGCTGAACGAACTAATAAGTAATCA
GTTGGTGCAACCTTATGGGGAAATACAGGTGATCTATACATGTTTGTTTCAAGACAAGAT
TGGTGGGACCCAGAATGTATCTCTCCTAGAAAAGGGGATTTATCAGCAGGATCAATTGCA
AGCACTGTGCCCAGTCCATCACTGTTGTTTCGCAGTGATGCAGCTGTCTGATCAGTAGGG
GTAGTTTTCTGGTAATATGTACAGAGACGGGCTCCCATTCCTGCATTCGAGAGAAGCAAA
GGTCTCTCTTCACAATATTCCATTAAAAAAACATGTCCATCCTTGATAGACAAGTCAGTT
TTTTTCCTGAAAGCCCCAGGAGGGCGTAGAGGCTTGTCCTCACCAGGTAATTTCTGTGCT
TTTGGCCATAGGTACACTTCAGTGCGAACAGCATGCACAATGGAGTTTGGTCGCACATTT
TGCATTGCTAACGAGATGTCATCCTGAAGCTCTTTCCCAGAACAGAACAATTTGATCTTC
TCAGAAGGCTTCAATTCGAACTTCTTTGATGCTTTTAATTTGACAGAGACCGGAGTGTCC
TCAGCATTGACCAGAATCTTGACTCCTTTTCCTCCCAATGACATAAGTAAAACAGCCATC
CTCCCATGGCTACAAGCAGGTCCTTGTAACTGAGAGGCAATTTTATTTTCATGTGGGTAC
CACTTAGCTCTTGGTCTATGAAAGTTTGCAATTTCCTTATTGCTCAACACTGGCTTCATG
GTTTGCAGCTTATGAGCTGGAGCAGAATGCACCACCTTTATGCCCATTAAAGCGCGTTTT
TTAGTATGAGATTTAGCTTGTTGTGGAGTCTTCCTATTTGAATAAAACTTGTCATTGGAG
ATGTTGAACCTGCCACTCAATGGCTTTGGTTGATCGCCAAAATTGTCAACTGTTGGTGTT
GAAGTCTTAGTTGACTGGCTAACAATCATAGCACGAGCATGAGACTGGAGATGGTCCACA
TTCTTTTCATCTAGGATCTCAAAAAGCATATGATCATCTTTGAGGTCAAAGATCAGTTTA
GGCTTTGGGGTAACCTCATTAGGATCCCAAATTATGTTGTCCAACCATGATCCTTCTAAT
AATTCCCTGTTCAGTAAACTAAGGTTATTTAAACGCACCATGGTGTCAATTTTAACTGCA
TCATCTAAGTTATTTGGCATTATGTGATCTAAGTTATCTTCGTTTGTCAATGGAGGGTAA
CTTTTCCCAGGGGGGCAGTAGTTAGCTGGAGCAGGCATTTCTGTACAACAAAAAGTCTCT
TTAATTACTGGAGAACCATTGGTTTTACTCTGTACATCCCAACACCTGGAGGCCTGGCCA
TAATCCTTACCCTGGTCTTCACCATGAGTGTCCTCACTCTCTTCAGATTCACAGATTTTT
GCATAAGCCTGCTGATCAGTTGCTGGTGAATTGTTCCAAATGATATCACTTTCCCAATCA
TAATGCTCAAGTGGATAAAAATCAGGACAAGTTGGAGATCGCTGGACAATACGAATATCC
ATATGCACATCTTTCATTGGTTGTTCTGAAAGACATGAATCCTTTAGCCTTAAAGTGACA
TCAGAAATAGACTCATCACTGTCACTCTCAACAAAATCTTCATTCACATGAATGTGCTTC
AAAGTTGAGAAATTTTGCATAGTGCTCCGGAGAATTAGTTCCTCATCTTCTTCAACATTG
TCAGCAACATTTGCGATCTGAAGCTCTTTATCCACTGGTCGTTTGTGGTGATCTGTCTTC
ACTTTTCTTACAGGCTCTTGGATACCAAAAATTTCAGAGAATCTCAGGATAGCGTTCCCA
TCCTCTATGCATAAAACAGGAAGGGAAGTTGCACTTTCAGGCTCAAGCTGGCCTTCCCCA
GTGCCCTTTTCATTCTCCAAATCTTCATATTCAAAGTCCATGTTTTCCTCTGGATGTGAT
AACAAGCCAATCTTTTCCATGGCAAGGTTATCGCTTGAGGTTGTCGTATCTGCCTGCTCG
ATAGAAACTGAAGATAAATTTTGGGCAGCACTATCACCAGGAGGCTCATTATCATTGGGT
GGTTCTTCTTCCTCATCGTAGTTTTCATCGTCAAACACTGAAACTGTACTGTTGACTGAT
GCATACACTGTAGATGAAGAGAAGTAATCCTTTTTTGACAACACATTGTCTTCCTCTGTA
GTTGCCTCAACTTCAGGTCCATCATATTCTTCATCAATATCTTCATAATCAACAGCATCT
TCTGCCTTCTCATCATAGTCTTGTTCGGAAGGATCAGTTGGTGCTGGAGAAGACTTCATT
AGGTCAATGTCTTTGAGAGATGGACCAAGCTTATCTGCCAGTGCAAAAAGGTGTTCCTTT
GCATCCTCATCAAGATAGTCAGCATCTAAATCACCAGAATCATCTACATTGCCGAACATA
AACCCCAATAAGTGATTTCCTCCACCAGGCTCCTCATAATCCTCGTCGTCATCGTCATCT
GCGGCACTATTGGTTGGGTTCTCCTCTTCATGGAGCTCGCTGTCGTCCATGGCTGCAGAT
GTCGCTGTCCCCTACCGCCTCCACAGGCCGCGACGACACCAGTAGCTACAAACCCTAGGC
CGTCGCACCCTCAGGCCCCTAATTGGCGTCTTCCCTCGCAAAATCTAGAAACGCAGGGCC
AGATTGGATGGAGTGAATAAAAATCTCAAGGTGTAGCGTAAATGGCGAGGCCAAGCCAGA
GGCGGGGGAGACCGGGCGACTTCTGCCAGGTCTCCGCAGGATTTTTTGTCACGTAGGCAG
TAGCGGAGGACGATTTTTTTTTGGTATGGCTCCTTCTGCGACCTCAGTCTCGCCGGCAAC
GCCTCCTCCGACCTGAGCGCCGCGCCGTTCAAGATCAGCACCAGGAACCGGAAGCTGTTC
TTCCTCAGCCCAGTGGGGCACGACCACTGCGGGGGCAGAGACCAGAAGCCGGGGGCGACT
GGAGACCGGAGGCCGGGGGCCGGATGCGGAGATGGCCAGGTGGGCTGAGGGCANNNNNNN
NNNNNNNNNNNNNNCGGTGGGCGGTGGGCGGGCGGGTGGAGGCTGGAGCCGGACCGCGGT
CCGCGGGTCGCGACGGAGGAGGACGGCGGGCGGGTGGAGGCTGGAGCCGGACCGCGGTCC
GCGGGTCGACGGCAGAGGTCTGTGACCGCGGCGGCGGGTGACGGGGCGGAGGCTGCCTGG
GTTGAAGTCGTGGAGAAAGGGCGAGGCGCTTGGGCCAGATGGATAATGGGCCCTCCGCCC
CTGCACGTAGAGAACTGCGTCAACGGACTGATTGATCTTCAAGCGCAAGATCAGCGGGGT
AGCGCGGAGCCCTGCTTCGTTTCTGGCGACGACGAGAAGCGGCGCGGCGGTGGCGGTGGC
GGTGGCG
>contig_252
AATTCAACTGAACATCTCCAAAAGTAGAACGAATTACTGCATCAACCAAATACTCATGGG
TGCAAAGCAGAGAGCTAAGGAATACAAGAAACAGCACATATCAATTTACAGTCAAGAACA
CTGATACATGCGTTTATATTGTCACAGCATACAACAGTTAATTTTAATTAGGTGGTGGAT
GGGTGGTGGGGACAAGGCATTTTCTATCCCCCACGCCTATTGCCCTCAGTCAGAAACACA
CTAGCTATCAATGTTAATCTCATCATCCTCAGTGGCTTCATCATCGAAGGCAGAGCTGTT
ACCATTGGCAGATTCCATCTTCTTGGCGCTGGATTTTGTGGACTTCCCGAGGGACTTGTT
CTTTGTTGATCCCTTTTTGCCTTTCTCGGACTGCTGCAACTCAAGCCCCTTCACTGACAG
CCGCCGCTTCCGCTTTGAGTTTGGCCCTTCTTCTGGGTCTTCAGCAGTAGAGTTGTCAAC
TTCCATTGGGCTTGATGCTGGAGGAATGGCTTGTCCATTCTGTACAGCATCCATTGAGGA
TGGGGAACCAGAATGGTTGCTATCCTCCAACTTTGAACTTCCAAGGCATTTCTCTGGCTG
CTCATCAGGAGAATCTGGGTAAGGAATTGCTGGTAAGTAGGAGATCTCATCCACAGAATC
CTCCACATCACTGAACACTGTATTCTTCTCAGATGTCTCGATATCAACATCAGCATCCTC
ATCTATCACTACTTTCTCAGCCTGTTCTTCACGTGGATTCAAGTCAAACTCATCCTCTCG
TTCGGCGTACTCTTCATTTTCTTCTAACTCTACGAAATCAGGAGCAAAAGCGCTCCAATT
CTCTACATGCTCCTTGGCCCAAATGTATACGAAGCCTGTCACAGATACTGTAGCAATTGT
AGGCTCAACAGGATGCCAGGCAAGATCAATGAGAGCTTCTTTTGGACCTTCAAGCATCTT
TACAAGGCGCCCTGCTTGGTTCCATATCTGCAACCTGTGCTCTCCTTTGTTTGCAGAAGC
ACCAACTATCCACTCACCATTACCACTGAAACATGGTGCCTTCCACTGTATCTTTGTGAT
GGCATCCAAAAGTTCACAGGAAAGAATAAGGCAGCTTGTACCATTTGCTTTTAATTTATC
GTAGTGACTTCCATATTCATTACTGTTGCTGCTTATGTTTCTGATCTCCTCTCTAGAACC
TTTAACAGGTAGAATGTTTCGGTAGACTCTAATGACCCGATCATTAGAATTTGTCAGCAG
ATATTGACCATCCCGGCTTAAAACAATATCCTTAACAACACTTCCACCAGGGATGGGAAC
TATTGCATGTACCTGGATGCTTTTTGAATCTATGATTAAAATTTCTCCCTTGGAGTTGCC
CACATATATCAGGGCCCCATGCTTATCAAATGTTGCAGCTGTTGGCGTGAAAGGTGGGGT
ACCATCCGCAAATTTATTGCGGGGGTTAGGTGCAGGGGGGTTACCATTCTCAGATACAGA
AACAGGGAGAACTGTAGTACTTCCAGTATTCAAATCAACAAGAAGAGGTGCAGAAGATAG
AGGGCATGCCAAACAAATAGATGGAGTTGGAGAACCAGGTTGAAGGCTGGCACGTAATGG
AGTCTGCTGAAGAGTAATACGTGCAATTTTTTCCCCAGTTGGCACATCCCAAAGTGTCAA
TGACTTGTCAGTAGCAGAGGCAAGCAAACGGTGGCCATACCTGGACCAGGACACACTTGT
TATAGGTGCGGTGCTATCTTTATCACGAAATTCTTTTGCAAGCCCCCTTGTTTCAAAGTC
CCATATAATACAGCTACCATTTGAGCATCCAGCAGCAAGAAGTGTTCCTTTGCGGTTAAA
CGCGATACATTTCATAGTACCGTGATGCAAGTACTCTTCGATTGTCTCAGGAAATTCCCC
CTGATATGGATCGACTACAGGGACGTTCATCGCGCCACTGACGCCTCGGCGCGAAGCTAC
CCTCGCAGATGGGAGTCGACAGTGGCGGAGGAAGATTCTTTTTTTGGTATGGCTCCTTCT
GCTACCTCAGTCTCGTCGGCAGGCCTCCTCCGACCTGAGCGCCGCGCCGTTCAAGATCAG
CAGCAGGAACCGGAAGCTGTTCTTCCTCAGCCCAGTGCGGCACGCCCACTGCGGGGGCGG
ACACCGGACACCGGAGGCTGAGGCCGGATGCGGAGGTGGCCAGGTGGGCGGAGAGCAGAG
GCCGCCGCCGGCGGGCGGAGGCCGGAAGCCGGTGG
>contig_253
GGAACCCCGCAGCCAACAGCCCAACCGGACAGTAGGGGCTCCCTTCTCCAGTTCTCCTTG
CTTGCGTCTTCCCGGTCCCGTCTGCGTGCGTGCGATCGACGCAGAGGCGCGGGCGCTCGC
ACCAAGCCGATCCGATGGCCTTCATGCGCTCCCGCTCAAATGCATCTTCTGGCATGGGAG
TTGCTCCTAACATTAGGGAGACGTTTGTCGAGCTCCAAATGAAGAAGGCATTCCGATATG
TTATCTTCAAAATCGAAGAAAAGCAAAAGCAGGTAGTTGTGGAGAAGACGGGGGCCACTA
CTGAAAGCTATGATGATTTTCTGGCCTCTCTCCCAGAGAATGACTGCCGATATGCGCTGT
ATGATTTTGATTTTGTCACCGGGGAGAATGTGCAGAAAAGCAAGATTTTCTTCATTGCCT
GGTCCCCATCGACATCCCGCATCCGTGCCAGGATGCTTTACTCCACCTCGAAGGACCGCA
TCAAGTATGAGCTCGACGGGTTCCACTACGAGATCCAGGCGACCGACCCATCCGAGGTGG
ACATTGAGGTTCTGCGGGAGCGGGCTCACTGAAGCTGGTTCGCCTNNNNNNNNNNNNNNN
NNNNNNNNNNNNNNNNNNNNNNNNNNNNNNNNNNNNNNNNNNNNNNNNNNNNNNNNNNNN
NNNTTATTAAGTTCCTGTAAGCATGTCGTTTAGGCGCGATGCGTGACTCTAGCTGGTGAA
GTATTATCAAAGCTGTATCTGTAAGAGTTTTGGTTGTCGAGCCTGTAAACGAAGCAAGGT
TTGCGAACTTGTTATATTGTGGTATTGATGGTACTGGATTACTGACTGTGGGTTCCTGGG
AATGCCTGTGTTGGTCTGGTATGTGGGCGTGGTTGTGGTTCGACCGGGAATGGGCCCTGT
TGGTTTGGACGTCCGAATCTGTTGGATAGATTGGTGTTAATCAAACGAATGCTATATTGC
TATTGTGGTGCTGGAGACTGCTTTGGGGGAAGCTTTGTCCGTTGTTGTCGTGTTGGGTAA
CTTTAGGCTCTCACATTTTCGAACTATGTGGTTCTGTATCTATTGTTATATCAGC
>contig_254
AGCGCATACGTGCGCGCGTGGAACCGAACAGGAGCAGGACTACAATCACTACATCCGTTC
ACGGCCCCCACATGTCGTGGATGGTGGAGTGGAAGCTGGCGAGCACGAGGAGGAGGAGGA
CGAGCAAGGCGACGCCCCAGGGCGAGCTGCCCTCGGCGGGGCCCCGCTCGTAGCGGCCCT
TCCAGCGGCTCTCCCTCGGGTAGAAGCCCAGGTAGCCCTCGAAGGAGTCGACGGAGGAGA
TCCAGCGGATGAGGAGGACGAGCGCGATGGGCACGCCCAGCAGCGCCCAGCTCAGCTGCT
GCGACGCCTCCTCGATGAAGTCGTCGTACGTGAAGAACCACGAGGCGCCCAGCAGCAGCG
TCACCATCAGCAGCACCAGGATCACCGGGTACGGCAGCGGCGACAGCGTGAACGCCTCCA
CGATCGACGACTCCGCGCGCCGGTCGCCGTAGTACGACATGGCTG
>contig_255
CCATCTTCCCCACGGCCACTGCTTGCAAGATTCACCTTAACCAGCTTTCTCTGGTCCTCG
TCATCTGATGGTGCTTCAAGATGAGCCTCCAGCAGTAGGATCTTCCAGTCGTGATGCCGC
AGAAACGAAAGCAGACCATCCTCTCCATCTCGGGTTGCCTTAATCTGGAGAAATCCTGAC
CCATGTGGCCCAGATACAGGGAATGTGCATGACACAGACCGCCGTCGATGGCCCACCTCA
AGAGAAGCATCATACCACGGTCCTCTGACTATAGGCACTCCAATTGCTTCCACAACAGCA
GGGTTGTCAGCAGCATGCTCAATTGCCTTCGTTGTGCATCCATTGAAGATGGCGAGGTCG
TTGACGGCGCTGAGCACGAGACCTCCAGCAAGGCTGATGGCCCCGATCGATACGACCCCC
CGTGGCAGTGACCTCTTGCGGCTTTCACTGGAGTCGCTTCCGAACGAGCGGTAGAGAAGA
CGGCCGGTAAAGGNNNNNNNNNNNNNNNNNNNNNNNNNNNNNNNNNNNNCGCCGCCGCCG
CCGCCCATCTCCACGGCATTTCACTTCTCCCCGCCGACGGAGAAGAGGATGGAAGCACGG
AGAAAATAAAGAAGCCCAGCAAATTGCATCATTAATGGGCCTCAGCCTGGTATGGTCCGG
TCCAAACCTGAATCACACTACTTATCTCCGCTGCACCTTCCGCGCCTGCCGGTTGCTGCT
GCTCCAATCTGTCGGTGGTCGCCCGCGCTACCCCTCAGCACAACCGCTTCCGGCCGCTTC
GATCCCTTCTCCTCCCCATCCTCCTCTACACTGATGCGACGCCGCTTCGAC
>contig_256
CCCCTTAGTCCTTCTGTTCTTCAGCATATGCCCCCGTCTATCATCAGAACTGGCACCGGC
TGGAAGAACAATATTTGCTTGATGGTTTGTACATGGAGCATTAAAATAACAGAACAGTCA
TTAAAGATTCAATATAAGAAGACAATTCTAGAAGAAAAAGTAAGAAGATACAAAAGCAAA
TCAGTGTAGTTTTCCTGACAATTCTTGATGGATAGCTGGATTTACAACAACTTTACCAGG
GGACTAGAAAGGACAAAAACTCAAGCTCCGGCGTGGTGATGACTGATGAGTACTTGAACG
GTTGAGCCACAAAGATGATCAAGGTAGAAAGAGCAGATATGCAACATATGGTAGATATCA
TATTATCATGTGCAGCTGTTCGACCCTGTTACTGTGGCATGTGAATCACACATCTCAAGC
ACTTGTTTTCTAGCATCAACTCAAGCGCTTTGTTGATTTCATTGAATGGTATATCATGCG
TGACTAGGCCATCAACTTGGATTTCCTTTGCTGCATATTTATCCACCAATGAAGGTAGAT
CAGATTTAGGTTTCCATCCTCCAAACATAGATCCCTTCAGTGTTCTTCCGGATAGAAGAA
ATGCATAATGAGTAGACACTTCTAGTTTTCCTTTTGGTAAGCCAAGAGTTACAGTTACTC
CCCAACCATCAGAACATGATTGAAGTGCAGTGGAGACTACTCCAGAATCACCCACACATT
CAAATGAGTAATCCACCCCTCCATCAGTAATCCTTTTGATTACCTGTTGAACAGGTTCAC
TCAATTCATCTGGGTTAATAAAGTCCGTGACACCAAATGATTTCCCCTTTTCTTGCTTCT
CAGGATTAGTATCAACTCCTATAATCTTGGACGCCCCTCGAAGCTTAGCACCTTGAGCGA
CAGAAAGTCCTACGGTCCCAAGACCAAATATAGCTACACTTGAGCCCTTTGATACATTAG
CTACGTTCCAGACTGCACCTAGTCCTGCAGACACACCGCAGCTCAGCAGGCACACCCTGT
CCATTGGCACGGTCAGGCCAACCTTCACCGCACATCCGGAATGGACAACCGTGTACTCGC
TGAAGCTTGACACTGCACAGTAATGGTACACAGGTTTCCCCTTGACAGAGAAGCGTGTCT
TCTGATCGCTGTGCATGACACCCTTCCTCTCCAGACCGAGCTTCTGGCACATGTTGCTCT
TCCCTGAGACGCAGTGCTTGCAGCTCTTGCATTCCCCAATGAAGACAGTGAGAACGTGGT
CACCGACTTGGAACTCGGTCACACCTTCACCGACACTCTCTACTACTCTATAGATCGAAG
GCGTTCAGGTCAACAGATATCATTATTACAAGCAATTTGCAAAGCTCAGCACTTAGCAGC
A
>contig_257
CTTTAACTACTTTTAGATGGGAACTATTCAGGAAGCCTCAACCGTCTAAAGAATTCGAAA
CGATGAAAATTAGATGTCCAGTAAAAGAAAGCTATCACAGGACCATCTCTGATGAACTTT
CCATCTATTATCAAAAGCTCTCCATCAACCCATCGAGGGTTTTGGAAACCAGGATCTGCA
ATTTTCCTTTGCCCCTTGTACCTAGCAATCACTCCAAGTTCTCTAGGGATAATTCCCTTA
TGAGGGAGCTGATAGCGATCACCAACTTTTGCACGGAAGACAACCTGACCAGCTGGCATG
AGATTGTCCCCTGTTAATTTTACAGCTTCAACATGCTCATAGAACAATAGGTCACTATGC
TCCTCAGATGAACCATCATCCTGCCATTGACCAAATTTTCGTTGCAAACTAAGAATTTCT
GAGTCAAATCCTGATGTGGTCACATATAAACCGGTAAGAGGATCTGAAGATATAGGCATC
TGAATACGACTAAAGTGGGTAACTCCATGCAGTTTTTGCTGAACCTTGTTATTTTGCTTG
ATGCCAAGTTGTAGTATCGATAGTTTTTTGTTGCTGCCACTCAACTTTACACGATCAAGC
TGGACAAAACCATCATAATCCTGCTGATCGGCATGCAAACCAACTGTTTCCTTTGAAGTC
TGCCGGGCCTTTCCAGCATCTAGCTTTTTACTGTATTCTTCAGTATAGAAGGAAAATGAG
AAGCGATCTCTTTTTTCTAATCTAGCCGGCATTCGTTCAAAAGCTTCAGCAGATGGACGA
GAAGCATAGACGTTATTCTCACTGACAAAATCAAATGAAACCAAGGTTTCAATATCACTT
TCATCACCAGATTCATCACCATTCTCTTCTGCAGAAACTGTTTCTGCTACTCCACTGTTA
TCATCATTATCAACATCTTCTGAAGATTCATTTTCAACTTCATGATCATCATTGTCATCA
TCTTCCTCTGAAATCTGATCAAAGATATTGATTATGTAGTCATGATCAACATTCTGCATG
GGTACCACTTTCAAGATTTTAATCCTGGGAACTGCAGTTAGATCGCTTGACAAGTTTTTC
GAACCAGGGCCAGCAGCGATGTTGCTATCATCACTATCTTTATCATCCATGTTTACACTT
CCATCAAATTCTTCATGCTTAGACCCTAATGGACTGCTAGATATGTTTATACTGTCAATG
CCAAGTTTCTCCCTTAACATGTTTGGCACTTGGTCAGAATCGCTACCATCTGGTTTCAGA
TGCACTGCCTGTAGGTTGTATCCACCATTTGCCTCTGCAAAGTATATTTCAAATATAGGG
AGACCAGGGCTGTCAGAAGCCAGCTGTCTTGTATCATAACTTCTTGCCACATATCGACCA
TGTTCAGCACTTATACGAATAATAAGACCATATGGATCAGACAAATTT
>contig_258
CATAACTTTACATCTTTGAGGTGCTTTAGTTCTACTTGCTATGAGAAACACAGAAACTGG
CGGTGGACGAGCAGAGGAGAAACGTAATTAGTAATTTAGTATGATGCGCCCGCGGCTCAC
CCATGTTGGCAGGATGATATTCCTCTTGCGACTGCGATCTCTTTTCCACCCTTGTGGCAG
GCTATCAGAGTTGGGTGGAGATGCCACTGATTCATGCCAGGCGCCCTGTTCTCCACATCA
GAATCTGTACTCGATGCCAGGCAACTCCGGTTGGCTCCAAACGCAGCTATGCTGAAATTA
TAATGGCCTTTAACTACTTTTAGAAGGGAACTAGTCAGGAAGCTTCAACTGTCTAAAGAA
TTCGAAAAGATGAACATTAGATGTCCAGTAAAAGAAAGCTATCACAGGACCATCTCTGAT
GAACTTTCCATCTAGTATCAAAAGCTCCCCGTCAACCCATTGAGGGTTTTGGAAACCAGG
ATCTGCAATTTTCCTTTGCCCCTTGTACCTAGCAATCACTCCAAGTTCTCTAGGGATAAT
TCCCTTATGAGGGAGCCGATAGTGTTCACCAACTTTTGCACGGAAAACAACCTGACCAGC
TGGCATGAGGTTGTCCCCTGTTAATTTTACAGCTTCAACATACTCATAGAACAATAGGTC
ACTATGCTCCTCAGATGGACCATCCTCCCGCCATTGACCAAATTTTCGTTGTAAACTAAG
AATTTCTGAGTCAAATCCTGATGCGGTCAAATATAAGCCGGTAAGAGGATCTGAAGATAT
AGGCATCTGAATACGACTAAAGTGGGTAACTCCATGCAGTTTTTTCTGAACCTTGTTATT
TCGTTTGATGCCAAGTTGTAGTATCGAAAGTTTTTTGTTGCTGCCGCTCAACTTTACACG
ATCAAGCTCGACAAAACCATCATAATCCTGCTGATCGGTATGCAAACCAACTGTTTTCTT
TGAAGTCTGCTGGGCCTTTCCAGCATCTAGTTTTTTACTATATTCTTCAGTATAGAAGGA
AAACGAGAAGCGGTCTCTTTTTTCTAATCTAGCTGGCATTCGTTCAAAAGCTTCAGCAGA
TGGATGAGAAGCATAGTCATCGTTATTCTCAATGACAAAATCAATTGAAACCAAGGGTTC
AATATCACTTTCGTCACCAGATTCATCACCGTTCTCTTCTGCAGAAACTGTTTCTGCTAC
TCCACTGTTATCTTCATCACCAGCATCTTCTGAAGATTCATTTTCAACTTCAGGATCATC
ATTTTCCTCTGAAATCTGATCAAAAATATTGATTATGTAGTCTTTGTCAACATTCTGCAT
GGGTACCACTTTCAAGATTTTAATCCTGGGAACTGCAGTTGGATCGCTTGACAAGTCTTT
CGAACCAGGGCCAGCATCAATGTTGCTATCATCACTATCTTTATCATCCATGTTTACACT
TCCATCGAATTCTTCATGCTTAGACCCTACTGAACTGCTAGATATATTTATACTGTCCAT
GCCAAGTTTCTCCCTTAACATGTTTGGCACTTGGTCAGAATCACTATCATCTGGTTTCAG
ATGCACTGCCTGCAGGTTGTATCCACCATTTGCCTCTGCAAAGTATATTTCAAATATAGG
GAGACCAGAGCTGTCAGAAGTCAGCTGTCTTGTATCATAACTTCTTGCCACATATCGACC
ATGTTCAGCACTTATACGAATTATAAGACCATATGGATCGGACAAATTTCCGGAAATTCC
AGACCACCACCCCAGCAGTCCTGTGCCAGCATGATCTCTGATATATGCTGCATCCTTGTA
GCGTTCCTCATCTATGGCCATATTTAAGTCAGAGACAGCTCTACCCACAGTGTCATTTTT
CACTATAGTAGCAAT
>contig_259
CCAAGGCCGCCGCGGCGTTCGCGCACAAGGTCCAGGTGAAGAGCGCGATGACGATGACGG
AGAAGATACTGGCGCGGGCGTCGGAGCGCGCGGCGCTGGAGCCCGGGGAGAACGTGTGGG
TGGACATCGACGTGCTCATGACGCACGACGTCTGCGGGCCCGGCACCATCGGCATCTTCA
AGAAGGAGTTCGGGGAGGATGCCAAGGTCTGGGACCGCGAGAAGCTCGTCGTCATCCCGG
ACCACTACATCTTCACCAGCGACGACCGCGCCAACCGCAACGTCGACATCCTCAGGGACT
TCTGTGCGGAGCAGAACATCAAGTACTTCTATGACATCAAGGACCTCAGCGATTTCAGGG
CTAATCCGGACTACAAAGGCGTCTGCCACATCGCACTTGCTCAGGAAGGCCACTGCCGAC
CAGGCGAGGTTCTCTTGGGCACTGATTCTCATACATGCAATGCTGGAGCCTTTGGTCAAT
TTGCAACCGGAATCGGAAACACTGATGCAGGTTTTGTGTTGGGCACTGGAAAGGCTCTTC
TCAAGGTGCCACCTACTATCAGGTTTGTATTAGATGGAGAAATGCCGCCTTATTTACTTG
CGAAGGATCTGATTTTGCAAATTATTGGTGAGATTTCAGTATCTGGTGCAACCTACAAAT
CAATGGAGTTTGTTGGATCAACTGTAGAAAGTCTAACCATGGAAGAGCGTATGACACTGT
GCAACATGGTTATTGAAGCTGGTGGAAAGAACGGTGTTGTGCCTGCTGATGAAACTACAT
TTAAATACCTTGAGGGTAAGACATCAGTCGATTATGAACCTGTCTACAGTGATGCTCAAG
CCAGATTTTTTAGCGACTACCGGTTTGATGTATCAAAACTGGAGCCAGTAGTTGCCAAGC
CACATTCGCCTGACAACCGTGCTCCAGCAAGAGAATGCAAAGATGTGAAGATCGACCGAG
TCTATATTGGTTCTTGCACTGGTGGTAAGACCGAGGATTTCCTTGCTGCTGCAAAGGTGT
TCTTAGCCTCGGGAAAGAAGGTTAAAGTTCCCACATTTCTTGTCCCTGCCACACAAAAGG
TGTGGTTGGACATATATAGCCTCCCTGTACCAGGATCTGGTGGCAAAACTTGCTCCCAGA
TATTTGAGGAGGCTGGTTGTGACACACCAGCAAGTCCTAATTGTGGTGCTTGTTTGGGTG
GCCCTCGTGATACATATGCACGGATGAATGAACCTACTGTCTGCGTGTCCACCACGAACA
GGAACTTTCCGGGCAGGATGGGGCACAAGGAAGGGCAAATCTACCTGGCGTCTCCCTACA
CCGCGGCTGCCTCAGCCCTGACGGGGTACGTTACGGACCCCAGGGACTTCCTCATGTAAC
CGTCTTGAAACAA
>contig_260
CCAAAACCCTGCAGGTTGAGACTTTGGGCCGTGCCGGCCCGTAGCTCAAGTGGAGCCCAG
CAGGAGGTGCCAAGCCAGTTCAAACCGGATTGCAGCTTTCTGGCTGGAAATAGACGGCGA
CCACCGCCTCAACGGCGACGGCAGCGACGGCCACCATTCCCTTCCAATCTGCCGCACAAC
ATGGCGTCGTGCGTGGCCGCGATGGCGCTGGTCGGCGCCCGACCTGCGTCTCACGCCGCT
GGCCCTGCGGCGGCCAGCTGCAGTGGCCGCGCGCAGCTTAGCTTCCACCGCCTCGGCGCT
CGCGCTCGGGTCATCCGCGCCTACCGCCGCCGCCCACACCATCCCTCTTCTGTGCCTGAG
GATGGGGTCGTTCTGGAGTGGCTGAGGGGCGCGGCCGCCGCGCTCGCCATAGTAACCCAG
ATTTCCGTCTCGCTGCCGGCGAACGCGGTGCTTTACTCGCCTGACACTAAGGTGCCGAGG
ACCGGGGAGCTGGCCCTGAGGAGGGCGATCCCCGCTAACCCGAACATGAAGGCCATACAG
GAATCGCTGGAGGATATTTCGTACTTGTTGAGGATACCGCAGAGGAAGCCGTACGGTTCC
ATGGAGGGCGATGTGAAGAAGTCCATGAAAATAGCAATGGACAACAAGGAGGCAATCCTG
GCAAGCATTCCTGAAGAGCATAAGGAGGAGGGTGCCAAGCTATATACCTCATTACTCGAA
GAGAAGGGTGGTTTGCAGACTCTCTTGAAATATATTAAGGAGAATAACCCTGACAAACTT
TCTATAGCACTTGCTTCATCACTTGACACTGTTGCTGAATTGGAGCTGTTACAGGCTCCT
GGTCTGTCCTTTCTCCTGCCTCAACAGTATATAGAATATCCAAGGCTGACAGGAAGAGGA
GTTGTTGAATTCACAGTTGAAAAAGGTGATGGTTCAACATTCTTTCCAACTGGTGGTGGT
GAACCGAAAAGTGTTGCTACAATTCAGGTCGTTATTGATGGGTACTCTGCCCCACTGACT
GCTGGAAACTTTGCAAAATTGGTCTTGGATGGGGTATATGACGGGGTAACACTNNNNNNN
NNNNNNNNNNNNNNNNNNNNNNNNNNNNNNNNNNNNNNNNNNNNNNNNNNNNNNNNNNNN
NNNNNNNNNNNNNNNNNNNNNACTCCACTAAGCATTCAGGATGGAGAATTGCCAGTCCTG
CCCATGTCGGTGTATGGTGCTGTTGCCATGGCACATAGTGTGGATTCAGATGAATACAAC
TCACCAACTCAGTTCTTTTTCTATCTTTATGACAAGAGAAACTCTGGCTTAGGAGGAATA
TCGTTCGACGAGGGGCAATTTTCAGTTTTCGGGTATACCACTGATGGGAGAGATGTTCTG
TCACAGATTAAGGCCGGAGATAAAATTCGTTCTGCCAAGCTTGTACAGGGCAGAGAACGC
CTTGTATTGCCATCCATAGCCCCCGAAGAGAGCTGATATTANNNNNNNNNNNNNNNNNNN
NNNNNNNNNNNNNNNNNNNNNNNNNNNNNNNNNNNNNNNNNNNNNNNNNNNAACAGTTTA
CAGTCAAATACTGAGTATAGCATATATAACAATCGTTGTACATGAAACATTTTTCTTGTG
TATCCATGCATCCGAATGCTTATTCGACAGGTATGTTACGGTGAGTTGCCTGGGCTGTGC
ATCTCTCGTTGAGCCAGGCCAGGATGTCCCCACGGACACGCTCGATGTTCTCGTCCGGTT
CCCCAAATAGCAAGGAGTGGAGCATCCCGTCGTATATCTTGATAGTCTTATCCTTGCTGG
CGGCGGCGGCGTACAGGGCGCGGCTGACTTCCGGGTCGGTAACCTCGTCGGTGCTGCCGT
GCACGACAAGGAACGGGATGCTGACTTCGCCGAGGCGCTTGGCCAGCTCGTCGGTGGCAC
GCAACAGCTCGACGACGGTGCCGAGCCTGGGACGGCCGTTGTAGCGCACAGGGTTGCGCG
CTGCAACGATGCGCTTGGCGGGCACCTTGACGGACTTCTCGATGAGGTCGGCGGTGGGCA
CGATGGCCGCCGTGGGCGCGAAGCGCGCGACGAAGGTGAGAATCTCCGGCAGCGGCCACG
GCGGGCGGATCCGGTCGGAGATCCTGCACATGGGAGCGACGAGGACCGCCCCCGCCCACT
CCTCCGGCCGTGTGCGGAGGTGGATGAGCAGGCAGATGGCCCCGCCCATGGACTCCCCGA
ACAGGAAGCAGGGCAGGCCCGCGTGCTCCTCCCTCGCCCTGACGGCGCGGAAGAAGGCGA
GGAGGTCAGCGACGGCGGCGTCGAGGTCGGGCACGAAGGCGCGGAGGCCGTGGGAGCGGC
CGTGGCCCGGGAGGTCGGCCGCGAAGCAGGCGAACCCGGACCGCGCGAGGAAGACCGCCG
TGGACTGGAACGTCCAGCTGATGTCGTTGCCGTAGCCGTGGACCATGAACACGAGCGCCC
TAGTGGTGTAGATGACCATCGATTACCTTCTGACGCGCGCCAGG
>contig_261
GCGGCGTCTCTCCCAACACCCTCGCCTGGACCACGGCGGCCCGCAGCGTCCTGCGGCGTC
GGCAGCATCTGCCCCGCCCCCACGGTGATGAACGTGATGTTGGAGCGGCACAGGGGGCAG
TTGGAGTGCGACTTGAGCCACTTGTCGATGCACTGCTGGTGGAAGGCGTGGCTGCACTTG
GGCAAGAGCCTGAGCCGCTCCTCGTCCTCGAACTCGCTGAGGCACACCGCGCAGTCCGTG
GCGTGGACCGACGACGCGTCACCGCGCCTGTACTTGCACAGGGCGATCTTGCTGATCAGG
GTCTCGTCCAGCCCCGTCGACGGCGAGATGTTCCACGACTCTTGGCTCCTGGACTGTCCC
TGGCCTCCTCCTCCGCCGCCGCCGCCGCCGCTGCCGCGGGCACCACCGCCACCACCTGAG
CTGGAACTGAAGACCCGGCCCCGGAAGGAACGGAAGGTGCCACAGTACCTGGAGATGAAA
GTGTAGTAGCTGACGAGGAGGAAGGCGATCGCCAGCACGCCGATGATAGCGATGACGAGC
GGGGAGAAGACGGGGCCGGAGGAGTCGTCCGGGCTGGGCCCGCCCACGTCGAACGGCGGA
GGCGGAGGGAAGATGAAGTAGCACCACTGGGGGCAGTACATGCTGCACAGGCCCTGAGAG
CAATCTTTGGTTGGTTCATAGGGGACCCAGGTAGGCTGCGTCCCCGAGATTGCAAGCGGT
GACGAGGCCATTGCCANNNNNNNNNNNNNNNNNNNNNNNNNNNNNNNNNNNNNNNNNNNN
NNNNNNNTGGTAGCTACTTCACTCCTCAGTCTCTGAGACTGATGAGTGTCCAGGTGCTAG
CAGAGCATCTCCACGAGTGATCTTCTTCTGGGATAAATCATTGTGGTCGGAAGAGAGAGG
ACATGCTAGGTGCCTTGGATCCATGCTCCTTTCTCGGTGTCGGGAATTGTGAGAGGATAT
GGGGGGAGAGATCAGATGACGCTGCTGGATTTGNNNNNNNNNNNNNNNNNNNNNNNNNNN
NNNNNGGGTGGATGGAAGGAGACGTGGAGATGGTGGTGGTTGGGGGCCTCATCTTATTTG
CTTTTGTTTTTGGCGCTGCAGCTCTTCTTTCCTTTTCCTTTTCCTTTGCCCCTGCTGCTG
TTGCTTTCCTCTTTAAACCTCGATGCTCTCTTTGACACACTGACACATAGGCATCATATG
AGGAAGACAAGATGTCCATCTGTTATGATAGTAAAGAAATGGACAGTAACAGGAAAGACA
AACAGAATAGTACACGCCTGCCACAACAAGATTGAAGAAACAGAGCAGTAGCATCATCGA
TGAAGCCTGCCAGTGCAAGCTTCAGG
>contig_262
CATCGCATCGCCTCCGCCAGCAGCTGATGATCGATCAGTGCAGCGCCGTCAGGACAGTAG
ACCCTTCCACCACCTTGAAAGTGGCACCGCAGATCTCTTCTTCGTCGGCGGGGACAGCGG
TGACCTTGTGCTTGGGGTTCTCGTAGCACTTGAGCCCTCCGAGGGCGTTGGAGTAGAAGC
AGCCTTGCGGGAACGGCGCGAGCGACTTGCCGCATGAGCCTTTGAGCATGTCGATGTCGT
CGGAGAAGGCGACGCAGCCGTCGGCGGTGATCCCCCAGAAGAGCGGCACCCTGCCCTCGG
GGTCCTGACAGACAGACAGACAGACAGTCAGTCAGTCACTCAGTCAGCAGCA
>contig_263
CTTATCAAGAAGTGGTGGTGGACCTCACAGGCACTTCTTTACTTCAGGGAATACCGGGTT
TTCCTTATTCGCAGCTTCAACATCATCTATCGAGGCAACGGCAACCACGACCCCATTGTC
CTTGATGGTTTCAACAGCATCAGCGAACTCCTTGAAATCCTTCGGGCTTGTTGCTAGTAT
CTCTTCACGTCTTTGCTGGCGTTCCTCATCCGTGATGCCCAGCAAATATCTCATTAGGCT
GCTGTAACCTTTAGCATCTGGTAGCTGGTAGGCGTCAACATCGCCTATGGTTCCAATAAT
AGCTTTTGTGAGTGCATCATCATCCAATTCTAGCTCTCTGAGGAATCTTGCTGTCTCATC
ATAGACCTCTAGTGTTTTCAGTAAGTTTGGATCACGATATGATAAATATGAGAACACTCC
TGAATGGGTGTCAAAATCACAAAATCCTCCATATGCACCACCGCTAACTCGAACACGATC
CCATAACCATGTATTGCTTATGTGCTTTGAGATGACATAGGCGCTTCCATTGAGCTGGTA
TCCACTTTGGTAAAGGTTTCCAGCTTTTCCAACATAATTAACCTGAGTTGGGACAACAAT
GGCTTCATTCACAGAAGGTAGCCGAGAAAGCCATGGATCACTTCCAATGGATGGGCTACT
TGGGAGTGAATCAAGAAATTTGGCAATATGTTGCCTTGATTTTTCAAGATTTTTCCCGTC
ACTAGTAAGGTTGATCAAGCAACCATTCTTGGAAAAGAGTGATTTTCTCATTTCCTCGAG
TGAAGATGATATGCTGTCCCAATCTTGATCAATCTTAGTTTCCAGGTCCCGCAGATACTC
AAGATAACTAACACCACCCATTTGTTCCGAAATCCATCCAGCTGCATTTAACTTAGCATC
CATTCTAGCTGCCGCTATGCCATGGCCACTGCCCCTCAATCGATTCTCCATTCTTGCTTT
ACTCTGAGAAACAAACTGCTTGAATCTCTGCTGTTCTGTGAATTGAACATCTTGAAGAAT
GATGTACATCAGATTAAACAAATCTTCTACTCGTGGCGCCATTGCCTTTCCCCGAACGAT
TATGCGAGTGAGAGGATCTTCTTTTCCCCTAACTGATGATGTGAATGGGTATACTGATAT
GCCTCCAGTTTTTCTACCAATTAATTGATTAAGTTGCACAAAGTCCATATCTTTTGTGCC
CATCTCCAGTAAGGATTGGCAGAACAATGGCAACAATTGCAAATGTTCTTTTTTCATCGA
ACCCATATCAAATACAACCTCAGAGTAGATGACATCATTGGTGAAGAGATCATGTTGCAA
AACCTTGACACCGTTTATCTCTCCAACCTCAACTGGTACATGAATAGGCTTTTTTGGGAT
ATCTTGCAATGACAGACTAGGGACAGCCTTGAGAGCTTCTGGAGGATCTGGTGTTTCTTG
TTTTTCCTTTAGCTCCTTTGTAGAACGTGCCAACTCTGCAAGATCCTCCTGAGTCATGCT
AGCTTTGACTTGTTTTAGGATCTCTTTCTCAGCTGCTTCATCACGTGATGCTTTCTCTGG
ATCAGGCTGCATTTCAACTGTGACACGATGTGAATTCTTCAAAATAAATTTTTCAATGAG
CGGTGAGAACACAGCTTTTGATCCCTCCTCTGCAATTCGTGCTTTCAATTGTTGCAGTGG
TTGTTCATATTTCAGAGGCTCAAAAGGGTCCATATCATATATCCATTTCCCAATTGAACG
AAGCATCAGTGACAAGCCACGAGGGAATGACCCTGTGTTGTTCTCCCTAAGACTAAATTC
GATCGTGTTCATGGAAGCCTCCACCGCTTCTGTTGCAAATCCTTCCTCTGCTAAATTATT
CAAAGTTTGCATAACCAACTCTTCAACTTTTTCAATATTATCCTCTGATACACCTTTCAG
GCCTATGCTAAATTGTGGTTGAAGGAGCTCATCCTCAACACCACCTCCCACAATAGCTTC
TCCTAAACCACTTTCAAGAAGAATCCTTCTAAGTGGTGAAGCTGGAGTCCCCAGCAATAG
ATGATCCAGGAAACCAAGTGCAAGCTCAGTTTCTACATCTAATGGCTCTTCTGACAAAAG
CCAATTGATGCACACCATATATTTCTTTGTCAAATCACCTTCTTGACCAGCAGGGTACTT
CTCTATGATCCTCACAGGTTCCTTGAATAGCCTCTGTGGCCAAACCTTCGATTCATTAGG
AGCAGGGTTGGCTTCAAACTGGTCAAGGTATTCACTTAGAATGCGCAGCCGCTCTTTTGG
GTCATCATCACCATAGAACCAGATCCTAGCATTGCTTGGATGATAATACTTACTATGGAA
CTCCTTGAATTCTTCAAAAGTAAGTTTTGGGATTTCATTTGGGTCCCCACCACTATCAAC
ACCATATGTGTTATCAGGGGAAAGTGCCTGTTGGGATACACGTCCCATTATGTTATCAGG
TTGAGAGTAAACTCCTTTCATCTCATTGAAGACGACACCTTTGTATGTTATCTCTTCTTC
AGGGTTGTCAAGCTCATAGTGCCAACCTTCTTGTTGAAATGTTTGGAAGTCGTCAACACA
TTTAGGGAAAAAGACGGCATCAAGATATACATCTACCAAGTTGTAGAAATCCTTAGTGTT
TGTTGATGCAACCGGATAACATGTCCGATCGGGATATGTGAATGCATTCAGGAATGTATG
CAAACTACCCTTTAGGAGCTCCACAAACGGTTCTTTTAAAGGATATTTTCT
>contig_264
TCATATATCTTAACGATTTAATTTATGGACGCGCTCTATATATAGCTAGGCTATACCCCC
ATGAGAGTATACGTACATATAGCTCTTATAATTTATATTAAGACCCCCCATTAGGAGTAT
TTAATTAGTTGCATGCATGGGAATATATAGATATAGGTGCAAAATTCCGGGGGTTTACGT
TCGATCCAGCGAATAATCGCGAATTCAGAGCCATATGGCGCCGGCGCCCTTGAGCATGGG
CACGAGCTTGCCGGCGAGGTGCAGGGACATGATCTTGTCGGTGGAGCCGACGAGCCTGCC
GCCGATGAAGACGGCGGGGACGGGCGGCGCGCGTCCGAGGCGGCGGGCGAGGTCGCGCTC
CATGTCGCGGCCGCGCGGGTCCTTGTCCAGCTCGTGCACCGCCGCGCACACGCCCAGCTC
GGAGAAGAGGCTCGACACCGTGTGGCACATCGGGCACTGGCTCGTCGTGAAGATCACCAC
CGCCTTCTCCGTCGA
>contig_265
CCTCCACTTGCAGGCAACCAAACAAACATTTAGACAGTTAACGCACGTGATGATCCAGAT
TATGACCATGCGGGTAACCAATTAGAAGGATAAAGGCTCTGTTAAGTCCAGTTGGAAAAT
AGTATGACATGTCACTGATTTATACAGGAGACAATTTCAACAGCTCAACCGAATTCTAGC
CATTGCTTGGTGGAAAGAACAAGAAAAACACACACAAATAGTCTCTCACGCAACATCAGT
TTTCATCTATAGTCTTTGTATGTACTTACATTCACACATCAGCTGAACAGCATCTTCCCG
CAGTCTACATACTTTAGTCAAACTTCACGGGTCTCCCCTCCAGTGTTCCATGCAAAATCG
TGCAAACCAAAGTCCACGCTACTTGTTGAGAAACTACTGCCAGCTCAGGCGCCCTAAATC
CTCCATGGCTTGCTTGCTACACCCAGCTGATCATCGTTGCTTCCATTTCCATGCTGTCTC
AAAACGAAAAAGCATAAGGAGATGACAATGTAGCAAAACACAAGCAGCAGTCCCTTCAGA
TAATGTGATGATCCATCCTGGAGCGTGAAGGCCGTTACTAATATTGCAAGAAACAAACAA
CCAGTCTCAAGCAAGTTGAAATCAAGATCCATCGGGACTCCCATGATCCATGCTACAAGG
ACACTCAATGGCACCACAAACATGGAAATCTGCGTAGCGGACCCCAAAGATACTCCGAGG
GTGATGTCCAGATTGTTTTTAAACGCAAATATCACTGCACCAGCATGCTCTGCTGCATTA
CCAACTATTGGAATCAAGATGACGCTAATGAAGCTGACAGATAGCTCCCAAGATTCCGAT
GCTGCCTCAATTGTGCTCACAACAAACTCTGATAGGAGTGCTGTCATCAGGGTCATGACT
CCCAGCCAAATCATTGCACTGGAAAATCCCAGTACTGCCTCGTCTTGAGAGACCGAATCA
TCACCATCATCTTCAACCTCTTGGGGTTGGGGTTCAAATAGTTGGCGGTGGGTTTTCAGT
TGGAAGAAAAGGTAGGCTACATAGGCAAGGAGCATGACAATGCTGCATGCTCGGGACAGC
TCCAGTCCTGAATCCCAAGAGGATACTGCGTGCTCCCCGGAGCTCACAGCATATCTCAGC
ATCAGTGGCAGAGAGTGGCATAGCACACCAAGAATCAGAAGTCCTGTGCTGACATCTACT
TGCATTTTGTCGTATAGCTGCTCAGTTCCAAGGTTAGCCAGGCCACCAAAGAAAAGGGAG
GTTCCAAGGACAAGCAACAGGTTGGACAAGACTGAGCCTAGCAGGGAGCATTTCACCACC
ACTACCTTGCCTTGATAGAGTGCAAAGATCGCAATGATGACCTCTGTTACGTTTCCAAAT
GTTGCATTCAACAGTCCACCCACAGTAGGCCCTATGTAAAACGCAACCTGCTCAGTCAGA
AAGCTAAGTCGCTCAGCAAGAGGAACGAGACCGATCAAGCTAAGCACAAAGACCCATTCC
TGGCCGAAGTGGAAGATTCGCGCGGCGATCGCGAGTAGAACGGCGGGGAAGAGGAGGGCG
AGCTTGGTGGCGAGCAAAACCTCCTGGAGGTTGTCGAGGAGGCGTCGGAGCGGGGCGCAG
GGGACCTTGCGGAGGAGCGCGAGGTCGGACTTCTTGCGGAGCGAGGAGGAGGACATGTTG
TGGGCGGTGCGGTGGGCGANNNNNNNNNNNNNNNNNNNNNNNNNNNNNNNNNNGCGGAGG
CGGAGTCGAGGAGGGCAGCGGCGGCGGAGTCCATGCCGATGCGCCACCTCTGCTCCTCTG
CGCCAACAGCGGCGCCGCCCCAGTAAGGAAGCGGGGGGCCGATGGCTGCGCTGGGGCTGC
CGCTGGACCTGGTCCTGGTCCTGGTGTGTGGAGCTGGAGCCGCGGCTGCAG
>contig_266
AGGCCGGGCAGGGCAAGACGCCGCTCGGCGCGCTCGGCCTATGATTTGCATGCTGCCGGC
GACCGAGTCAGTTCTCGATTGCGCGGGGTGGGTGAGCTCCTAGGGACGTACGGCTGCAGC
GGATCAGACGCCTTGCCTCGCAGATTGGAGGCGAAAGAAGAGCGTAGCAGCAATCTACTG
TCTGTGTTGGTGGTTTCTTCTGGGTAGCGTGCGTGAACCAGATGGGGTGTTCCTCTCTGT
TTTTTTTTCTTTCTTTTCTGTGTATG
>contig_267
CCAGTGTCGAAGGCTCCCACATGAGTAGGGTCTAAGGAATAAACAGGTGTAACAATCTAT
TGAACAAGAATAAGAAAAATCAAGGCAATCACGCCCACAATTAAGTAACTAATGCCCGTC
AATGAGGGATATTGGTAAAGTTTATCAGACAAGCTTACTTGCACAAGGCTTTTGGGATGT
AAGGCAACTGAATCAAAGCGTTCATTAACTTTGAACCAATCGACCGCAAGTAGCTCTAGA
AGTGGATCACCGCCAACAACCTTGTGATAATCTGTTAAGTAAGTCTTCCCTCTGATCATA
AACTTCTCCCCACCAGGTGCACTCCAAGAATTTTGATCATTTTGAGTTTTCGCTCTATGA
AGGGTGCCATTGAAGTGGCTGGGGTCAACAGTAACTGGACTAGAATTTGTAACCAATTCA
CTTGTCTCAACCAAAGCTTTAGTTGTCTTTAAAGCCAAGCCTGCAATAGCCCATGACACA
TTCTTCAACTTCACTTTTCCAGCCTTTGGAGTTGTGGCATCATCATCATCATCACTATCC
CCATCTTCGAAGGATTCACCTCTAGCAAGTGCATCATAAAATTCATCACCAAGTTCAGAA
TCTTCATGTTCACTCTGGATGATCAAAGTTTCAGATGCTTTTGACTTCACTACTGTTGAA
GGCAGCTCAGATGTCAAGGCTGGATTGGCTGCGAAGTACTCTCTTATACCTGCTACTTGG
CTGAGCAAAGCAAAAGGGATGCTTTTGTCAAAATTTGAGTGCCTTCTCTTCCATCTGCCC
CAAAAACTTGGAGCAATCTCCAACATAAGAGTAACAACACATTTTGGACTCGATGATCCT
GATGTATACAAAGTCCTTATTTCCCATGTTGATGGGTTGATCTTTGTTCGCTCGTAGCCA
TGCTTTGGAGGTCTTTTGTTATGACCAGCAGGAGTCTGCAAAATGGTATATGCTCCATCT
TGTCCACGAAACCATTGTCGAGAGAAAACAAAATCCTTCTTGGATTTCCACCAATTTAAA
TATTTGGGTTCATAGGTTCCATAAACCACATCGTAGTATCCATCAATTCTTTCCACCAAC
TCCAAATCAGCTGTCAACATATCCCACTCATATCGCTTATGTTTATCAAGATCGAGGACC
ACTTCAAACACGGTATCAGGGTTTGCACTGACCACCCCAACAGATTTCAGAAGTATAACC
TTTCCAACCTTTGGGTTTGTAATACTAATATCTTCAAAAATTCTGATACCGTTAAATGTC
CGAACATATCTCCATTCATGTGCTTCAAATGCGTCTCCAGTATCACCTCCAAAGTTCGTA
TTAACAATTTCTTGGCCTTGAAGATCTGAAGACTGACGAAGGAGCATTTCTGGCCCTTTA
CCAATTCTTACAAATTTCCCCAAGCCTTGTGCGTATCTCCGAACTCGAGGACGATGACCA
TCAAGATTAATCTCATTTTCATTCTGCAATCTGTTCCGGTTAACCCCTCTCATCAGATCA
TAGTCTGCCTGTTGTTTAGCTTGTTCAAATGCTTCAATCCATTTCCGGGCTTCACCAGGA
GTAGCACATGCTATCTCTCCTTTCTTTGTTTGATTCAACCGATTGTACAACCTCAGAACA
TAAACATCCCCGTGATTGACCCTCCGCCGACCAAGCTCCTCCACCATCAGAGTGTGACTA
ACAGCGCCTTTTCGGATAGGTTCCTATTGACTGCAACTGTCGGTGCCAAACAACTTTCCA
ATTTTCATTCCAAGACTTCTTGTTTATCTCCAGTTACATAGGATGCAAATCCCTAACAAA
TTAACAACACAATGTGACAATTCAATAGTTGTGCAAATAGAAGCCTAAACAAATAGATCC
AACGAACAGGTCGTGATCCAATCCGGGGTTTGTTTGGTTTGAGGGACAGGGTGGCCCATC
ATCTCCTCGTTCCTTACTTTTTATTTGGTTTGTGGAATGGAATG
>contig_268
CCCTTACTATTCAAAATTGAATAGCAAGGGATTAGTAGTTCCACCTGAACCTTGCGCTCA
ATTACATCACTTACAATAAATATTTGTGTTTGTGTGTCTAGTTTAAATCTCAGGGCTTGT
TTGCAGAAGGGGATNNNNNNNNNNNNNNNNNNNNNNNNNNNNNNNNNNNNNNNNNNNNNN
NNNNNNNNNNNNNNNNNNNNNNNNNNNNNNNNNNNNNNNNNNNNNNNNNNNNNNNNNNNN
NNNNNNNGAGAATGGCGCAATTGCAACATTGAATGTTGATGATCCAGCCTTGTCGATGTG
CTTCATCTCAAAGTCACCTTCCATTCTCCCATTTGGAGTGCTCAATGGGCATGCAGAAGA
GTACTCAAAACCAGTCTTCGGGAATATGACAGGTTGTTCTCCCACTACTCCAACTCCCCA
AATGTTTTCTGTCCTTCCATTTCCATCTGTAACAATCCAGTGCCTTTTGAGAAGCTGAAC
AGGGCGCTGAGAACTATTCGTAATTCTAATTCTATAAGCAAAAAAGAATTGCCCTTTCAA
TGGCTGGCTCCGGCTTTCAATATAGACGCTCCTGACTTGAACTCTTATCCCCAAAGTAGT
TGCATCGCTAGAACATTTGAGGAGGGAGTGTGGAGCCAAAATCTTTAATTCATCTCTGTA
TTTAGCAGCATCCTCAAACCTCTCCTCCTCAATGGCCTTCTTCATCAACCGGCGGAGGCA
CAACACTTCTCCTCGAAGGACCTCAGCGAGTCCCTCAACCTCGCTGCTTCCTTGTAATCC
TCAAATTGGGCGGCCACGGCGAGCTGCTGCTTTAGCATGGCGTACTTCTGGCTTCTCATC
AGAAGCGACGCGACCGCCTTCTCCTCCTTCTCCCTTCGCACCACCTCCTCCCCCTCCTCG
TCCTTCCCCGGCGAATTCGAGCTCGAATTAGCGTCCGAGGCCGCTGCCGACGCCACCAGC
GCCCGGCGCGCTGTGGGGAATCTACCCTGCGGGCACCTCGCGGTTCTTGGCCTCGGCCCC
GTCCACGCCGCCGTGGGAACCGGCGCCTGCGATCTCAGACCCGCCCACTGCATCCTCCTC
TCCCTTCTTCCGAAACAAAACCGAATTGGTTCCCCACGAAGACAGACAATAATGAAATCA
AAATCGGCGGCACTCGGATGAAAAAATGGCGACGGTTTCTTGGAGGCCGGCGAGTGGCTG
CCCAGGCTTCGCTCCCCTCCCCGCCGCTAAAATTAGGCGCCCGTATTGCACTCCATTTCT
GTGGCTCCGTCGCTCGCCAAGAAAACCCGGCAACAACGACACGGTAAGACAACGAGGGAG
AATTTGGAGGTTGAGGCTTGAGGGCACTATCTTCA
>contig_269
TTTCCTCATCGAGATGGACGACAACTTTGACGAGGAGACCACGCCGGAAGAATTAGGGAT
CTCCCTGCATGCCCTGATGGGTATCAACGTGGGCAACACGATGAAACTCTTAGTCATCAT
CAACGGAGTCTCCCTGGTCGGATTGGTGGACTCAGGATCGACTCACACCTTCATCCAGGA
GGGACTGGTGGACAAGCTGGGGCTCACGATGGATCGCCGACCCGACCTCTCCATGGAGGT
GGCGAACGGCGACCGTGTCCCCAGCACTGGGGTGTGTCGCAAGGTGGTCATCTCCATCAA
CAACGACACCTTCGACATCTCCTGTTACACCCTCACGGTGGAGGGCTTCAACATCGTCCT
CGGAGTGCAGTGGCTTCGCACTCTAGGGCCGATCCTGTGGAACTTCGCCGACCTCACAAT
GGCGTTCTAGCACAAGGAGCGTGACGTCCGCTGGTCCGGGATAGGCGGCCCCCAGCAGCA
GCTCTCCATGTTGGCCATCACTCGTGATCTCCTGACAACACTACTCGACTCCTTCGCCGA
CATCTTTGAGGAACCACGTGGCCTCCCACCTCGACGCCATGATCATCGCATTACAGTACT
GTCGGGTACAACACTGATTGCGGTGAAACCGTATCGTTACCCGCAACTGCTGAAAGATGA
GATCGAGAAGCAATGCGAGGCTATGCTGCAGCAAGGCATCATCAGGGAGTGTTCATCGGG
ATTCTCCTCTCCAGTCCTCCTGGTACGGAAGGCAGATGGGTCGTGGAGGTTCTGCATCGA
CTACCGCGAGCTCAACAGCAAGACAGCAAAAGATTCGTTTCCCATTCCAGTAGTGGATGA
GCTATTGGATGAACTCCGCGGTGCCAGGTTCTTCACCAAGCTTGACCTTCGCAGCGAATA
TCATCAAGTTTGCATGCATTCGGATGACATCAGCAAGACGGCTTTCCGCACACACCGCGG
AAAATTCGAGTTCCTTGTCGCATTTTGGGTTGACGAACGCACCCTCCACCTTTCAGTCCT
TAATGAATGACGTCCTTAAATCATATATTCGGAAGTTTGTCATGGTATTTTTTTGATGAC
ATACTCATCTTCAGTACGACATGGGCAGAACACTTGCAGCACGTGAAGCAGGTATTCCAG
GTCCTCCGTGACAACAAGTTGTTCCTAAAGCGCTCCAAGTGTTTCTTTGGGGAGGAAACA
GTGTCCTACTTAGGGCACATCATTTCCAAAGATGGCGTCGCGATGGATCCAGCCAAGATC
GAGGCGGTGGAGGCATGGCCTCGACCATAGTTTCTCCGAGCGTTGCGGGGCTTCCTCGGC
CTTACCGGCTACTGCCGCAAATTCATAGCGGGCTATGGCGAGGTGGCTGTCCCTCAGGCC
TTTCTCTGGTCGGACGCAGCGGACGCGGCATTCCTGCAACAAGGCGGAACATCAAACTGC
TGAGAAACAGGCCTCTTAAATTTTTATGATTTCAGAGTATCAGCTCCGACATCTCTGGTT
TCACGGGCGATGAGACGACAAGGCGGAACATCAAACTTCTGATCAAGTCTCTCAGCAGGC
TATTGTGATTGGTGTGTGCATAATGATGGATTGCTTTGCATGGGACGGGGAATCGATGCT
CGTGGGTCTCTCTGTCTCGGTGGCAGAGGTAAGAAGAGAAGGCATAGCTAATGAATGTCC
CACAAGGTTTTGGTTATTCTGGTTCTAAGTTTCCCAAAAAAAACTCTTGAATGAAAAAAA
CTAAAAACTCTGATCGGTCAAACACGAAAAGAGCAGGCATGAGAGAGATCGATCTCCCTC
CCTCCTTGTTGATGCTGGAGGTTATGGTATCAGCAATACTGTTTGTGGTGATTGCTTCAG
GAATGTAGGTGTTGGCTATTTGCTTGCAGATGTGACCTTGGTTTGGCATTTCCTATGTGC
TAATGTGCAGTAGAATACCACCCTCTGTCCCAAATTATAGGTCGTTTTGATGTCTTATAA
TTATAGGTCCAGAAAAGCCAAATCGTCTTATAATTTTGGAGGAAGTAGATTATAAAGTTC
AGTTCACTCACATATACCATATTCGTGATTGAATTGACATATTAGCTTCTTGTAGTTTGC
CTGTATTGCAGGCACAACCACCCAATGCTGGGATTGGTGTTGGTGCAAGGCTTGGTGATA
TGGGTCTAGATCCCCAGGCTCAATGAT
>contig_270
TTTAAGTCAAGATTGCAATATGCAGGGATTTTTATTGGCTCTGAAAGATGGCCTTTGTTA
ATATGGGTCTTCGTAGAAAAATGCAAATAGATTGAGTAGAATGATTTGTCCCAGGCATTG
AGAATGGAGAGCTTCTCAATGGTTTGAGGGTTGTTTGGAACAAGGTAGCATATACATAGA
TAGTAGATACGGGTATACAAGGTTTTCAAGATCCTAGCAAGCAGCACATGCATCTTTACA
CTCAATTTGGGTTGCAGAAGAGAGAACGCAAGCANNNNNNNNNNNNNNNNNNNNNNNNNN
NNNNNNNNNNNNNNNNNNNNNNNNNNNNNNNNNNNNNNNNNNNNNNNNNNNNNNNNNNNN
NNNNNNNNNNNNNNNNNNNATCAAGGAACTTGACGGAGTAGAGATTGGCGGCGATGTTGT
CGGCAGCCTTGTCGCGCATCCAGCTCTTCCCTCCGTTTGTGGTCTTGAGCAGCACGCCGC
TGCCACCAGCAGCCCAGGCCTCCTCCTGCGAGCGGTAGCCCACGTCAAGGATCCCAAACC
CCCGGCTCTGCACCTGCACCTCCTCAAAATCTTCAGTTATCCCGGTTCCTCTGCTGAGGA
AGAGGCCACCACCGCGCACCAGCAGCCAAAGTCCACCGTCCGCTCTCCACCCCATGTTCT
GAATCCTCCGTGCCACCGCCCTGTTGTGGGGTTGCCAGAACGGCTGCCCGGGCTCCCACG
TCAGATAGAAGTTCCCTCGGCTGGACACAGCCACGTAGCGTCCGTCGGCCGATCTGTTCA
CCGTGTTGAAAGTCCCAGTGTAGTAGCTTGCACCGCTAATGCCACTTGAAACTGTTCTGT
TCAGAGTAGCTGAAACGGTCTCCTGCACGGCAGCCTTCCAGTTGTATCCACGGTTAGAGG
TAACATAGATTGCTCCCTCATCGGTAACCATCTCTGCGCTCTGCTCCCCAGTAGCTTTTA
TGTAAACCATGTTCCCAGGAAGTTGGGCACTCAGGGGTATTCTTTCCCAGCTCTCGCCAG
CATCTGAGGTGTGCAGTAGAATTGCAGGCTTGCCGATAATCCATCCCTCTCTGCCCTTGA
AGCTTACCGAGTTGAACCTGTAGTTGAAATCTTCGTCCTCTGCGGAAGGGATGGAGCGAG
GGAACCAGGTGTTGCCGCCGTCTTTCGTCTCCAGTATTGTCTGTCTTGTTCCAAGGAGAA
AACCATGGGAGGGGTCGTCTGGGACGAAGGCGATGTCGAGGAGGACGACGCCGGAGTCGA
TGGGCAGGAAGATGCGCTCCCACTCGGAGAGCGCCGGCGCTTCGTCCGCGCGAGCCGCGG
GGGTCCAGCGGGGCAAGACGAGAGGGGAGACGGCGGCCGCGGCGGCGGTGTGGGCGATGA
AGCGGCGCCGGTCGACGGAGGCGGCGGGCGGGGCGGACTCGGAGTGGGCGGCCCGAGGCA
CCAAGTGCCGGCGGCGGCGGGAGGCCGGGATGACAAGGTGCAGCAAGGCGGTGGAGCTGG
TGGCCATTGGAGGGGAAACGTGGCCGCCG
>contig_271
CAAGAATCTCGTTTGATTTCTGGTCTGCCTGTAGATTAATTGTCCTCTAGCATGCTAACA
TCTCCATCAGATCTTATCTAAGGACCGCGTCCTATTAGCATGTTAGCGTCCTAATTATCT
TACACTAAATATATTGTCATGGTCAGATTTGATGTTTAGGTTACTTCTGAAACTAGCTCG
TCTTTGTAGGTTGATGATGGGGTCGGTCAACTGCCTATGCATACAGTGCAGCACCGACCG
TGGATGCCGACCTCTGGGTAGGCGTTGCAGTTGGCAAACAACAAATGCCTGCTGAAAAAG
TAAAGAATCTGAATCATCAAAAGCACTGGATTGGTGGAATCTGTACAAGGTAGCAAAACT
TGCACTCTCTCCATACGAGCATATAGACAGACATATAGTAGCAAATGCTTCATGTTTCGT
CGCTGGACTTGTGATCTTTACGGACAAGAAATGTATACGGAAACTTGCTGTAGGCAAAAC
CAGTCGCATGCAGTTGGCCATTTGCATGAAAGGGCAGGAATGATCAAAAATCAAATTCCT
TGGCCCCCCTACCCTTACCCGAAAAGTGAAAATTACGGCAAAAAGAAACACGCCGATGAG
CCCTTCTCCCAGAAAGTCGTCGAACCATTACCATCAAGGCCACCAATCCTTTCAAACTTG
CCGCTGGCTGAGCCCTTTCAGCACGACCTGAGCGCTAGTACCGCTTCCCAAGAAACACGC
CGATTAGGACAGACAGCAGGGCAACTCCCAGGATGAACTTGAAGGCCATGATGCCGGAAG
GTTCTTGCACTCCTTGCAGGGTTGGGTTTGGTGAGACAGCCTGAGTTTTGTCTTGCTGCT
TGCCTGAACTCGTTGATGAATCCAGGCTGAATTCACGGGATCTCGACTCCACAGTATCCA
CTGCCTGTTCGTCAGACTTGGAATAAGCTAGCTGCAGCTTCTGCTCAAGGTCCTGCACNN
NNNNNNNNNNNNNNNNNNNNNNNNNNNNNNNNNNNNNNNNNNNNNNNNNNNNNNNNNNNA
AGTTTGTCCCTCTCTTCTGTCACCTTCTGCTTGTAGTGTGCATCAGCTGATGTTAACTTC
TGTGTCAGATCTTCGATTTGTTTCTCCAAGTCTGTGGCATACTGACGCTGAGCGTTAAGC
TCATCCAGCGAATGGTTTTGATCCGCTTCCCATTGAACCTCCCTTAGAGAAACTTGTTCT
TCCTTTTGCTTATAATGGATCTCAGCTTCTTGGAGCTGTTGTTTAAGAGCTGCTACTTGT
AGTTCCAGCTCCTCAGCACGCTGCTGCTCAGCTTCCAGACGATCCTCCGTGTACTTCCTA
AAAGCGTCCCACTTTATCTCCCTCACAGAAGCCTGTTCTTCCTGATTTGCTATGGTGTGG
TAGGCACCATCCAGTTCCTTCCTCACTTCCAGCAACTGTTGTTCCAACTCATCTTTCTCA
TGCTGTAGGTCTGTGTGTTCCTGCATCTTGGCTGTTAGTGCTTCATTCTTTTCAGTTGTC
TCCACTTGCATGGTCTTTATCTCCTCCATGTACTTTATCTCAGATAATGTAATCTGTCGC
TCCAGTTTTGAGATGTGAGACTCTTTTTCTGACTTGTCTACATTCATTTCCTCCTCCAAC
TTGGCTATTGCATCCTCGAGCTCTTTCTTTGCGGTTTCATATTTATCACTCAACGCCTGT
TTCTCTTCCATTGTATTTTGGTACTTGCTCTTCAGTTCTTCGTGCTCTTGTATAGTAGAA
GATACCTGTATTTCTAATTCTGCTTTGTGCTCGATCATTCCATCGAGCGTTTTATGCAGC
GAATGAATCTCTTCAGATGCCTCCTCCTTTTCTGCTACTGCAGCAGCAAGTGCAAGTTGT
AAATCGTTCAACTTGTTCTGATGTACTTCCAACTCCTCATTCAAAGTACTATTTGTTTGA
GTCAAGCTTTCCTTCTCTATAAGGAAATGCTCCAACTTGCTCTGTGTCTCTGCAAGTTGT
TCCTCCAAGATTTTTATCTTCTGTGAAGCTTCATCAAATTTAACCTTATGATTCTCTTCA
GCAGCAGCAGCTTCAGTTGCCTGCTCCTCATAATATCCCAACTCAATTTCAAGGGCATCC
AGCTTCTTACACAATTCTTTAGCTTCACCTTCTTTCTGTGCTATTGTCTCAAGAGCCTCA
CGGAGCTGAGCTTCAATTTCTCCGTTCTTTGATTCAGCTACAGAATGGAGCTCCAAGGTT
CTTGTGTGTTCCTCTGTCAGGTGTGAGATTGTCCTCTCATGAACAGCTAGCTTCTCTGCA
ACTTCTTCCTTCTCAGCATGAGTAGAGCTAAACCGTTCCTGAAGCTCATCAAACATGGCC
AGCTTAGCATCCACTTCGTCTTTTAATGTCTCGTTCACACCAGTCAACTTTTCATTCTCA
GCTTCGAGCAAAGCCAGCTTCTCTGTCAAACCTGTAACTTCAGCTTCTTTTTGGGCTACC
TTTTCAAGAACTTCACGCAGTTGACTCTCAATTTCTTCATTCCTAGATTCAACTACAGAT
CGGAGCTCCAAACCTCTTGAGTGTTCTTCTGTCAAATGCTCTAACTTTCTCTCATGAATA
GACAGCTTCT
>contig_272
CTGAGGACCGTGCTGGAACAGCAGCAACAACTGTTCTGGTTGGCAATCCACGTGTTGCAG
CCAGGAAACCTGGTGGGTTACCTCCTTGAGTTCTTGCCGCATCTTGGCGGTTCCCGTGGA
TAGCTCCTTCAGAACCGGTGGTAGTACCAGCAGCTGAACCACTTGTTGCAGATGCACCGT
TACTTGGGATATTCATATGTCGAGAAGGATCAACAATACCAAAAGCACCAGAAATTCCAC
CCAGAACTGGTATATTAGATACACCAAAAGGAGGGGTGTTTTGAAAAGATGGCTGAACCA
TGATTGGGTTTGGTCCTGTGGAGTTTATATAAACAGCAGGCCCAGAATTTACAAAAGCCT
CAGAAGGAGATTGCCCTGTGCGAAGCATCATCATCGTCCGACCAAGCTCAAAGAACATAG
CACCCAAATGTTGCATCGAAATTCCTAGCTGAACCGATTCAGTTTGGATCTCACGACGAA
GAGATGCATCTGCAGTCCCACCATCTTGCCGAATACGTTGTGCAATGCGTGAAAGAGCAG
AAGCTGCACTGCCACCAAGAAGTTGTTGGGCTCTCTCAATAACTGAAGCCAAAACATCAG
CACTTGGATATCTTGGGTTGGCATTAGCATCATCCACTGTTGGTTGTTGCTGGCTTTCTG
AATCTCTGGATGGTGGAACACCATTATTCTGTAGTACTCTGTCAATGCGATCCATGTACT
CCGAAAGAGTTGTCAAAGAATCTGGAATAATCATATTGCGAGGAATAGCTCCTGGCGGAT
GAAGTTGTGTTACTTGTATTTGATGATTTAGAACTGAGAATCCAGGTTGCGCTGGGTTCA
TTGGCTGAGTTCTTCCAGGCACATTATTGGGCCCTTCTGGTGTGCTAGTCAAAGGAACCG
AAAATGCCGTGTTAGTGACACCACCAGACATTGCAACACCTAAGGAACCCAGAAGATCCC
GAACACTCCTGGAAATATCATCCAACAATCCTCCATTTCCAGTAACGTTTACATTAGCAT
TTGTGTTTCCTTCAGAAGCCCCAGAAGAAGTCTGGCCCTCTGCTGCACGCCGAGCAACCA
GATGCAATGTATACCCATCCTCCAAATCTTGTGGTTGTTAAGGATACAAGTGACAGAATT
TGGATGGAGAGAAACAAACTAACAAACACATAGGAATGGTAAATGACACAGCAAAGCATT
TTAAAACCATACAAGTGGGAAAATAGAAAAGACAAGCCTAGCGCAGTGGTGAGAAGCCTT
TCCACTGAGCCGAAGGTCCTGGGTTCGACGCATCTCTCTGCAAAAATGCATGGGTAAGGC
TTGCCTTGGTTTTTCCTTCCCCACACCCGACTCATGTGGGAGCCGTCAGCACTAGGCATG
GCCGTTACAAGTGGAAAAAATAGAAGAAAAAAATACAAAAATGAGCACTGGACTAGAAAT
AAATGTGAAGGTGATGGAAACCATTAATCTAGCACAGCCTCCAGAATGCATAGGCCTACA
GAGTTGCACGTAAGATTGTAACATTAAATGGGAATCCACTTAAAAAGGCATTAAAACCAC
TTAGGCCTCGTTTGGGTACTCTAGTATTCACCTCAATCCACATGTATTGAGGTGGA
>contig_273
CTTTGTTCCCAAACAGGGCCTTAGCCTGCACAATTGTGTAGCTAGTGATTGTAATCGCTT
GCACTTTTTAGGATGGCATTATTTTCGAAACAACTAGTTTCAACCCTTGCTCACTAACCG
TTTTAGAGAACATGGGCCTAATAGTAACCATACATGTACATCTACTGTATATTGAAAAAA
ATAAGGGTCGTTTTGTGCTGCTCCAACAAAGTGAGCAACAATCAAATACCAATCAAACTG
CGATAGACTGCAAATTATGTGGGTCAACCATGTTATGATCCACATTGCAGTCCCTTTTTC
TGATAAAGTCTAGGACTGAGTCTATACCTGCAATTCATCCTTGATTACAGGGTAAAGTCT
AGGGTGTATTGCATACTTGCATTTCATCCTCGAACCTCGACAATAGAGTTATCTCCCAAA
TCACTAAGCTATTATCATACTACAGCATGTACTCATCATAGTTTGATTCATTCGCTCCTG
TCTAATACACTGAATTATCAATGTGGATAGATTAGGCATGGGTACTGGAAAATAAATGTG
TTGACCTTTCGCTGTTTTTTTTTTATTTTGGGCTATTGTGTTTCCATCCCTGGATGGAAG
TGAAATTGCAACTTTGTGATTTTGGGCCTCCCTTTTGAAAATGAAGAGCAAGTTTGTGCC
TGCTCCGTTAGAAGCACTTGACGATGTGAAATACAAGGGCAAAATCACAATTACAGAACA
ACCAAATTCAAAAGCATGGTCAAAATCACAATTTTCTTTGTTTACAATTGTGATTTTGCC
CCTGCCTTTTAATTTGGCTGTTTTTTAATTGTCATTTGCCCCTATATTTCACACCGTCAA
GTGCCTCTACCAGAACAAGCCCAAACTTGTTCTCCTTTTTCAAAAAGGAGGCTCGAAATC
ACAATTGCACTTCCATCCAGTGACACAAACACAATAGCCTCTTTTTATTTTTATATTCAG
AGAGTGTTTCTAGGATTGTACCCATTTTATTTGTTTTTCATGATTTTTGGATGCGCATTG
TTTGCTCTATACTACGATAACCATGCTGGTATTCCTTTGTGCAAGGTGGAGCCTTTCTTG
GATGTCACCAACATTTATTACTATCTCAAGGGCCATGATAGGCAGAAGAAGCTTCCAAAG
GAGACCAAGAGTTTGGCAACTATTTGTGAGGAGCTGCTTGGTATCCTTTTGTCCAAGGAA
CTCCAGTGTAGTGATTGGTCATGCCGCCCCTTAAGTGAAGGGCAAATACAATATGCTGCG
TCGGATGCCTACTACTTGCTAGACATATTTGATTTGTTCCAAAAAAGGATCACAATGGAA
GGAAAATGTTNNNNNNNNNNNNNNNNNNNNNNNNCATTGCTCATCAGTGGTGATAGAATG
CTCTTCTTCTGGATATGGCATTTGCTCGGGTAGTTGTTTGATGTCCATAGTAACCAAGTA
CAGTGAGAAGATAATATTGACAGAATCTGATGCAAAACCGCGTACCTCAAGACGAAAAGA
AAAACTGAAGATTCCTGCCAATGCCAAACACAAAGATAAAGTGGATTGCAGTAGTGAATG
GCAGGGTCCCCCTCCATGGGATCCTTCCATTGGTGGGGATGGGTACCCGAAGTTCTTGTG
TGATGTGATGATTGAGGGCCTAGCTAAGCACTTGCGATGTGTTGGAATAGATGCTGCAAT
TCCATCTTCAAAGAAACCTGAACCAAGGGATCTATTAAATCAAACATACAAGGAAGGAAG
AATATTATTAACACGGGATGCCAAGCTCTTGAAATATCAATATTTAGCTGGTAACCAGGT
ATACAGAGTGAAAAGCCTGCTCAAACATGATCAACTAGCTGAGGTTTGTGCATATTTTGA
TCTTTTCCATCTTAAATGTGATTTATACAACAGCTTTCACAAGTTAATGCTAAATCTCCC
ATGGCTCAAGTTCATTTTGGTTATATTGTTAACACCATATATTTGGTTACCAAATTGAAG
GAAGGTTTAATTTCCTTGTTGGTTAACCTATGATTATGGAGCATCTAATAAATCATATTT
CTCTCAGTAAATGCTCCACTATCAGCTCAACCCAGGAGAGAACCTTTCAACTGCAGTTAC
ATGGACCAATCCAAAGTTAGACCAAGGAGTTTTGAGTAGTTTCTAGCAAGAATCAATATA
AATGGCAAATTGATGTTTACTTTTAACTACTGTTGTTTATTGATTAAAGCTTAATTTAAT
TCTTTTATTAGCCACCCATGCTTTATAACTAGATAAAAAAAGATGACATGGTATTTCCAC
AACTGTTTCAAGGATTTTTCAAGAAGTTTTGGAACTTATTAATGATGAAGAACTGGGATT
ATATGGT
>contig_274
CTGAACTGTACAAGCTTATCGAGCAAGATCACTGCAAGTCTACAACAATCCACGCCCAAC
ACAGGCGGTGGACACAACCCATCCAATAATCTTTCATGAGTACAGTGTCGGAGTCATCGG
CCAATTTCTTCAAAATTATCATTAATTTATGATGTTCATGTAACTATAGTCATAGGATAA
GGCAGGGCCGGTTTGGTTTCATCACGCGGATGGGAGCACCTTCTTGACGATCTCATCACT
GAGCGAGGCGATCTGGGCGTCGAGCGCCNNNNNNNNNNNNNNNNNNNNNNNNNNNNNNNN
NNNNNNNNNNNNNNNNNNNGTCCAGCTTGGCCTCCAGCTCCGCGGTGGTCTCCTTCTTCA
TCTTGTTAAGCGCCGCCGCGATCTCGGCGCGCGCCGCCTTCATGATGGCCGCCGCCTGGT
CCTCCAGCTGCTTCACCTCCTCGGAGGCGCCCTTGACATCGCCGAGCTCACCGCGGATCT
TGGCGTCCCGCTCATCCATGAACTTGCCTAGCGGCGTGAAGTAGAGCTTGTCCAGCGCCA
CCATGAGCAGCAGGAACTCGGTCGCGATCGCCGGGAGCGTCAGGTTGAAGTCAAACAGTG
CGGCCTTCTCCATCTGCTCCGCCAGCGCCGGGAGCGGCGCGGCTGCCACCGCCGCCGCCG
CCGCCGCCGTTGCCAGCAGCCGCGG
>contig_275
CGACGATCCCCGGGCGCCGTGGTCCGTCGTGACGCTGACGCTGACGCCGCCCGCCTTGGG
ATGCGGCAGCAGCGCCCCGGACACGTCCCCCCAGTAGTCGGGGTTGGCCACGTACCACTC
CATGGTCTTCCTGAGGCCATCCTCCCAGCGCGTCCTCTCGCGCCAGCCGAGCCCCTTGAG
CTTCTCGTCGTCGAGGAAGTACCTCTGGTCGTTGAAGGGCCTGTTGTCGACGAACTGGAT
[truncated: 84,198,439 more chars]
