# Supplementary material for: Teosinte (Zea mays ssp parviglumis) growth and transcriptomic response to weed stress identifies similarities and differences between varieties and with modern maize varieties
Source: PLoS One. 2020 Aug 21;15(8):e0237715. doi: 10.1371/journal.pone.0237715 (PMC7444550; doi:10.1371/journal.pone.0237715)
Supplement: S2 File — Additionally, False Discovery Rate (FDR) values are provided for weedy verses control in both Ames 21789 and Ames 21812. (XLSX) [file pone.0237715.s003.xlsx]

## Sheet: Sheet1
Feature ID	V4_gene	eval_teo.vs.maize.V4	V3_gene	V3_Eval	V3_description	AGI_gene	AGI_Eval	AGI_function	789W - weedy_teo789_2014_207- RPKM	789W - weedy_teo789_2014_105- RPKM	789W - weedy_teo789_2014_208- RPKM	789W - weedy_teo789- RPKM	789C - control_teo789_2014_301- RPKM	789C - control_teo789_2014_406- RPKM	789C - control_teo789_2014_302- RPKM	789C - control_teo789_2014_405- RPKM	812W - weedy_teo812_2014_111- RPKM	812W - weedy_teo812_2014_112- RPKM	812W - weedy_teo812_2014_401- RPKM	812W - weedy_teo812_2014_402 - RPKM	812C - control_teo812_2014_205 - RPKM	812C - control_teo812_2014_206 - RPKM	812C - control_teo812_2014_308 - RPKM	812C - control_teo812_2014_307- RPKM	789W - Means	789C - Means	812W - Means	812C - Means	EDGE test: 789W vs 789C, tagwise dispersions - FDR p-value correction	EDGE test: 812C vs 812W, tagwise dispersions - FDR p-value correction
contig_398	Zm00001d020556	1.91e-49	GRMZM2G114751	0	hypothetical protein LOC100192101	AT4G30420	2.07e-101	nodulin MtN21 /EamA-like transporter family protein	63.6078	77.4573	49.944	44.1081	11.1556	20.7756	22.663	16.2515	250.185	194.797	203.416	52.945	17.9498	34.8821	26.9354	65.3192	58.7793	17.7114	175.336	36.2716	0.0332697	0.0220628
contig_27906	Zm00001d008795	0	GRMZM2G095280	0	hypothetical protein LOC100274322	AT1G05680	6.17e-113	Uridine diphosphate glycosyltransferase 74E2	31.1601	27.3459	49.3318	48.1606	6.87701	1.34906	7.25397	0.890766	75.0082	16.8824	5.34003	10.5686	1.95174	5.00398	1.03838	2.96247	38.9996	4.0927	26.9498	2.73914	1.30407e-07	0.0632582
contig_46592	Zm00001d008795	4.23e-129	GRMZM2G095280	0	hypothetical protein LOC100274322	AT1G05680	6.17e-113	Uridine diphosphate glycosyltransferase 74E2	19.9544	27.8131	37.574	43.6475	5.11912	1.87629	4.81574	0.65386	62.6299	14.0144	3.52783	8.00026	1.5629	3.25926	0.914657	1.87805	32.2472	3.11625	22.0431	1.90372	1.30407e-07	0.0800036
contig_44506	Zm00001d000294	0	GRMZM2G450498	0	O-succinylhomoserine sulfhydrylase	AT1G64660	1.82e-178	methionine gamma-lyase	4.95314	43.8523	85.4035	8.02015	2.6904	1.47915	3.86258	0.883652	39.0648	30.7769	4.07236	16.8184	1.18809	5.90787	2.57521	5.14292	35.5573	2.22894	22.6831	3.70352	0.0150308	0.0800036
contig_107348	Zm00001d008795	0	GRMZM2G095280	0	hypothetical protein LOC100274322	AT1G05680	6.17e-113	Uridine diphosphate glycosyltransferase 74E2	13.3769	20.3219	34.0734	31.0859	2.37955	1.3567	3.63988	3.78233	49.1963	14.5971	3.27972	7.51273	3.02704	2.11621	1.13377	1.83786	24.7145	2.78962	18.6465	2.02872	0.000206069	0.0861321
contig_27907	Zm00001d004366	0	GRMZM2G334336	0	NA	AT2G43820	3.41e-106	UDP-glucosyltransferase 74F2	19.8914	19.3602	43.1888	54.0266	5.69546	0.712817	4.74277	0.85168	66.3381	12.1696	1.91464	7.34183	2.16297	2.62805	1.0921	1.60936	34.1168	3.00068	21.941	1.87312	1.10683e-05	0.170427
contig_17132	Zm00001d009084	0	GRMZM2G148904	0	embryonic abundant protein-like	AT2G41380	6.96e-94	S-adenosyl-L-methionine-dependent methyltransferases superfamily protein	39.7952	70.0447	114.519	16.3556	9.19859	6.50393	20.0462	7.06623	46.5913	24.5873	16.8146	19.3901	3.58517	12.4846	4.61594	11.2162	60.1787	10.7037	26.8458	7.97547	0.0345735	0.195775
contig_25085	Zm00001d006069	0	GRMZM2G013781	0	Putative uncharacterized protein	AT4G13010	8.48e-116	Oxidoreductase, zinc-binding dehydrogenase family protein	41.4698	35.8759	91.5162	39.425	11.1388	13.8811	19.2037	6.39144	99.7145	62.2398	22.2022	54.4882	27.5461	17.5817	23.5153	15.9224	52.0717	12.6538	59.6612	21.1414	0.0224703	0.297083
contig_18563	Zm00001d008223	0	GRMZM2G304121	0	eukaryotic translation initiation factor 6	AT3G55620	5.04e-133	Translation initiation factor IF6	23.6793	9.58363	41.4556	20.0015	10.1669	1.56081	4.95378	0.217568	29.9427	11.0265	3.0447	8.89361	2.29144	4.14432	0.608692	3.13276	23.68	4.22476	13.2269	2.54431	0.0327877	0.351292
contig_39330	Zm00001d048416	0	GRMZM5G891656	0	hypothetical protein LOC100191582	AT4G38540	4.44e-112	FAD/NAD(P)-binding oxidoreductase family protein	23.7287	14.2438	16.0677	16.7462	7.63729	1.53004	4.64975	2.71445	29.3881	22.9429	11.5399	12.3199	6.691	5.55719	4.40738	9.01295	17.6966	4.13288	19.0477	6.41713	0.034298	0.351292
contig_1122	Zm00001d009858	0	GRMZM2G139874	0	hypothetical protein LOC100272801	AT2G30490	0	cinnamate-4-hydroxylase	282.871	528.588	672.126	468.448	222.775	185.064	161.523	140.171	691.971	514.609	361.277	354.272	294.599	239.472	245.603	262.09	488.008	177.383	480.532	260.441	0.0224703	0.369491
contig_18614	Zm00001d050218	4.22e-58	AC217947.4_FG002	0	hypothetical protein LOC100216882	AT4G30210	0	P450 reductase 2	46.2159	121.976	115.525	137.113	39.3173	35.4893	25.5289	20.8374	133.807	64.2613	67.5364	65.5312	43.2675	49.7451	38.1658	34.8087	105.207	30.2932	82.7841	41.4968	0.0160598	0.514382
contig_12766	Zm00001d053554	0	GRMZM2G117706	0	hypothetical protein LOC100191769	AT5G05340	2.19e-133	Peroxidase superfamily protein	101.025	122.587	204.212	107.501	52.7399	35.2104	57.9411	19.0179	222.493	188.535	50.4633	153.229	56.2898	70.9155	31.3383	77.0378	133.831	41.2273	153.68	58.8953	0.010805	0.550222
contig_3111	Zm00001d011644	0	GRMZM2G014089	0	NA	AT1G02520	0	P-glycoprotein 11	20.6667	21.3528	41.7813	13.3441	4.75977	2.39176	9.3429	3.43204	15.8124	11.3493	5.34352	6.5879	2.35557	4.10579	1.75577	3.05958	24.2862	4.98162	9.77327	2.81918	0.0332697	0.571153
contig_11431	Zm00001d007687	6.52e-42	GRMZM2G152258	0	hypothetical protein LOC100273624	AT5G06060	6.45e-76	NAD(P)-binding Rossmann-fold superfamily protein	92.6046	38.7342	74.0405	126.042	29.179	23.6413	9.16166	11.6387	140.401	64.9335	47.0965	67.6386	27.6633	19.3693	35.8546	47.6827	82.8552	18.4052	80.0174	32.6425	0.011797	0.593766
contig_7408	Zm00001d002707	0	GRMZM2G120016	0	hypothetical protein LOC100273251	AT4G01070	5.63e-49	UDP-Glycosyltransferase superfamily protein	25.2427	10.9092	36.8554	14.4773	2.61293	2.45173	4.6044	1.94908	32.0382	8.82244	1.58461	7.33552	2.87188	3.38426	1.71806	2.30065	21.8712	2.90454	12.4452	2.56871	0.00433437	0.710307
contig_35540	Zm00001d003355	4.24e-132	GRMZM2G119967	5.37e-141	NA	AT3G07600	6.56e-11	Heavy metal transport/detoxification superfamily protein	33.4866	64.2427	72.954	109.946	15.5791	10.5883	25.6234	13.1254	37.0635	50.3706	16.4244	37.0559	24.9474	15.3148	6.19394	12.6701	70.1572	16.2291	35.2286	14.7815	0.0058407	0.813386
contig_3742	Zm00001d017449	1e-114	GRMZM2G171444	0	ribosomal protein L19	AT5G47190	4.17e-47	Ribosomal protein L19 family protein	0	0.44973	0	0.449876	34.8367	10.6558	96.8845	16.9023	45.8253	13.9512	76.3407	178.463	70.2425	154.097	62.1548	104.064	0.224901	39.8198	78.6451	97.6395	5.7021e-08	1
contig_123454	NA	NA	NA	NA	NA	NA	NA	NA	7.982	38.8522	12.6499	139.831	0	0	0	0	0.0856504	0	0.018293	0	0	0.212462	0	0.0246021	49.8287	0	0.0259859	0.059266	1.41952e-06	1
contig_7597	Zm00001d031899	1.94e-108	GRMZM2G129513	9.36e-170	Malate dehydrogenase [NADP], chloroplastic Precursor (EC 1.1.1.82)(NADP-MDH)	AT5G58330	0	lactate/malate dehydrogenase family protein	173.766	0.419573	61.7834	210.379	0.52609	0.771303	0.675978	0.89596	0.188614	589.706	172.092	306.45	0.481856	487.691	0.250664	0.568861	111.587	0.717333	267.109	122.248	0.000190407	1
contig_25444	Zm00001d039575	0	GRMZM2G144668	0	1-aminocyclopropane-1-carboxylate oxidase	AT1G03400	1.65e-78	2-oxoglutarate (2OG) and Fe(II)-dependent oxygenase superfamily protein	64.4478	77.3191	76.1214	49.0256	25.1416	16.4476	22.3669	11.8473	61.5164	38.9851	13.5642	36.5453	28.8076	28.1334	11.7405	27.41	66.7285	18.9509	37.6527	24.0229	0.000492197	1
contig_6223	Zm00001d025875	1.34e-119	GRMZM2G096090	0	NA	AT5G45540	2.89e-20	Protein of unknown function (DUF594)	15.7767	46.8984	49.0566	71.8651	11.5303	5.07138	8.25427	4.22189	16.3287	15.9584	14.038	15.5079	20.2415	15.3814	2.19752	8.104	45.8992	7.26946	15.4583	11.4811	0.000543037	1
contig_56748	Zm00001d042095	0	GRMZM2G127789	0	LOC542633	AT3G09270	6.33e-52	glutathione S-transferase TAU 8	39.6857	72.9178	68.1502	81.8338	18.7779	10.8208	26.6532	7.18264	76.0351	42.2441	19.5149	32.8704	9.65722	23.3084	19.8797	18.1019	65.6469	15.8586	42.6661	17.7368	0.000729488	1
contig_12301	Zm00001d043411	0	GRMZM2G022679	0	NA	AT1G78440	2.43e-110	Arabidopsis thaliana gibberellin 2-oxidase 1	26.861	31.824	42.5172	22.8035	5.03102	8.48567	6.74227	3.59405	70.7762	28.2778	21.7845	30.4382	37.0272	11.4034	19.2193	15.7218	31.0014	5.96325	37.8192	20.8429	0.00139063	1
contig_16631	Zm00001d017425	0	GRMZM2G135385	0	Cytochrome b5	AT5G53560	3.11e-39	cytochrome B5 isoform E	20.1626	41.3065	42.2302	22.693	6.97919	5.11611	7.18085	5.02025	33.977	33.9395	5.37926	8.4544	21.9528	21.9838	4.13481	24.9804	31.5981	6.0741	20.4376	18.2629	0.00165993	1
contig_120728	Zm00001d027948	1.21e-88	GRMZM2G114918	0	hypothetical protein LOC100383097	AT5G48930	1.14e-37	hydroxycinnamoyl-CoA shikimate/quinate hydroxycinnamoyl transferase	6.03038	14.6214	32.0855	23.829	0.549312	1.40936	3.17617	1.12261	14.7705	19.0485	1.32495	2.65347	0.503125	2.7979	4.12222	4.9639	19.1416	1.56436	9.44935	3.09679	0.00227805	1
contig_60888	Zm00001d042098	0	GRMZM2G052625	0	NA	AT3G09270	1.8e-60	glutathione S-transferase TAU 8	72.2377	155.133	138.386	148.927	38.5906	25.2072	54.6113	12.0613	115.592	74.7604	39.5948	57.5229	14.2173	50.1989	34.8996	32.8696	128.671	32.6176	71.8676	33.0463	0.00227805	1
contig_7725	Zm00001d032828	0	GRMZM2G060742	0	citrate transporter family protein	AT1G02260	0	Divalent ion symporter	154.334	217.283	262.982	241.093	97.1601	86.7203	73.9845	58.1514	281.451	215.193	114.755	99.5883	158.23	122.134	75.3713	94.0368	218.923	79.0041	177.747	112.443	0.00286349	1
contig_32146	Zm00001d044906	6e-168	GRMZM2G000236	0	12-oxo-phytodienoic acid reductase2	AT1G76680	1.59e-173	12-oxophytodienoate reductase 1	73.419	52.2411	157.116	59.3891	15.084	10.6478	28.7134	3.52032	57.8846	42.8243	13.0901	10.3713	28.3136	26.4229	11.3129	25.9756	85.5414	14.4914	31.0426	23.0063	0.0039592	1
contig_18545	Zm00001d002434	0	GRMZM2G074743	0	alternative oxidase AOX3 precursor	AT3G22370	4.83e-130	alternative oxidase 1A	28.3125	33.1151	41.4881	13.6986	4.1626	4.57711	8.59591	3.40279	39.3988	18.8031	4.51812	9.04842	4.3845	3.93753	6.24752	10.706	29.1536	5.1846	17.9421	6.31889	0.00433437	1
contig_25951	Zm00001d039575	5.13e-97	GRMZM2G144668	0	1-aminocyclopropane-1-carboxylate oxidase	AT1G03400	1.65e-78	2-oxoglutarate (2OG) and Fe(II)-dependent oxygenase superfamily protein	20.8287	26.8074	36.6317	24.3462	12.0889	4.97125	1.94841	3.61546	29.176	15.3369	4.8767	14.578	17.0138	17.1636	7.58628	9.97459	27.1535	5.656	15.9919	12.9346	0.00433437	1
contig_17157	Zm00001d018220	5.09e-133	GRMZM2G032856	0	glutathione transferase24	AT3G09270	5.46e-62	glutathione S-transferase TAU 8	240.04	649.775	559.494	575.705	150.374	95.645	212.809	47.8301	581.522	302.72	111.577	193.018	77.4604	191.358	114.906	110.658	506.254	126.664	297.209	123.596	0.00548538	1
contig_18068	Zm00001d031221	0	GRMZM5G893912	0	hypothetical protein LOC100383595	AT5G40010	1.59e-173	AAA-ATPase 1	20.1725	56.4766	81.3034	35.2324	16.462	2.90084	9.98046	5.378	24.2605	59.2955	8.83581	11.7391	6.81403	10.6538	2.3757	15.6609	48.2962	8.68033	26.0327	8.87612	0.00591322	1
contig_3922	Zm00001d047757	0	GRMZM2G054300	0	APx1 - Cytosolic Ascorbate Peroxidase	AT1G07890	1.8e-155	ascorbate peroxidase 1	3.91912	2.11302	18.7073	15.5386	57.5718	41.7132	39.7475	37.5607	97.35	90.3504	95.0105	79.2176	175.858	74.7515	47.2196	24.1576	10.0695	44.1483	90.4821	80.4966	0.00591322	1
contig_7233	Zm00001d050218	0	AC217947.4_FG002	0	hypothetical protein LOC100216882	AT4G30210	0	P450 reductase 2	79.1145	173.991	168.06	204.011	67.09	49.4299	35.7083	32.0525	191.815	85.5015	102.458	81.9385	73.664	70.3047	61.4683	50.7979	156.294	46.0702	115.428	64.0587	0.00591322	1
contig_39925	Zm00001d050864	1.87e-88	AC214635.3_FG006	6.52e-134	Putative uncharacterized protein	NA	NA	NA	13.155	12.2527	36.0274	3.78843	1.86222	0.546041	0.615286	1.04658	15.8231	5.77788	1.02667	5.71479	2.89959	3.79406	0.798555	3.8834	16.3059	1.01753	7.08562	2.8439	0.00595134	1
contig_99582	NA	NA	NA	NA	NA	NA	NA	NA	16.7609	31.5065	18.2742	25.2811	0.339828	7.14121	0.935676	4.91935	45.3228	19.5371	31.1475	27.7455	22.2029	31.6508	28.9021	23.3072	22.9557	3.33402	30.9382	26.5158	0.00947984	1
contig_26018	Zm00001d049381	4.3e-109	GRMZM2G174719	0	LOC100285882	NA	NA	NA	28.1953	54.29	135.521	47.2127	15.9537	12.0109	12.4656	9.69307	106.201	47.2171	57.9436	40.799	60.0287	34.198	53.4665	51.7521	66.3049	12.5308	63.0402	49.8613	0.011797	1
contig_2879	Zm00001d034501	0	GRMZM2G137321	0	NA	AT3G28580	9.98e-148	P-loop containing nucleoside triphosphate hydrolases superfamily protein	64.3062	63.023	129.036	87.057	40.4384	19.4396	28.4417	19.657	58.6113	56.837	14.0274	21.9417	27.2979	28.4634	12.2238	29.8361	85.8556	26.9942	37.8543	24.4553	0.011797	1
contig_2883	Zm00001d009028	5.74e-179	GRMZM2G070605	0	Triose phosphate/phosphate translocator, chloroplastic Precursor (cTPT)	AT5G46110	1.56e-172	Glucose-6-phosphate/phosphate translocator-related	233.985	336.578	239.615	445.467	691.27	613.882	838.755	534.266	365.848	485.775	630.277	781.251	811.508	555.405	577.771	566.125	313.911	669.543	565.788	627.702	0.011797	1
contig_793	Zm00001d039914	4.33e-79	GRMZM2G161154	0	metallothionein-like protein type 2	NA	NA	NA	32.9632	32.7803	9.08807	32.9242	66.8329	187.639	79.0043	189.397	76.1959	121.774	18.116	7.59621	883.107	302.642	1.7514	392.097	26.9389	130.718	55.9206	394.899	0.011797	1
contig_13337	Zm00001d032828	8.02e-167	GRMZM2G060742	0	citrate transporter family protein	AT1G02260	0	Divalent ion symporter	130.186	156.663	168.14	197.567	93.2048	62.6304	59.6809	26.5785	246.15	166.483	101.203	74.9355	89.3386	108.301	65.3225	75.6705	163.139	60.5237	147.193	84.6581	0.0130751	1
contig_10749	Zm00001d044106	0	GRMZM5G888620	0	NA	AT2G15480	1.77e-100	UDP-glucosyl transferase 73B5	38.4135	52.5693	61.6286	41.1135	12.1875	15.7887	12.2367	14.9497	49.8346	45.2062	20.6355	31.2572	19.8717	11.5438	23.6908	20.8387	48.4312	13.7907	36.7334	18.9863	0.0149599	1
contig_28495	Zm00001d021093	0	NA	NA	NA	NA	NA	NA	22.7618	17.7838	47.9135	51.9008	11.3823	8.55962	2.48557	4.21116	8.65409	11.1033	15.891	13.439	17.4354	16.0646	10.5894	7.09359	35.09	6.65966	12.2719	12.7958	0.015025	1
contig_47687	Zm00001d049381	2.81e-110	GRMZM2G174719	0	LOC100285882	NA	NA	NA	17.4652	17.5395	39.657	24.2933	7.26808	3.6744	7.86669	2.9451	32.8864	14.1799	20.726	14.6702	23.1846	19.1481	21.3153	19.1635	24.7387	5.43857	20.6156	20.7029	0.015025	1
contig_5137	Zm00001d003552	2.81e-41	GRMZM2G028640	0	enzyme of the cupin superfamily (LOC100284006), mRNA	AT4G10300	3.31e-52	RmlC-like cupins superfamily protein	0	5.19544	0.134218	1.03942	13.2459	39.6358	17.9366	4.10492	0.233555	1.18895	4.93832	9.99573	0	0.158004	2.7935	0.201258	1.59227	18.7308	4.08914	0.788191	0.015025	1
contig_3578	Zm00001d050218	0	AC217947.4_FG002	0	hypothetical protein LOC100216882	AT4G30210	0	P450 reductase 2	74.5956	221.203	215.615	219.32	59.0604	62.3392	42.52	38.6462	221.81	98.8827	100.28	93.4242	70.5002	78.2877	65.3916	64.6472	182.683	50.6414	128.599	69.7067	0.0150308	1
contig_1033	Zm00001d025437	0	GRMZM2G136508	0	amino acid permease	AT2G01170	1.58e-129	bidirectional amino acid transporter 1	6.95144	14.9805	37.5167	24.1781	2.52553	1.38851	4.51992	2.98927	21.3234	12.9446	5.74352	5.33435	4.12517	7.87135	4.36206	11.8012	20.9067	2.85581	11.3365	7.03994	0.015441	1
contig_8247	Zm00001d034594	4.08e-17	GRMZM2G087753	0	NA	NA	NA	NA	0.119128	0	2.39115	2.61339	1.62229	33.2983	14.225	59.0401	4.69774	4.89681	24.51	14.1129	3.54327	6.44703	7.8486	0.636133	1.28091	27.0464	12.0543	4.61876	0.0155396	1
contig_20712	Zm00001d048020	4.97e-90	GRMZM2G067402	1.14e-170	Non-symbiotic hemoglobin (Hbt)(ZEAmp GLB1)	AT2G16060	1.31e-79	hemoglobin 1	16.4264	12.3875	17.6951	17.6761	4.11149	3.2372	0.419277	3.73445	16.7059	13.4793	0.944475	7.5289	8.5079	2.32686	2.39432	3.10497	16.0463	2.8756	9.66465	4.08351	0.0170404	1
contig_33257	Zm00001d003429	1.29e-70	GRMZM2G337113	0	Glyceraldehyde-3-phosphate dehydrogenase A, chloroplastic Precursor (EC 1.2.1.13)(NADP-dependent glyceraldehydephosphate dehydrogenase subunit A)	AT1G12900	0	glyceraldehyde 3-phosphate dehydrogenase A subunit 2	56.4627	117.829	91.7069	108.97	176.105	273.498	314.852	166.377	43.3094	191.81	121.938	209.086	4.59101	29.9076	199.66	140.61	93.7422	232.708	141.536	93.692	0.0170404	1
contig_22159	Zm00001d049541	7.16e-81	AC196475.3_FG004	0	Caffeic acid 3-O-methyltransferase (EC 2.1.1.68)(S-adenosysl-L-methionine:caffeic acid 3-O-methyltransferase)(CAOMT)(COMT)	AT5G54160	1.1e-143	O-methyltransferase 1	53.1267	80.8673	122.828	113.015	35.1341	27.1974	36.6829	23.5512	42.9282	55.6593	23.2441	53.5107	34.497	35.1773	28.5253	32.8238	92.4593	30.6414	43.8356	32.7559	0.0176517	1
contig_18513	Zm00001d044906	0	GRMZM2G000236	0	12-oxo-phytodienoic acid reductase2	AT1G76680	1.59e-173	12-oxophytodienoate reductase 1	51.3227	38.493	110.986	36.7157	17.5436	5.6894	19.9895	1.40439	33.0429	35.4866	11.1987	8.4079	18.8824	24.5896	7.80041	15.2858	59.3793	11.1567	22.034	16.6396	0.0181809	1
contig_23405	Zm00001d039514	4.81e-118	GRMZM2G141665	0	hypothetical protein LOC100272718	AT3G21360	5.87e-167	2-oxoglutarate (2OG) and Fe(II)-dependent oxygenase superfamily protein	1.85225	18.8596	1.34922	11.1743	0	0	0	0.247834	1.04346	0	0	0	0	0	0.693369	0.112396	8.30886	0.0619586	0.260865	0.201441	0.0210433	1
contig_39129	Zm00001d043411	3.58e-99	GRMZM2G022679	0	NA	AT1G78440	2.43e-110	Arabidopsis thaliana gibberellin 2-oxidase 1	20.6122	14.7604	24.6268	17.5336	5.65509	6.21822	4.24653	0.919317	29.859	19.7041	8.85726	1.46081	9.41746	6.73341	18.0039	7.14723	19.3832	4.25979	14.9703	10.3255	0.0224703	1
contig_45264	Zm00001d027900	1.29e-113	GRMZM5G838098	0	pnFL-2	AT1G19180	5.68e-15	jasmonate-zim-domain protein 1	11.2917	55.0966	60.6678	29.6654	6.79515	7.19506	8.86974	5.91484	49.536	20.8995	14.0486	12.4432	4.37971	6.77567	8.45388	14.6952	39.1804	7.1937	24.2318	8.57611	0.0224703	1
contig_19919	Zm00001d024839	0	GRMZM2G132093	0	Glutathione S-transferase 4 (EC 2.5.1.18)(GST-IV)(GST-27)(GST class-phi member 4)	AT3G62760	1.33e-52	Glutathione S-transferase family protein	12.5231	36.0619	91.0915	54.1103	11.4438	7.67277	0.153703	5.419	0.300207	14.9005	4.0394	6.82072	0	3.04644	8.37835	31.1079	48.4467	6.17231	6.51521	10.6332	0.0230592	1
contig_49665	Zm00001d027946	0	GRMZM2G061806	0	NA	AT5G48930	1.24e-31	hydroxycinnamoyl-CoA shikimate/quinate hydroxycinnamoyl transferase	1.93382	8.85479	17.9632	18.8808	0.467484	0.685381	1.54459	0.756344	10.4752	11.2339	0.429554	1.72686	0.428177	2.15434	2.00466	2.41913	11.9081	0.86345	5.96638	1.75158	0.0230592	1
contig_10195	Zm00001d048021	0	GRMZM2G067225	0	allene oxide synthase	AT5G42650	4.43e-175	allene oxide synthase	15.3146	70.0025	162.28	69.7746	16.5872	14.5236	15.362	5.47859	51.4944	43.3462	9.2372	20.4003	10.4736	26.4858	23.3505	36.8227	79.343	12.9879	31.1195	24.2832	0.0241367	1
contig_12639	Zm00001d006211	0	GRMZM2G379563	0	senescence-inducible chloroplast stay-green protein 1	AT4G22920	3.35e-87	non-yellowing 1	3.58044	28.2509	45.1637	18.5353	4.16741	0.916479	5.20175	1.20655	23.308	4.56359	0.382928	1.97361	0.636168	3.63884	3.47485	3.34748	23.8826	2.87305	7.55703	2.77433	0.0243637	1
contig_17441	Zm00001d032828	0	GRMZM2G060742	0	citrate transporter family protein	AT1G02260	0	Divalent ion symporter	96.5546	164.726	192.749	157.441	52.295	61.6694	48.9825	48.7549	186.451	143.921	79.3902	65.9774	107.155	80.1145	43.4813	75.9915	152.868	52.9254	118.935	76.6856	0.0243637	1
contig_39924	Zm00001d050864	1.21e-70	AC214635.3_FG006	6.52e-134	Putative uncharacterized protein	NA	NA	NA	29.6414	23.7733	25.663	7.85623	7.0973	2.08108	3.90831	3.17286	47.7099	14.8964	4.64653	1.41168	6.01301	4.13141	3.17027	4.68681	21.7335	4.06489	17.1661	4.50038	0.0243637	1
contig_10083	Zm00001d002451	0	GRMZM2G149556	0	seed specific protein Bn15D1B	AT3G03150	9.59e-18	unknown protein; FUNCTIONS IN: molecular_function unknown; INVOLVED IN: biological_process unknown; LOCATED IN: mitochondrion; EXPRESSED IN: 22 plant structures; EXPRESSED DURING: 13 growth stages; BEST Arabidopsis thaliana protein match is: unknown protein (TAIR:AT5G17165.1); Has 39 Blast hits to 39 proteins in 11 species: Archae - 0; Bacteria - 0; Metazoa - 0; Fungi - 0; Plants - 39; Viruses - …	525.645	872.154	518.678	585.194	372.112	154.034	314.449	135.774	452.375	340.503	218.111	229.753	158.844	326.894	99.6598	255.33	625.418	244.092	310.185	210.182	0.0245614	1
contig_70904	Zm00001d037073	0	GRMZM2G127251	0	hypothetical protein LOC100274269	AT5G48930	3.64e-84	hydroxycinnamoyl-CoA shikimate/quinate hydroxycinnamoyl transferase	4.88294	23.6834	22.3071	13.4325	3.78895	1.18044	3.85999	1.2583	11.5126	5.1	1.50141	2.20709	2.16898	4.7558	0.812389	20.8947	16.0765	2.52192	5.08027	7.15796	0.0245614	1
contig_1350	Zm00001d019117	6.86e-96	GRMZM2G088469	0	hypothetical protein LOC100277646	AT5G18130	5.36e-13	unknown protein; BEST Arabidopsis thaliana protein match is: unknown protein (TAIR:AT3G03870.2); Has 1807 Blast hits to 1807 proteins in 277 species: Archae - 0; Bacteria - 0; Metazoa - 736; Fungi - 347; Plants - 385; Viruses - 0; Other Eukaryotes - 339 (source: NCBI BLink).	109.371	219.811	174.562	166.068	85.928	47.6622	81.0723	52.6825	138.631	48.8781	37.7015	30.4391	130.385	67.9433	27.8404	68.7563	167.453	66.8363	63.9125	73.7312	0.026376	1
contig_20052	Zm00001d032363	0	GRMZM2G101116	0	hypothetical protein LOC100217274	AT2G43120	4.07e-92	RmlC-like cupins superfamily protein	31.7336	17.9306	56.2723	69.0884	14.9558	11.6336	7.04896	6.20635	32.3824	16.0319	15.3476	12.582	13.8179	19.2937	7.56157	14.0733	43.7562	9.96117	19.086	13.6866	0.0268354	1
contig_5775	Zm00001d009417	0	GRMZM2G088060	0	60S ribosomal protein L28	AT2G19730	3.67e-68	Ribosomal L28e protein family	111.437	143.609	253.416	125.552	69.6776	61.5274	39.4511	28.539	216.066	117.479	66.5637	71.5899	84.4036	69.4877	40.3898	75.6681	158.504	49.7988	117.925	67.4873	0.0283546	1
contig_9805	Zm00001d031222	0	GRMZM2G310947	0	cell Division Protein AAA ATPase family	AT5G40010	3.05e-160	AAA-ATPase 1	22.4954	36.2788	48.1081	28.7148	18.1848	5.46888	11.3175	2.58386	18.903	22.9771	6.77271	7.56223	6.99739	10.1001	5.02434	14.095	33.8992	9.38875	14.0538	9.05421	0.0284147	1
contig_6452	Zm00001d039653	4.74e-128	GRMZM5G830695	0	acyl-protein thioesterase 2	AT5G20060	1.31e-130	alpha/beta-Hydrolases superfamily protein	35.8873	33.8023	27.2842	62.257	3.88062	3.02249	3.07188	14.6222	33.1299	10.1812	2.84146	27.7047	43.3184	3.70609	27.9081	20.7932	39.8077	6.1493	18.4643	23.9315	0.0284581	1
contig_14235	Zm00001d044211	5.94e-168	GRMZM2G025854	1.13e-164	NA	AT5G51820	0	phosphoglucomutase	32.6575	19.6757	21.2614	8.3227	97.9311	61.5922	80.8406	29.2909	13.5454	14.4086	39.8975	35.8921	16.6998	25.5764	57.0946	30.8358	20.4793	67.4137	25.9359	32.5517	0.0289442	1
contig_30084	Zm00001d011644	0	GRMZM2G014089	0	NA	AT1G02520	0	P-glycoprotein 11	26.5181	24.8362	44.3042	13.8348	5.21058	3.53316	11.7822	3.32771	13.065	15.6616	6.53087	7.40291	4.02677	5.42647	4.39897	5.16133	27.3733	5.96342	10.6651	4.75338	0.0298161	1
contig_33692	Zm00001d033981	1.31e-88	GRMZM2G149952	0	Putative uncharacterized protein	AT4G14680	0	Pseudouridine synthase/archaeosine transglycosylase-like family protein	12.7599	3.69009	5.402	1.84564	0	0	0.141551	0	0.276473	0.234572	0	0.146081	0	0.187039	0	0.11912	5.92442	0.0353877	0.164281	0.0765399	0.0298161	1
contig_69	Zm00001d020556	0	GRMZM2G114751	0	hypothetical protein LOC100192101	AT4G30420	2.07e-101	nodulin MtN21 /EamA-like transporter family protein	323.994	399.043	337.373	391.514	98.6101	145.22	193.391	107.979	654.202	433.193	339.48	393.856	134.843	295.956	253.968	490.545	362.981	136.3	455.183	293.828	0.0313559	1
contig_8777	Zm00001d022032	0	GRMZM2G119705	0	hypothetical protein LOC100192066	NA	NA	NA	16.3114	73.0587	131.064	55.5007	15.3828	13.4709	18.1846	5.15328	241.342	55.6884	15.2985	28.922	0.801494	24.8662	15.2732	58.4163	68.9837	13.0479	85.3126	24.8393	0.0313559	1
contig_18913	Zm00001d021609	3.08e-84	GRMZM2G044044	0	hypothetical protein LOC100272356	AT5G55040	1.81e-46	DNA-binding bromodomain-containing protein	8.28444	12.5298	0.924837	6.44598	0	0	0	0.458678	1.28745	1.6385	1.4436	0.340129	0	2.83071	1.49713	2.77355	7.04626	0.11467	1.17742	1.77535	0.0327877	1
contig_123564	NA	NA	NA	NA	NA	NA	NA	NA	1.79126	9.21804	1.5679	13.556	0	0	0	0	0.130809	0	0.155654	0.0691163	0	0.0632108	0	0.0161029	6.53331	0	0.088895	0.0198284	0.0331536	1
contig_57773	Zm00001d006211	2.25e-131	GRMZM2G379563	0	senescence-inducible chloroplast stay-green protein 1	AT4G22920	3.35e-87	non-yellowing 1	2.26062	25.6382	30.5917	15.8696	2.6049	1.38875	3.78175	0.72594	15.2822	6.48305	0.815983	2.55699	0.867593	2.24005	2.36947	1.97534	18.59	2.12534	6.28455	1.86311	0.0345735	1
contig_47300	Zm00001d045092	0	GRMZM2G127251	0	hypothetical protein LOC100274269	AT5G48930	2.16e-81	hydroxycinnamoyl-CoA shikimate/quinate hydroxycinnamoyl transferase	3.99938	22.315	34.034	23.5159	5.68579	1.53557	4.61414	1.01928	22.3159	7.00915	3.09343	3.17453	2.19272	7.98406	2.28133	22.8356	20.9661	3.21369	8.89825	8.82342	0.0358331	1
contig_57615	Zm00001d027946	0	GRMZM2G061806	0	NA	AT5G48930	1.24e-31	hydroxycinnamoyl-CoA shikimate/quinate hydroxycinnamoyl transferase	2.25458	6.64263	19.6608	16.2962	1.05526	0.368361	1.32824	0.872906	9.07994	11.785	0.657968	1.88477	0.736403	2.30354	1.2929	1.86294	11.2136	0.90619	5.85193	1.54894	0.0358331	1
contig_4966	Zm00001d003470	4.49e-134	GRMZM2G031028	0	plastid-lipid-associated protein 2 (LOC100284078), mRNA	AT4G22240	1.36e-108	Plastid-lipid associated protein PAP / fibrillin family protein	6.89037	1.67899	12.3928	9.47738	0	1.17581	0.220819	0.409753	41.1889	37.3251	67.7049	79.7602	4.59101	24.6555	44.4219	129.987	7.60989	0.451595	56.4948	50.9138	0.03842	1
contig_67802	Zm00001d021736	0	GRMZM2G339645	0	CSLF3 - cellulose synthase-like family F; beta1,3;1,4 glucan synthase	AT3G03050	2.12e-141	cellulose synthase-like D3	0.935175	39.084	11.6258	2.2274	0.293891	0.143625	0.755246	0.100102	5.58439	0.536383	0.270045	2.39392	0.179453	0.071282	0.140029	0.226989	13.4681	0.323216	2.19618	0.154438	0.03842	1
contig_6978	Zm00001d015459	0	GRMZM2G075333	0	LOC542166	AT3G21240	0	4-coumarate:CoA ligase 2	33.1376	75.1023	119.734	102.278	27.1501	18.5814	33.1229	17.2223	69.0478	67.2104	29.4806	40.4621	26.5178	33.8787	20.3965	27.0391	82.5631	24.0192	51.5502	26.958	0.03842	1
contig_12506	Zm00001d012510	3.63e-76	GRMZM2G010468	0	NA	AT2G30490	1.49e-156	cinnamate-4-hydroxylase	7.0598	12.8775	61.6594	25.96	4.9303	2.1685	5.15849	2.51897	6.00988	9.89817	11.892	5.41697	1.50525	7.29453	4.8157	4.41722	26.8892	3.69406	8.30424	4.50817	0.0420301	1
contig_19077	Zm00001d044908	0	GRMZM2G106303	0	12-oxo-phytodienoic acid reductase1	AT1G76680	4.92e-175	12-oxophytodienoate reductase 1	37.1638	18.6011	59.7963	36.4797	7.07299	6.08472	18.3802	2.1503	32.6931	19.1501	4.87433	6.64391	16.3296	9.35741	7.26926	9.91443	38.0102	8.42204	15.8404	10.7177	0.0462667	1
contig_24939	Zm00001d031875	1.33e-141	GRMZM2G112377	0	inorganic phosphate transporter 3	AT3G54700	0	phosphate transporter 1;7	5.77529	26.2357	24.2343	14.1315	4.77009	3.58201	3.26744	0.832186	31.6591	18.2612	1.4432	13.8847	11.8283	4.57143	1.66301	5.01412	17.5942	3.11293	16.3121	5.76921	0.04663	1
contig_21468	Zm00001d053589	4.07e-19	GRMZM2G038195	0	hypothetical protein LOC100273101	AT1G10430	0	protein phosphatase 2A-2	0.242277	1.06265	9.09853	0.151857	27.1562	10.6046	26.4145	6.74276	0	2.77923	0.174903	3.75003	0	0	1.4511	4.35167	2.63883	17.7295	1.67604	1.45069	0.0470616	1
contig_8161	Zm00001d012510	0	GRMZM2G010468	0	NA	AT2G30490	1.49e-156	cinnamate-4-hydroxylase	7.99237	31.1276	78.2736	39.9387	5.64724	2.45495	10.5588	5.77053	11.1238	14.6513	13.3044	11.4378	1.11267	10.0817	7.20393	9.17475	39.3331	6.10789	12.6293	6.89327	0.0483097	1
contig_30310	Zm00001d012322	0	GRMZM2G087875	0	hypothetical protein LOC100279536	AT4G37370	2.17e-122	cytochrome P450, family 81, subfamily D, polypeptide 8	16.3012	4.1414	8.72367	4.97925	0.632453	0.292813	0.586571	1.15647	13.3542	5.25509	0.802888	1.24852	1.89027	1.30793	0.475804	1.11065	8.53639	0.667076	5.16518	1.19616	0.048909	1
contig_8160	Zm00001d016664	0	GRMZM2G172230	0	hypothetical protein LOC100383653	AT5G51070	0	Clp ATPase	46.7879	59.5395	130.251	44.8467	22.8888	6.85855	31.0147	5.15677	92.2636	30.8265	11.4423	15.0554	21.1143	17.4741	11.9397	15.0756	70.3563	16.4797	37.3969	16.4009	0.048909	1
contig_8338	Zm00001d024248	0	GRMZM2G005938	0	NA	AT3G59040	0	Tetratricopeptide repeat (TPR)-like superfamily protein	10.2959	14.8049	8.71771	5.04688	36.0898	40.7479	55.3572	9.96123	20.6725	9.9685	55.174	32.2184	0.759892	76.2655	33.9958	39.0239	9.71636	35.539	29.5084	37.5113	0.048909	1
contig_9706	Zm00001d053412	0	GRMZM2G322593	0	hypothetical protein LOC100275753	AT5G38510	1.58e-78	Rhomboid-related intramembrane serine protease family protein	23.5273	0.10309	30.6802	31.2464	33.0909	2.02145	44.7017	10.8309	49.8649	24.5353	78.153	52.4987	0.157857	1.37948	0.246355	0.718819	21.3892	22.6612	51.263	0.625628	1	1.25301e-16
contig_6056	Zm00001d024450	8.62e-93	GRMZM2G122941	0	hypothetical protein LOC100217014	NA	NA	NA	0.838244	1.92585	4.88476	10.1578	12.2934	1.1801	18.4553	2.09363	142.611	83.2029	64.6489	44.4129	11.7959	4.25958	5.22979	12.0042	4.45166	8.50561	83.719	8.32237	1	7.24479e-10
contig_6357	Zm00001d008620	0	GRMZM2G052869	0	Metallothionein-like protein type 2Putative uncharacterized protein ;	NA	NA	NA	12.217	0.956872	17.2049	0	6.87881	90.8828	33.8277	60.3186	5.85004	0	6.39418	3.81831	124.25	441.397	28.8117	64.0513	7.59469	47.977	4.01563	164.627	0.441136	2.59954e-06
contig_124270	NA	NA	NA	NA	NA	NA	NA	NA	0	0	0	0	0	0	2.95155	0	12.1703	4.89118	7.59268	8.96879	0	0	0	0	0	0.737887	8.40573	0	1	5.38432e-05
contig_12654	Zm00001d027468	6.26e-118	GRMZM2G105571	0	ADP,ATP carrier protein	AT4G28390	4.6e-180	ADP/ATP carrier 3	22.6033	0	0	19.5375	60.9134	0	5.25761	8.19505	10.8851	3.65932	13.4225	7.27065	0	0	0	0	10.5352	18.5915	8.80941	0	1	7.72295e-05
contig_3069	Zm00001d024450	1.78e-17	GRMZM2G122941	0	hypothetical protein LOC100217014	NA	NA	NA	72.031	123.836	82.1577	92.2245	75.7241	33.0696	21.7369	25.3809	118.125	76.4537	78.2776	47.6119	25.8245	20.1251	24.1813	16.177	92.5624	38.9779	80.1172	21.5769	0.350058	0.000133268
contig_17274	NA	NA	NA	NA	NA	NA	NA	NA	24.6708	19.5624	13.5708	13.9581	14.8659	12.9093	7.30467	12.5029	14.7592	7.51344	12.4513	11.4376	0	0.33283	1.14419	0.95387	17.9405	11.8957	11.5404	0.607723	1	0.000159791
contig_27713	Zm00001d043988	1.54e-102	GRMZM2G453805	0	chitinase chem5	AT5G24090	1.53e-116	chitinase A	29.6275	160.178	0.509294	44.7	12.3595	21.7444	69.7245	46.448	0	0	0	0	121.253	45.366	15.7037	0	58.7536	37.5691	0	45.5807	1	0.000216583
contig_30447	Zm00001d018211	7.36e-116	GRMZM2G052422	0	hypothetical protein LOC100191321	AT1G05010	1.71e-140	ethylene-forming enzyme	22.5667	30.1653	32.3079	31.9038	23.9023	10.59	10.8481	6.84412	47.4615	37.6319	17.3772	38.661	2.16519	8.21829	4.50539	10.3463	29.2359	13.0461	35.2829	6.3088	0.516824	0.000311931
contig_64010	NA	NA	NA	NA	NA	NA	NA	NA	0.34507	0.0288288	0.238323	0.245125	0.0963936	0.194319	0.0530816	0.0246246	0.0518386	0.241902	0.31554	0.178036	0.110361	28.0559	31.9661	37.1991	0.214337	0.0921048	0.196829	24.3329	1	0.000319769
contig_8171	Zm00001d021721	0	GRMZM2G019999	0	Putative uncharacterized protein	AT3G42050	0	vacuolar ATP synthase subunit H family protein	2278.6	108.908	1759.95	782.378	678.625	5368.07	60.5264	91.1792	73.7285	26.2087	46.6801	62.9253	53.8514	1199.98	1437.93	5200.29	1232.46	1549.6	52.3857	1973.02	1	0.000426059
contig_18026	Zm00001d013111	3.89e-111	GRMZM2G028218	0	dnaJ protein	AT3G44110	0	DNAJ homologue 3	0.140048	0.263257	6.0755	0	3.08083	6.56015	0	1.79891	38.9746	9.50532	28.2076	4.91901	0.268742	2.66873	2.20187	0	1.6197	2.85998	20.4016	1.28484	1	0.00197598
contig_7274	Zm00001d051096	0	GRMZM2G039665	0	NA	AT3G47570	6.3e-153	Leucine-rich repeat protein kinase family protein	3.76049	1.51798	0.280946	3.28624	20.7948	2.6378	2.06497	2.36098	8.43311	9.50548	23.1536	30.5451	0	1.98441	2.84247	1.66754	2.21141	6.96464	17.9093	1.6236	1	0.00240359
contig_8943	Zm00001d037383	0	GRMZM2G162755	0	anthocyanidin 3-O-glucosyltransferase	AT2G18570	7.45e-49	UDP-Glycosyltransferase superfamily protein	58.9401	98.0234	48.4681	50.163	75.1277	88.6825	82.2381	94.8952	153.226	197.109	207.657	174.766	68.9971	83.4165	77.4527	67.7304	63.8987	85.2359	183.189	74.3992	1	0.0024085
contig_105108	Zm00001d034383	2.22e-11	GRMZM2G010353	0	viviparous8	AT3G54720	0	Peptidase M28 family protein	0.971843	0.101491	0.629255	0.406094	0	0.621902	0.467178	0	0.364991	1.00644	1.57857	0.144639	0.310816	28.5196	31.5292	31.098	0.52717	0.27227	0.773659	22.8644	1	0.00296808
contig_17872	Zm00001d013320	1.06e-91	GRMZM2G010801	6.03e-180	hypothetical protein LOC100382446	AT3G28460	1.56e-97	methyltransferases	9.78911	18.2181	8.51415	1.37367	27.7025	10.7708	21.5763	17.6725	7.90163	5.44708	1.79309	6.00158	17.9435	23.1643	23.8463	18.6537	9.47375	19.4305	5.28585	20.9019	1	0.00313107
contig_5601	Zm00001d006016	1.84e-97	GRMZM2G134334	0	AN18	AT3G12630	1.22e-26	A20/AN1-like zinc finger family protein	0	0	7.40665	0	1.40976	7.75069	19.5373	5.28197	8.84497	10.2918	5.18149	7.21046	0	1.53869	0.167925	0.108884	1.85166	8.49494	7.88219	0.453875	1	0.00490277
contig_100644	Zm00001d040142	7.05e-93	GRMZM2G051622	0	hypothetical protein LOC100192851	AT1G26110	2.39e-52	decapping 5	0.337763	0.740732	0.437394	0.317559	0.176911	6.61392	0.487102	0	0	3992.59	1812.43	0.100538	0.972215	0.257454	1.39082	0.409915	0.458362	1.81948	1451.28	0.7576	1	0.0100296
contig_128823	Zm00001d046423	2.84e-17	GRMZM2G056109	0	Putative uncharacterized protein	AT5G10530	5.24e-122	Concanavalin A-like lectin protein kinase family protein	0	0	0	0.210468	0.175876	0	0.0968506	0	0	0	0.121205	0	0	11.9016	24.1341	6.19426	0.052617	0.0681817	0.0303011	10.5575	1	0.0100296
contig_74263	Zm00001d029756	2.82e-81	GRMZM2G163120	1.57e-178	NA	NA	NA	NA	0.393286	1.60178	2.03718	0	4.11984	1.96304	1.13435	35.257	0	0.187979	0	1.40478	10.1883	29.8276	0	54.1256	1.00806	10.6185	0.398189	23.5354	0.415254	0.0121512
contig_8626	Zm00001d009638	5.66e-117	GRMZM2G161868	0	NA	AT3G58610	0	ketol-acid reductoisomerase	2.01473	1.8936	7.01173	2.84132	2.90196	10.0563	24.2611	8.76116	12.2012	7.46309	59.6326	64.3179	0.241632	6.71864	0	0	3.44034	11.4951	35.9037	1.74007	0.674842	0.0130473
contig_12794	Zm00001d051093	0	GRMZM2G040508	0	NA	AT3G47090	6.42e-124	Leucine-rich repeat protein kinase family protein	5.08335	13.2392	0.286208	1.82859	27.7827	0.169718	0.484477	0.21292	2.44037	16.0993	5.04189	23.7096	0	0.707552	0.264751	0.965619	5.10933	7.16246	11.8228	0.48448	1	0.0130473
contig_5677	Zm00001d037551	1.71e-85	GRMZM2G152040	0	hypothetical protein LOC100273011	AT3G17470	0	Ca2+-activated RelA/spot homolog	83.8567	11695	23.1591	20.2444	462.776	130.992	1979.58	16.9023	27.4952	24.1287	25.8211	25.566	2252.7	865.222	25.9725	26.074	2955.57	647.562	25.7527	792.491	1	0.0130473
contig_21361	Zm00001d027324	5.13e-97	GRMZM2G006673	0	hypothetical protein LOC100304252	AT5G09860	0	nuclear matrix protein-related	0	7.58368	2.91596	18.1714	0.589702	0	0	3.01289	0	0	0	0.670253	8.37185	8.5818	1.47511	7.24182	7.16777	0.900647	0.167563	6.41764	1	0.0139544
contig_29294	Zm00001d007381	2.33e-100	GRMZM2G160515	3.24e-162	NA	NA	NA	NA	6.85609	4.83292	10.5431	15.9359	2.69327	5.04545	7.41558	7.03307	17.7025	20.4813	4.3308	13.4351	1.37045	2.39522	1.49713	2.63487	9.54201	5.54684	13.9874	1.97442	1	0.0146083
contig_28697	Zm00001d029654	0	GRMZM2G162690	0	hypothetical protein LOC100280412	AT4G24040	0	trehalase 1	23.1694	19.0149	33.5095	36.4636	27.1729	22.3365	21.6461	15.6353	28.6586	31.2968	38.9067	40.9296	5.55754	11.2297	15.9323	6.60178	28.0393	21.6977	34.9479	9.83034	1	0.0148263
contig_3906	Zm00001d018030	9.65e-126	GRMZM2G162233	0	hypothetical protein LOC100276619 (LOC100276619), mRNA	AT1G18730	3.49e-34	NDH dependent flow 6	182.152	1.94478	1.13043	1.82382	1.42246	274.537	1.00712	1.8688	247.413	196.38	395.614	148.742	1.30286	1.03503	40.5199	1.97756	46.7629	69.709	247.037	11.2088	1	0.0148263
contig_40031	Zm00001d048640	1.02e-140	GRMZM2G311664	0	NA	AT3G07040	6.2e-06	NB-ARC domain-containing disease resistance protein	9.99394	0	0	12.1865	5.90075	2.51162	0	3.98731	1.84257	0	0	0.540869	5.7533	7.20219	7.3462	6.26287	5.54511	3.09992	0.595859	6.64114	1	0.016815
contig_58362	Zm00001d023351	0	GRMZM2G147589	0	NA	AT1G77590	6.58e-09	long chain acyl-CoA synthetase 9	0.267068	0.613585	0.172923	1.11597	0	0.273444	0.0513534	0.76233	9.12746	8.85046	7.51919	11.5533	0.683314	0.135712	3.33247	0.129647	0.542387	0.271782	9.2626	1.07029	1	0.0206144
contig_22145	Zm00001d029654	1.24e-58	GRMZM2G162690	0	hypothetical protein LOC100280412	AT4G24040	0	trehalase 1	9.3474	12.3833	24.0363	19.7527	12.0299	12.0999	8.16518	9.71971	18.6561	19.6582	21.0152	23.6896	2.04994	5.90348	7.99793	5.57484	16.3799	10.5037	20.7548	5.38155	1	0.0220633
contig_116857	Zm00001d016842	0	GRMZM2G339523	0	NA	AT4G15760	3.56e-86	monooxygenase 1	2.20039	7.02498	4.13848	4.59727	0.439048	12.7129	5.62122	1.00943	26.5626	15.9261	7.48858	36.7404	2.4128	3.03495	3.45166	6.81595	4.49028	4.94565	21.6794	3.92884	1	0.0314987
contig_15243	Zm00001d022558	1.41e-19	GRMZM2G342386	3.42e-89	NA	AT3G27000	0	actin related protein 2	0	0.184127	0.114161	0	1.84697	0	0	5.63043	0	0	0.0848556	0.839703	4.39835	20.2037	0	28.2736	0.074572	1.86935	0.23114	13.2189	1	0.0314987
contig_9083	Zm00001d051085	6.01e-129	GRMZM2G071396	0	NA	AT3G47570	4.71e-166	Leucine-rich repeat protein kinase family protein	8.2238	5.88905	1.14103	7.82392	17.3834	1.80431	1.44013	2.98669	15.0568	17.9691	6.36091	17.1352	0.140901	0	0.879568	7.05766	5.76945	5.90363	14.1305	2.01953	1	0.0361963
contig_1604	NA	NA	NA	NA	NA	NA	NA	NA	4.92169	6.75513	5.00771	6.61042	3.43712	5.03918	2.9743	2.25782	7.39367	6.04909	18.2727	9.34798	0	0.893207	0.175465	3.52694	5.82374	3.42711	10.2659	1.1489	1	0.0374947
contig_5474	Zm00001d007718	0	AC148152.3_FG005	0	1-aminocyclopropane-1-carboxylate oxidase	AT1G06620	1.89e-102	2-oxoglutarate (2OG) and Fe(II)-dependent oxygenase superfamily protein	0.370849	23.5854	10.2051	1.16222	3.62581	8.02119	1.2479	0.529282	101.394	21.7432	72.7752	28.406	0	9.46954	14.5764	6.39096	8.83089	3.35605	56.0797	7.60923	1	0.0380038
contig_86790	Zm00001d023933	1.4e-98	GRMZM2G420407	0	hypothetical protein LOC100192706	AT1G06650	1.17e-105	2-oxoglutarate (2OG) and Fe(II)-dependent oxygenase superfamily protein	40.5584	12.2783	51.9318	28.992	3.34165	17.4972	9.85801	29.0241	109.878	50.3157	73.3634	88.1702	27.1088	24.6625	38.0418	32.7411	33.4401	14.9302	80.4319	30.6385	1	0.0380038
contig_10679	Zm00001d038804	3.34e-120	GRMZM2G060611	0	hypothetical protein LOC100217123	AT5G19690	0	staurosporin and temperature sensitive 3-like A	15.9724	0	11.7819	21.0364	13.1313	15.3704	0.69978	2.70523	28.0191	16.6216	12.2604	20.9431	0	7.08905	4.08697	7.26299	12.1977	7.97666	19.4611	4.60975	1	0.0385136
contig_123844	Zm00001d005921	5.45e-112	GRMZM2G059033	4.69e-94	hypothetical protein LOC100279776	AT2G27880	1.63e-21	Argonaute family protein	0.524381	0.164285	0	0	0	0	0.907477	3.08718	16.8383	3.75958	3.40701	6.8678	0	0.99925	0.588889	0.127279	0.172166	0.998663	7.71818	0.428855	1	0.0404961
contig_11767	Zm00001d003504	0	GRMZM2G046900	0	hypothetical protein LOC100278972	AT4G24380	4.37e-99	INVOLVED IN: 10-formyltetrahydrofolate biosynthetic process, folic acid and derivative biosynthetic process; EXPRESSED IN: 24 plant structures; EXPRESSED DURING: 15 growth stages; CONTAINS InterPro DOMAIN/s: Serine hydrolase (InterPro:IPR005645); BEST Arabidopsis thaliana protein match is: alpha/beta-Hydrolases superfamily protein (TAIR:AT5G65400.1); Has 30201 Blast hits to 17322 proteins in 780 …	74.8745	206.428	166.562	175.347	68.4427	80.1288	59.6433	66.5678	246.742	195.853	104.525	152.631	91.6983	53.7275	64.6262	73.436	155.803	68.6956	174.938	70.872	0.736598	0.0406829
contig_8332	Zm00001d027468	0	GRMZM2G105571	0	ADP,ATP carrier protein	AT4G28390	4.6e-180	ADP/ATP carrier 3	0.717746	8.54487	9.48051	0.17995	0.451122	0.661392	0	1.15243	4.52862	1.92114	9.84484	3.67466	0	0	0	0	4.73077	0.566236	4.99232	0	1	0.0410715
contig_2960	Zm00001d019553	1.89e-24	GRMZM2G146331	2.32e-94	LOC100285004	AT5G41010	9.19e-25	DNA directed RNA polymerase, 7 kDa subunit	4.83534	2.65104	9.49029	27.8449	40.5219	25.1793	0.435828	16.0936	48.521	0	0	47.5862	0	0	0	0	11.2054	20.5576	24.0268	0	1	0.0419117
contig_6180	Zm00001d016238	7.9e-126	GRMZM2G078294	0	NA	AT2G24420	3.71e-08	DNA repair ATPase-related	2.55715	0.291323	1.95676	0.582835	2.19169	0.357027	0.402303	1.36861	1.04769	1.55558	3.18861	1.38392	38.1407	13.2896	4.87324	6.54536	1.34702	1.07991	1.79395	15.7122	1	0.0419117
contig_72	Zm00001d017766	0	GRMZM2G150363	0	NA	AT4G19170	0	nine-cis-epoxycarotenoid dioxygenase 4	26.37	14.9406	28.3768	11.8725	26.9234	37.7042	27.8524	63.4904	4.26834	10.2963	12.4409	16.5387	31.4303	31.8204	34.8694	29.8214	20.39	38.9926	10.8861	31.9854	1	0.0419117
contig_123453	Zm00001d053630	3.76e-06	GRMZM2G336875	0	40S ribosomal protein S8	AT5G59240	7.14e-114	Ribosomal protein S8e family protein	0	0	0	0	0	0	0	0	31.5035	0	0.240301	36.6599	0	0	0.373817	0	0	0	17.1009	0.0934541	1	0.0452273
contig_23381	Zm00001d021131	0	AC234154.1_FG008	0	NA	AT3G03310	0	lecithin:cholesterol acyltransferase 3	35.9662	34.7923	20.7001	14.7651	33.1594	9.04468	0.727976	0.281423	26.1859	9.4499	26.344	20.347	0.100901	0	0	9.85296	26.5559	10.8034	20.5817	2.48847	1	0.0462825
contig_53812	NA	NA	NA	NA	NA	NA	NA	NA	8.10071	0.597152	1.38841	2.83739	0.998334	0.182958	1.92415	0.892614	101.471	1.36655	151.876	0.567351	1.37159	0.726426	1.96215	0.809624	3.23091	0.999515	63.8202	1.21745	1	0.0462825
contig_42952	NA	NA	NA	NA	NA	NA	NA	NA	2.4025	0	0	0.602344	3.52341	0.737955	0	3.72892	23.5499	2.75598	18.0377	0.28605	0.230511	0	0	0.69977	0.751211	1.99757	11.1574	0.23257	1	0.0482701
contig_35783	Zm00001d023402	2.32e-66	GRMZM2G159119	0	hypothetical protein LOC100216751	AT1G25550	1.83e-58	myb-like transcription factor family protein	1.67474	2.24865	0.30982	1.04971	1.50374	0.73488	0.690061	0.384143	14.5563	0.457415	4.83606	9.54273	0	0.54709	0.17912	0.116142	1.32073	0.828206	7.34812	0.210588	1	0.0489204
contig_17893	Zm00001d045133	4.15e-108	GRMZM2G172794	3.19e-143	NA	AT3G16090	2.2e-72	RING/U-box superfamily protein	18.4277	5.85695	9.16492	5.69145	13.4288	9.84398	7.85706	12.0067	7.22172	5.87194	4.6272	3.81577	16.6558	25.446	10.1974	21.5215	9.78526	10.7841	5.38416	18.4552	1	0.0532136
contig_56708	Zm00001d034326	1.24e-50	GRMZM2G108807	0	NA	AT2G31200	1.39e-69	actin depolymerizing factor 6	0.34077	0	0.772253	0	0.892428	0	0	0.0911912	1.3438	0.488634	0.615014	1.01433	0	15.7146	8.16406	20.2646	0.278256	0.245905	0.865446	11.0358	1	0.0605718
contig_20873	Zm00001d027369	8.14e-121	GRMZM2G030299	0	hypothetical protein LOC100277385	AT3G61080	6.24e-161	Protein kinase superfamily protein	4.16977	1.62759	3.85063	2.99917	4.00997	2.88703	3.39116	0.841456	23.4903	30.8429	7.10605	8.01671	0.0655859	0.156311	5.32244	2.98652	3.16179	2.7824	17.364	2.13271	1	0.0627423
contig_5335	Zm00001d018211	1.86e-104	GRMZM2G052422	0	hypothetical protein LOC100191321	AT1G05010	1.71e-140	ethylene-forming enzyme	10.6891	17.6887	20.9406	18.6392	9.04398	5.26167	5.45461	2.93379	27.4836	22.4013	10.7834	17.8665	2.49821	4.07379	3.69356	10.2449	16.9894	5.67351	19.6337	5.12762	0.291519	0.0800036
contig_19721	Zm00001d052136	0	GRMZM2G126732	0	ACC oxidase20	AT1G05010	2.16e-148	ethylene-forming enzyme	9.65375	13.7991	19.7938	17.9005	8.95397	6.25485	5.62684	5.0053	20.9606	19.7065	8.92923	13.0506	3.5699	3.60255	2.71033	6.2485	15.2868	6.46024	15.6617	4.03282	1	0.0800036
contig_22796	Zm00001d013810	1.25e-94	GRMZM2G170128	0	transparent testa 12 protein (LOC100281692), mRNA	AT3G21690	0	MATE efflux family protein	52.1814	92.1552	78.4009	81.5774	46.6423	22.8973	27.6605	39.1422	151.862	119.602	59.9235	92.7137	22.6168	31.0209	52.19	35.4051	76.0787	34.0856	106.025	35.3082	0.535492	0.0829915
contig_35782	Zm00001d023402	8.41e-164	GRMZM2G159119	0	hypothetical protein LOC100216751	AT1G25550	1.83e-58	myb-like transcription factor family protein	8.07145	14.8523	4.43231	3.45812	5.24436	6.35502	2.41644	5.03077	6.56155	6.05546	9.73605	15.875	4.01918	0.93453	0.305971	0.892768	7.70354	4.76165	9.55701	1.53811	1	0.0829915
contig_100067	NA	NA	NA	NA	NA	NA	NA	NA	0	0.162798	0	0	0	0	0	1.18198	0	0	0	0	30.1636	2.07944	0.9726	2.45949	0.0406995	0.295495	0	8.91878	1	0.0861321
contig_13167	Zm00001d035702	0	GRMZM5G893252	0	LOC100283904	AT1G19910	3.39e-47	ATPase, F0/V0 complex, subunit C protein	122.755	379.545	96.8918	127.737	133.724	114.912	130.68	81.435	3647.67	100.892	107.666	4435.18	137.67	125.172	104.509	208.904	181.732	115.188	2072.85	144.064	1	0.0861321
contig_19073	NA	NA	NA	NA	NA	NA	NA	NA	4.06322	2.81395	2.07701	1.34041	1.56815	0.821096	1.11027	0.343368	9.99935	5.51965	4.01397	11.5853	0	1.38555	0.400269	2.49155	2.57365	0.960719	7.77956	1.06934	1	0.0861321
contig_7539	Zm00001d031171	0	GRMZM2G356653	0	NA	AT1G03910	1.69e-37	Arabidopsis homolog of a conserved eukaryotic protein without known functional domains. The protein that localizes to nuclear speckles and colocalizes with known splicing proteins.	0.519972	0.279263	0.0480963	0.139677	5.52474	0	3.34229	0.19878	0	0	0	0	1.2116	8.77608	2.72504	5.40896	0.246752	2.26645	0	4.53042	1	0.0861321
contig_76703	Zm00001d038365	1.79e-23	GRMZM2G059314	0	hypothetical protein LOC100279403	AT2G37790	5.59e-154	NAD(P)-linked oxidoreductase superfamily protein	0	0	0	0	0	0	0	0	0	0	0	0	12.1783	4.29993	0	5.57484	0	0	0	5.51326	1	0.0861321
contig_32726	Zm00001d007424	3.62e-109	GRMZM2G165613	0	NA	AT4G36480	3.14e-80	long-chain base1	2.883	2.70967	0.622234	1.95762	9.56354	1.10693	0	0	0	0.688994	0	0	10.373	4.76128	0	14.4619	2.04313	2.66762	0.172248	7.39905	1	0.0874983
contig_20516	Zm00001d051132	0	GRMZM2G024109	0	NA	AT3G54310	4.03e-54	unknown protein; BEST Arabidopsis thaliana protein match is: unknown protein (TAIR:AT2G38430.1); Has 44 Blast hits to 41 proteins in 9 species: Archae - 0; Bacteria - 0; Metazoa - 0; Fungi - 0; Plants - 44; Viruses - 0; Other Eukaryotes - 0 (source: NCBI BLink).	0.496424	1.71079	0.0535713	3.26711	3.03348	2.66844	0	2.34693	6.43217	6.48554	4.89778	11.2794	0.238151	0.504521	1.67248	1.12461	1.38197	2.01221	7.27372	0.884939	1	0.0898822
contig_77280	Zm00001d037659	3.96e-109	GRMZM2G008642	0	hypothetical protein LOC100278303	AT5G33320	2.13e-130	Glucose-6-phosphate/phosphate translocator-related	2.66037	1.1113	1.29192	5.00248	1.39343	1.1917	3.32508	3.20366	13.988	13.1397	8.16235	17.0255	1.27627	0.844926	7.30313	0.968601	2.51652	2.27847	13.0789	2.59823	1	0.0898822
contig_121068	Zm00001d032501	4.49e-93	GRMZM2G168744	0	hypothetical protein LOC100273742	AT1G11190	3.28e-149	bifunctional nuclease i	0	0.159196	0.493519	0	0	0.390202	0.439685	0	6.87022	4.37176	8.80396	2.87379	0	0.58098	0.951082	0.246674	0.163179	0.207472	5.72993	0.444684	1	0.0951609
contig_1232	Zm00001d008620	3.75e-116	GRMZM2G052869	0	Metallothionein-like protein type 2Putative uncharacterized protein ;	NA	NA	NA	0.575636	0.6312	0.186358	210.709	185.424	1.87864	135.065	66.8544	21.727	44.5722	45.0881	1.11373	5.38495	2.19384	2.80128	3.70259	53.0255	97.3054	28.1253	3.52066	1	0.0951609
contig_28731	Zm00001d002598	1.7e-127	GRMZM2G114220	0	LOC100282176	AT2G21270	1e-139	ubiquitin fusion degradation 1	4.4169	29.8606	13.2458	23.6048	47.4865	1.60662	16.8967	24.1372	12.8342	6.00011	11.5797	9.54908	16.9514	27.288	32.3722	33.4039	17.782	22.5318	9.99076	27.5039	1	0.0951609
contig_16835	Zm00001d034673	6.33e-59	GRMZM2G055802	0	NA	NA	NA	NA	5.84973	2.12205	2.49185	0.0964881	2.09637	1.0639	0.355206	0.41195	17.5178	3.38463	5.66769	14.7546	0	1.05604	1.95928	2.98919	2.64003	0.981856	10.3312	1.50113	1	0.11064
contig_53191	Zm00001d040245	2.3e-140	GRMZM2G108847	1.62e-163	LOC100037813	AT1G72060	1.56e-19	serine-type endopeptidase inhibitors	6.21207	7.627	12.7189	14.2066	5.18834	2.19175	7.94175	2.11166	22.7944	19.9818	7.33288	10.2949	0.966529	2.23955	2.45112	7.21306	10.1912	4.35838	15.101	3.21756	1	0.11064
contig_16464	Zm00001d016982	0	GRMZM2G176253	0	peptide transporter PTR2	AT3G21670	0	Major facilitator superfamily protein	53.0247	69.3813	85.8626	66.1139	22.523	17.506	34.0167	31.6622	79.6214	65.0759	44.1682	59.8201	33.5528	31.307	22.5124	30.5757	68.5956	26.427	62.1714	29.487	0.22297	0.117898
contig_24778	Zm00001d048698	2.09e-152	GRMZM2G422877	0	hypothetical protein LOC100384321	NA	NA	NA	7.08425	4.55571	5.06979	3.15497	29.4889	9.73478	0.967877	4.29043	5.46123	4.98999	11.1705	15.2047	3.0408	0.142101	1.53532	1.26701	4.96618	11.1205	9.20661	1.49631	1	0.117898
contig_44146	Zm00001d037833	1.14e-67	GRMZM2G327394	0	hypothetical protein LOC100279763	AT1G48410	1.28e-132	Stabilizer of iron transporter SufD / Polynucleotidyl transferase	6.41685	8.24938	5.01444	2.7738	7.64909	5.09744	7.4032	9.88854	4.86144	1.48065	4.6324	3.22729	66.6626	22.0101	7.78604	5.63929	5.61362	7.50956	3.55045	25.5245	1	0.117898
contig_9771	Zm00001d009638	1.19e-93	GRMZM2G161868	0	NA	AT3G58610	0	ketol-acid reductoisomerase	41.4698	0	0.172122	0	27.0116	25.1084	9.96754	19.9185	6.88878	0.25412	2.30289	4.43112	72.9461	19.4521	125.981	0	10.4105	20.5015	3.46923	54.5949	1	0.117898
contig_19638	Zm00001d049242	5.49e-88	GRMZM2G003970	0	hypothetical protein LOC100193759	AT4G32110	5.23e-10	Beta-1,3-N-Acetylglucosaminyltransferase family protein	20.0649	26.616	33.8614	34.6521	33.7643	4.09785	2.33954	0.913946	21.8855	23.874	3.08193	33.0393	0.204804	2.92866	1.43829	7.46075	28.7986	10.2789	20.4702	3.00813	1	0.118034
contig_28963	Zm00001d039840	1.1e-51	AC215260.3_FG003	0	NA	AT5G48930	1.54e-65	hydroxycinnamoyl-CoA shikimate/quinate hydroxycinnamoyl transferase	2.23713	0	0.482837	2.4305	0.468698	4.23749	0.602235	1.59644	9.91424	6.98598	4.09136	4.35055	0	2.27362	0.446638	0	1.28762	1.72622	6.33553	0.680064	1	0.119288
contig_7999	Zm00001d051557	0	GRMZM2G410150	0	NA	AT2G23910	9.36e-52	NAD(P)-binding Rossmann-fold superfamily protein	52.6938	64.4798	66.7835	44.8765	21.5351	28.0343	17.243	19.7921	111.152	72.5088	66.5278	86.02	59.6265	17.3808	26.3594	31.3154	57.2084	21.6511	84.0522	33.6705	0.160623	0.120015
contig_3291	Zm00001d007639	3.89e-66	GRMZM2G302233	0	hypothetical protein LOC100279896	AT3G12080	0	GTP-binding family protein	23.2943	15.1537	18.6373	9.76474	43.0528	19.255	11.8969	7.54389	18.5558	4.39686	9.63999	10.4227	0	6.22014	0	0.0720263	16.7125	20.4371	10.7538	1.57304	1	0.121292
contig_16173	NA	NA	NA	NA	NA	NA	NA	NA	64.6904	71.6064	89.9284	50.7132	90.0291	47.6718	46.8883	33.2259	97.8821	54.8899	88.2873	79.4642	38.9938	40.4988	40.7557	34.2997	69.2346	54.4538	80.1309	38.637	1	0.124587
contig_27337	Zm00001d005102	1.94e-60	GRMZM2G151268	1.2e-157	hypothetical protein LOC100193953	AT3G55005	6.33e-107	tonneau 1b (TON1b)	1.42999	0	0	0	0	0.168938	1.58635	11.1858	1.11542	2.62882	0.635279	0.916783	19.7361	11.4029	8.31778	1.06798	0.357498	3.23526	1.32408	10.1312	1	0.124587
contig_35670	Zm00001d031429	7.01e-81	GRMZM2G132623	0	60S ribosomal protein L31	AT4G28706	9.4e-136	pfkB-like carbohydrate kinase family protein	0	1.02795	3.18672	1.88519	4.86926	3.56942	6.30913	0.29268	2.15649	1.56828	10.0669	4.7205	0	0	0	0	1.52497	3.76012	4.62804	0	1	0.124587
contig_2918	Zm00001d043863	0	GRMZM2G092152	0	THAP domain-containing protein 4	AT1G79260	3.3e-75	CONTAINS InterPro DOMAIN/s: Domain of unknown function DUF1794 (InterPro:IPR014878); Has 30201 Blast hits to 17322 proteins in 780 species: Archae - 12; Bacteria - 1396; Metazoa - 17338; Fungi - 3422; Plants - 5037; Viruses - 0; Other Eukaryotes - 2996 (source: NCBI BLink).	1.18615	1.13054	1.59012	2.53407	3.22011	1.69341	0.558955	1.10873	3.25638	2.18793	1.73671	1.32276	2.59672	18.5154	21.6758	8.11003	1.61022	1.6453	2.12594	12.7245	1	0.124745
contig_6516	Zm00001d021345	6.89e-163	GRMZM2G393455	0	NA	AT1G48410	0	Stabilizer of iron transporter SufD / Polynucleotidyl transferase	0	0	0	57.7813	0	0	0.0907477	6.14629	0	26.0163	0	15.0779	0	0.23982	0	0.0763676	14.4453	1.55926	10.2736	0.0790469	1	0.124745
contig_9705	Zm00001d053412	1.86e-153	GRMZM2G322593	0	hypothetical protein LOC100275753	AT5G38510	1.58e-78	Rhomboid-related intramembrane serine protease family protein	79.0752	137.746	52.4747	51.4144	95.0364	131.649	87.6338	188.691	74.3064	85.9418	32.0957	61.8223	159.452	121.047	149.233	130.929	80.1775	125.752	63.5415	140.165	1	0.124745
contig_47920	Zm00001d002678	0	GRMZM5G820401	3.96e-156	hypothetical protein LOC100381942	AT1G76140	0	Prolyl oligopeptidase family protein	1.3701	3.27786	0	0.312278	9.13335	2.86938	5.60431	70.8623	0	0.357201	0	0.148299	0	16.2347	1.30552	21.0417	1.24006	22.1173	0.126375	9.64547	0.0817369	0.141619
contig_10090	Zm00001d049152	0	GRMZM2G079452	0	hypothetical protein LOC100276194	AT5G48470	1.74e-172	unknown protein; FUNCTIONS IN: molecular_function unknown; INVOLVED IN: biological_process unknown; LOCATED IN: chloroplast; EXPRESSED IN: 22 plant structures; EXPRESSED DURING: 13 growth stages; Has 30201 Blast hits to 17322 proteins in 780 species: Archae - 12; Bacteria - 1396; Metazoa - 17338; Fungi - 3422; Plants - 5037; Viruses - 0; Other Eukaryotes - 2996 (source: NCBI BLink).	29.137	32.1749	28.5316	44.0786	48.5154	33.5962	49.2305	21.5866	31.714	29.7875	26.1631	26.1525	109.882	69.0267	49.3514	39.5084	33.4805	38.2322	28.4543	66.9422	1	0.144789
contig_136668	NA	NA	NA	NA	NA	NA	NA	NA	0	0	0	0	0	0	0	0	0	0	43.6813	8.08612	0	0	0	0	0	0	12.9419	0	1	0.15654
contig_44585	Zm00001d018545	2.75e-115	GRMZM2G043331	0	beta-catenin-like protein 1	AT3G02710	0	ARM repeat superfamily protein	2.42277	0	2.66681	2.12599	2.03037	2.79069	6.28916	0.778011	5.45946	5.32686	1.92393	6.05773	0	0	0	0.588063	1.80389	2.97206	4.692	0.147016	1	0.164627
contig_8326	Zm00001d017077	1.15e-119	GRMZM2G025832	0	hypothetical protein LOC100273383	AT5G07990	0	Cytochrome P450 superfamily protein	22.3768	24.9997	16.949	10.3207	9.06667	18.6422	7.18475	1.92072	28.066	25.4269	30.6318	33.1775	11.3425	13.6772	11.2214	13.1173	18.6615	9.20358	29.3256	12.3396	1	0.164627
contig_5875	Zm00001d048944	0	GRMZM2G027021	0	GTP-binding protein hflX	AT5G57960	0	GTP-binding protein, HflX	30.728	35.8968	28.2421	32.5624	29.1883	46.1925	38.6058	67.1771	9.09539	12.9445	10.4335	21.3159	38.8518	30.0713	23.7852	43.2334	31.8573	45.2909	13.4473	33.9855	1	0.168581
contig_116993	Zm00001d033483	6.87e-18	GRMZM2G169372	7.51e-159	dehydrin 13	NA	NA	NA	0.381526	0.836707	0.247033	0.119568	0	0.732439	0.440172	0.714685	0.429864	0	0	0	107.988	0.436218	0.14282	0.370421	0.396209	0.471824	0.107466	27.2344	1	0.170427
contig_13604	Zm00001d027466	2.09e-122	GRMZM2G040158	0	inner membrane protein ybaL (LOC100280898), mRNA	AT5G51710	0	K+ efflux antiporter 5	1.55188	1.45858	7.66178	4.13399	2.84491	6.85226	4.81178	1.76498	7.86826	2.4107	4.90141	2.88707	0	0	0	1.13003	3.70156	4.06848	4.51686	0.282509	1	0.170427
contig_15537	Zm00001d021047	0	GRMZM2G144034	0	hypothetical protein LOC100382086	AT5G44820	3.42e-83	Nucleotide-diphospho-sugar transferase family protein	14.9082	16.1282	15.535	7.81123	5.12431	7.51277	9.07017	5.23619	49.3411	14.5853	6.6424	26.2092	9.94564	1.1541	4.62152	0.961179	13.5957	6.73586	24.1945	4.17061	1	0.170427
contig_22226	Zm00001d030086	2.11e-81	NA	NA	NA	AT4G17940	1.84e-35	Tetratricopeptide repeat (TPR)-like superfamily protein	0	0	0	0	0	0	0	0	8.05088	2.43955	2.94769	4.86157	0	1.36165	0	0	0	0	4.57492	0.340411	1	0.170427
contig_59619	NA	NA	NA	NA	NA	NA	NA	NA	0.70024	0.39001	4.08056	3.31616	0.815036	0.298732	1.16693	0.083283	0.175324	1.11565	0.168504	0.0926367	0	30.0677	0.291253	46.3437	2.12174	0.590996	0.388028	19.1757	1	0.170427
contig_97088	Zm00001d053410	5.4e-134	GRMZM2G018673	0	hypothetical protein LOC100277448	NA	NA	NA	3.07317	1.41887	3.45603	2.43313	0.169436	1.36626	4.47859	1.81792	18.2238	5.5663	1.28443	6.45143	0.775946	0.986302	0.242191	0.863707	2.5953	1.95805	7.8815	0.717037	1	0.170427
contig_13284	Zm00001d008387	5.85e-118	GRMZM2G156673	0	hypothetical protein LOC100193556	AT2G37270	5.28e-125	ribosomal protein 5B	12.4151	34.0336	16.0772	0	0	9.68255	9.51165	29.0703	8.30539	0.741755	37.9509	5.19673	0	0	1.74279	1.31837	15.6315	12.0661	13.0487	0.765292	1	0.173548
contig_4718	Zm00001d045544	0	GRMZM2G083716	0	Putative uncharacterized protein	AT1G55490	0	chaperonin 60 beta	48.4986	74.5993	50.7265	76.1484	128.115	52.3135	0.561405	59.7266	23.9407	0.465168	35.8314	0.386248	0.311255	0.123636	0.728625	0.393703	62.4932	60.1792	15.1559	0.389305	1	0.173979
contig_25388	Zm00001d002034	3.97e-56	GRMZM2G033430	3.21e-138	hypothetical protein LOC100277987	AT2G44050	8.28e-71	6,7-dimethyl-8-ribityllumazine synthase / DMRL synthase / lumazine synthase / riboflavin synthase	0.147609	0.0924895	5.25659	3.7933	4.02028	0	0	1.73802	1.49679	2.96321	1.38528	15.6415	0	0	0.331534	0	2.3225	1.43958	5.37171	0.0828835	1	0.175983
contig_51436	Zm00001d037385	1.54e-97	GRMZM2G114801	0	hypothetical protein LOC100194230	AT5G47740	2.18e-42	Adenine nucleotide alpha hydrolases-like superfamily protein	5.79465	6.60154	5.28684	3.46693	4.41465	8.69721	9.57222	3.24231	13.0576	8.05723	9.31718	11.133	0	3.41304	3.35235	3.06872	5.28749	6.4816	10.3913	2.45852	1	0.179186
contig_21258	Zm00001d049303	0	GRMZM2G023152	0	hypothetical protein LOC100382077	AT4G35160	2.2e-63	O-methyltransferase family protein	19.0703	19.1449	16.8993	4.14431	15.8212	6.52039	17.3444	32.4077	13.331	20.093	10.3504	17.568	5.40905	4.93375	3.02225	5.33833	14.8147	18.0234	15.3356	4.67585	1	0.192394
contig_39321	Zm00001d015852	8.35e-152	GRMZM2G015419	0	lipoxygenase	AT3G45140	0	lipoxygenase 2	73.6802	280.929	62.9511	106.271	105.395	93.5184	65.171	31.0941	2.09924	1.78109	0.244554	5.64674	0.325028	10.1994	61.7569	64.4642	130.958	73.7946	2.4429	34.1864	1	0.20141
contig_45237	NA	NA	NA	NA	NA	NA	NA	NA	0	7.29292	0.167471	11.5103	0.541888	0.397233	1.93963	0	12.8224	12.3626	8.40242	12.0102	0.496326	2.56294	4.4538	3.51566	4.74268	0.719688	11.3994	2.75718	1	0.209744
contig_52587	NA	NA	NA	NA	NA	NA	NA	NA	2.16678	0.565698	5.37802	2.82941	4.72874	9.42866	0.20832	0	15.8685	5.69612	2.73739	9.02945	0	0	2.02778	2.19137	2.73498	3.59143	8.33286	1.05479	1	0.210826
contig_58115	Zm00001d034183	2.06e-84	GRMZM2G072682	0	hypothetical protein LOC100194052	AT3G18940	1.48e-102	clast3-related	1.79037	1.12182	0.910831	1.2825	0.803781	0.883821	0.811475	1.09511	4.46667	1.71149	0.738565	0.761312	0.490799	20.6651	29.9678	10.3054	1.27638	0.898546	1.91951	15.3573	1	0.213201
contig_13524	Zm00001d038891	0	GRMZM2G170400	0	hypothetical protein LOC100383478	AT3G18000	0	S-adenosyl-L-methionine-dependent methyltransferases superfamily protein	2.62324	20.0286	4.62372	5.8461	12.6202	15.8913	10.0602	22.9316	1.53253	2.32191	4.20832	8.1264	2.14403	15.1815	48.9535	47.9662	8.28041	15.3758	4.04729	28.5613	1	0.228112
contig_48191	Zm00001d023929	9.15e-104	GRMZM2G383088	0	plastidic 2-oxoglutarate/malate transporter	AT5G12860	0	dicarboxylate transporter 1	0.817362	2.94485	2.11692	1.40886	2.88975	2.90291	3.00582	1.20301	0.805805	2.44172	1.25388	1.2773	2.15663	41.1193	30.9031	1.04156	1.822	2.50037	1.44468	18.8051	1	0.228133
contig_60522	Zm00001d013259	0	GRMZM2G553379	0	m15 protein	AT1G69120	2.18e-75	K-box region and MADS-box transcription factor family protein	0.279415	0.962926	0.180917	0.087567	0	0.107282	0.564137	38.7321	0.472223	0.133552	0.100856	0.914871	95.4395	2.0233	2.19651	0.271282	0.377706	9.85088	0.405376	24.9826	0.47018	0.229987
contig_86385	Zm00001d024952	4.16e-104	GRMZM5G858454	0	aconitase2	AT2G05710	0	aconitase 3	1.49419	0.133749	0.691049	0	1.11802	0	0.492534	28.9035	6.97451	2.24457	17.8752	0.508296	0.819214	0.162703	0.31962	0	0.579748	7.62853	6.90064	0.325384	0.813111	0.229987
contig_34527	Zm00001d008649	0	GRMZM2G305901	0	Putative uncharacterized protein	AT2G15530	2.83e-29	RING/U-box superfamily protein	2.26722	6.23832	6.223	1.72999	1.44566	2.72505	1.19413	1.31895	4.38702	6.78467	6.22669	7.62881	0.756631	0.826504	1.58671	1.02883	4.11463	1.67095	6.2568	1.04967	1	0.229987
contig_32831	Zm00001d002678	6.4e-107	GRMZM5G820401	3.96e-156	hypothetical protein LOC100381942	AT1G76140	0	Prolyl oligopeptidase family protein	1.37258	1.4334	0	0	8.3874	1.22968	3.2991	41.1385	0	0.656054	0	0	0	16.0421	0.685082	19.7674	0.701496	13.5137	0.164014	9.12365	0.126719	0.230611
contig_2350	NA	NA	NA	NA	NA	NA	NA	NA	0	5.91426	2.71623	19.5562	8.23967	0.604011	0	0	0	3.2583	6.05691	5.7752	0	0.19985	0	0.254559	7.04668	2.21092	3.7726	0.113602	1	0.248033
contig_20107	Zm00001d002678	0	GRMZM5G820401	3.96e-156	hypothetical protein LOC100381942	AT1G76140	0	Prolyl oligopeptidase family protein	0.412103	3.61505	0.0889437	0	8.63392	3.05907	6.65628	55.6548	0	0.393946	0	0.122666	0.197699	14.3971	0.617066	18.9051	1.02903	18.501	0.129153	8.52924	0.0669084	0.248287
contig_101704	NA	NA	NA	NA	NA	NA	NA	NA	0.131697	0	0	0	0	0	0	2.96037	0	0	0.0950733	0.156802	4.42254	0	38.4534	0	0.0329241	0.740092	0.0629689	10.719	1	0.248287
contig_53856	Zm00001d016238	6.98e-111	GRMZM2G078294	0	NA	AT2G24420	3.71e-08	DNA repair ATPase-related	4.23371	0.331598	0	0.165853	1.66312	0	0.763201	1.4162	2.38505	0.505897	2.86534	2.99298	31.989	9.68122	2.97158	6.80798	1.18279	0.96063	2.18732	12.8624	1	0.256211
contig_5957	Zm00001d032114	0	GRMZM2G073814	0	hypothetical protein LOC100383999	AT1G17745	0	D-3-phosphoglycerate dehydrogenase	12.7636	19.2227	20.5862	9.76873	13.8516	9.2469	8.00628	8.49944	46.691	29.9855	8.43251	21.6622	3.05368	6.67762	7.56605	10.7355	15.5853	9.90105	26.6928	7.00822	1	0.258419
contig_17625	Zm00001d046748	1.68e-117	GRMZM2G108103	0	polyphenol oxidase	NA	NA	NA	3.09733	0.597152	2.62255	0	4.99167	0.548873	0.824637	0.765098	0.805327	1.36655	5.67599	0	10.5155	10.8964	10.3459	4.9734	1.57926	1.78257	1.96197	9.1828	1	0.263155
contig_29687	Zm00001d029356	1.36e-179	GRMZM2G336824	0	hypothetical protein LOC100272836	AT4G35160	2.91e-46	O-methyltransferase family protein	2.33685	18.8259	1.83731	3.34791	0.699414	0.128177	0	0.0893356	56.2316	5.2656	2.5305	9.63879	0	1.90845	2.12445	2.43089	6.58699	0.229232	18.4166	1.61595	0.19189	0.264586
contig_17694	NA	NA	NA	NA	NA	NA	NA	NA	6.80328	31.7156	17.2677	25.4148	45.326	7.52295	20.2505	7.42798	101.794	33.8184	48.1314	31.2668	5.48311	21.9873	19.9664	15.8526	20.3003	20.1319	53.7528	15.8224	1	0.264586
contig_54287	NA	NA	NA	NA	NA	NA	NA	NA	0	0.237481	0.122701	0	0	0	0.983849	0.507119	28.1838	2.53616	8.0715	1.57941	1.45458	0.144446	1.13502	0	0.0900456	0.372742	10.0927	0.683511	1	0.264586
contig_82146	Zm00001d051908	1.72e-78	GRMZM2G172214	0	LOC100282160	AT4G34120	9.91e-07	Cystathionine beta-synthase (CBS) family protein	7.39644	2.68314	9.83024	2.074	13.0494	4.18508	0.112281	7.7089	1.31582	2.41887	1.40515	1.15874	15.3138	7.12144	2.76878	7.46461	5.49595	6.26392	1.57465	8.16715	1	0.265125
contig_36684	Zm00001d026402	5.22e-97	GRMZM2G480171	0	NA	AT1G50840	0	polymerase gamma 2	6.65736	17.2071	7.36385	14.4308	11.9137	1.91708	0	8.61074	0	1.59101	0.200251	5.94486	14.638	11.4175	9.55309	3.77042	11.4148	5.61038	1.93403	9.84476	1	0.269828
contig_56907	Zm00001d029333	7.42e-32	GRMZM5G815369	0	hypothetical protein LOC100216561	AT4G17910	1.45e-129	transferases, transferring acyl groups	0.197772	0	0.384163	0.578485	1.24305	0.15187	0.380286	5.5747	0.59421	0.693213	0.666277	1.25586	101.645	1.35673	1.18454	1.40811	0.290105	1.83748	0.80239	26.3987	1	0.269828
contig_3690	Zm00001d047796	0	GRMZM2G166767	0	RHM1	AT1G78570	0	rhamnose biosynthesis 1	95.3391	122.683	167.875	102.186	125.246	68.2013	87.0802	28.8216	234.046	95.8247	165.418	134.994	89.2265	72.4507	75.7501	72.5289	122.021	77.3372	157.57	77.489	1	0.277304
contig_11923	Zm00001d017766	0	GRMZM2G150363	0	NA	AT4G19170	0	nine-cis-epoxycarotenoid dioxygenase 4	25.7742	15.4639	30.6062	8.98192	24.6019	31.4075	19.8623	75.2574	6.27885	12.2717	12.7876	17.7135	28.2622	27.838	29.2056	29.2751	20.2065	37.7823	12.2629	28.6453	1	0.282333
contig_17494	Zm00001d010309	2.73e-166	GRMZM2G109354	0	NA	AT5G18830	9.22e-133	squamosa promoter binding protein-like 7	6.52085	1.47545	9.73442	7.37966	9.67707	5.14648	11.7027	3.6839	4.08168	2.42416	2.35374	1.72532	10.2537	13.3925	7.45864	7.65001	6.2776	7.55254	2.64622	9.68872	1	0.282333
contig_31084	Zm00001d029654	1.25e-70	GRMZM2G162690	0	hypothetical protein LOC100280412	AT4G24040	0	trehalase 1	5.74197	4.00902	7.54192	11.0027	6.35867	5.29114	5.77285	1.58047	1.66358	4.54802	9.7116	8.7899	0	1.75069	0.614127	0.159281	7.07389	4.75078	6.17827	0.631024	1	0.282333
contig_40578	Zm00001d028535	1.4e-102	GRMZM2G161452	0	hypothetical protein LOC100274231	AT3G09010	1.11e-153	Protein kinase superfamily protein	4.5481	3.02789	9.20259	8.37392	3.57324	1.09141	7.05092	5.78116	16.0135	5.9781	9.43955	6.7689	0	0.866677	1.48971	5.65763	6.28812	4.37418	9.55002	2.00351	1	0.282333
contig_27966	NA	NA	NA	NA	NA	NA	NA	NA	0	0	0.565759	0	1.17684	0.095854	0	0	0	1.78989	0.0901129	0	13.1742	4.85245	4.11198	1.5149	0.14144	0.318174	0.47	5.91339	1	0.284559
contig_13	Zm00001d047908	0	GRMZM2G144985	0	serine palmitoyltransferase 1	AT4G36480	0	long-chain base1	25.3363	28.2133	14.8001	24.5112	31.8779	13.746	11.2793	6.11681	20.7892	5.79174	11.8292	11.2304	110.184	30.8574	8.96891	51.9382	23.2152	15.755	12.4101	50.4872	1	0.288906
contig_84762	Zm00001d052937	0	GRMZM2G079436	0	NA	AT5G45480	3.95e-23	Protein of unknown function (DUF594)	3.21872	9.57983	11.9462	5.40391	0.301049	0.662054	5.80231	0.646006	5.76358	9.50545	5.18668	6.84343	0.220589	2.14674	0.559415	2.20427	7.53717	1.85286	6.82479	1.28275	0.942301	0.293268
contig_51478	NA	NA	NA	NA	NA	NA	NA	NA	0	0	0	0.110061	1.10366	0	0	0	11.277	6.21078	7.73263	0	0	0	0	1.44912	0.0275153	0.275916	6.30511	0.362279	1	0.293527
contig_53768	Zm00001d026056	5.56e-17	GRMZM2G152135	9.9e-146	beta-carotene hydroxylase	AT4G25700	1.06e-101	beta-hydroxylase 1	0.17777	0.278471	0.172655	0.445697	0	0.409531	2.97388	0.0475719	6.10893	4.41838	2.50252	3.06906	0	0.135502	0.199639	0.517787	0.268648	0.857747	4.02472	0.213232	1	0.293527
contig_1238	Zm00001d032950	0	GRMZM2G124434	0	hypothetical protein LOC100192102	AT5G28840	0	GDP-D-mannose 3',5'-epimerase	254.075	321.673	354.313	286.178	210.624	245.124	297.94	188.852	332.167	331.493	268.123	378.78	195.122	227.677	159.073	184.905	304.06	235.635	327.641	191.694	1	0.29932
contig_104179	NA	NA	NA	NA	NA	NA	NA	NA	0	0	0	0	0	0.771303	0	1.52313	0	0	0.120851	0.298976	2.89113	0	38.1009	0	0	0.573609	0.104957	10.248	1	0.307288
contig_99173	Zm00001d010752	0	GRMZM2G179264	0	ZCN8 protein	AT1G65480	1.88e-65	PEBP (phosphatidylethanolamine-binding protein) family protein	0.0730996	0.206114	0	0.137454	0	0.196467	0.21084	43.0358	0.205903	0.349394	0.158314	0.413415	135.539	0.362173	0.027364	0.354859	0.104167	10.8608	0.281757	34.0708	0.257504	0.30959
contig_14557	Zm00001d035662	4.59e-84	GRMZM2G130173	0	metallothionein-like protein type 2	NA	NA	NA	123.242	40.1153	120.085	124.021	72.0957	238.747	127.414	285.792	58.1575	70.5727	34.0859	87.6607	123.046	143.196	107.697	140.925	101.866	181.012	62.6192	128.716	1	0.30959
contig_1825	Zm00001d032081	0	GRMZM2G125557	0	hypothetical protein LOC100192502	AT1G56220	1.23e-08	Dormancy/auxin associated family protein	43.4107	13.8712	49.2167	27.4261	17.2115	13.945	14.0174	38.9234	22.0195	38.0261	25.9699	31.1971	10.6202	10.5463	13.2722	13.2654	33.4812	21.0243	29.3032	11.926	1	0.30959
contig_25063	Zm00001d004664	1.3e-154	GRMZM2G164074	0	hypothetical protein LOC100381980	AT3G48520	2.56e-179	cytochrome P450, family 94, subfamily B, polypeptide 3	12.74	94.893	41.0125	39.7015	15.7893	18.8772	20.1843	17.5745	70.9619	38.5944	35.2342	34.5034	11.8792	19.832	13.7027	27.1773	47.0868	18.1063	44.8235	18.1478	1	0.312605
contig_7545	Zm00001d029654	0	GRMZM2G162690	0	hypothetical protein LOC100280412	AT4G24040	0	trehalase 1	6.6463	8.9434	13.5451	20.6926	12.4408	8.19943	11.0619	3.90703	12.8898	8.64489	15.9673	15.3726	1.67263	4.06943	6.77055	2.96196	12.4568	8.9023	13.2186	3.86864	1	0.341818
contig_99324	Zm00001d043461	0	GRMZM2G103666	6.71e-122	LOC100127522	AT1G65480	5.92e-76	PEBP (phosphatidylethanolamine-binding protein) family protein	0	0	0	0	0	0	0	55.9478	0.0645011	0	0	0.0340807	102.714	0.0872725	0	0	0	13.9869	0.0246454	25.7004	0.293568	0.343304
contig_457	Zm00001d006900	0	GRMZM2G365160	0	Putative uncharacterized protein	AT1G22410	0	Class-II DAHP synthetase family protein	105.334	434.397	386.839	297.381	134.563	71.8605	181.472	41.8346	452.5	211.332	163.165	175.312	126.515	139.232	85.545	87.2394	305.988	107.433	250.577	109.633	0.360562	0.343304
contig_105393	Zm00001d007634	0	GRMZM5G814007	0	NA	AT1G79230	4.97e-23	mercaptopyruvate sulfurtransferase 1	0.450351	0.120936	0.0416565	0.1613	0	0.0247019	1.07626	1.37732	7.2487	2.4293	2.02035	5.18968	0.432095	0.122597	0.216751	0.265468	0.193561	0.619571	4.222	0.259228	1	0.343304
contig_1458	Zm00001d027936	0	GRMZM5G815358	0	hypothetical protein LOC100274071	AT4G14210	0	phytoene desaturase 3	63.2567	68.4695	61.3488	94.1867	110.061	115.6	133.275	28.6972	61.4828	67.2174	40.766	57.3756	112.008	101.71	97.8683	84.1497	71.8155	96.9083	56.7104	98.9338	1	0.343304
contig_51933	Zm00001d021047	0	GRMZM2G144034	0	hypothetical protein LOC100382086	AT5G44820	3.42e-83	Nucleotide-diphospho-sugar transferase family protein	20.507	19.5447	13.7672	12.9212	9.72344	16.1618	8.6543	7.74063	64.4514	21.1512	6.07754	44.0137	15.1193	3.4553	7.43417	3.51047	16.685	10.5701	33.9235	7.37981	1	0.343304
contig_58231	Zm00001d049081	1.38e-75	NA	NA	NA	AT5G67550	3.9e-47	unknown protein; FUNCTIONS IN: molecular_function unknown; INVOLVED IN: biological_process unknown; LOCATED IN: endomembrane system; EXPRESSED IN: flower; EXPRESSED DURING: 4 anthesis; BEST Arabidopsis thaliana protein match is: unknown protein (TAIR:AT1G71110.1); Has 161 Blast hits to 154 proteins in 16 species: Archae - 0; Bacteria - 0; Metazoa - 0; Fungi - 0; Plants - 161; Viruses - 0; Other E…	0.443967	0.927278	4.02447	1.20585	2.4804	0.795489	1.45126	2.61376	3.0013	0.565875	7.05111	0.792903	3.83373	19.9659	18.3922	11.279	1.65039	1.83523	2.85279	13.3677	1	0.343304
contig_65058	NA	NA	NA	NA	NA	NA	NA	NA	0	0	0	0	0.586826	0	0	6.59602	0	0	0	0.333492	0	9.18043	0	14.413	0	1.79571	0.083373	5.89836	1	0.343304
contig_66574	NA	NA	NA	NA	NA	NA	NA	NA	0	0	0.586411	0.227067	0.379493	0	0	0.193889	0	0	0	0	3.12826	8.28401	0	3.34139	0.203369	0.143346	0	3.68841	1	0.343304
contig_50582	Zm00001d010309	3.11e-104	GRMZM2G109354	0	NA	AT5G18830	9.22e-133	squamosa promoter binding protein-like 7	4.4169	0.172973	10.1883	0	6.36198	2.96779	13.0581	5.6144	0.311032	0.263894	0.797153	0.493023	12.4487	9.67928	1.03339	1.74214	3.69455	7.00056	0.466275	6.22588	1	0.344659
contig_55424	Zm00001d031784	5.65e-158	GRMZM2G117189	0	hypothetical protein LOC100383711	AT4G34020	4.75e-141	Class I glutamine amidotransferase-like superfamily protein	0	2.50181	0.246215	0	1.59337	0.584011	1.31614	2.84927	2.35643	0.908772	4.11774	0.905508	19.5194	6.95637	1.70817	15.3216	0.687006	1.5857	2.07211	10.8764	1	0.344659
contig_19958	Zm00001d024016	2.8e-121	GRMZM2G088539	0	hypothetical protein LOC100193180	AT2G17975	6.04e-45	zinc finger (Ran-binding) family protein	3.56528	3.52729	5.58892	3.99889	9.43524	15.274	1.29894	1.40601	25.3704	7.71328	14.0882	27.5921	6.30139	9.72604	1.54535	4.82788	4.1701	6.85354	18.691	5.60017	1	0.345329
contig_10771	Zm00001d041773	7.41e-142	GRMZM2G316474	0	NA	AT5G49760	0	Leucine-rich repeat protein kinase family protein	5.93337	7.43554	4.21356	25.313	2.80698	3.6744	3.4227	2.56095	9.70419	19.7603	13.4028	12.078	3.85645	2.18836	3.29582	7.15438	10.7239	3.11626	13.7363	4.12375	1	0.352188
contig_12658	Zm00001d049303	9.59e-110	GRMZM2G023152	0	hypothetical protein LOC100382077	AT4G35160	2.2e-63	O-methyltransferase family protein	21.5637	26.7089	23.3786	5.18634	18.3863	10.2049	20.1052	58.5105	15.538	19.1755	10.6798	20.45	8.17962	6.30706	0.938622	7.05984	19.2094	26.8017	16.4608	5.62129	1	0.352188
contig_2434	Zm00001d035815	5.43e-43	GRMZM2G068959	0	hypothetical protein LOC100194056	NA	NA	NA	18.0893	19.4489	16.6371	3.22107	3.58888	13.5225	1.18578	8.21461	16.5983	6.74661	19.4893	10.8504	33.1342	16.3996	39.7057	56.081	14.3491	6.62794	13.4212	36.3301	1	0.352188
contig_3551	Zm00001d051093	0	GRMZM2G040508	0	NA	AT3G47090	6.42e-124	Leucine-rich repeat protein kinase family protein	3.21471	0.185935	11.8805	18.1345	0.466276	3.79783	2.0256	0.291168	0.390062	0.0472781	1.39244	1.05994	0	11.7617	0.888659	53.2034	8.35391	1.64522	0.72243	16.4635	1	0.352188
contig_39830	Zm00001d049152	4.9e-98	GRMZM2G079452	0	hypothetical protein LOC100276194	AT5G48470	1.74e-172	unknown protein; FUNCTIONS IN: molecular_function unknown; INVOLVED IN: biological_process unknown; LOCATED IN: chloroplast; EXPRESSED IN: 22 plant structures; EXPRESSED DURING: 13 growth stages; Has 30201 Blast hits to 17322 proteins in 780 species: Archae - 12; Bacteria - 1396; Metazoa - 17338; Fungi - 3422; Plants - 5037; Viruses - 0; Other Eukaryotes - 2996 (source: NCBI BLink).	15.4053	17.1117	11.6372	14.9227	13.9371	13.4429	20.8701	11.9928	9.99348	14.7265	11.4583	12.5059	51.5089	26.8652	20.2712	20.849	14.7692	15.0607	12.1711	29.8736	1	0.352188
contig_10263	Zm00001d007424	0	GRMZM2G165613	0	NA	AT4G36480	3.14e-80	long-chain base1	38.8339	44.8783	24.8509	18.9421	47.8031	30.1688	8.80372	6.87414	6.29921	9.5335	3.05435	2.69865	58.8616	16.1247	1.69693	48.0463	31.8763	23.4124	5.39643	31.1824	1	0.354794
contig_28923	Zm00001d048856	1.08e-34	GRMZM2G169160	0	Seryl-tRNA synthetase	AT1G11870	0	Seryl-tRNA synthetase	0	0	0	0	0	0	0	0	0	0	12.7406	10.9504	0	0	0	0	0	0	5.92275	0	1	0.354794
contig_19506	Zm00001d013425	3.21e-166	GRMZM2G145850	0	NA	AT2G01755	1.24e-28	unknown protein; FUNCTIONS IN: molecular_function unknown; INVOLVED IN: biological_process unknown; LOCATED IN: chloroplast; Has 120 Blast hits to 120 proteins in 52 species: Archae - 0; Bacteria - 80; Metazoa - 0; Fungi - 0; Plants - 24; Viruses - 0; Other Eukaryotes - 16 (source: NCBI BLink).	18.5678	14.3718	5.65759	7.53053	12.2588	26.7193	15.9314	38.1638	6.85622	8.65112	5.18149	6.03775	21.7075	11.1797	14.0181	22.2691	11.5319	23.2683	6.68164	17.2936	1	0.357124
contig_136669	NA	NA	NA	NA	NA	NA	NA	NA	0	0	0	0	0	0	0	0	0	0	21.6355	6.29231	0	0	0	0	0	0	6.98195	0	1	0.364411
contig_124368	NA	NA	NA	NA	NA	NA	NA	NA	0	0	0	0	0	0	0	0.0920103	3.87393	5.09457	3.72323	0	0	0	0	0	0	0.0230026	3.17293	0	1	0.369491
contig_99739	NA	NA	NA	NA	NA	NA	NA	NA	0	0	0	0	0	3.00633	0	2.51439	0.294066	0.249499	0	0	15.2756	0	1.95404	2.40732	0	1.38018	0.135891	4.90923	1	0.369491
contig_18619	Zm00001d024126	4.26e-39	GRMZM2G371316	0	hypothetical protein LOC100276816	AT5G57910	1.78e-06	unknown protein; BEST Arabidopsis thaliana protein match is: unknown protein (TAIR:AT4G30630.1); Has 30201 Blast hits to 17322 proteins in 780 species: Archae - 12; Bacteria - 1396; Metazoa - 17338; Fungi - 3422; Plants - 5037; Viruses - 0; Other Eukaryotes - 2996 (source: NCBI BLink).	6.58171	0.711036	1.4695	14.5098	25.6765	7.31976	5.36775	4.98019	7.6713	3.03738	3.27683	12.5653	1.52429	0.518978	1.52925	0.330524	5.81802	10.8361	6.6377	0.97576	1	0.377136
contig_12896	Zm00001d041773	0	GRMZM2G316474	0	NA	AT5G49760	0	Leucine-rich repeat protein kinase family protein	14.5418	17.6273	25.211	39.7381	10.7486	12.7321	14.2291	6.47361	16.6139	24.8791	15.8449	13.0664	5.21583	6.8888	6.20668	6.92731	24.2795	11.0459	17.6011	6.30965	1	0.379805
contig_40467	Zm00001d038551	3.35e-50	GRMZM2G140752	0	NA	AT4G05200	4.13e-63	cysteine-rich RLK (RECEPTOR-like protein kinase) 25	10.8214	15.36	34.7476	24.2241	7.17169	5.08763	22.4217	2.24576	31.8497	46.6564	18.6534	34.3144	5.72111	7.40675	3.63752	22.4066	21.2883	9.23169	32.8685	9.79299	1	0.379805
contig_46271	Zm00001d009418	4.84e-123	GRMZM2G079938	0	Putative uncharacterized protein	AT5G53050	5.78e-140	alpha/beta-Hydrolases superfamily protein	5.94786	6.45031	1.03685	0.573547	5.03244	2.28369	3.69499	0.979488	6.95918	0.874739	6.44074	5.31129	0	0.348742	1.37016	0.44421	3.50214	2.99765	4.89649	0.540779	1	0.379805
contig_99431	NA	NA	NA	NA	NA	NA	NA	NA	0.211881	0	0.685949	0	0	0	0	0	0	0.405091	0	0	10.3679	2.26103	0.793153	1.74857	0.224458	0	0.101273	3.79266	1	0.387605
contig_16539	Zm00001d026402	3.32e-114	GRMZM2G480171	0	NA	AT1G50840	0	polymerase gamma 2	46.0903	54.6936	41.3464	30.0186	65.8139	43.4997	97.4378	27.5618	39.1649	37.906	42.0096	33.7231	70.1622	72.2256	52.4349	66.3731	43.0372	58.5783	38.2009	65.299	1	0.393103
contig_31716	Zm00001d004452	9.19e-66	GRMZM2G074083	0	hypothetical protein LOC100192993	NA	NA	NA	1.97243	3.57038	7.94654	16.6214	2.52537	47.2904	14.5387	21.9343	5.43237	22.2073	8.22711	5.74064	177.262	24.5564	6.39911	59.0465	7.52768	21.5722	10.4019	66.816	1	0.403322
contig_31085	Zm00001d029654	4.22e-180	GRMZM2G162690	0	hypothetical protein LOC100280412	AT4G24040	0	trehalase 1	9.04247	11.6151	16.0033	25.9771	13.2613	13.3089	12.6928	7.98534	17.8292	12.822	24.0443	18.9307	4.48256	6.31809	10.4934	4.4628	15.6595	11.8121	18.4066	6.4392	1	0.407007
contig_99172	Zm00001d010752	0	GRMZM2G179264	0	ZCN8 protein	AT1G65480	1.88e-65	PEBP (phosphatidylethanolamine-binding protein) family protein	0	0.200997	0	0.134041	0	0.287383	0.215885	28.8429	0.180711	0	0.154383	0.477415	70.0707	0.163006	0.52035	0.674794	0.0837594	7.33655	0.203127	17.8572	0.373133	0.409504
contig_10068	Zm00001d034784	0	GRMZM2G170137	0	hypothetical protein LOC100272501	AT4G09620	1.17e-64	Mitochondrial transcription termination factor family protein	142.695	132.964	106.601	137.701	79.4195	104.733	76.6299	102.04	113.549	171.075	111.645	114.83	180.657	81.8256	96.7988	6043.34	129.99	90.7055	127.775	1600.66	1	0.409504
contig_25043	Zm00001d036035	0	GRMZM2G397044	0	NA	AT1G01940	1.03e-97	Cyclophilin-like peptidyl-prolyl cis-trans isomerase family protein	7.01209	13.0152	14.82	14.0975	7.76124	8.22931	9.00577	8.99284	23.8505	14.671	9.74216	18.588	5.20456	6.25245	4.06116	7.70715	12.2362	8.49729	16.7129	5.80633	1	0.409504
contig_33547	Zm00001d053968	1.35e-113	GRMZM2G018697	0	hypothetical protein LOC100191624	AT5G22330	0	P-loop containing nucleoside triphosphate hydrolases superfamily protein	7.64053	10.4453	9.59444	5.22436	15.0374	7.28954	13.7567	3.5936	14.0867	9.95985	11.0316	11.3024	8.88583	3.35313	0	1.57354	8.22617	9.91931	11.5951	3.45313	1	0.409504
contig_7173	Zm00001d021360	1.1e-83	GRMZM2G046186	0	kinesin like protein	AT5G51720	7.39e-34	2 iron, 2 sulfur cluster binding	0	0	0	5.06393	0	0	0	0	0.975296	1.37914	0	0.343547	0.276845	3.29903	11.8814	16.2483	1.26598	0	0.674496	7.92638	1	0.409504
contig_79213	NA	NA	NA	NA	NA	NA	NA	NA	0	0.0716701	0.0740607	0	0.23964	0.0878343	0	0	2.70635	3.49895	4.78927	4.01752	0	0.261557	0.599447	0.388684	0.0364327	0.0818686	3.75302	0.312422	1	0.409504
contig_79361	NA	NA	NA	NA	NA	NA	NA	NA	2.16678	0	0	0	1.81584	0	5.74964	1.62355	0	0	0	0	8.1079	0	2.27111	3.99705	0.541695	2.29726	0	3.59402	1	0.409504
contig_49223	NA	NA	NA	NA	NA	NA	NA	NA	1.07528	1.61701	3.48113	0.673971	1.80224	5.11939	0.744335	1.03589	6.05755	8.2232	2.94976	3.58473	0	1.4753	0.322014	1.35717	1.71185	2.17546	5.20381	0.788621	1	0.409511
contig_51025	Zm00001d005879	5.71e-136	GRMZM2G475185	6.93e-144	NA	NA	NA	NA	1.72853	1.79384	1.32905	0.609427	0.59414	0.311097	0.342758	0.838393	0.213011	4.0793	4.83541	8.85926	0.803319	0.164693	0.0202206	0.0917777	1.36521	0.521597	4.49675	0.270003	1	0.409511
contig_415	Zm00001d022181	0	GRMZM2G117707	0	phospho-2-dehydro-3-deoxyheptonate aldolase 1	AT4G33510	0	3-deoxy-d-arabino-heptulosonate 7-phosphate synthase	65.9954	386.554	438.356	217.031	105.555	48.4592	110.858	61.0804	249.186	112.572	111.211	107.266	93.3109	76.0478	48.2927	53.5764	276.984	81.488	145.059	67.8069	0.246727	0.414335
contig_28208	Zm00001d045369	7.43e-36	GRMZM2G077040	0	hypothetical protein LOC100276702	NA	NA	NA	18.682	9.98444	10.3175	16.0147	5.46815	4.21941	5.22993	2.05857	55.0988	7.87893	9.91674	4.25242	2.37239	5.86354	1.8512	1.7338	13.7497	4.24401	19.2867	2.95523	0.40192	0.414335
contig_68777	Zm00001d016844	0	GRMZM2G087169	0	NA	AT4G15760	3.03e-64	monooxygenase 1	1.69755	3.27076	1.20906	2.81962	1.0225	5.34459	2.64396	0.476985	10.0891	7.01844	3.86027	20.3885	1.18084	1.42332	3.39971	2.10138	2.24925	2.37201	10.3391	2.02631	1	0.415052
contig_11324	Zm00001d050781	1.26e-124	GRMZM2G137413	0	Putative uncharacterized protein	AT1G59750	0	auxin response factor 1	15.1711	5.7758	5.71976	0	3.82222	3.24429	0	4.72791	2.59644	1.28505	0	3.3154	11.0553	5.416	5.03215	8.297	6.66666	2.9486	1.79922	7.45011	1	0.415276
contig_8325	Zm00001d009127	3.29e-150	GRMZM2G002416	0	NA	AT3G06650	0	ATP-citrate lyase B-1	2.95978	12.8583	9.8376	4.57605	0	8.3337	1.70737	5.28032	3.77941	3.96112	0	2.23187	21.3932	5.41449	5.17049	11.0156	7.55792	3.83034	2.4931	10.7484	1	0.415276
contig_19645	Zm00001d026156	4.48e-144	GRMZM5G843302	0	glycerol 3-phosphate permease	AT3G47420	0	phosphate starvation-induced gene 3	44.5334	59.2516	50.3075	15.9164	33.5488	34.634	12.79	27.6887	42.9162	52.5348	52.1228	61.1457	35.0917	28.0225	20.856	22.2626	42.5022	27.1654	52.1799	26.5582	1	0.421128
contig_29171	Zm00001d050283	0	GRMZM2G080178	0	hypothetical protein LOC100193800	AT1G22150	0	sulfate transporter 1;3	5.43655	24.3428	11.6479	9.99298	5.15111	6.61392	12.4211	3.15488	16.2769	13.6057	17.0438	23.6371	0.468869	7.63597	5.39648	9.90423	12.8551	6.83525	17.6409	5.85139	1	0.421128
contig_123627	Zm00001d051118	3.04e-120	GRMZM2G047208	0	early nodulin-like protein 1	AT3G18590	2.12e-25	early nodulin-like protein 5	0.219999	0	0.142446	0	0	0.337876	0	0	22.0606	0.841224	1.42938	0.523876	0.211081	0	0	0	0.0906113	0.084469	6.21377	0.0527703	1	0.443775
contig_61818	Zm00001d031859	5.29e-34	GRMZM2G389097	3.25e-117	NA	AT3G08890	5.54e-11	Protein of unknown function, DUF538	0	0	0	0	0	0	0	0	4.43983	7.35452	1.4901	2.4576	0	0	1.12389	0	0	0	3.93551	0.280973	1	0.443775
contig_123	Zm00001d014258	0	GRMZM2G088064	1.17e-105	LOC100282849	AT1G72330	0	alanine aminotransferase 2	626.308	671.252	474.797	696.39	1045.41	722.706	517.389	625.399	551.399	380.112	411.958	555.956	754.425	681.963	768.934	702.456	617.187	727.727	474.857	726.944	1	0.445427
contig_6078	NA	NA	NA	NA	NA	NA	NA	NA	4.56184	12.4278	4.62323	16.41	22.9587	5.63535	9.89683	5.30768	77.2089	21.3303	47.3225	14.5824	9.2296	13.4552	14.0326	12.5169	9.5057	10.9496	40.111	12.3086	1	0.445427
contig_39390	Zm00001d051435	1.63e-56	GRMZM2G144158	0	NA	AT1G17455	2.89e-18	ELF4-like 4	4.60586	5.83607	2.84969	5.83796	8.25583	6.60213	2.12553	5.09452	0.691921	0.587057	3.99003	1.15771	14.3377	4.05685	7.50965	4.52148	4.78239	5.5195	1.60668	7.60642	1	0.449366
contig_9492	Zm00001d016070	1.41e-138	GRMZM2G063162	0	NA	AT2G46240	2.23e-29	BCL-2-associated athanogene 6	0	0	0.139245	0	0	0	0.496223	61.4629	0.242302	0	0	0	54.2668	0	0.161007	0.104398	0.0348113	15.4898	0.0605755	13.6331	0.210028	0.45565
contig_6823	Zm00001d019628	0	GRMZM2G036063	0	hypothetical protein LOC100276131 (LOC100276131), mRNA	NA	NA	NA	17.1055	81.7145	43.6466	34.5148	22.2479	5.65347	9.91477	6.22539	57.7564	17.2937	11.1632	23.5761	6.32851	12.7254	3.40141	9.57926	44.2453	11.0104	27.4474	8.00865	0.0807868	0.464166
contig_136676	NA	NA	NA	NA	NA	NA	NA	NA	0	0	0	0	0	0	0	0	0	0	7.84226	12.4721	0	0	0	0	0	0	5.0786	0	1	0.464166
contig_49047	Zm00001d048640	3.13e-15	GRMZM2G311664	0	NA	AT3G07040	6.2e-06	NB-ARC domain-containing disease resistance protein	1.22692	0.153754	0	4.1527	1.5423	0.376862	0	7.74853	1.93531	2.11115	1.77145	8.61877	11.301	9.91308	16.1668	10.0061	1.38334	2.41692	3.60917	11.8467	1	0.464166
contig_56370	Zm00001d031155	1.41e-83	GRMZM2G136372	0	thaumatin-like protein	AT4G11650	5.56e-40	osmotin 34	39.8234	4.78745	9.59444	3.91827	4.12316	9.95645	0.26712	4.08926	12.7824	15.9358	0.167145	3.03236	0	1.05888	0.346685	1.68594	14.5309	4.609	7.97942	0.772877	1	0.464166
contig_41693	Zm00001d011446	2.07e-99	GRMZM2G179685	0	Putative uncharacterized protein	AT5G14700	6.05e-90	NAD(P)-binding Rossmann-fold superfamily protein	34.2767	26.8074	23.6517	41.6355	23.0639	26.3212	9.45338	9.976	31.9949	21.0471	31.3373	29.1188	8.1618	12.3006	15.2662	14.0889	31.5928	17.2036	28.3745	12.4544	1	0.466806
contig_1407	Zm00001d047796	0	GRMZM2G166767	0	RHM1	AT1G78570	0	rhamnose biosynthesis 1	176.637	180.029	250.234	151.78	233.414	107.179	145.16	45.2186	329.638	163.065	294.43	237.76	176.197	134.694	133.937	110.257	189.67	132.743	256.224	138.771	1	0.477639
contig_22144	Zm00001d029654	2.93e-65	GRMZM2G162690	0	hypothetical protein LOC100280412	AT4G24040	0	trehalase 1	11.7283	7.04258	8.54313	13.0177	12.2859	6.56702	11.4168	3.66162	7.70829	7.94151	8.46678	7.1275	1.40661	2.23492	3.10984	1.30475	10.0829	8.48284	7.81102	2.01403	1	0.477639
contig_8386	Zm00001d044608	0	GRMZM2G093175	0	asparagine synthetase 2	AT5G10240	0	asparagine synthetase 3	1.68121	0.769808	1.25603	0.243176	2.70944	1.93651	0.149202	0.346075	0.218563	84.0655	0.420121	0.0769886	0.310204	0.197149	0.387287	0.470848	0.987555	1.28531	21.1953	0.341372	1	0.477639
contig_18044	Zm00001d047495	7.58e-157	GRMZM2G015542	0	hypothetical protein LOC100280087	AT3G26330	9.8e-108	cytochrome P450, family 71, subfamily B, polypeptide 37	2.20845	69.9964	12.0353	33.5676	8.48264	5.93557	3.07873	3.74293	196.365	3.34265	8.23725	48.9736	1.76577	15.7113	4.68469	2.41219	29.452	5.30997	64.2296	6.14349	0.467245	0.493881
contig_136697	Zm00001d021849	8.96e-142	GRMZM2G174114	0	NA	AT5G28780	7.59e-57	PIF1 helicase	0	0	0.520707	0	0	0	0	0	0	0	17.4168	5.26628	0.15432	0	0	0	0.130177	0	5.67077	0.0385799	1	0.493881
contig_24514	Zm00001d026402	3.65e-119	GRMZM2G480171	0	NA	AT1G50840	0	polymerase gamma 2	11.0604	15.0402	6.70431	7.67001	11.8327	3.79487	0	5.16389	0	1.34975	0	6.58442	13.773	11.3005	11.6281	2.74172	10.1187	5.19787	1.98354	9.86086	1	0.493881
contig_99531	NA	NA	NA	NA	NA	NA	NA	NA	0	0.0460671	0.0476037	0	0	0	0.296876	9.91591	0.289925	0.773097	0.663444	0.153189	38.6915	10.5075	0.0275217	0	0.0234177	2.5532	0.469913	12.3066	1	0.493881
contig_15585	Zm00001d018145	2.35e-95	GRMZM2G101271	0	NA	AT3G19170	0	presequence protease 1	50.278	71.9568	55.8602	125.697	36.808	84.0177	63.6092	23.3926	47.9577	32.7701	8.86783	44.2167	93.1907	108.438	82.128	48.3985	75.9479	51.9569	33.4531	83.0388	1	0.504638
contig_8287	Zm00001d039715	5.43e-114	GRMZM5G832229	0	ultraviolet-B-repressible protein	NA	NA	NA	37.9498	16.9553	35.4691	35.99	64.8164	102.25	49.8747	125.222	26.3984	73.5019	162.711	128.088	13.773	40.1199	28.1651	33.8015	31.5911	85.5407	97.6747	28.9649	0.183589	0.514382
contig_29969	Zm00001d009112	0	GRMZM5G842965	1.02e-130	negatively light-regulated protein (LOC100285304), mRNA	AT1G69510	7.47e-18	cAMP-regulated phosphoprotein 19-related protein	6.70437	26.6281	39.9791	30.1611	6.45674	4.31794	16.0936	2.72011	60.7959	25.6359	2.73224	12.6818	8.8189	4.20363	2.18588	5.40686	25.8682	7.3971	25.4615	5.15381	0.529706	0.514382
contig_16732	Zm00001d011387	0	GRMZM2G025031	0	NA	AT3G14930	2.03e-124	Uroporphyrinogen decarboxylase	14.1088	4.21461	7.11702	11.8253	37.8083	18.267	27.3501	8.6048	12.0147	4.70484	9.7116	5.6646	0.472219	5.62721	1.10543	0	9.31644	23.0076	8.02394	1.80121	0.573116	0.514382
contig_17609	Zm00001d013778	4.18e-59	GRMZM2G386714	0	lysyl-tRNA synthetase	AT3G11710	0	lysyl-tRNA synthetase 1	4.95386	19.1885	10.2059	5.92777	5.42526	1.72913	4.2865	0.120515	13.1926	4.52034	3.41369	8.04304	1.94443	2.57454	0.505752	0.983795	10.069	2.89035	7.29242	1.50213	0.733593	0.514382
contig_105607	Zm00001d049925	0	GRMZM2G046994	0	NA	AT3G02100	2.12e-123	UDP-Glycosyltransferase superfamily protein	0	0.552569	0	0.122833	0	8.35205	0	0.104885	9.82563	0	0.106106	9.56655	0	0	0.33012	0.0475669	0.168851	2.11424	4.87457	0.0944216	1	0.514382
contig_34762	Zm00001d044898	4.93e-144	GRMZM2G174048	0	copper ion binding protein	AT2G15780	8.26e-35	Cupredoxin superfamily protein	5.8981	5.5435	7.86251	8.48104	6.90539	2.53101	7.30505	1.57835	6.44992	16.583	9.2672	9.39772	1.83086	3.57013	2.98714	2.779	6.94629	4.57995	10.4245	2.79178	1	0.514382
contig_42058	Zm00001d044608	0	GRMZM2G093175	0	asparagine synthetase 2	AT5G10240	0	asparagine synthetase 3	2.21149	0.742333	0.869372	0.0495049	0.992841	1.57691	0	0.295901	0	96.1894	0	0.235096	0.22734	0.24081	0.118264	0.460097	0.968175	0.716413	24.1061	0.261628	1	0.514382
contig_17671	Zm00001d033775	1.14e-108	GRMZM2G000622	0	hypothetical protein LOC100192064	AT1G74260	0	purine biosynthesis 4	16.4441	0	1.57092	3.37935	0	6.62427	2.95463	9.6667	13.3641	7.21557	10.3143	5.93788	29.7446	33.0822	8.47668	23.6865	5.3486	4.8114	9.20798	23.7475	1	0.520887
contig_99464	NA	NA	NA	NA	NA	NA	NA	NA	0	0.142207	0	0	0	0	0.523682	1.82202	0	0	0	0.13511	10.4523	3.28686	1.0195	0.220349	0.0355518	0.586426	0.0337776	3.74474	1	0.520887
contig_19412	Zm00001d040874	4.79e-08	GRMZM2G412848	0	NA	AT3G49910	1.07e-57	Translation protein SH3-like family protein	3.20482	5.68961	8.81908	1.67396	9.7918	3.89658	3.8515	19.7253	1.80543	2.55302	4.0488	4.29274	3.84364	15.6748	10.7972	14.9095	4.84687	9.31629	3.175	11.3063	1	0.529422
contig_3724	Zm00001d016441	0	GRMZM2G412604	0	hypothetical protein LOC100191283	AT5G36160	5.38e-164	Tyrosine transaminase family protein	77.1472	108.514	39.6244	118.599	267.156	55.8251	121.257	75.93	67.4375	48.2292	40.3005	52.074	132.173	143.203	37.3953	178.737	85.9711	130.042	52.0103	122.877	1	0.529422
contig_99461	Zm00001d035390	0	GRMZM2G014055	0	thioredoxin H-type	AT5G39950	3.89e-10	thioredoxin 2	0	0	0	0	0	0	6.49469	0	0	0	0	0	59.6832	0	0	0	0	1.62367	0	14.9208	1	0.529422
contig_26709	Zm00001d030103	5.66e-107	GRMZM2G070271	0	NA	AT2G01850	8.41e-96	endoxyloglucan transferase A3	0.255199	0.159904	0	0.319912	0	0.195968	0.147213	33.5997	0.287532	0.243955	0.736924	0	30.1171	0.389041	0	4.2121	0.183754	8.48572	0.317103	8.67955	0.618425	0.536231
contig_2224	Zm00001d051094	5.11e-71	GRMZM2G165387	0	NA	AT3G47570	1.16e-82	Leucine-rich repeat protein kinase family protein	3.08217	5.57916	0.886961	1.86032	21.7639	1.40256	9.4825	0.183289	2.44373	3.492	5.68625	4.96094	0.438109	0.261037	0.51279	0.94207	2.85215	8.20806	4.14573	0.538501	1	0.54253
contig_31561	Zm00001d032090	0	GRMZM2G336678	0	NA	AT4G30210	2.91e-90	P450 reductase 2	0.227405	0.712444	1.25155	0.142535	5.35987	3.31788	0.13118	26.4108	0.384324	0	0	0.067689	18.3277	0	0.0851265	3.86375	0.583484	8.80493	0.113003	5.56914	0.228434	0.54326
contig_356	Zm00001d043735	0	NA	NA	NA	AT3G14770	8.1e-71	Nodulin MtN3 family protein	182.565	353.985	207.478	304.729	112.147	93.354	195.886	99.7365	244.204	164.569	125.115	173.106	97.1681	117.193	73.8527	108.332	262.189	125.281	176.749	99.1364	0.646465	0.54326
contig_104237	NA	NA	NA	NA	NA	NA	NA	NA	0	0	0	0	0	0	0	0.225139	0	0	0	0.250424	15.337	0	1.88962	1.42945	0	0.0562847	0.0626061	4.66402	1	0.54326
contig_10851	Zm00001d030106	0	GRMZM5G876518	0	NA	AT4G24190	1.03e-65	Chaperone protein htpG family protein	9.62877	8.84456	7.96448	9.51098	11.9877	12.233	6.51408	13.5985	3.35117	2.55414	2.11081	2.10079	25.2486	4.68797	10.0395	4.16033	8.9872	11.0833	2.52923	11.0341	1	0.54326
contig_13170	Zm00001d014444	0	GRMZM5G893343	1.89e-119	hypothetical protein LOC100217115	AT1G11680	1.48e-20	CYTOCHROME P450 51G1	0.93072	0.30944	0.75021	0.059527	0.29846	1.23979	0.153398	0.162654	0.171206	1.08944	0.301668	0.644534	61.6894	0.550166	0.483501	1.0235	0.512474	0.463576	0.551713	15.9366	1	0.54326
contig_1587	Zm00001d043086	0	GRMZM2G003385	0	hypothetical protein LOC100381658	AT3G08590	0	Phosphoglycerate mutase, 2,3-bisphosphoglycerate-independent	4.94998	45.8149	92.9461	74.3735	123.855	53.6499	3.67126	9.23457	5.09908	4.46149	3.87974	3.62036	1.49264	90.7684	32.1887	4.05068	54.5211	47.6027	4.26517	32.1251	1	0.54326
contig_20709	Zm00001d016841	0	GRMZM5G836353	0	hypothetical protein LOC100217292	AT4G15760	1.33e-83	monooxygenase 1	11.1535	28.8604	10.7657	18.8365	5.08459	44.5687	18.0508	4.86397	88.3151	64.7621	30.1198	13.2797	11.395	12.9097	15.6183	20.0032	17.404	18.142	49.1192	14.9816	1	0.54326
contig_29332	Zm00001d027624	0	GRMZM5G823004	0	hypothetical protein LOC100278579	AT5G18490	0	Plant protein of unknown function (DUF946)	23.9393	40.2175	60.3729	37.4579	29.7114	19.249	23.4662	15.2265	58.2447	35.239	20.5381	34.9058	22.8025	17.9168	11.2343	13.895	40.4969	21.9133	37.2319	16.4621	1	0.54326
contig_30195	NA	NA	NA	NA	NA	NA	NA	NA	6.82612	4.27715	1.81992	0.629197	14.9322	10.4836	2.89536	1.39688	0	0	0.144937	0.358562	0	8.87586	0.300622	6.72489	3.3881	7.42703	0.125875	3.97534	1	0.54326
contig_36739	Zm00001d005795	1.78e-128	GRMZM2G140160	9.01e-174	protein binding protein	AT5G20910	1.26e-96	RING/U-box superfamily protein	3.52268	10.1534	4.67582	5.07835	5.16623	7.57423	6.90907	3.865	22.8217	21.0467	9.7908	10.0661	7.77374	3.8934	6.46152	3.59115	5.85757	5.87863	15.9313	5.42995	1	0.54326
contig_43742	Zm00001d014657	2.75e-161	GRMZM2G454718	0	NA	AT3G14470	5.35e-13	NB-ARC domain-containing disease resistance protein	8.69447	7.15028	1.9938	14.3052	7.7796	6.53742	3.97057	6.88307	7.55111	1.38523	1.4384	2.04882	16.5103	19.7435	2.84785	9.32071	8.03593	6.29267	3.10589	12.1056	1	0.54326
contig_46598	Zm00001d053099	3.2e-71	GRMZM2G109071	0	hypothetical protein LOC100279214	AT3G17790	2.93e-76	purple acid phosphatase 17	0.678597	0.228953	0.608375	0.0327182	0.492133	0.481013	0.481788	0.335252	0.17644	0.498999	0.301469	0.248603	78.0305	0	0.0781616	0.202721	0.387161	0.447546	0.306378	19.5779	1	0.54326
contig_4984	Zm00001d002020	0	GRMZM2G059740	0	hypothetical protein LOC100272781	AT4G32300	4.04e-82	S-domain-2 5	3.66314	6.65629	8.4793	4.70683	2.68611	2.25035	3.80359	4.50924	10.4213	11.7308	3.76836	5.07019	3.51465	1.25647	0.891317	1.60043	5.87639	3.31232	7.74768	1.81572	1	0.54326
contig_54117	Zm00001d019163	1.41e-53	GRMZM2G340656	0	alkaline alpha galactosidase 1	AT3G57520	0	seed imbibition 2	41.39	1.04937	1.08437	9.59735	0.501247	0.18372	0	5.76215	3.50429	8.23348	7.25409	2.42129	0	2.18836	0.358241	0	13.2803	1.61178	5.35329	0.63665	1	0.54326
contig_7066	Zm00001d006166	0	AC199782.5_FG002	1.96e-112	hypothetical protein LOC100272824	AT4G11820	0	hydroxymethylglutaryl-CoA synthase / HMG-CoA synthase / 3-hydroxy-3-methylglutaryl coenzyme A synthase	4.93933	5.60954	0.299826	4.93412	0.161693	0.118529	0.801361	2.23051	0.34782	0.590213	0.22286	0.643227	0.592389	5.88268	5.31583	6.06938	3.9457	0.828023	0.45103	4.46507	1	0.54326
contig_9475	Zm00001d029031	0	GRMZM2G106408	0	hypothetical protein LOC100383295	AT5G24910	4.88e-146	cytochrome P450, family 714, subfamily A, polypeptide 1	24.2906	11.8484	23.1246	12.5117	4.59782	4.54779	2.09836	34.0942	10.4324	13.6794	14.4105	20.295	4.99002	4.3538	3.53364	8.17254	17.9438	11.3345	14.7043	5.2625	1	0.54326
contig_5622	Zm00001d042553	2.15e-149	GRMZM2G329002	3.25e-160	hypothetical protein LOC100382269 (LOC100382269), mRNA	AT3G09410	1.51e-99	Pectinacetylesterase family protein	9.13752	6.14955	3.79819	10.7475	3.54516	7.36324	17.3098	3.68294	17.54	13.1563	6.92223	13.2299	2.27296	4.4713	3.12493	6.73581	7.45819	7.97529	12.7121	4.15125	1	0.544441
contig_9616	Zm00001d008394	2.16e-36	GRMZM2G004006	0	hypothetical protein LOC100191743	AT4G24930	4.06e-47	thylakoid lumenal 17.9 kDa protein, chloroplast	0	0	0	0	0	10.3628	0	12.0377	0	0.252949	0	0	3.04657	0.201692	5.54695	2.6975	0	5.60012	0.0632372	2.87318	0.22297	0.550222
contig_15010	Zm00001d004452	7.92e-121	GRMZM2G074083	0	hypothetical protein LOC100192993	NA	NA	NA	54.6188	45.3386	36.4228	47.2552	74.5758	160.419	55.2049	118.678	42.6038	67.162	48.8661	59.7506	182.969	57.8225	90.6961	176.423	45.9089	102.219	54.5956	126.978	0.407537	0.550222
contig_130242	Zm00001d019760	0	GRMZM2G071808	0	NA	NA	NA	NA	3.14135	0.322676	0.333439	0.355059	0.107892	0.118635	0.62384	1.95689	0	0.196914	0.483296	0.643804	21.2957	1.49162	2.93019	0.174995	1.03813	0.701814	0.331004	6.47313	1	0.550222
contig_20579	Zm00001d023277	0	GRMZM2G151903	0	hypothetical protein LOC100191901	AT1G33110	0	MATE efflux family protein	0.134158	0.420308	1.12925	0	0	2.36947	0.30956	1.43605	7.55778	0.384742	15.9803	4.23293	2.83184	0.204519	0.100441	0.19538	0.42093	1.02877	7.03894	0.833045	1	0.550222
contig_23955	Zm00001d023538	9.36e-95	GRMZM2G118286	0	NA	AT1G77590	0	long chain acyl-CoA synthetase 9	22.4459	27.3109	25.6869	23.2299	30.895	16.8354	14.7548	17.6007	7.35166	10.2295	10.363	7.92422	37.5628	19.6952	29.3106	9.50256	24.6684	20.0215	8.96709	24.0178	1	0.550222
contig_57636	Zm00001d034902	0	GRMZM2G435993	0	NA	AT4G18770	4.03e-11	myb domain protein 98	10.7827	0	1.92745	0.0829264	0.277187	12.0392	5.57137	0	6.3353	11.5724	8.59603	6.85234	0.12694	0	6.28985	0.128452	3.19828	4.47193	8.33902	1.63631	1	0.550222
contig_7093	Zm00001d034932	1.87e-106	GRMZM2G377487	0	NA	AT1G17850	8.31e-87	Rhodanese/Cell cycle control phosphatase superfamily protein	6.31892	2.06575	1.4231	1.72201	1.15119	1.26582	0.316966	1.91153	2.16681	0	0	1.30844	9.22596	0.837649	2.67395	10.9363	2.88244	1.16138	0.868811	5.91846	1	0.550237
contig_7166	Zm00001d002678	1.99e-59	GRMZM5G820401	3.96e-156	hypothetical protein LOC100381942	AT1G76140	0	Prolyl oligopeptidase family protein	0.410141	1.19928	0.0885201	0.0856906	5.58532	1.15481	2.36592	24.4388	0	0.13069	0	0.0813879	0	6.8777	0.511773	7.63222	0.445908	8.38622	0.0530195	3.75542	0.198051	0.551512
contig_118953	Zm00001d024783	1.17e-63	GRMZM2G062541	0	NA	AT1G09530	3.95e-27	phytochrome interacting factor 3	1.39368	1.22257	3.60956	2.27122	2.04392	1.92639	3.85898	0.298364	11.934	3.99683	2.81712	2.98686	0	1.06231	1.46079	0.676558	2.12426	2.03191	5.43369	0.799914	1	0.551512
contig_123768	Zm00001d022072	2.18e-11	GRMZM2G370081	0	NA	AT1G18620	2.37e-36	unknown protein; BEST Arabidopsis thaliana protein match is: unknown protein (TAIR:AT1G74160.1); Has 1987 Blast hits to 1263 proteins in 207 species: Archae - 0; Bacteria - 172; Metazoa - 665; Fungi - 149; Plants - 271; Viruses - 6; Other Eukaryotes - 724 (source: NCBI BLink).	0	0	0.52611	0	0	0	0.31248	0	7.32392	2.58914	2.93292	4.83721	0	0	2.02778	0	0.131528	0.0781201	4.4208	0.506945	1	0.551512
contig_3509	Zm00001d033455	0	GRMZM2G039639	0	protein P21	AT4G11650	2.34e-87	osmotin 34	171.209	244.993	176.144	43.1222	75.9206	75.6165	26.4579	141.43	324.163	251.355	123.029	172.947	61.1389	110.752	78.9004	130.83	158.867	79.8563	217.874	95.4054	1	0.551512
contig_9360	Zm00001d032230	0	AC217050.4_FG007	0	LOC542156	AT5G23960	7.96e-68	terpene synthase 21	10.2535	199.193	52.8078	42.2026	72.5465	50.6543	25.2612	95.9443	134.925	55.7475	35.1293	36.4211	31.8911	10.7138	28.0515	6.90633	76.1142	61.1016	65.5557	19.3907	1	0.551512
contig_14524	Zm00001d043613	5.43e-107	GRMZM2G077307	0	RING finger and CHY zinc finger domain-containing protein 1	AT5G25560	2.91e-125	CHY-type/CTCHY-type/RING-type Zinc finger protein	14.2888	21.2223	8.39514	11.278	12.1962	6.29898	18.7747	5.52316	9.83835	6.82961	9.74216	9.76655	39.8593	13.7151	17.8295	16.9557	13.796	10.6983	9.04417	22.0899	1	0.55279
contig_13658	Zm00001d024301	5.86e-29	GRMZM2G368902	0	NA	AT2G35040	0	AICARFT/IMPCHase bienzyme family protein	9.97109	2.36983	6.01089	3.34039	5.94293	8.31691	2.87594	3.86443	10.2659	25.6372	9.92861	5.73127	4.9484	3.6691	3.73257	1.58566	5.42305	5.25005	12.8907	3.48393	1	0.552986
contig_12995	Zm00001d050341	1.89e-71	AC205376.4_FG003	4.03e-86	NA	AT4G04330	5.6e-35	Chaperonin-like RbcX protein	0	0	0	0	0	0	0.163975	13.0837	0	0.271732	0	0	38.7282	0	0.212816	0.137991	0	3.31191	0.067933	9.76974	1	0.558856
contig_17223	Zm00001d023402	3.76e-160	GRMZM2G159119	0	hypothetical protein LOC100216751	AT1G25550	1.83e-58	myb-like transcription factor family protein	32.4171	39.868	12.1695	7.4574	27.9976	27.2766	7.65905	19.5648	30.5017	18.1318	31.9914	45.7825	25.1472	3.15439	2.06553	1.92524	22.978	20.6245	31.6019	8.07309	1	0.558856
contig_23144	Zm00001d039013	2.35e-167	GRMZM2G021470	0	hypothetical protein LOC100276926 (LOC100276926), mRNA	AT5G44170	8.18e-59	S-adenosyl-L-methionine-dependent methyltransferases superfamily protein	6.08748	3.19579	4.4742	0	2.06818	1.51609	3.89123	1.49695	3.52206	5.34744	3.68198	2.05685	0	0	0	0.878556	3.43937	2.24311	3.65208	0.219639	1	0.558856
contig_23168	Zm00001d019117	1.29e-68	GRMZM2G088469	0	hypothetical protein LOC100277646	AT5G18130	5.36e-13	unknown protein; BEST Arabidopsis thaliana protein match is: unknown protein (TAIR:AT3G03870.2); Has 1807 Blast hits to 1807 proteins in 277 species: Archae - 0; Bacteria - 0; Metazoa - 736; Fungi - 347; Plants - 385; Viruses - 0; Other Eukaryotes - 339 (source: NCBI BLink).	0	18.389	13.3842	6.39823	5.0793	1.17581	8.83278	2.73168	16.1018	3.90328	3.50039	10.9385	0	0.972604	3.82124	1.48662	9.54286	4.45489	8.61099	1.57012	1	0.558856
contig_74598	Zm00001d030982	3.33e-34	GRMZM2G155314	0	hypothetical protein LOC100193710	AT3G04710	5.16e-87	ankyrin repeat family protein	0	0	0.505447	0	0.272581	0.133211	0	0.696332	0.097726	0	0	0	0.166442	6.14856	0	11.7476	0.126362	0.275531	0.0244315	4.51565	1	0.5613
contig_123482	NA	NA	NA	NA	NA	NA	NA	NA	0	1.414	0	0.628647	0	0.577635	0	13.2856	0.282509	1.91755	0	0.14927	26.7041	0	9.1985	0.852049	0.510661	3.46582	0.587332	9.18865	1	0.568443
contig_12829	Zm00001d051093	3.51e-135	GRMZM2G040508	0	NA	AT3G47090	6.42e-124	Leucine-rich repeat protein kinase family protein	0.758016	0.118741	0.122701	0.118779	0.198514	0.436563	0.109317	2.02848	17.5081	0	2.46249	0.67689	0	0	0	0	0.279559	0.693218	5.16187	0	1	0.568443
contig_2711	Zm00001d039264	0	GRMZM2G087103	0	hypothetical protein LOC100192017	AT5G57850	3.8e-122	D-aminoacid aminotransferase-like PLP-dependent enzymes superfamily protein	21.8396	15.2675	10.3087	29.1565	20.0861	29.0763	25.7356	24.0072	2.37876	12.0433	5.397	11.8682	28.9574	26.751	12.1271	18.5156	19.1431	24.7263	7.92183	21.5878	1	0.568443
contig_10629	Zm00001d044138	0	GRMZM2G105604	0	siroheme uroporphyrinogen methyltransferase1	AT5G40850	4.24e-153	urophorphyrin methylase 1	11.1774	42.3016	39.9079	59.6898	21.8118	10.6921	5.78454	5.67455	36.5571	16.0579	27.7115	11.0268	8.21174	8.08159	7.84225	10.1389	38.2692	10.9907	22.8383	8.56861	0.26127	0.569786
contig_7159	Zm00001d007966	0	GRMZM2G079888	0	hypothetical protein LOC100280324 (LOC100280324), mRNA	AT5G66760	0	succinate dehydrogenase 1-1	3.47042	4.15135	3.88127	5.43806	0	4.2397	19.4734	9.87796	10.8417	18.8495	17.1957	2.53555	46.011	23.4467	38.2648	24.3516	4.23528	8.39776	12.3556	33.0186	1	0.569786
contig_111272	NA	NA	NA	NA	NA	NA	NA	NA	0.159057	0.298989	0.205975	0	0	0	0	0	0.358419	0	0.114825	0	0	4.84955	0.238166	11.7365	0.166005	0	0.118311	4.20605	1	0.570488
contig_72790	Zm00001d029391	0	GRMZM2G396212	0	hypothetical protein LOC100274492	AT1G22410	0	Class-II DAHP synthetase family protein	29.636	151.565	161.351	90.7061	42.076	18.8593	49.7635	15.2005	116.327	49.8403	46.3796	47.2108	36.1028	35.8713	22.7014	23.2451	108.314	31.4748	64.9393	29.4802	0.205424	0.571153
contig_15817	Zm00001d007687	0	GRMZM2G152258	0	hypothetical protein LOC100273624	AT5G06060	6.45e-76	NAD(P)-binding Rossmann-fold superfamily protein	136.646	135.558	198.285	162.447	44.2083	79.9935	25.2494	58.1882	265.495	126.427	79.6195	110.954	65.93	35.7551	60.2549	79.51	158.234	51.9099	145.624	60.3625	0.301572	0.571153
contig_2718	Zm00001d051163	0	GRMZM2G081582	0	phenylalanine ammonia-lyase	AT2G37040	0	PHE ammonia lyase 1	22.7262	26.2816	37.027	25.3372	15.5172	11.1055	11.6931	11.9963	62.6743	33.0904	39.5384	44.2313	18.4389	21.7796	19.3494	29.8801	27.843	12.578	44.8836	22.362	0.726859	0.571153
contig_134314	NA	NA	NA	NA	NA	NA	NA	NA	0	0	0	3.13606	0	0	0	1.5302	0	5.92173	2.924	6.3827	0	0	0	1.27227	0.784016	0.382549	3.80711	0.318066	1	0.571153
contig_27151	Zm00001d041362	3.21e-131	AC230011.2_FG002	0	Rust resistance protein rp3-1	AT3G14470	8.45e-70	NB-ARC domain-containing disease resistance protein	5.07126	2.76757	0.953294	12.9195	3.5987	1.25621	6.03951	10.4189	1.84315	2.97125	6.73151	1.5582	12.8705	7.35687	17.0241	6.9884	5.42791	5.32833	3.27603	11.06	1	0.571153
contig_2765	Zm00001d045544	0	GRMZM2G083716	0	Putative uncharacterized protein	AT1G55490	0	chaperonin 60 beta	113.217	54.8823	49.1512	78.9951	112.143	158.311	242.434	55.0388	136.334	131.022	121.311	145.036	200.448	202.887	232.796	190.08	74.0615	141.982	133.426	206.553	1	0.571153
contig_45725	NA	NA	NA	NA	NA	NA	NA	NA	0	0	0	0	0	0.211985	0	0	3.42135	4.75008	0.597865	2.46511	0	0	0	0	0	0.0529962	2.8086	0	1	0.571153
contig_48705	Zm00001d009088	1.85e-86	GRMZM2G051528	0	R2R3 Myb transcription factor MYB-IF25	NA	NA	NA	2.5583	6.76821	7.73017	3.02887	2.9777	0.873125	5.41117	0.608543	7.04595	1.35866	6.36144	7.27656	2.18187	0.433338	0.425633	1.37991	5.02139	2.46764	5.51065	1.10519	1	0.571153
contig_90053	Zm00001d005995	0	GRMZM2G031837	0	LOC100285123	AT4G39170	4.38e-169	Sec14p-like phosphatidylinositol transfer family protein	0.221983	0.0463639	0.287462	0.185516	0.465074	0	1.96347	4.63348	0	0.353672	0	0.176201	6.74453	3.94807	4.37645	0.143681	0.185331	1.76551	0.132468	3.80318	1	0.571153
contig_99556	Zm00001d017710	6.05e-159	GRMZM2G405280	4.55e-175	NA	NA	NA	NA	4.21542	0	0.476987	0	0	0	0	3.7237	0	0	0	0.487283	37.4218	0.374345	0	0	1.1731	0.930924	0.121821	9.44904	1	0.571153
contig_99657	Zm00001d029219	8.38e-80	GRMZM2G421970	0	NA	AT2G41500	2.39e-07	WD-40 repeat family protein / small nuclear ribonucleoprotein Prp4p-related	7.90986	0	0.758744	0	0	1.12482	0	13.3274	0	0	0	0	37.1029	0.446604	0	0	2.16715	3.61306	0	9.38737	1	0.571153
contig_10327	Zm00001d048487	0	GRMZM2G116803	0	Putative uncharacterized protein	AT2G46240	3.52e-20	BCL-2-associated athanogene 6	4.75198	3.88732	1.70935	4.30226	17.2844	3.95315	7.53832	0.777117	1.63596	0.757101	0.476459	2.51461	31.2822	1.20737	3.5577	5.12629	3.66273	7.38824	1.34603	10.2934	1	0.584765
contig_23614	Zm00001d028713	2.82e-146	GRMZM2G443265	0	hypothetical protein LOC100191287	AT3G11320	0	Nucleotide-sugar transporter family protein	5.05582	0.565698	12.8605	20.2585	10.2141	3.05045	3.95808	3.47903	14.241	16.5705	8.47288	11.3943	3.46492	8.67085	2.02778	2.8926	9.68514	5.17541	12.6697	4.26404	1	0.584765
contig_25968	NA	NA	NA	NA	NA	NA	NA	NA	11.7808	4.24301	7.4477	9.53533	24.6818	9.11774	9.09676	3.97175	7.31603	5.3205	7.0984	9.16699	25.8995	19.2321	11.1118	12.5186	8.25171	11.717	7.22548	17.1905	1	0.584765
contig_50646	Zm00001d025914	0	GRMZM5G842214	0	NA	AT2G05910	3.99e-21	Protein of unknown function (DUF567)	0.0960196	0.240658	0	0	1.70994	0	0.997011	0.0513904	0	0	0	0	20.5444	0	2.08475	0.233062	0.0841694	0.689585	0	5.71555	1	0.589245
contig_3305	Zm00001d041914	2.91e-153	GRMZM2G360698	0	hypothetical protein LOC100273919	AT5G09840	7.57e-93	Putative endonuclease or glycosyl hydrolase	31.6131	45.0067	1.94943	30.5309	55.8693	1.65142	70.5878	14.9629	17.688	2.46696	6.59816	11.0742	2.68239	2.21295	0.885539	2.81874	27.275	35.7678	9.45685	2.1499	1	0.592565
contig_1319	Zm00001d044104	0	GRMZM2G029547	0	NA	AT5G14700	3.44e-90	NAD(P)-binding Rossmann-fold superfamily protein	14.5541	32.0312	20.6755	19.6969	10.7708	12.5662	9.56513	7.55691	50.0914	28.2409	22.2157	36.9417	21.5367	11.7559	6.93894	20.1411	21.7394	10.1148	34.3724	15.0931	1	0.593766
contig_36134	Zm00001d041773	0	GRMZM2G316474	0	NA	AT5G49760	0	Leucine-rich repeat protein kinase family protein	8.2117	12.2007	18.851	33.4555	6.12575	8.12111	9.97635	5.527	10.3736	18.1975	13.0239	11.74	2.5069	4.83667	4.79724	6.6439	18.1797	7.43755	13.3337	4.69618	1	0.593766
contig_60964	NA	NA	NA	NA	NA	NA	NA	NA	2.28309	2.86111	4.58263	2.93358	3.34829	1.84085	1.18531	1.83289	2.05788	0.873	1.15373	1.08733	5.69541	11.1376	1.62384	6.87157	3.1651	2.05184	1.29299	6.3321	1	0.593766
contig_61223	Zm00001d037001	3.06e-104	GRMZM2G474798	0	NA	AT4G13750	1.01e-85	Histidine kinase-, DNA gyrase B-, and HSP90-like ATPase family protein	0	1.05303	0.181358	0	0	0	0	4.04756	1.26233	0	0	0.166746	8.33101	1.06749	3.35523	2.44749	0.308596	1.01189	0.35727	3.80031	1	0.598517
contig_13971	Zm00001d014060	0	GRMZM5G865298	0	NA	AT5G46050	0	peptide transporter 3	7.31461	24.437	43.3139	34.5521	10.4487	5.36161	7.07722	6.77978	15.8459	16.1777	7.15268	11.104	3.47715	5.11926	2.21541	6.14943	27.4044	7.41682	12.5701	4.24031	0.238455	0.607393
contig_100851	NA	NA	NA	NA	NA	NA	NA	NA	0	0.423275	0	3.599	0	5.05771	0	0	1.33195	0	6.09588	1.50807	19.1202	5.14908	6.3219	7.78838	1.00557	1.26443	2.23397	9.59489	1	0.610095
contig_11333	Zm00001d048203	3.64e-84	GRMZM2G004377	0	hypothetical protein LOC100383559	AT4G33500	6.93e-73	Protein phosphatase 2C family protein	21.6864	33.8166	3.66998	36.1445	12.9076	16.8423	12.2256	15.036	46.3691	17.6684	15.6557	6.60185	6.38407	4.69605	7.56457	6.46011	23.8294	14.2529	21.5738	6.2762	1	0.616206
contig_5373	Zm00001d030010	1.23e-113	GRMZM2G086750	0	hypothetical protein LOC100194183	AT2G44870	1.1e-48	unknown protein; FUNCTIONS IN: molecular_function unknown; INVOLVED IN: biological_process unknown; LOCATED IN: chloroplast; EXPRESSED IN: 22 plant structures; EXPRESSED DURING: 15 growth stages; Has 39 Blast hits to 39 proteins in 18 species: Archae - 0; Bacteria - 2; Metazoa - 0; Fungi - 0; Plants - 37; Viruses - 0; Other Eukaryotes - 0 (source: NCBI BLink).	47.5979	43.7106	21.6874	49.7231	64.8983	39.2581	41.4036	34.5055	12.2012	12.0372	31.4526	27.4363	64.5158	43.9591	38.2752	37.6546	40.6798	45.0164	20.7818	46.1012	1	0.618994
contig_123407	Zm00001d029356	4.05e-103	GRMZM2G336824	0	hypothetical protein LOC100272836	AT4G35160	2.91e-46	O-methyltransferase family protein	0.274735	17.9031	0.889437	1.89421	0	0	0	0.294081	43.9552	3.93946	1.19001	14.2293	0	2.30354	3.70239	1.20032	5.24038	0.0735202	15.8285	1.80156	0.411885	0.621532
contig_30909	Zm00001d053107	0	GRMZM2G002652	0	hypothetical protein LOC100279205	AT5G53970	3.62e-175	Tyrosine transaminase family protein	18.6832	17.4819	6.976	13.7793	24.0077	29.7937	30.2489	19.5988	14.5247	10.4184	19.2873	14.9041	43.8586	26.678	25.784	23.43	14.2301	25.9123	14.7836	29.9377	0.941624	0.621532
contig_62769	Zm00001d030667	0	GRMZM2G376927	0	thioredoxin-related (LOC100281006), mRNA	AT1G07795	7.98e-11	unknown protein; BEST Arabidopsis thaliana protein match is: unknown protein (TAIR:AT2G28725.1); Has 38 Blast hits to 38 proteins in 11 species: Archae - 0; Bacteria - 0; Metazoa - 0; Fungi - 0; Plants - 38; Viruses - 0; Other Eukaryotes - 0 (source: NCBI BLink).	2.64894	0.195269	2.57273	0.976663	2.2852	1.91448	2.06737	0.83396	17.4684	8.49043	4.94949	3.98878	0.747519	3.26621	3.73309	0.151285	1.5984	1.77525	8.72428	1.97453	1	0.621939
contig_76080	NA	NA	NA	NA	NA	NA	NA	NA	0.652497	2.24865	0.492896	1.2951	0.911358	0.0835091	0	1.51329	0	0	0	0	29.2155	0.663139	0	0.158376	1.17228	0.627039	0	7.50926	1	0.621939
contig_48784	Zm00001d003530	5.68e-72	GRMZM2G408038	9.56e-124	NA	AT5G09640	4.71e-58	serine carboxypeptidase-like 19	0.265832	16.3235	1.89335	8.16441	10.0249	4.8992	2.76024	2.13413	19.1688	2.5412	15.9283	4.43112	1.02023	0	4.3785	2.06475	6.66178	4.95463	10.5173	1.86587	1	0.626448
contig_11157	Zm00001d038522	0	GRMZM2G429714	0	hypothetical protein LOC100384608 (LOC100384608), mRNA	AT1G79620	0	Leucine-rich repeat protein kinase family protein	17.8661	14.5919	38.7434	25.3445	9.64857	3.6117	8.74234	4.17794	24.4721	19.8578	9.14867	10.7721	7.27041	5.07878	4.86621	6.38982	24.1365	6.54514	16.0627	5.9013	0.0946566	0.628717
contig_11347	Zm00001d041362	1.45e-74	AC230011.2_FG002	0	Rust resistance protein rp3-1	AT3G14470	8.45e-70	NB-ARC domain-containing disease resistance protein	1.81101	1.068	1.13812	1.80284	2.1761	0.572634	1.56704	1.39688	14.5833	5.95743	10.536	11.1301	0.25553	5.19684	3.27003	3.8786	1.45499	1.42816	10.5517	3.15025	1	0.630988
contig_21664	Zm00001d017598	0	GRMZM2G166906	0	protein HOTHEAD	AT1G12570	0	Glucose-methanol-choline (GMC) oxidoreductase family protein	2.17987	2.26611	2.66248	1.21105	3.52905	1.75002	1.54326	0.954557	6.47504	1.61023	4.25607	7.34387	1.5211	0.52868	0.482188	0.793657	2.07988	1.94422	4.9213	0.831405	1	0.637703
contig_8387	Zm00001d044608	0	GRMZM2G093175	0	asparagine synthetase 2	AT5G10240	0	asparagine synthetase 3	0.413091	0.155302	0.588436	0.0517842	0.778916	0.570986	0.333612	0.132654	0	64.2093	0.119286	0.295104	0	0.629743	0.123709	0.12032	0.302154	0.454042	16.1559	0.218443	1	0.637703
contig_28802	NA	NA	NA	NA	NA	NA	NA	NA	2.28536	14.1408	5.54902	24.3515	5.08728	6.14228	0.329581	3.51653	4.50609	1.6385	9.28029	5.27199	0.27409	0.217747	0.641625	2.08016	11.5817	3.76892	5.17422	0.803407	1	0.6487
contig_54502	Zm00001d049719	5e-17	GRMZM5G811268	2.85e-72	hypothetical protein LOC100274915 (LOC100274915), mRNA	NA	NA	NA	0	0.246427	0.636617	0.554641	0.617976	0.226504	0	18.0495	0.221557	0.281968	0.638814	0	48.583	0.749438	0.147222	0	0.359421	4.72348	0.285585	12.3699	0.959579	0.653918
contig_41673	Zm00001d028693	0	GRMZM2G042639	0	Protein IN2-1	AT3G55040	1.72e-82	glutathione transferase lambda 2	4.59057	39.6092	24.9968	14.6696	5.20298	5.89445	3.82021	7.08877	36.8836	7.19395	15.6463	22.0419	3.32141	9.29264	4.84541	8.5851	20.9666	5.5016	20.4414	6.51114	0.733781	0.655816
contig_30888	Zm00001d030086	0	NA	NA	NA	AT4G17940	1.84e-35	Tetratricopeptide repeat (TPR)-like superfamily protein	7.33312	17.339	9.04825	5.81044	5.07286	2.2312	15.5638	2.36965	13.8743	9.65532	10.0883	4.4479	3.31881	4.64037	1.76099	1.14183	9.8827	6.30937	9.51645	2.7155	1	0.656581
contig_17574	Zm00001d037448	1.92e-71	GRMZM2G015432	0	NA	AT5G45775	1.87e-60	Ribosomal L5P family protein	26.8892	24.5706	14.3273	20.014	30.8083	21.0785	16.3191	15.7405	3.47142	3.74858	7.48157	7.00333	41.1176	9.82093	7.54927	15.6367	21.4503	20.9866	5.42622	18.5311	1	0.658446
contig_26253	Zm00001d020614	1.22e-78	GRMZM2G116614	0	hypothetical protein LOC100384222 (LOC100384222), mRNA	AT1G74950	1.42e-18	TIFY domain/Divergent CCT motif family protein	27.2545	70.2988	62.3639	10.117	10.2559	19.9129	11.7533	18.977	80.7937	32.1245	35.3392	29.9298	27.673	20.5726	11.292	19.011	42.5086	15.2248	44.5468	19.6371	1	0.658446
contig_15280	Zm00001d015676	0	GRMZM2G029292	0	WRKY22 - superfamily of TFs having WRKY and zinc finger domains	AT3G11130	3.91e-102	Clathrin, heavy chain	0.243993	0.152883	0.0526607	39.3036	0	0.686999	0	0.304703	1.5578	11.1957	1.17428	6.8269	0	0	0.974253	1.14497	9.93828	0.247925	5.18866	0.529807	0.805283	0.66871
contig_12130	Zm00001d041187	2.28e-56	GRMZM2G382038	0	NA	AT1G15690	2.68e-45	Inorganic H pyrophosphatase family protein	2.9446	0	0	1.53804	1.0282	0.188431	0	0	12.7177	11.7286	12.9316	9.2031	0	0.374078	7.89967	5.00306	1.12066	0.304157	11.6453	3.3192	1	0.66871
contig_13144	NA	NA	NA	NA	NA	NA	NA	NA	1.94643	4.21781	1.20777	4.52417	6.88152	1.74378	1.87135	1.04174	21.6562	10.0786	9.60187	4.68325	1.63409	2.4109	2.30731	5.86618	2.97405	2.8846	11.505	3.05462	1	0.66871
contig_15273	Zm00001d046521	3.42e-115	GRMZM5G891724	2.36e-157	hypothetical protein LOC100216675	AT3G19770	4.05e-42	Vacuolar sorting protein 9 (VPS9) domain	4.38623	1.74895	2.06547	0.499862	1.87968	0.918601	0.920081	1.06706	0.224634	0.38118	0.431791	0.949526	2.10421	1.51969	4.62728	10.5496	2.17513	1.19636	0.496783	4.7002	1	0.66871
contig_25170	Zm00001d016182	1.76e-168	GRMZM2G405581	0	Putative uncharacterized protein	AT5G05340	4.67e-91	Peroxidase superfamily protein	25.9151	43.5137	41.7846	25.4797	13.6623	19.25	25.5017	10.969	43.8931	36.7552	19.3198	42.2497	14.4637	15.3637	14.9637	20.8851	34.1733	17.3458	35.5544	16.419	1	0.66871
contig_27512	Zm00001d006651	1.19e-122	GRMZM2G099167	0	Tubulin alpha-5 chain (Alpha-5-tubulin)	AT5G19780	0	tubulin alpha-5	0.655086	1.42771	2.10235	1.12469	1.90951	1.42164	1.39655	7.5914	1.82916	1.93312	1.27481	0.898658	13.1445	6.53468	4.90449	2.25372	1.32746	3.07978	1.48394	6.70935	1	0.66871
contig_30970	Zm00001d046746	0	GRMZM2G037485	0	hypothetical protein LOC100382367	NA	NA	NA	5.54879	6.49002	21.9292	37.3555	15.8447	4.16625	18.9917	4.97159	19.3574	31.5116	8.21918	15.9047	6.2309	10.464	4.33889	4.68893	17.8309	10.9936	18.7482	6.43068	1	0.66871
contig_35630	Zm00001d022264	1.62e-102	GRMZM2G477325	0	hydrophobic protein LTI6A	AT3G05880	2.37e-13	Low temperature and salt responsive protein family	16.0474	4.87044	17.3716	17.9164	7.35454	5.9689	10.7035	10.4675	3.39011	13.9022	5.97343	5.67228	20.4491	23.1259	23.6533	10.468	14.0515	8.6236	7.23451	19.4241	1	0.66871
contig_94509	NA	NA	NA	NA	NA	NA	NA	NA	0	0	3.59792	0.257993	0	0	4.27392	4.73639	1.85504	3.14781	1.48573	0.367558	11.6503	13.3341	0.462246	7.79278	0.963977	2.25258	1.71403	8.30986	1	0.66871
contig_26612	Zm00001d032933	7.86e-167	GRMZM2G324390	0	NA	AT1G03080	2.54e-76	kinase interacting (KIP1-like) family protein	0	10.1224	8.98195	18.2702	7.5417	8.36011	2.83621	0.37592	15.4317	5.20363	13.5638	1.67256	15.163	27.8397	37.9932	18.3271	9.34362	4.77848	8.96793	24.8307	1	0.670109
contig_103716	NA	NA	NA	NA	NA	NA	NA	NA	0	0	0	0	0	0	0	0	8.43843	7.15955	0.180226	0	0	0	0	0	0	0	3.94455	0	1	0.680519
contig_59955	Zm00001d003691	7.36e-107	GRMZM2G025598	0	hypothetical protein LOC100381672	AT3G04240	4.43e-70	Tetratricopeptide repeat (TPR)-like superfamily protein	0.201473	0	0	0.126281	0	0.309423	0.348662	0.323489	0.453997	0.192596	0.581782	0.11994	0.386612	0.307138	8.14527	11.5409	0.0819384	0.245394	0.337079	5.09498	1	0.680519
contig_74982	Zm00001d012090	3.16e-12	GRMZM2G476762	0	hypothetical protein LOC100191609	NA	NA	NA	2.60303	0.191885	5.3537	0.671814	1.44359	2.58678	28.8832	1.06536	0.345038	1.31736	0	1.18501	0	5.25206	9.97342	6.83847	2.20511	8.49473	0.711851	5.51599	1	0.680519
contig_97614	Zm00001d034045	0	GRMZM2G032339	0	m4 protein	AT1G69120	9.88e-74	K-box region and MADS-box transcription factor family protein	0	1.25142	0.484936	0.0782392	0	0.287562	0.144013	24.5852	1.12512	0.715955	0.450565	1.93208	61.2002	1.2369	3.17744	0.181788	0.45365	6.25418	1.05593	16.4491	1	0.680519
contig_19695	Zm00001d009084	2.31e-131	GRMZM2G148904	0	embryonic abundant protein-like	AT2G41380	6.96e-94	S-adenosyl-L-methionine-dependent methyltransferases superfamily protein	16.3425	15.2216	5.43377	3.04531	2.31345	0.508763	3.31229	1.41837	22.6431	8.23348	5.10178	7.09953	1.27136	5.89173	1.81876	1.82254	10.0108	1.88822	10.7695	2.7011	0.34936	0.684206
contig_26130	Zm00001d046334	6.88e-147	GRMZM2G138248	0	NA	AT4G39950	0	cytochrome P450, family 79, subfamily B, polypeptide 2	2.03616	3.18957	6.8556	5.36022	0.63989	2.03265	0.587286	1.63465	15.3707	4.67148	5.14475	2.3031	0	1.24162	1.37199	1.68036	4.36039	1.22362	6.87251	1.07349	1	0.684206
contig_26154	Zm00001d051842	2.78e-124	GRMZM2G019177	0	LOC100286347	AT4G33540	1.6e-103	metallo-beta-lactamase family protein	15.635	25.5515	15.6884	22.4078	21.1673	12.9189	16.1923	4.89354	17.8219	12.2366	17.5577	16.0573	34.2133	26.7621	41.4145	22.5923	19.8207	13.793	15.9184	31.2455	1	0.684206
contig_51797	Zm00001d034066	1.63e-32	GRMZM2G031138	0	hypothetical protein LOC100382376	AT3G02100	1.93e-114	UDP-Glycosyltransferase superfamily protein	0	0.341028	1.40961	0.341138	2.28055	0	0.156981	0	0	0	0	0	34.4652	0	0	0.26421	0.522944	0.609384	0	8.68236	1	0.684206
contig_57066	Zm00001d011789	4.15e-45	GRMZM2G067575	1.59e-179	Putative uncharacterized protein	NA	NA	NA	13.7149	14.7809	6.51215	20.7459	24.7112	13.621	4.8524	6.06799	1.8543	3.84579	5.2805	4.13679	63.5139	7.38745	13.0062	2.30805	13.9385	12.3131	3.77935	21.5539	1	0.684206
contig_129086	Zm00001d009883	2.24e-28	GRMZM5G876518	0	NA	AT4G24190	1.03e-65	Chaperone protein htpG family protein	8.1331	14.6767	9.58425	9.17593	9.71255	14.7392	7.41278	63.9876	0.916354	4.82036	0	0.484177	32.6183	2.85169	6.57621	3.31648	10.3925	23.963	1.55522	11.3407	1	0.687092
contig_76583	Zm00001d028172	4.34e-154	GRMZM2G071217	0	NA	AT5G13700	8.3e-120	polyamine oxidase 1	0	2.05246	6.36276	18.4781	0.403689	0.887775	7.2248	4.4344	1.73677	0.368388	5.00762	19.615	0	1.02809	0.288516	0.187075	6.72333	3.23767	6.68195	0.37592	1	0.687092
contig_49480	Zm00001d004309	1.25e-56	GRMZM2G152079	6.11e-124	NA	NA	NA	NA	11.3259	12.5429	3.83723	9.49279	10.2089	10.9221	10.3319	9.16304	6.6772	2.89557	7.22557	13.1714	28.936	15.8606	10.1556	20.6499	9.29971	10.1565	7.49243	18.9005	1	0.690709
contig_38830	Zm00001d007477	0	GRMZM2G159756	0	NA	AT1G21240	3.73e-51	wall associated kinase 3	5.59842	2.60843	14.1278	5.30853	2.70673	0.55116	4.38879	0.153657	12.9389	1.78392	2.90164	4.6147	1.23957	1.96952	0	0.278742	6.9108	1.95008	5.55979	0.87196	1	0.696682
contig_108311	Zm00001d037843	0	GRMZM2G000254	0	hypothetical protein LOC100216645	NA	NA	NA	1.19005	0.139812	0	0.0932385	0	0.399805	0.171621	0.398076	2.17883	1.27982	7.30242	12.2651	0.142726	1.47402	0.334111	1.44426	0.355774	0.242376	5.75655	0.84878	1	0.707618
contig_6694	Zm00001d013644	0	GRMZM2G112149	0	Putative uncharacterized protein	AT5G17920	0	Cobalamin-independent synthase family protein	19.2363	44.7691	127.456	80.8869	48.7863	13.4389	33.2272	14.1078	107.349	52.1592	30.854	58.5501	34.554	32.4946	13.8063	28.1024	68.087	27.3901	62.2281	27.2393	1	0.708658
contig_9925	Zm00001d038485	1.19e-147	GRMZM2G701201	0	hypothetical protein LOC100275543	AT5G01920	0	Protein kinase superfamily protein	6.68782	2.15511	7.2996	7.00638	4.0033	0.953755	1.21249	1.32948	3.98286	6.30183	1.72429	4.43639	0	0.509767	0.71529	0.510177	5.78723	1.87476	4.11134	0.433808	1	0.708658
contig_99404	Zm00001d004088	2.66e-68	GRMZM2G098606	0	NA	NA	NA	NA	1.43876	0.245866	0	0.0819819	0	0	0.150902	1.47007	0.147368	0.125034	0	0.0778654	24.7225	0.598185	0	0.190484	0.441653	0.405243	0.0875668	6.37778	1	0.708658
contig_15789	Zm00001d028704	9.92e-120	GRMZM2G052479	0	hypothetical protein LOC100278941	AT2G37240	1.23e-89	Thioredoxin superfamily protein	33.635	34.6236	18.667	18.6727	50.3344	21.4007	0	40.3752	5.41377	11.9426	11.9673	30.1782	57.1668	36.8084	17.8071	60.1803	26.3996	28.0276	14.8755	42.9906	1	0.710307
contig_39804	Zm00001d000294	6.95e-103	GRMZM2G450498	0	O-succinylhomoserine sulfhydrylase	AT1G64660	1.82e-178	methionine gamma-lyase	0.675526	8.04223	9.84136	2.11706	0.707643	0.25937	0.487102	0.27116	8.56252	5.1661	0.97534	4.52421	0	1.416	0.758628	0.737846	5.16904	0.431318	4.80704	0.728118	0.467245	0.71394
contig_40782	Zm00001d020614	3.88e-98	GRMZM2G116614	0	hypothetical protein LOC100384222 (LOC100384222), mRNA	AT1G74950	1.42e-18	TIFY domain/Divergent CCT motif family protein	38.4712	142.115	87.1835	71.6202	33.9845	40.3449	48.5251	63.9214	103.511	62.3	48.706	69.5623	37.7381	34.5761	27.5129	49.0586	84.8474	46.694	71.0199	37.2214	1	0.71569
contig_94801	Zm00001d018338	2.82e-115	GRMZM2G078294	8.35e-146	NA	AT2G24420	8.42e-06	DNA repair ATPase-related	1.18636	0.446013	1.22904	1.04103	1.24276	2.00422	1.09497	2.92076	1.604	1.58772	4.11094	1.13001	12.9763	7.05339	5.86212	3.80103	0.975611	1.81568	2.10817	7.4232	1	0.71569
contig_16172	NA	NA	NA	NA	NA	NA	NA	NA	0	37.7646	0.263677	3.7011	28.795	4.84708	0.8222	13.0772	67.9064	28.4182	4.99775	25.2129	18.7548	5.4321	3.50619	3.45956	10.4323	11.8854	31.6338	7.78816	1	0.719276
contig_34744	Zm00001d045785	0	GRMZM2G027958	0	hypothetical protein LOC100274364	AT2G31880	7.31e-144	Leucine-rich repeat protein kinase family protein	4.83966	10.0226	5.89544	5.19285	3.86676	1.44876	3.21765	7.90237	9.70419	6.03788	3.19772	8.7899	1.57406	2.00078	1.10543	1.91137	6.48763	4.10889	6.93242	1.64791	1	0.719276
contig_71540	NA	NA	NA	NA	NA	NA	NA	NA	0	4.49409	0	0	0.0429334	4.24877	0	0.0219354	14.0841	4.34887	0	0	0	0	0	0	1.12352	1.07841	4.60825	0	1	0.721422
contig_32735	Zm00001d035162	1.22e-44	GRMZM2G127328	0	LHT1	AT1G24400	0	lysine histidine transporter 2	3.51998	1.10279	9.54389	8.41147	2.07412	0.337876	5.83776	0.588725	5.45319	19.5585	0.794099	2.48841	0	0.670761	0.164708	2.02916	5.64453	2.20962	7.07354	0.716156	1	0.72803
contig_55707	NA	NA	NA	NA	NA	NA	NA	NA	0	0.162431	0	0	0	0	0.0598157	1.69266	0	0.0991239	0.130999	0.0154325	33.0553	0.0790378	0	0.0251686	0.0406077	0.438118	0.0613889	8.28988	1	0.72803
contig_95518	NA	NA	NA	NA	NA	NA	NA	NA	0	0	0	0	0	0	0	0	9.17654	0	0	6.42445	0	0	0	0	0	0	3.90025	0	1	0.72803
contig_13202	Zm00001d050955	0	GRMZM2G313750	0	NA	AT5G07990	1.27e-106	Cytochrome P450 superfamily protein	10.3997	21.9059	13.0375	7.62795	8.46035	16.3118	5.23329	4.26332	22.1881	15.5468	31.7878	31.4167	10.5089	10.7942	10.0225	13.4269	13.2428	8.56719	25.2349	11.1881	1	0.729271
contig_5260	NA	NA	NA	NA	NA	NA	NA	NA	9.98604	9.65537	6.96748	0	54.1076	0	0	58.5602	0.58196	0.164587	0	0	72.1071	0.0656179	0	0	6.65222	28.167	0.186637	18.0432	1	0.741753
contig_26997	Zm00001d004431	1.43e-102	GRMZM2G400704	4.51e-72	NA	AT1G79230	4.84e-39	mercaptopyruvate sulfurtransferase 1	14.565	10.1793	3.80852	1.40449	12.6168	6.45261	16.9654	22.9361	21.7753	9.10368	13.1433	13.5064	67.7231	20.9228	21.3896	26.1066	7.48932	14.7427	14.3822	34.0355	1	0.745367
contig_118624	NA	NA	NA	NA	NA	NA	NA	NA	0	0	0.0342975	0.0332011	0	0.366084	0.0305562	0	0	0	0.0382398	0	0	34.1578	0	0	0.0168747	0.0991601	0.00955995	8.53944	1	0.753672
contig_123932	NA	NA	NA	NA	NA	NA	NA	NA	0	0	0.105024	0	0	0	0	0	9.68592	0	6.32318	0	0	0	0	0	0.026256	0	4.00227	0	1	0.753672
contig_36757	Zm00001d035246	0	GRMZM2G130728	0	LOC100285022	AT3G62160	1.14e-79	HXXXD-type acyl-transferase family protein	2.3344	5.28198	16.3115	4.99918	3.12466	2.98766	5.64829	1.9782	29.9546	8.92619	6.6941	6.58181	3.82628	5.18978	1.50498	3.62002	7.23176	3.4347	13.0392	3.53526	1	0.753672
contig_43711	Zm00001d047240	3.63e-49	GRMZM2G150242	0	NA	AT2G26570	3.24e-136	Plant protein of unknown function (DUF827)	0	0	0	0	0	0	0	0	0.291417	4.94503	9.52275	0	0	0	0.193644	0.125559	0	0	3.6898	0.0798008	1	0.753672
contig_48277	NA	NA	NA	NA	NA	NA	NA	NA	1.67983	1.24393	1.28543	0.957182	0.63989	0.938145	1.67376	4.98569	0.860301	1.45984	0.771712	1.27277	56.5574	1.97883	0.800325	0.667201	1.29159	2.05937	1.09115	15.0009	1	0.753672
contig_39614	Zm00001d006014	5.96e-73	GRMZM2G080390	2.79e-169	NA	NA	NA	NA	14.3549	13.5552	1.70183	4.18194	13.7666	14.9046	4.08205	35.2762	5.46715	10.8234	4.96256	7.34211	26.9641	10.6336	21.1917	12.1704	8.44849	17.0074	7.14879	17.74	1	0.755027
contig_100691	Zm00001d014723	1.78e-73	GRMZM2G133262	0	NA	AT1G67710	3.68e-17	response regulator 11	0.189504	0.118741	0.981609	1.42535	0.198514	0.145521	0.218633	0.101424	4.48378	2.35501	6.56665	8.12268	0.181822	0.433338	2.41192	0.275982	0.678801	0.166023	5.38203	0.825765	1	0.756059
contig_36541	Zm00001d002390	5.41e-82	GRMZM5G863846	0	NA	AT5G57160	0	DNA ligase IV	0	0	0	0	0	0	0	1.5187	0	0	0	0	15.6949	0	3.31164	0	0	0.379676	0	4.75163	1	0.756059
contig_126083	Zm00001d032606	6.07e-44	GRMZM2G045699	0	NA	AT5G08020	1.55e-14	RPA70-kDa subunit B	0	0	0	0.511222	0	0	0.282298	0.17461	3.12446	3.11874	3.41508	0.388442	0	0.248677	0	0	0.127806	0.114227	2.51168	0.0621693	1	0.759871
contig_14509	Zm00001d052435	0	GRMZM2G336448	0	hypothetical protein LOC100191783	AT5G13750	5.26e-172	zinc induced facilitator-like 1	12.6605	38.0618	40.325	42.4025	10.5831	13.2573	8.77868	11.4986	52.7355	33.4963	24.6496	16.825	14.724	9.94265	15.7977	14.4027	33.3624	11.0294	31.9266	13.7168	0.377412	0.772235
contig_22020	Zm00001d038485	2.77e-43	GRMZM2G701201	0	hypothetical protein LOC100275543	AT5G01920	0	Protein kinase superfamily protein	11.5881	3.26335	10.1166	9.87482	5.45575	0.599902	2.40348	1.11497	4.84109	8.96161	2.34988	4.80576	0.249851	0.793962	1.07229	1.64338	8.71071	2.39353	5.23959	0.939869	0.53433	0.772235
contig_10961	Zm00001d047186	7.03e-112	GRMZM5G832108	0	hypothetical protein LOC100192774	AT5G39850	2.07e-120	Ribosomal protein S4	0	0	6.08375	0	9.62394	0	2.77028	0	0	0	8.13966	7.08519	0	0.159153	0	0	1.52094	3.09856	3.80621	0.0397883	1	0.772235
contig_66058	Zm00001d048329	7.63e-121	GRMZM2G361256	0	hypothetical protein LOC100274125	AT3G13080	0	multidrug resistance-associated protein 3	3.37763	6.19796	7.02954	4.99022	1.51638	0.92632	1.39172	0	7.88296	5.30448	3.65753	3.87789	0	0.919478	0.722503	2.10813	5.39884	0.958604	5.18071	0.937528	0.470264	0.778528
contig_119408	NA	NA	NA	NA	NA	NA	NA	NA	0	0	0	0	0	0	0	0	0	3.2394	0.543632	11.3196	0	0	0	0	0	0	3.77566	0	1	0.778528
contig_11942	Zm00001d052444	2.67e-161	GRMZM2G095141	0	LOC100283677	AT2G26800	2.99e-156	Aldolase superfamily protein	103.654	108.753	98.7402	103.647	59.1732	69.0024	65.3855	45.2989	141.362	119.76	128.663	132.847	97.6634	79.0083	80.2553	82.9891	103.698	59.715	130.658	84.979	1	0.778528
contig_31003	Zm00001d021046	2.92e-174	GRMZM2G143955	0	hypothetical protein LOC100191192	AT3G25110	3.07e-172	fatA acyl-ACP thioesterase	4.5172	10.1983	2.53284	13.1205	5.7808	7.76005	4.43251	5.57054	3.48921	2.78233	3.51316	3.06343	24.6195	6.24738	6.99049	6.94029	7.59219	5.88598	3.21203	11.1994	1	0.778528
contig_3195	Zm00001d051908	0	GRMZM2G172214	0	LOC100282160	AT4G34120	9.91e-07	Cystathionine beta-synthase (CBS) family protein	117.027	23.545	63.2287	52.4916	58.1856	25.4359	25.8224	184.765	6.77753	21.2091	17.7087	18.1379	34.5544	29.1781	32.7534	34.966	64.073	73.5522	15.9583	32.863	1	0.778528
contig_42683	Zm00001d046318	0	GRMZM2G080839	0	NA	AT4G20820	2.53e-154	FAD-binding Berberine family protein	2.56478	4.85397	18.335	10.9906	2.74155	2.73319	4.49892	1.20461	28.7204	13.4598	3.77867	9.87784	3.41501	4.78766	2.2337	5.31058	9.18609	2.79457	13.9592	3.93674	1	0.778528
contig_51181	Zm00001d012482	0	GRMZM2G036703	0	NA	AT2G38470	8.28e-93	WRKY DNA-binding protein 33	4.15082	2.68754	2.6876	3.12203	1.30445	1.06248	2.55406	1.48103	5.61206	6.34871	2.49711	5.76579	1.46027	0.421852	0.932289	0.873167	3.162	1.6005	5.05592	0.921896	1	0.778528
contig_79856	Zm00001d030724	8.51e-37	GRMZM2G126096	0	hypothetical protein LOC100276444 (LOC100276444), mRNA	NA	NA	NA	0.773329	0.605697	1.62734	0	0	5.34459	0.334575	1.44862	0	0	0.139569	0	10.5732	0	0	5.06803	0.751592	1.78195	0.0348922	3.91032	1	0.778528
contig_30463	Zm00001d035683	6.15e-83	GRMZM2G096680	1.19e-110	subtilisin-chymotrypsin inhibitor CI-1B	AT2G38870	3.19e-09	Serine protease inhibitor, potato inhibitor I-type family protein	13.773	102.709	33.4104	81.8287	44.909	28.0049	29.8778	89.7026	1066.59	83.262	13.1638	107.515	6.88652	62.6935	43.5698	41.5288	57.9302	48.1236	317.632	38.6697	1	0.781812
contig_72702	Zm00001d016471	2.5e-63	GRMZM2G028677	0	trans-cinnamate 4-monooxygenase	AT2G30490	0	cinnamate-4-hydroxylase	0.203905	0.0511057	0.184836	0.0766833	0.12816	0.187896	0.117624	0.0218263	0	0.0779685	0	0	28.4852	0.0621693	0.0610638	0.158376	0.129133	0.113876	0.0194921	7.19169	1	0.786759
contig_100539	Zm00001d013179	3.05e-151	GRMZM2G052423	0	cold acclimation protein COR413-PM1	AT3G50830	3.65e-62	cold-regulated 413-plasma membrane 2	0.667671	0.941295	0.216154	0	0.174854	0.128177	0	1.87605	0.376131	0	0.3615	0.298107	2.72258	1.14507	11.747	1.05339	0.45628	0.544769	0.258934	4.167	1	0.790355
contig_11766	Zm00001d003504	7.35e-176	GRMZM2G046900	0	hypothetical protein LOC100278972	AT4G24380	4.37e-99	INVOLVED IN: 10-formyltetrahydrofolate biosynthetic process, folic acid and derivative biosynthetic process; EXPRESSED IN: 24 plant structures; EXPRESSED DURING: 15 growth stages; CONTAINS InterPro DOMAIN/s: Serine hydrolase (InterPro:IPR005645); BEST Arabidopsis thaliana protein match is: alpha/beta-Hydrolases superfamily protein (TAIR:AT5G65400.1); Has 30201 Blast hits to 17322 proteins in 780 …	24.8982	72.8333	39.4427	58.04	13.8469	23.7919	21.423	12.7268	77.145	38.443	27.1634	34.8907	23.6205	19.6179	18.7978	21.3555	48.8035	17.9471	44.4105	20.8479	0.43052	0.805875
contig_63451	NA	NA	NA	NA	NA	NA	NA	NA	0	0	0	0	0.143899	0	0	0.808722	15.632	0	0	3.43465	0	0	0	0	0	0.238155	4.76665	0	1	0.807009
contig_81906	NA	NA	NA	NA	NA	NA	NA	NA	0.411611	0.644774	0.0444187	0.515986	0.64677	0.210718	0.791468	0	6.64724	2.03296	1.53526	3.06299	0	0.261453	0.256803	0.832562	0.404198	0.412239	3.31961	0.337705	1	0.807009
contig_13929	NA	NA	NA	NA	NA	NA	NA	NA	0.701953	3.60664	0.727207	2.72785	8.23565	1.50929	3.64433	1.87845	27.0484	9.66276	13.1754	5.43249	3.90629	4.49443	5.04515	4.29358	1.94091	3.81693	13.8298	4.43486	1	0.808108
contig_100051	NA	NA	NA	NA	NA	NA	NA	NA	0	0	0	3.77315	0.242539	2.13352	2.53764	12.8874	0	0	0	0	22.6589	0	1.2134	0	0.943287	4.45027	0	5.96807	1	0.810375
contig_100219	NA	NA	NA	NA	NA	NA	NA	NA	0	0	0	0.112119	0	0	0	0.670156	0	0	0	0	13.2153	3.95404	0	0	0.0280296	0.167539	0	4.29232	1	0.810375
contig_123500	NA	NA	NA	NA	NA	NA	NA	NA	0	0	0	0	0	0	0	0	8.96757	0	0	6.09201	0	0.216669	0	0.137991	0	0	3.76489	0.088665	1	0.810375
contig_24191	NA	NA	NA	NA	NA	NA	NA	NA	0.352268	0.147151	4.02957	4.04796	4.05918	0.180339	5.62209	0.439918	0	4.26547	1.94968	2.30682	14.7588	9.57686	5.89009	3.36314	2.14424	2.57538	2.13049	8.39724	1	0.812694
contig_5043	Zm00001d023990	0	GRMZM2G080650	0	NADP-dependent oxidoreductase P2	AT3G03080	1.14e-154	Zinc-binding dehydrogenase family protein	52.8586	40.6763	53.6842	66.3799	55.8953	88.1377	88.484	58.7208	0	0	0.090211	0	33.7507	0	0	0	53.3998	72.8094	0.0225528	8.43767	1	0.812694
contig_51365	Zm00001d022088	1.6e-156	GRMZM2G147716	0	LOC542045	AT1G69120	4.88e-66	K-box region and MADS-box transcription factor family protein	0.907105	3.63763	2.34935	3.52509	3.13576	2.43799	1.77911	25.9737	2.24847	0.867138	1.57164	2.16006	80.767	2.07427	1.49408	1.18895	2.60479	8.33163	1.71183	21.3811	1	0.812694
contig_101623	Zm00001d007878	0	GRMZM2G423640	0	NA	NA	NA	NA	0.0960196	1.8651	1.088	0.90276	0	0	0.0553895	0.385428	4.16512	0.871996	1.52499	8.8887	0.322446	0	0	0.349593	0.98797	0.110204	3.8627	0.16801	1	0.813126
contig_27631	Zm00001d032808	0	GRMZM2G389570	0	Putative uncharacterized protein	AT3G14470	3.2e-09	NB-ARC domain-containing disease resistance protein	0.567388	5.40387	2.20426	0	0.118873	0.8714	17.7397	8.13837	1.27855	0.867824	0.819209	5.13419	21.0134	8.30365	3.39833	3.9112	2.04388	6.7171	2.02494	9.15665	1	0.813386
contig_104988	Zm00001d014330	3.42e-19	GRMZM2G013196	0	hypothetical protein LOC100383530	AT5G64813	1.14e-120	Ras-related small GTP-binding family protein	0	0	0	0	0	0.217206	0	0	2.23085	0.270393	0.408394	11.9556	0	0	0.211768	0	0	0.0543015	3.71631	0.052942	1	0.826623
contig_53964	Zm00001d019163	3.84e-119	GRMZM2G340656	0	alkaline alpha galactosidase 1	AT3G57520	0	seed imbibition 2	14.6364	9.31206	5.97771	1.41137	1.41529	16.9455	0.779363	5.90526	0	5.1661	0	0	9.5061	2.57454	14.3296	3.93518	7.83439	6.26135	1.29153	7.58636	1	0.826623
contig_8610	Zm00001d019724	1.45e-19	GRMZM2G064601	0	NA	AT3G06150	5.53e-82	unknown protein; BEST Arabidopsis thaliana protein match is: unknown protein (TAIR:AT5G19060.1); Has 61 Blast hits to 59 proteins in 10 species: Archae - 0; Bacteria - 0; Metazoa - 3; Fungi - 0; Plants - 58; Viruses - 0; Other Eukaryotes - 0 (source: NCBI BLink).	69.7976	53.3931	63.5225	60.5222	84.1614	81.5849	42.3788	59.1933	51.8461	32.8134	44.8029	49.0569	96.1089	50.8433	68.7308	91.0223	61.8088	66.8296	44.6298	76.6763	1	0.826623
contig_42110	Zm00001d009631	2.56e-136	AC234185.1_FG004	0	NA	AT3G12670	0	CTP synthase family protein	7.80268	7.64698	16.1927	15.2989	9.22155	4.91627	65.8996	2.4628	4.28292	7.07639	1.44432	2.62029	16.7004	6.55745	8.23829	12.4317	11.7353	20.6251	3.85598	10.982	1	0.828034
contig_62280	Zm00001d037005	0	GRMZM2G403076	0	NA	AT1G34575	1.2e-140	FAD-binding Berberine family protein	5.21997	7.63178	9.18629	3.85907	1.68251	2.87785	3.16559	0.787986	19.906	6.90921	2.60886	6.85252	1.15578	3.57075	1.80373	2.07919	6.47428	2.12848	9.06916	2.15236	1	0.828761
contig_71204	Zm00001d031428	9.71e-115	GRMZM2G141320	0	hypothetical protein LOC100383973	AT5G20410	0	monogalactosyldiacylglycerol synthase 2	10.1039	4.16917	4.62736	2.93481	3.61414	3.02783	0.710792	5.80336	9.71807	1.64905	1.42324	8.06893	1.18224	0.563526	0.184502	1.07669	5.45881	3.28903	5.21482	0.751737	1	0.828761
contig_69115	Zm00001d047170	7.72e-96	GRMZM2G082646	0	NA	AT4G10200	3.63e-92	TTF-type zinc finger protein with HAT dimerisation domain	0	30.4195	3.66998	11.1214	0.258153	1.51392	0	2.90168	13.3276	2.35579	5.51507	3.6677	0.236447	1.31489	1.66052	1.79448	11.3027	1.16844	6.21655	1.25158	0.853245	0.832175
contig_101371	NA	NA	NA	NA	NA	NA	NA	NA	0	0	0	0	0	0	0	1.54948	0	0	0	0	4.39811	2.57454	3.43189	0	0	0.387371	0	2.60114	1	0.833982
contig_50531	NA	NA	NA	NA	NA	NA	NA	NA	1.2592	0.1578	1.7937	0.315702	1.8467	0.386779	0.290552	12.8048	0	1.44447	1.09084	0.749626	38.4195	0	6.03353	0.366766	0.881601	3.8322	0.821234	11.205	1	0.833982
contig_53193	Zm00001d048731	2.25e-31	GRMZM2G037472	0	NA	AT5G27950	1.09e-128	P-loop containing nucleoside triphosphate hydrolases superfamily protein	0	0.642471	0.497926	2.57072	1.61115	0.393686	0.14787	6.8597	2.02171	0.245044	1.85053	0.610409	9.10005	3.517	3.64638	4.2309	0.927779	2.2531	1.18192	5.12358	1	0.834807
contig_64711	Zm00001d000316	2.44e-80	GRMZM2G085019	3.45e-140	NADP-dependent malic enzyme, chloroplastic Precursor (NADP-ME)(EC 1.1.1.40)	AT1G79750	0	NADP-malic enzyme 4	1.68882	2.29274	6.01416	15.878	12.0889	2.16141	2.76024	9.1893	1.58565	6.45763	1.21918	0.837817	11.3425	26.389	1.68584	8.60821	6.46842	6.54996	2.52507	12.0064	1	0.834807
contig_65563	Zm00001d053698	1.07e-98	GRMZM2G040320	0	hypothetical protein LOC100276260	AT1G67170	1.01e-46	unknown protein; BEST Arabidopsis thaliana protein match is: unknown protein (TAIR:AT3G14750.1); Has 5478 Blast hits to 4354 proteins in 533 species: Archae - 87; Bacteria - 653; Metazoa - 2554; Fungi - 380; Plants - 418; Viruses - 16; Other Eukaryotes - 1370 (source: NCBI BLink).	2.31999	0	0.18777	4.36243	0	0	0	0.776047	0	1.66333	2.51224	7.94149	0	0	0	0	1.71755	0.194012	3.02926	0	1	0.834807
contig_17780	Zm00001d014816	0	GRMZM2G048085	0	Senescence-associated protein DIN1	AT4G35770	5.73e-43	Rhodanese/Cell cycle control phosphatase superfamily protein	34.229	13.0081	14.9501	20.7562	25.248	45.1815	11.8004	85.6903	9.24209	14.6179	8.55358	15.313	26.5259	19.0661	24.7167	25.3178	20.7358	41.9801	11.9316	23.9066	1	0.835883
contig_123882	Zm00001d029580	5.9e-84	GRMZM2G138710	0	NA	AT4G24220	1.5e-151	NAD(P)-binding Rossmann-fold superfamily protein	0.318115	4.48484	0.205975	0.697868	0	0	0.367013	0.510772	4.30103	2.12869	13.5494	6.62827	0	0.484955	2.7389	1.62149	1.4267	0.219446	6.65184	1.21134	1	0.836116
contig_26894	Zm00001d039328	5.57e-107	AC194022.3_FG013	2.08e-139	Putative uncharacterized protein	AT1G79740	0	hAT transposon superfamily	44.2287	12.479	23.2784	6.16046	18.1533	27.4091	7.16171	136.353	6.99401	9.39556	5.04145	9.70056	45.4138	10.2518	17.4279	13.5604	21.5366	47.2694	7.7829	21.6635	1	0.836116
contig_70902	Zm00001d011496	3.88e-60	GRMZM2G411766	0	NA	AT4G11070	9.88e-36	WRKY family transcription factor	5.7229	7.2913	2.2233	4.18489	2.59782	3.36922	3.41133	3.06293	7.3077	9.30027	4.40685	7.041	2.19637	1.59946	0.999742	2.68555	4.8556	3.11033	7.01396	1.87028	1	0.836116
contig_734	Zm00001d039914	6.56e-77	GRMZM2G161154	0	metallothionein-like protein type 2	NA	NA	NA	65.7886	63.2171	28.7493	53.038	83.0406	136.92	133.833	103.019	136.985	80.0014	33.7322	33.7677	499.621	172.056	48.2102	185.414	52.6982	114.203	71.1216	226.325	0.200719	0.83723
contig_13139	Zm00001d042841	2.37e-81	GRMZM5G856598	0	sialin	AT3G46980	0	phosphate transporter 4;3	0	3.45393	0.297428	0	1.92479	0	0.662458	5.53166	0	0	0	0	8.81475	0	0.343911	4.34837	0.937839	2.02973	0	3.37676	1	0.83723
contig_18088	Zm00001d014186	3.97e-93	GRMZM2G016447	0	Putative uncharacterized protein	AT3G18290	1.57e-45	zinc finger protein-related	6.22283	3.1902	4.94492	0	4.74086	4.56133	10.6059	2.42218	0	2.43354	0	4.71489	17.9117	8.40847	0	16.34	3.58949	5.58256	1.78711	10.6651	1	0.83723
contig_22744	Zm00001d039328	1.98e-132	AC194022.3_FG013	2.08e-139	Putative uncharacterized protein	AT1G79740	0	hAT transposon superfamily	68.2612	15.599	40.1683	10.6963	33.0192	47.7929	10.3075	275.938	10.8578	20.5357	7.10191	11.713	86.1056	14.385	39.5318	16.861	33.6812	91.7645	12.5521	39.2208	1	0.83723
contig_34246	Zm00001d016625	0	GRMZM2G170742	0	hypothetical protein LOC100278075	NA	NA	NA	9.4725	6.00861	7.19339	3.22518	14.578	10.6864	7.08331	36.8652	1.18585	2.34763	2.95482	4.80371	19.0747	13.1925	4.29013	3.69007	6.47492	17.3032	2.823	10.0619	0.946927	0.842787
contig_16629	Zm00001d016101	1.43e-18	GRMZM5G875864	0	hypothetical protein LOC100192092	AT5G10020	4.64e-75	Leucine-rich receptor-like protein kinase family protein	69.2997	118.481	35.5759	57.3979	51.3346	27.9381	18.9886	30.3341	78.9163	41.8772	75.221	65.8611	60.7914	13.9602	7.59718	9.01105	70.1885	32.1488	65.4689	22.84	1	0.843618
contig_5505	Zm00001d034852	4.28e-124	GRMZM2G024389	0	hypothetical protein LOC100191639	AT1G28140	2.12e-84	unknown protein; FUNCTIONS IN: molecular_function unknown; INVOLVED IN: biological_process unknown; LOCATED IN: chloroplast; EXPRESSED IN: 22 plant structures; EXPRESSED DURING: 13 growth stages; CONTAINS InterPro DOMAIN/s: Protein of unknown function DUF2301, transmembrane (InterPro:IPR019275); Has 140 Blast hits to 140 proteins in 72 species: Archae - 0; Bacteria - 86; Metazoa - 10; Fungi - 0; …	112.202	85.4328	76.5902	47.9443	185.337	122.93	113.063	89.9139	81.154	43.2524	66.206	34.1829	118.75	72.3782	92.2059	111.792	80.5423	127.811	56.1988	98.7816	1	0.843618
contig_60521	Zm00001d034045	3.24e-145	GRMZM2G032339	0	m4 protein	AT1G69120	9.88e-74	K-box region and MADS-box transcription factor family protein	0.604418	2.77728	1.04361	0.505123	0.422103	0.618847	0.581104	44.1023	2.04299	0.770384	1.16356	0.959521	70.9432	0.767845	1.05587	1.07585	1.23261	11.4311	1.23411	18.4607	1	0.843618
contig_77200	Zm00001d034903	5.18e-138	GRMZM2G435993	0	NA	AT4G18770	5.81e-15	myb domain protein 98	0.566021	3.38898	0.162885	0	0.263525	1.64201	0.0725584	0.201959	0	0	0.0908038	0.0748805	0.0603419	6.32778	6.63903	0	1.02947	0.545013	0.0414211	3.25679	1	0.843618
contig_47497	Zm00001d037656	5.78e-102	GRMZM2G447795	0	xylanase inhibitor protein 1	AT5G24090	5.07e-57	chitinase A	0	0	0	0	0.263814	0.386779	0.145276	0.404361	0.283748	0.48149	0.909034	0	0	7.67845	4.52515	4.27893	0	0.300058	0.418568	4.12063	1	0.847145
contig_99166	Zm00001d053107	2.19e-127	GRMZM2G002652	0	hypothetical protein LOC100279205	AT5G53970	3.62e-175	Tyrosine transaminase family protein	6.83128	17.2372	5.49906	4.62894	11.6044	20.8413	16.6147	24.9014	9.98502	6.7068	9.72988	9.23269	26.0403	12.6657	17.555	19.2699	8.54913	18.4905	8.9136	18.8827	0.992034	0.855323
contig_129455	Zm00001d035270	7.15e-36	GRMZM2G056038	0	hypothetical protein LOC100275340	AT3G07760	4.17e-74	Sterile alpha motif (SAM) domain-containing protein	17.6239	2.13733	5.52155	13.0063	8.33757	5.67531	0.655899	4.56408	1.60135	4.61944	4.51457	4.06134	35.7281	6.06674	10.8536	5.10567	9.57227	4.80822	3.69918	14.4385	1	0.857321
contig_79502	Zm00001d017129	2.14e-87	GRMZM2G408012	0	NA	AT3G07050	5.65e-63	GTP-binding family protein	0	0.124493	0.25729	0	0.20813	0	0	0.425349	0	2.27916	4.73327	2.72044	0	0	0.148751	0	0.0954458	0.15837	2.43322	0.0371876	1	0.868294
contig_134754	NA	NA	NA	NA	NA	NA	NA	NA	0	0	0	0	0	0	0	0	0	1.53419	6.17917	2.65395	0	0	0	0	0	0	2.59183	0	1	0.873375
contig_27726	Zm00001d031875	0	GRMZM2G112377	0	inorganic phosphate transporter 3	AT3G54700	0	phosphate transporter 1;7	2.87612	23.1703	16.9598	11.1382	4.30409	1.89307	2.84419	2.25401	32.1737	17.5765	1.85384	13.6976	9.1656	2.97523	1.23045	3.14146	13.5361	2.82384	16.3254	4.12818	0.264913	0.874218
contig_92180	Zm00001d042711	0	GRMZM2G168909	0	Putative uncharacterized protein	AT1G62290	7.41e-23	Saposin-like aspartyl protease family protein	0	0	0	2.49531	0	0	0	0	6.3832	8.05051	0	0	0	0	0	0	0.623827	0	3.60843	0	1	0.881519
contig_34311	Zm00001d031257	1.79e-101	GRMZM2G023847	0	hypothetical protein LOC100191824	AT2G32300	4.37e-22	uclacyanin 1	40.768	27.7034	96.8499	40.1289	18.9471	10.3618	24.1797	11.0633	99.3062	86.726	14.5082	49.9071	15.4258	28.4487	10.5323	30.9404	51.3625	16.138	62.6119	21.3368	0.21617	0.881771
contig_12356	Zm00001d027768	2.64e-85	GRMZM2G172410	0	NA	AT5G43745	0	Protein of unknown function (DUF1012)	5.15827	5.1175	2.75396	0.0425414	28.5817	0.104238	0.065254	40.6968	0.994125	0.0432544	0.0326651	0.121216	48.732	0.120713	0.0677524	0.0658964	3.26807	17.362	0.297815	12.2466	1	0.881771
contig_135717	NA	NA	NA	NA	NA	NA	NA	NA	0	0.110026	0	0	0	0.13484	0	0	0	0	0	0	0	0	6.17883	6.56365	0.0275064	0.0337101	0	3.18562	1	0.881771
contig_14585	Zm00001d043610	8.74e-157	GRMZM2G468111	3.72e-172	hypothetical protein LOC100277849	NA	NA	NA	54.5165	47.3985	79.9963	43.9766	64.3736	5.69739	14.9797	7.07859	73.5992	39.0088	3.72602	23.9088	5.10686	11.4336	5.91701	14.0154	56.472	23.0323	35.0607	9.11821	1	0.881771
contig_14626	Zm00001d012686	2.79e-117	GRMZM2G035401	0	NA	AT5G55570	2.24e-20	unknown protein; LOCATED IN: chloroplast; Has 35333 Blast hits to 34131 proteins in 2444 species: Archae - 798; Bacteria - 22429; Metazoa - 974; Fungi - 991; Plants - 531; Viruses - 0; Other Eukaryotes - 9610 (source: NCBI BLink).	86.1296	94.6307	49.8617	93.7241	91.3209	116.088	85.2225	82.8308	73.7923	67.3258	48.7924	73.2618	124.244	114.661	78.3652	93.8576	81.0865	93.8656	65.7931	102.782	1	0.881771
contig_59437	Zm00001d045785	0	GRMZM2G027958	0	hypothetical protein LOC100274364	AT2G31880	7.31e-144	Leucine-rich repeat protein kinase family protein	3.74476	10.4285	5.32083	4.95515	3.16003	2.07684	2.82025	6.5694	9.14163	6.36404	2.47811	6.87374	0.998046	2.22007	0.311514	2.01987	6.11232	3.65663	6.21438	1.38738	1	0.881771
contig_36516	Zm00001d033455	7.49e-17	GRMZM2G039639	0	protein P21	AT4G11650	2.34e-87	osmotin 34	60.0904	71.2595	51.1564	13.9496	25.4121	16.9193	9.75714	14.8893	93.5314	71.059	35.186	56.7066	20.2859	31.2138	26.3265	42.6756	49.114	16.7444	64.1207	30.1255	0.591285	0.887352
contig_22037	Zm00001d016166	7.58e-157	GRMZM2G069542	0	phosphoenolpyruvate carboxylase	AT3G14940	0	phosphoenolpyruvate carboxylase 3	14.539	36.555	62.0833	31.1452	40.2925	8.76204	13.2704	3.15194	82.3197	30.2598	13.4187	21.9121	13.2433	18.9377	6.47589	11.4356	36.0806	16.3692	36.9776	12.5231	1	0.887352
contig_24299	Zm00001d013212	0	GRMZM2G176085	0	peroxidase 51	AT4G37530	2.66e-100	Peroxidase superfamily protein	19.1399	60.5472	41.0206	33.8387	19.867	37.4365	28.0555	36.2737	40.7701	12.9022	29.9025	35.6375	21.5457	11.5293	5.87994	12.059	38.6366	30.4082	29.8031	12.7535	1	0.887352
contig_26145	Zm00001d022088	2.36e-77	GRMZM2G147716	0	LOC542045	AT1G69120	4.88e-66	K-box region and MADS-box transcription factor family protein	0.552113	10.3784	4.52815	2.42241	11.5672	1.27191	8.81155	25.511	4.97651	2.28708	1.59431	2.62946	92.1734	4.7695	1.7912	1.87615	4.47026	11.7904	2.87184	25.1526	1	0.887352
contig_32784	Zm00001d033300	0	GRMZM2G043191	0	hypothetical protein LOC100279724	AT1G47510	6.71e-115	inositol polyphosphate 5-phosphatase 11	5.96417	50.0473	40.813	27.0475	8.08529	5.29832	30.3571	4.94457	67.5933	44.9404	12.8324	16.7086	4.15155	14.8862	13.5708	11.7514	30.968	12.1713	35.5187	11.09	1	0.887352
contig_34596	Zm00001d035481	1.1e-135	GRMZM2G134424	0	programmed cell death protein 2	AT4G02220	6.75e-28	zinc finger (MYND type) family protein / programmed cell death 2 C-terminal domain-containing protein	0.68154	12.491	4.63352	0	0	2.35511	7.86301	9.3015	0	0.977267	0.123003	0.202866	33.0226	0.259746	0	0.992553	4.45152	4.8799	0.325784	8.56873	1	0.887352
contig_45037	Zm00001d013294	9.4e-110	GRMZM2G425986	1.52e-36	A/G-specific adenine DNA glycosylase	NA	NA	NA	8.93196	10.3938	9.91425	6.07832	8.55461	10.5823	11.3354	5.32678	25.8778	19.2724	6.07962	6.98851	1.95883	8.36439	1.52849	4.95541	8.82957	8.94977	14.5546	4.20178	1	0.887352
contig_56803	NA	NA	NA	NA	NA	NA	NA	NA	6.93475	4.69284	1.43685	1.04319	5.2304	0.852035	8.48075	4.15691	7.50082	6.62921	3.20402	9.41269	1.33073	1.26861	2.90746	1.6159	3.52691	4.68002	6.68668	1.78067	1	0.887352
contig_71941	Zm00001d010172	2.73e-15	GRMZM2G322953	0	hypothetical protein LOC100382596	AT1G43670	0	Inositol monophosphatase family protein	2.76056	3.11352	2.5024	3.80664	2.89181	1.05992	5.89206	1.32973	8.08683	3.69451	12.3559	12.6543	4.23786	0.841676	2.48013	2.94823	3.04578	2.79338	9.19787	2.62697	1	0.887352
contig_78422	Zm00001d044608	4.15e-108	GRMZM2G093175	0	asparagine synthetase 2	AT5G10240	0	asparagine synthetase 3	2.13655	0.836707	1.21046	0	0.559531	0.410166	0	0.428811	0	83.7389	0	0	1.02497	0.814273	0.399897	0	1.04593	0.349627	20.9347	0.559785	1	0.887352
contig_8350	Zm00001d042420	1.81e-127	AC234165.1_FG002	0	lipoprotein	NA	NA	NA	17.0944	44.3551	9.08176	0	9.87188	40.0538	0	104.041	0.493852	12.9892	7.43604	5.61017	100.301	16.0368	9.18847	12.554	17.6328	38.4917	6.63232	34.5202	1	0.887352
contig_9995	Zm00001d051094	0	GRMZM2G165387	0	NA	AT3G47570	1.16e-82	Leucine-rich repeat protein kinase family protein	1.48215	3.71479	0.888586	10.8727	10.1783	5.39568	1.83664	30.849	1.73179	3.30599	1.98145	1.6013	132.569	0.962376	0.904164	1.19918	4.23956	12.0649	2.15513	33.9086	1	0.887352
contig_9298	Zm00001d043762	0	GRMZM5G833207	0	NA	AT1G02520	0	P-glycoprotein 11	10.9853	6.72228	9.67618	5.38904	2.59593	1.7289	2.72828	1.18073	25.0777	3.87118	2.10532	2.59071	1.68176	1.48578	1.15391	1.01227	8.1932	2.05846	8.41122	1.33343	0.535492	0.889364
contig_104157	Zm00001d005814	3.95e-98	GRMZM2G117412	0	hypothetical protein LOC100273427	AT1G19150	1.17e-127	photosystem I light harvesting complex gene 6	0.565711	0.708934	0	0	0	0	0	0.151386	0	0	0.204197	0	1.08556	0.862407	7.83542	1.37311	0.318661	0.0378466	0.0510492	2.78912	1	0.894695
contig_61798	Zm00001d036530	2.69e-120	GRMZM2G426553	7.63e-164	NA	AT2G18390	3.93e-32	ADP-ribosylation factor family protein	0.981534	2.61382	2.85988	1.53804	2.0564	0.188431	10.6163	5.90989	1.65884	0	0.531435	0.292162	60.2718	0.561118	0	0.11912	1.99832	4.69276	0.620608	15.238	1	0.897911
contig_77979	Zm00001d037005	0	GRMZM2G403076	0	NA	AT1G34575	1.2e-140	FAD-binding Berberine family protein	2.64363	4.24055	2.191	2.25352	0.886182	3.16689	0.183	1.01872	6.55286	3.63911	1.3741	3.33646	0	0.0806025	1.18754	0.667338	2.83217	1.3137	3.72563	0.48387	1	0.898051
contig_24077	Zm00001d034424	7.26e-157	GRMZM2G073429	0	NA	AT2G32040	0	Major facilitator superfamily protein	4.40218	0.239856	3.22213	6.23827	10.0249	4.55626	12.6971	1.43413	2.15649	7.31865	23.6276	19.7122	0.367281	1.31301	6.73493	1.57954	3.52561	7.17811	13.2037	2.49869	1	0.903117
contig_45245	Zm00001d042476	7.47e-152	GRMZM2G059108	4.77e-170	NA	AT1G24350	3.4e-74	Acid phosphatase/vanadium-dependent haloperoxidase-related protein	10.3205	8.81824	12.1498	9.76201	8.4524	5.47558	4.76277	5.82491	21.5649	10.0452	5.55402	7.37279	3.96087	1.00121	4.49557	3.91696	10.2627	6.12892	11.1342	3.34365	1	0.903117
contig_52285	Zm00001d015533	5.84e-158	GRMZM2G006206	0	NA	NA	NA	NA	4.06184	4.39607	3.22771	3.81888	4.83518	5.52933	2.98213	3.9526	3.53636	1.23546	2.53243	2.41808	22.4974	6.05141	4.14684	4.12287	3.87613	4.32481	2.43059	9.20464	1	0.903117
contig_20679	Zm00001d004510	9.87e-161	GRMZM2G172794	1.21e-137	NA	AT2G39420	7.7e-50	alpha/beta-Hydrolases superfamily protein	5.08782	0	1.41184	0	2.8552	5.02323	0.104819	3.69555	0	0	0	0	30.8586	0	0	0	1.62492	2.9197	0	7.71465	1	0.903184
contig_17502	Zm00001d051976	0	GRMZM2G130043	0	starch synthase V	AT5G65685	6.36e-108	UDP-Glycosyltransferase superfamily protein	3.9258	3.80159	4.92974	3.38028	8.39104	5.69431	6.31348	7.74653	4.06575	10.0834	38.1598	17.422	7.68551	4.20141	1.48442	5.69804	4.00935	7.03634	17.4327	4.76734	1	0.904156
contig_32606	Zm00001d029570	1.18e-21	GRMZM2G165960	0	hypothetical protein LOC100275610	AT2G15020	6.15e-73	unknown protein; BEST Arabidopsis thaliana protein match is: unknown protein (TAIR:AT5G64190.1); Has 72 Blast hits to 72 proteins in 10 species: Archae - 0; Bacteria - 0; Metazoa - 0; Fungi - 0; Plants - 72; Viruses - 0; Other Eukaryotes - 0 (source: NCBI BLink).	5.65497	6.35982	6.29029	2.8174	3.03786	4.23113	3.01117	1.78491	11.5993	10.9502	9.10687	10.4448	1.53034	4.3104	3.25673	5.2792	5.28062	3.01627	10.5253	3.59417	1	0.909277
contig_10762	Zm00001d024450	1e-65	GRMZM2G122941	0	hypothetical protein LOC100217014	NA	NA	NA	79.8619	88.8058	72.786	76.4155	57.8199	44.2481	40.5872	25.5374	76.0845	48.1253	60.2805	100.142	23.8603	39.298	16.0452	51.3317	79.4673	42.0482	71.1579	32.6338	0.535764	0.91004
contig_45184	Zm00001d031159	3.07e-140	GRMZM2G396477	0	NA	AT3G06210	2.15e-14	ARM repeat superfamily protein	4.89131	1.33253	5.37022	0	38.9859	0.653227	29.0746	3.75607	6.70907	0	7.21571	0	0	0	0	0.412951	2.89852	18.1174	3.4812	0.103238	0.628126	0.91004
contig_17338	Zm00001d016322	7.86e-18	GRMZM5G861307	5.94e-88	NA	NA	NA	NA	2.86257	4.64237	4.03403	1.79423	4.93897	3.36192	7.2851	20.728	2.46636	1.77064	4.13304	4.21021	19.872	8.85611	6.68156	4.41409	3.3333	9.07848	3.14506	9.95593	1	0.91004
contig_28997	Zm00001d039840	5.9e-37	AC215260.3_FG003	0	NA	AT5G48930	1.54e-65	hydroxycinnamoyl-CoA shikimate/quinate hydroxycinnamoyl transferase	2.41485	15.8036	2.7797	13.1179	12.6483	0.412083	0	0.718024	0	0	0	1.75707	15.189	2.04519	0	5.60089	8.529	3.4446	0.439267	5.70876	1	0.91004
contig_40438	NA	NA	NA	NA	NA	NA	NA	NA	0	0	0.334941	0.324235	5.14794	0	0.746012	0.41529	0	0	0	0	0.248163	5.12588	2.51737	1.50671	0.164794	1.57731	0	2.34953	1	0.91004
contig_41476	Zm00001d022258	0	GRMZM2G160569	0	hypothetical protein LOC100274042	AT3G05910	0	Pectinacetylesterase family protein	3.89887	8.43938	4.76206	6.2205	8.91106	4.08267	9.76308	7.87256	3.09496	5.25181	1.59923	2.95408	12.6678	5.33581	6.76677	13.9801	5.8302	7.65734	3.22502	9.68762	1	0.91004
contig_45488	NA	NA	NA	NA	NA	NA	NA	NA	1.65833	1.55863	1.20796	2.98834	3.69149	0.31836	0.119577	0.887551	0	2.17974	0.149646	0.246808	3.58	4.42412	3.56948	5.53459	1.85332	1.25425	0.644049	4.27704	1	0.91004
contig_4869	Zm00001d008273	0	GRMZM2G029243	0	NA	AT3G45940	2.71e-13	Glycosyl hydrolases family 31 protein	5.02323	0.908169	7.70052	0.311117	2.10066	0.152465	0.137439	0.170022	1.02903	67.7582	0.0859999	0.555532	0.209548	1.86147	0.133783	0.29879	3.48576	0.640147	17.3572	0.625897	1	0.91004
contig_49804	Zm00001d003086	4.34e-43	GRMZM2G111954	0	aldo-keto reductase/ oxidoreductase	AT1G06690	1.23e-180	NAD(P)-linked oxidoreductase superfamily protein	2.50863	18.8625	12.092	5.59069	0	6.42129	1.12554	2.23773	10.9918	0.266456	2.41468	9.12651	0	0	1.87816	0.947181	9.76345	2.44614	5.69986	0.706334	1	0.91004
contig_50423	Zm00001d001939	1.89e-42	GRMZM2G119773	0	LOC100283321	AT5G55280	0	homolog of bacterial cytokinesis Z-ring protein FTSZ 1-1	0.470653	0.147452	0.304741	26.6975	1.47909	0.180708	0.678748	0	1.32571	16.6469	3.3977	10.2269	2.25788	1.25562	2.11421	0.228477	6.9051	0.584636	7.8993	1.46404	1	0.91004
contig_43328	Zm00001d000408	3.18e-69	GRMZM2G171616	0	LOC100279655 (IDP1984), mRNA	AT2G25490	2.96e-155	EIN3-binding F box protein 1	7.07139	6.38041	9.88984	4.78685	9.18541	5.21295	3.10017	2.72496	1.27477	5.13747	1.63357	0	5.69919	8.19287	5.2942	8.23868	7.03212	5.05587	2.01145	6.85623	1	0.911193
contig_5412	Zm00001d043059	3.29e-150	GRMZM2G059353	0	hypothetical protein LOC100193823	AT2G38550	1.55e-59	Transmembrane proteins 14C	38.4771	16.8146	25.5522	62.828	18.3963	28.0315	13.3175	18.0587	8.89273	32.2549	19.6576	24.903	9.65533	5.11369	7.23868	11.0156	35.918	19.451	21.4271	8.25582	1	0.911193
contig_36619	Zm00001d007424	0	GRMZM2G165613	0	NA	AT4G36480	3.14e-80	long-chain base1	0.992133	1.47644	0.562093	0.699591	2.98799	0.66663	0.786938	0.0663746	0.419188	0.355658	0.447645	0.442975	9.87613	4.34836	0.371394	2.52854	0.932563	1.12698	0.416366	4.28111	1	0.916466
contig_50588	NA	NA	NA	NA	NA	NA	NA	NA	13.1587	11.1362	9.40526	4.28453	4.47542	4.72423	2.16876	9.23772	2.11798	2.94053	1.6038	0.305205	20.0037	9.50894	4.35007	0.829589	9.49616	5.15153	1.74188	8.67307	1	0.916466
contig_60873	Zm00001d012090	1.16e-130	GRMZM2G476762	0	hypothetical protein LOC100191609	NA	NA	NA	1.29762	0.101634	6.19641	0.610001	2.3788	0.871892	1.59065	2.69117	0.365506	6.04719	0.234192	2.31749	0	12.7345	13.7224	25.8269	2.05142	1.88313	2.24109	13.071	1	0.916466
contig_68141	Zm00001d030544	7.31e-112	GRMZM2G159587	0	glyoxylate reductase (LOC100281069), mRNA	AT1G79870	4.49e-93	D-isomer specific 2-hydroxyacid dehydrogenase family protein	0.604418	1.64112	7.95749	1.64165	0.422103	3.55837	2.44064	3.45055	14.3009	16.7559	6.10871	2.51874	0	5.06778	3.01676	1.76048	2.96117	2.46791	9.92105	2.46125	1	0.916466
contig_99539	Zm00001d010281	4.78e-13	GRMZM5G886969	0	hypothetical protein LOC100280159	NA	NA	NA	0	0.832833	0	0.833103	0	1.02067	1.84016	0.28455	0	0	0	0	28.8214	0	0	0	0.416484	0.786345	0	7.20534	1	0.916466
contig_76036	Zm00001d053398	7.58e-68	GRMZM2G021483	0	NA	AT1G67600	3.08e-29	Acid phosphatase/vanadium-dependent haloperoxidase-related protein	0	7.05258	0	0	0	0	1.69379	3.3176	0.918957	0	0.117761	0	14.2426	7.0873	0.122128	0	1.76315	1.25285	0.25918	5.363	1	0.916593
contig_44690	Zm00001d010871	4.21e-32	GRMZM2G025954	0	hypothetical protein LOC100273021	AT5G16400	1.31e-57	thioredoxin F2	15.3195	7.25256	3.96766	6.04576	15.6912	14.9881	3.20756	5.89121	10.2284	1.62717	10.7316	9.93061	4.79062	1.47044	2.039	0.991572	8.14637	9.94451	8.12945	2.32291	1	0.929329
contig_7841	Zm00001d022456	0	GRMZM2G126261	0	Peroxidase 42 Precursor (EC 1.11.1.7)(Plasma membrane-bound peroxidase 3-1)(pmPOX3-1)	AT5G05340	2.28e-91	Peroxidase superfamily protein	181.261	128.628	152.439	196.476	31.135	55.9136	59.4246	65.397	249.416	150.667	44.7589	125.602	84.6825	54.5669	33.9365	64.152	164.701	52.9675	142.611	59.3345	0.114606	0.932963
contig_35241	NA	NA	NA	NA	NA	NA	NA	NA	0	0.795982	0	0	2.66149	2.53631	1.17249	6.93497	1.4313	0	0	1.21002	5.36295	0	5.70649	4.3168	0.198996	3.32632	0.660328	3.84656	0.573061	0.93349
contig_103429	Zm00001d003452	7.36e-106	GRMZM2G148147	0	Putative uncharacterized protein	NA	NA	NA	2.5407	7.48223	3.45464	4.14045	8.51676	2.53631	7.18152	2.44764	0.286259	0	0.917079	0.605008	12.6761	2.9049	1.52173	1.85006	4.4045	5.17056	0.452086	4.73819	1	0.934944
contig_100179	NA	NA	NA	NA	NA	NA	NA	NA	0	0	0	0	0	0	0.229224	2.12674	0	0	0	0	24.2101	0.302887	0	0	0	0.588992	0	6.12823	1	0.939985
contig_1484	Zm00001d006179	0	GRMZM2G033937	0	hypothetical protein LOC100191668	AT1G63120	1.18e-104	RHOMBOID-like 2	2.476	2.58572	1.8322	2.95606	4.44638	2.98781	3.74078	1.13586	3.18824	4.62112	5.61772	5.68546	0.452502	1.43794	0.882729	1.37368	2.4625	3.07771	4.77813	1.03671	1	0.942691
contig_24991	Zm00001d013241	6.51e-158	GRMZM2G057623	0	NA	AT1G13940	1.3e-21	Plant protein of unknown function (DUF863)	0	5.33401	5.51192	2.30169	11.0158	2.30718	0.481438	2.59073	1.31646	0.638254	1.205	0.397476	15.855	0	7.99793	1.62059	3.2869	4.09878	0.889297	6.36839	1	0.953201
contig_82870	Zm00001d036530	0	GRMZM2G426553	7.63e-164	NA	AT2G18390	3.93e-32	ADP-ribosylation factor family protein	0	0.500569	1.48714	0	2.6152	0.460099	5.81811	9.56683	0.450049	0.381842	0.288361	0.475589	37.7501	1.3701	0.44858	0	0.496927	4.61506	0.39896	9.8922	0.621231	0.960691
contig_13659	Zm00001d024301	0	GRMZM2G368902	0	NA	AT2G35040	0	AICARFT/IMPCHase bienzyme family protein	4.58931	7.22243	4.00809	7.09098	10.6212	9.507	8.68091	7.6543	3.60751	7.24383	4.54585	10.293	10.3426	13.3417	18.6978	19.8953	5.7277	9.11586	6.42255	15.5693	1	0.979229
contig_41898	Zm00001d034351	1.77e-14	GRMZM2G039906	0	hypothetical protein LOC100273403	AT5G46150	3.01e-122	LEM3 (ligand-effect modulator 3) family protein / CDC50 family protein	0	1.16155	0.184661	0.119172	1.99171	0.438008	8.63718	0.585119	1.76732	0	0.205887	13.7524	0	0.181155	0.142347	0	0.366347	2.91301	3.9314	0.0808757	1	0.981177
contig_116027	NA	NA	NA	NA	NA	NA	NA	NA	2.87099	6.37799	3.21087	8.34315	0	9.01899	3.01117	2.3747	0	3.74249	0	9.63337	0	0	0	0	5.20075	3.60122	3.34397	0	1	0.995945
contig_25062	Zm00001d049201	0	GRMZM2G177668	0	NA	AT3G48520	0	cytochrome P450, family 94, subfamily B, polypeptide 3	12.0247	52.4072	21.6298	35.5441	7.52802	12.1023	14.3861	10.5294	42.0876	24.2141	23.4483	20.2683	3.95954	13.9382	10.2811	18.7037	30.4015	11.1365	27.5046	11.7206	0.904594	0.99989
contig_10148	Zm00001d050455	0	GRMZM2G089698	0	LOC100284063	AT5G48930	6.53e-87	hydroxycinnamoyl-CoA shikimate/quinate hydroxycinnamoyl transferase	50.9282	190.207	203.268	101.972	37.7162	21.7895	58.9881	7.45005	121.397	43.4385	37.6353	37.5295	15.0251	42.798	16.3839	40.9016	136.594	31.486	60	28.7772	0.0553382	1
contig_25904	Zm00001d013099	0	GRMZM2G124229	0	hypothetical protein LOC100274216	AT5G06570	1.08e-86	alpha/beta-Hydrolases superfamily protein	5.70878	4.74166	11.3899	10.5682	0.556297	0.305846	2.22096	0.994775	13.6868	4.3785	1.05427	0.790357	2.22916	2.07451	1.78913	5.96153	8.10214	1.01947	4.97749	3.01359	0.0553382	1
contig_126956	NA	NA	NA	NA	NA	NA	NA	NA	1.68058	6.35326	1.37832	14.712	0	0	0	0	0	0	0	0	0	0	0	0	6.03105	0	0	0	0.0557491	1
contig_27507	Zm00001d053001	0	GRMZM2G036365	0	NA	AT1G64830	1.63e-47	Eukaryotic aspartyl protease family protein	1.39941	7.42585	25.0027	5.89327	1.32851	0.57089	0.126134	0	0	1.42137	0.0947112	0	0	0.0333337	0.130964	0.551964	9.93031	0.506385	0.37902	0.179065	0.0582723	1
contig_19709	Zm00001d039852	1.58e-148	GRMZM5G839422	0	inner membrane protein ALBINO3	AT2G28800	0	63 kDa inner membrane family protein	44.5531	39.107	24.4955	19.2589	98.3718	76.0933	68.2399	58.2767	26.6135	56.5421	67.654	34.4116	70.5696	154.576	40.1134	60.3164	31.8536	75.2454	46.3053	81.3938	0.0617143	1
contig_17355	Zm00001d018738	0	GRMZM2G465226	0	pathogenesis related protein4	AT5G57625	2.95e-42	CAP (Cysteine-rich secretory proteins, Antigen 5, and Pathogenesis-related 1 protein) superfamily protein	182.136	115.592	179.931	112.797	82.5084	36.9583	41.6209	51.6969	278.866	257.726	31.7234	97.8648	30.0357	42.874	19.7398	218.971	147.614	53.1961	166.545	77.9051	0.0669084	1
contig_15289	Zm00001d046226	0	GRMZM2G113203	0	multidrug resistance associated protein 1	AT3G21250	0	multidrug resistance-associated protein 6	12.6493	50.5978	62.6566	54.9752	15.002	12.5076	7.37483	8.44111	89.1819	34.4428	29.3119	31.5264	9.49458	40.9937	31.7056	23.5776	45.2197	10.8314	46.1157	26.4429	0.0675782	1
contig_397	Zm00001d020556	1.02e-76	GRMZM2G114751	0	hypothetical protein LOC100192101	AT4G30420	2.07e-101	nodulin MtN21 /EamA-like transporter family protein	53.0627	70.2018	41.9139	65.933	25.4291	20.0748	29.8016	16.2402	137.103	107.846	54.9323	67.9027	17.4682	48.8674	46.8334	76.3707	57.7778	22.8864	91.9461	47.385	0.0675782	1
contig_86777	Zm00001d029056	2.11e-116	GRMZM2G049211	0	NA	AT3G52850	0	vacuolar sorting receptor homolog 1	8.30753	8.57358	10.2834	9.95469	0	3.56495	0.140949	1.04618	16.2425	13.5473	13.9349	6.40021	11.0184	15.8307	14.6345	4.03286	9.2798	1.18802	12.5312	11.3791	0.0675782	1
contig_11192	Zm00001d024314	0	GRMZM2G118610	0	LOC100281336	AT4G37970	1.25e-129	cinnamyl alcohol dehydrogenase 6	97.3133	401.83	300.5	237.122	106.606	85.8806	79.2604	28.814	297.944	173.37	82.4845	89.233	60.0161	119.123	52.2681	146.469	259.191	75.1402	160.758	94.4691	0.0692124	1
contig_12427	NA	NA	NA	NA	NA	NA	NA	NA	0	0	0	0.283386	42.1521	0	0	11.3731	0	0	0	0	0	0	0	0.109741	0.0708465	13.3813	0	0.0274352	0.0692124	1
contig_2901	Zm00001d012686	0	GRMZM2G035401	0	NA	AT5G55570	2.24e-20	unknown protein; LOCATED IN: chloroplast; Has 35333 Blast hits to 34131 proteins in 2444 species: Archae - 798; Bacteria - 22429; Metazoa - 974; Fungi - 991; Plants - 531; Viruses - 0; Other Eukaryotes - 9610 (source: NCBI BLink).	0.779453	1.05819	0.588799	0.569978	50.6237	0.79806	0.524571	34.625	54.7416	8.07204	5.72075	0.773369	0.373929	0.594124	1.4589	53.415	0.749105	21.6428	17.3269	13.9605	0.0692124	1
contig_33058	Zm00001d049993	0	GRMZM2G045531	0	NA	AT3G12750	4.84e-26	zinc transporter 1 precursor	0	24.8835	5.09552	3.8365	0	0	0	0	0	0	0	0	0	0	0	0	8.45389	0	0	0	0.0692124	1
contig_62581	Zm00001d016948	7.54e-42	GRMZM2G325693	3.8e-177	hypothetical protein LOC100277209	NA	NA	NA	3.6423	15.3042	10.127	3.22299	0.673317	0.493576	0.617965	0.458678	0.965591	4.50588	0.309343	2.04077	0.205568	0.16331	22.2965	7.80061	8.07412	0.560884	1.9554	7.61649	0.0759121	1
contig_12292	Zm00001d021571	0	GRMZM2G155911	0	anthocyanidin 3-O-glucosyltransferase	AT1G07250	1.01e-80	UDP-glucosyl transferase 71C4	37.5697	79.2374	88.0245	49.0387	24.2762	21.6375	23.6645	17.3091	93.7144	42.1162	26.4696	46.6917	16.6918	28.1202	12.1065	36.0845	63.4676	21.7218	52.248	23.2507	0.0777736	1
contig_2291	Zm00001d044442	0	GRMZM5G892675	0	NA	AT1G15520	0	pleiotropic drug resistance 12	17.2093	14.1108	38.1729	12.1436	6.4356	2.21672	7.57888	0.930956	27.2706	9.10998	2.93891	4.24119	5.07778	5.92401	4.79348	4.94064	20.4091	4.29054	10.8902	5.18398	0.0807868	1
contig_34354	Zm00001d042244	0	GRMZM2G084779	0	potasium ion uptake permease 1	AT4G13420	0	high affinity K+ transporter 5	7.4433	9.68863	31.4267	13.4963	4.82682	2.12639	2.63245	1.10263	15.375	10.3766	3.64624	7.85996	3.63455	5.74106	2.23901	6.46311	15.5137	2.67207	9.31443	4.51943	0.0845164	1
contig_38565	Zm00001d031666	0	GRMZM2G020631	0	hypothetical protein LOC100273138	AT1G60710	0	NAD(P)-linked oxidoreductase superfamily protein	12.462	17.6927	36.9742	6.13017	2.47869	3.99743	3.36689	2.44838	12.2635	9.04778	5.80783	5.63455	9.23248	4.68934	5.19646	7.27486	18.3147	3.07285	8.18842	6.59828	0.087273	1
contig_116062	NA	NA	NA	NA	NA	NA	NA	NA	3.74476	3.25891	4.84936	3.52077	0	0.319513	0	0	1.87521	1.78989	0.150188	0.495405	0	0.317153	0	0.100993	3.84345	0.0798783	1.07767	0.104537	0.0879824	1
contig_38385	Zm00001d031449	0	GRMZM5G822593	0	NA	AT3G45140	0	lipoxygenase 2	13.415	11.4887	17.1917	8.03012	2.4799	2.1387	2.51702	2.55888	14.6439	11.9808	4.12174	6.46629	11.2678	1.91061	5.94269	9.68949	12.5313	2.42362	9.30318	7.20266	0.0879824	1
contig_47230	Zm00001d002436	0	GRMZM2G125669	0	alternative oxidase1	AT3G22370	1.01e-164	alternative oxidase 1A	28.2217	16.6268	18.7329	9.6233	5.39208	2.45339	6.91127	3.08739	23.798	11.6227	10.4431	9.40427	6.64171	10.1469	9.96651	11.029	18.3012	4.46103	13.817	9.44606	0.0879824	1
contig_22581	Zm00001d005306	0	GRMZM2G055883	0	hypothetical protein LOC100382468	AT3G60190	0	DYNAMIN-like 1E	27.3726	23.2	44.4843	28.2629	14.2275	7.73389	14.5124	4.69695	24.1075	14.5414	7.66288	18.9325	11.0665	12.2319	5.19371	18.0553	30.83	10.2927	16.3111	11.6369	0.0910114	1
contig_36449	Zm00001d002141	0	GRMZM5G829840	0	hypothetical protein LOC100274295	AT3G56860	1.29e-59	UBP1-associated protein 2A	21.2703	29.471	26.7038	22.3451	12.2391	7.59163	8.23753	5.82561	28.0156	16.8965	16.2924	17.4779	30.66	9.81907	6.42964	15.2217	24.9476	8.47348	19.6706	15.5326	0.0924033	1
contig_40718	Zm00001d005306	0	GRMZM2G055883	0	hypothetical protein LOC100382468	AT3G60190	0	DYNAMIN-like 1E	24.8974	18.1355	29.9241	15.8005	10.4325	4.8992	6.91183	4.33072	14.3766	20.5279	7.07716	13.8029	8.95808	8.1841	5.59205	12.3885	22.1894	6.64355	13.9461	8.78069	0.0946566	1
contig_43116	Zm00001d024522	0	GRMZM2G042895	0	DNA binding like	AT4G29930	3.25e-27	basic helix-loop-helix (bHLH) DNA-binding superfamily protein	7.50873	39.2995	15.7293	6.92116	4.04853	1.69588	2.86641	1.83207	12.5657	6.54456	2.23203	3.94418	4.23786	3.28254	14.7154	5.73565	17.3647	2.61072	6.32161	6.99287	0.102312	1
contig_20210	Zm00001d036608	7.14e-106	GRMZM2G428518	0	NA	AT5G11720	0	Glycosyl hydrolases family 31 protein	0	0	0	1.30873	15.8576	0	7.97961	3.77159	0.294066	0	0	0	0	0	1.36783	0.506803	0.327182	6.90221	0.0735166	0.468658	0.103999	1
contig_48657	Zm00001d044146	0	GRMZM2G147752	0	Putative uncharacterized protein	AT3G14680	2.1e-178	cytochrome P450, family 72, subfamily A, polypeptide 14	12.2418	43.101	18.5892	43.0236	11.9078	8.50522	4.03528	3.58793	31.0337	29.1167	5.36561	8.93615	5.17363	10.3308	4.80079	16.6255	29.2389	7.00906	18.613	9.23268	0.103999	1
contig_124947	NA	NA	NA	NA	NA	NA	NA	NA	1.54493	3.71078	2.33407	14.283	0	0	0	0	2.32088	0	3.53178	1.30294	0	3.53278	0	0	5.46821	0	1.7889	0.883194	0.104373	1
contig_87297	Zm00001d007285	0	GRMZM2G125196	0	hypothetical protein LOC100278320	AT3G03080	3.15e-152	Zinc-binding dehydrogenase family protein	2.27969	9.25499	14.3609	1.16097	0.199006	0.218823	0.328763	0.177932	16.2673	1.90684	1.74859	0.508927	5.14923	0.0362011	0.995607	2.09806	6.76414	0.231131	5.10791	2.06977	0.106489	1
contig_100	Zm00001d028180	0	GRMZM2G155242	0	Inositol-3-phosphate synthase (MIP synthase)(EC 5.5.1.4)(Myo-inositol-1-phosphate synthase)(MI-1-P synthase)(IPS)	AT4G39800	0	myo-inositol-1-phosphate synthase 1	908.524	956.231	847.902	867.656	504.046	421.029	583.092	230.353	557.886	561.076	324.797	363.101	419.988	389.878	406.673	554.196	895.078	434.63	451.715	442.684	0.111138	1
contig_399	Zm00001d020556	1.16e-119	GRMZM2G114751	0	hypothetical protein LOC100192101	AT4G30420	2.07e-101	nodulin MtN21 /EamA-like transporter family protein	167.666	246.354	202.792	287.528	71.5234	103.738	120.327	68.8384	461.567	300.597	187.664	300.437	96.3612	218.995	196.498	332.159	226.085	91.1067	312.566	211.003	0.114606	1
contig_6491	Zm00001d005208	9.34e-100	GRMZM2G162739	0	hypothetical protein LOC100280247	AT5G08790	3.52e-69	NAC (No Apical Meristem) domain transcriptional regulator superfamily protein	14.8096	25.8849	18.8416	12.8652	5.98775	3.59127	4.79608	5.00603	13.1731	6.95437	10.5037	6.34163	8.47572	4.35691	2.9178	4.28834	18.1003	4.84528	9.24319	5.00969	0.114606	1
contig_15443	Zm00001d010974	1.82e-101	GRMZM2G155123	0	hypothetical protein LOC100272532	AT5G60410	0	DNA-binding protein with MIZ/SP-RING zinc finger, PHD-finger and SAP domain	1.69713	0.531701	0	0	12.4447	4.77853	14.5219	0	0	2.16315	0	0	0	0	3.38829	0	0.557209	7.93629	0.540787	0.847072	0.116745	1
contig_30098	Zm00001d044106	1.38e-144	GRMZM5G888620	0	NA	AT2G15480	1.77e-100	UDP-glucosyl transferase 73B5	22.4836	24.7081	72.6772	15.8269	5.25403	10.3592	6.08584	5.55387	21.8247	12.2345	9.86357	12.973	10.1224	5.80047	18.7753	6.12896	33.9239	6.81323	14.2239	10.2068	0.118846	1
contig_516	Zm00001d018034	0	GRMZM2G105644	0	geranylgeranyl hydrogenase	AT1G74470	0	Pyridine nucleotide-disulphide oxidoreductase family protein	300.228	258.287	173.065	227.769	354.953	758.036	486.423	957.365	145.355	333.512	395.781	419.031	375.174	375.092	545.632	525.111	239.837	639.194	323.42	455.252	0.121457	1
contig_61086	Zm00001d033050	1.23e-115	GRMZM2G145412	0	LOC100284894	NA	NA	NA	3.47042	15.1228	11.9502	2.37297	0.660985	0.121134	1.45595	0.422135	5.15424	3.31752	0.683274	1.033	5.29732	0.961916	0.944811	1.45497	8.2291	0.665052	2.54701	2.16476	0.121457	1
contig_5434	Zm00001d038946	1.03e-124	GRMZM2G481261	0	electron carrier/ electron transporter/ iron ion binding protein	AT4G32590	1.82e-60	2Fe-2S ferredoxin-like superfamily protein	81.499	70.361	46.3232	80.252	142.613	122.5	318.942	100.621	64.4337	106.238	56.9964	203.168	114.183	85.0636	61.1898	63.2789	69.6088	171.169	107.709	80.9288	0.123878	1
contig_6221	Zm00001d025166	0	GRMZM2G139512	0	hypothetical protein LOC100216803	AT4G13010	3.59e-133	Oxidoreductase, zinc-binding dehydrogenase family protein	49.7548	61.8879	67.4349	47.8743	30.7439	25.1701	24.1053	15.9235	83.5197	74.879	59.5568	62.9022	47.5444	38.3091	34.23	50.0691	56.738	23.9857	70.2144	42.5382	0.123878	1
contig_67116	NA	NA	NA	NA	NA	NA	NA	NA	0	0.311501	0.321891	0	3.38504	3.24493	0.573557	32.3279	0	0	0.358891	0.73989	0.953977	0.757873	0.186099	0.48267	0.158348	9.88285	0.274695	0.595155	0.123878	1
contig_2923	Zm00001d045470	0	GRMZM2G396553	0	NA	AT4G34710	0	arginine decarboxylase 2	171.766	257.225	317.722	214.061	147.058	93.0024	121.807	83.2103	252.422	217.278	164.925	177.162	93.2649	159.943	139.068	236.84	240.194	111.269	202.947	157.279	0.124253	1
contig_41514	Zm00001d013629	0	GRMZM2G100412	0	NA	AT1G12740	8.86e-146	cytochrome P450, family 87, subfamily A, polypeptide 2	9.49618	4.13487	14.2513	21.362	2.44476	1.91574	3.50495	0.689142	23.2574	8.00076	2.49816	7.66541	0.193035	2.69903	2.53053	8.26264	12.3111	2.13865	10.3554	3.42131	0.124253	1
contig_6162	Zm00001d049242	1.16e-158	GRMZM2G003970	0	hypothetical protein LOC100193759	AT4G32110	5.23e-10	Beta-1,3-N-Acetylglucosaminyltransferase family protein	15.2261	31.5167	37.0804	25.6868	12.2204	4.76994	4.15129	9.89244	22.1908	28.5311	2.67961	22.5481	27.1827	3.63764	0.850704	9.9288	27.3775	7.75851	18.9874	10.4	0.124253	1
contig_26689	Zm00001d026657	0	GRMZM2G177340	0	NA	AT5G22250	3.59e-67	Polynucleotidyl transferase, ribonuclease H-like superfamily protein	4.10956	18.025	28.161	3.00513	1.67414	0.525958	3.02913	0.977541	4.75885	2.72812	1.15373	0.747539	0.76669	0.957135	0.85465	1.0529	13.3252	1.55169	2.34706	0.907844	0.128927	1
contig_3555	Zm00001d052930	7.33e-46	GRMZM2G119930	0	hypothetical protein LOC100191868	AT5G22000	1.95e-110	RING-H2 group F2A	15.9347	23.4118	12.9858	20.4919	0	9.07173	0.158483	3.38193	43.6456	16.2831	25.3868	27.3136	16.3431	15.9153	19.7461	19.7387	18.206	3.15304	28.1573	17.9358	0.130444	1
contig_37473	Zm00001d052343	1.02e-112	GRMZM2G032619	0	NA	AT3G51630	7.66e-119	with no lysine (K) kinase 5	5.79997	9.81229	14.4207	9.88817	2.43029	1.95968	1.60596	1.73834	4.05158	3.32666	2.59598	2.55509	3.67281	4.24409	4.77654	3.71656	9.98029	1.93357	3.13233	4.1025	0.132651	1
contig_32225	Zm00001d034514	0	GRMZM2G151249	0	hypothetical protein LOC100273401	AT1G18970	2.5e-65	germin-like protein 4	18.9948	40.3777	34.5002	28.9285	6.61361	10.4485	10.4235	10.3118	15.6984	20.3951	7.30812	8.81304	11.4362	11.4915	3.78954	9.19452	30.7003	9.44936	13.0537	8.97793	0.137404	1
contig_48168	Zm00001d050470	2.01e-31	GRMZM2G312438	0	NA	AT2G42010	4.4e-157	phospholipase D beta 1	2.26285	0.531701	0.915726	0.354582	2.37043	7.60221	9.30052	8.32625	2.86823	2.70393	4.49233	2.86261	26.0534	2.58722	8.04718	2.88354	1.01621	6.89985	3.23178	9.89284	0.13931	1
contig_102282	NA	NA	NA	NA	NA	NA	NA	NA	0	0	0.233094	0	0	0.276444	1.45367	57.5131	1.01402	1.37655	0	0	2.24514	2.19522	0	0	0.0582734	14.8108	0.597643	1.11009	0.14009	1
contig_27937	Zm00001d016664	1.79e-127	GRMZM2G172230	0	hypothetical protein LOC100383653	AT5G51070	0	Clp ATPase	13.967	30.0052	66.3183	23.9007	4.877	2.89412	16.3696	3.32232	41.9641	15.4709	3.36097	7.65486	8.72115	6.75941	5.14539	7.31832	33.5478	6.86577	17.1127	6.98607	0.14009	1
contig_3714	Zm00001d008229	0	GRMZM2G456960	0	NA	AT1G49010	2.67e-46	Duplicated homeodomain-like superfamily protein	12.8872	14.4452	8.43701	9.15458	32.9998	28.369	18.5852	30.5015	18.876	18.2054	22.535	24.0389	28.4391	13.534	22.8345	24.6767	11.231	27.6139	20.9138	22.3711	0.14009	1
contig_53267	Zm00001d021736	0	GRMZM2G339645	0	CSLF3 - cellulose synthase-like family F; beta1,3;1,4 glucan synthase	AT3G03050	2.12e-141	cellulose synthase-like D3	0.116529	53.8124	14.0905	3.12242	1.19018	0.357933	1.07553	0.155918	7.81193	0.334185	0.420619	2.39333	0.223611	0.155439	0.130864	0.466691	17.7855	0.694889	2.74001	0.244151	0.14009	1
contig_8216	Zm00001d035659	3.78e-140	GRMZM2G430807	0	metallothionein-like protein type 2	NA	NA	NA	35.0507	20.4172	25.4319	29.3661	90.5935	88.8619	34.7486	57.5979	31.752	36.7055	13.8597	12.4778	37.3478	59.3408	33.89	24.5395	27.5665	67.9505	23.6987	38.7795	0.143165	1
contig_26696	NA	NA	NA	NA	NA	NA	NA	NA	44.6822	62.7088	54.0659	69.4456	44.9004	12.11	18.7774	14.3918	26.4246	14.109	22.4775	16.9711	6.78953	15.1028	3.9356	10.6	57.7256	22.5449	19.9955	9.10698	0.143634	1
contig_21186	Zm00001d041580	0	GRMZM2G160840	0	R2R3MYB-domain protein Fragment	AT1G48000	1.5e-71	myb domain protein 112	3.54314	10.8392	25.033	4.11501	1.30997	1.20035	2.28434	0.446192	13.6199	6.77407	1.35415	2.35744	1.29982	1.35035	1.63842	1.92236	10.8826	1.31021	6.02639	1.55273	0.148003	1
contig_48235	NA	NA	NA	NA	NA	NA	NA	NA	0.893692	15.5393	7.0885	9.38262	0.234045	2.05881	0	0	9.81747	10.2518	4.51617	6.11834	0	7.15261	13.2145	8.78525	8.22603	0.573214	7.67595	7.28809	0.148003	1
contig_10495	Zm00001d028282	2.86e-83	GRMZM2G002178	0	hypothetical protein LOC100279433	AT5G42650	0	allene oxide synthase	7.19245	78.0408	93.6835	43.3534	15.8222	5.1549	6.50011	12.4466	46.4613	25.7833	17.3077	8.63494	0	23.2998	3.76938	13.5007	55.5675	9.98095	24.5468	10.1425	0.148195	1
contig_74291	Zm00001d020556	2.16e-11	GRMZM2G114751	0	hypothetical protein LOC100192101	AT4G30420	2.07e-101	nodulin MtN21 /EamA-like transporter family protein	8.98033	6.30901	5.46224	9.04015	0.570139	0.626912	2.98263	0.87388	15.3305	4.68255	3.14328	5.18414	1.3055	4.14855	3.05608	5.68052	7.44793	1.26339	7.08511	3.54766	0.149844	1
contig_8569	Zm00001d032458	0	GRMZM2G181236	0	hypothetical protein LOC100279598	AT1G64940	1.36e-146	cytochrome P450, family 87, subfamily A, polypeptide 6	57.1587	61.1306	74.5597	30.5588	20.5056	14.9114	13.6707	22.3222	81.1035	41.1175	22.0826	23.5241	25.092	22.6793	18.9151	26.9366	55.852	17.8525	41.9569	23.4058	0.149844	1
contig_89830	Zm00001d052930	5.4e-20	GRMZM2G119930	0	hypothetical protein LOC100191868	AT5G22000	1.95e-110	RING-H2 group F2A	6.34717	20.8101	13.2848	14.7106	0.154626	6.34755	0.936638	1.97503	24.115	17.3559	23.8695	13.269	5.38175	25.6527	27.1858	22.4283	13.7882	2.35346	19.6523	20.1622	0.149844	1
contig_1685	Zm00001d024314	0	GRMZM2G118610	0	LOC100281336	AT4G37970	1.25e-129	cinnamyl alcohol dehydrogenase 6	125.201	401.984	295.005	267.986	161.907	86.749	93.0596	32.734	290.396	173.612	85.3973	94.153	72.6278	120.552	67.6617	138.812	272.544	93.6123	160.889	99.9133	0.150667	1
contig_23275	Zm00001d019117	4.26e-99	GRMZM2G088469	0	hypothetical protein LOC100277646	AT5G18130	5.36e-13	unknown protein; BEST Arabidopsis thaliana protein match is: unknown protein (TAIR:AT3G03870.2); Has 1807 Blast hits to 1807 proteins in 277 species: Archae - 0; Bacteria - 0; Metazoa - 736; Fungi - 347; Plants - 385; Viruses - 0; Other Eukaryotes - 339 (source: NCBI BLink).	68.9878	145.1	120.251	118.385	58.8277	31.6564	58.9661	41.4255	102.848	43.4293	23.6868	17.2793	72.4472	53.226	15.2744	51.0516	113.181	47.7189	46.8108	47.9998	0.150667	1
contig_27889	Zm00001d023326	4.03e-103	GRMZM2G003625	0	hypothetical protein LOC100384031	AT3G14460	2.21e-103	LRR and NB-ARC domains-containing disease resistance protein	6.90141	15.2216	13.9419	21.4556	6.0728	1.05992	0.477734	4.28467	15.8626	4.48619	6.7758	4.43721	8.47572	7.36467	4.96026	4.42235	14.3801	2.97378	7.89045	6.30575	0.150667	1
contig_32495	Zm00001d031449	4.49e-118	GRMZM5G822593	0	NA	AT3G45140	0	lipoxygenase 2	19.4685	10.9634	16.2755	9.42229	3.87229	2.27088	6.53929	1.45084	10.5511	16.7261	4.98135	7.92222	0.236447	2.62979	5.90405	10.5276	14.0324	3.53332	10.0452	4.82447	0.150667	1
contig_3832	Zm00001d052435	0	GRMZM2G336448	0	hypothetical protein LOC100191783	AT5G13750	5.26e-172	zinc induced facilitator-like 1	22.8378	57.9106	52.4115	73.8743	25.3262	18.3304	16.3518	11.6292	86.8916	45.2722	47.6656	32.0194	25.2521	20.0903	31.5328	26.8342	51.7585	17.9094	52.9622	25.9274	0.150667	1
contig_5634	Zm00001d006211	0	GRMZM2G379563	0	senescence-inducible chloroplast stay-green protein 1	AT4G22920	3.35e-87	non-yellowing 1	2.28716	8.37233	25.1753	13.5057	2.1437	0.739502	3.472	0.708692	15.5972	3.79741	0.434507	2.14987	0.461989	4.496	1.44198	0.525928	12.3351	1.76597	5.49476	1.73147	0.150667	1
contig_24726	Zm00001d028282	0	GRMZM2G002178	0	hypothetical protein LOC100279433	AT5G42650	0	allene oxide synthase	15.5165	144.875	172.724	77.9693	36.6867	11.6796	12.5412	21.0663	76.5964	55.3508	29.3644	13.908	1.17754	48.5448	11.2231	28.5551	102.771	20.4934	43.8049	22.3751	0.154739	1
contig_23335	Zm00001d038544	5.55e-148	GRMZM2G117582	0	Calmodulin (CaM)	AT4G01070	5.83e-42	UDP-Glycosyltransferase superfamily protein	9.60261	11.5426	13.704	2.57949	2.25818	0	3.27838	0.629313	42.1729	4.4961	1.27327	0.116665	0	3.28627	2.34752	12.5577	9.35717	1.54147	12.0147	4.54786	0.157079	1
contig_2419	Zm00001d021596	0	AC189750.4_FG004	0	adenosine 5'-phosphosulfate reductase-like1	AT4G21990	0	APS reductase 3	380.158	427.688	535.028	281.798	294.941	129.136	174.524	123.491	225.167	464.986	173.336	128.009	257.35	297.818	235.204	263.748	406.168	180.523	247.875	263.53	0.160623	1
contig_48018	Zm00001d021168	0	GRMZM2G078465	0	indole-3-acetate beta-glucosyltransferase	AT2G43840	9.34e-104	UDP-glycosyltransferase 74 F1	0.740369	15.1542	8.46902	21.5528	1.03409	2.84266	0.047454	0.440279	22.0592	10.1444	2.90995	2.1548	1.26286	10.0953	6.89793	14.2566	11.4791	1.09112	9.31709	8.12816	0.160623	1
contig_43954	Zm00001d053127	0	GRMZM2G104847	0	LOC100281785	AT1G49430	0	long-chain acyl-CoA synthetase 2	0.353056	0.522883	0.415634	0.100587	1.10952	1.35556	62.6169	0.498162	0.216975	0.122727	0.370727	0.305716	0	0.269111	0.768946	0.296037	0.34804	16.395	0.254036	0.333523	0.162316	1
contig_56475	Zm00001d046460	3.4e-79	GRMZM2G344993	0	hypothetical protein LOC100274286	AT4G15550	8.94e-89	indole-3-acetate beta-D-glucosyltransferase	20.5447	32.0175	49.6281	22.4525	7.17381	7.07912	15.194	8.17626	45.1082	19.3877	18.8245	22.7363	4.04346	10.0383	13.4094	28.6414	31.1607	9.4058	26.5142	14.0331	0.165315	1
contig_2047	NA	NA	NA	NA	NA	NA	NA	NA	26.0999	18.0818	18.5573	76.1162	15.1664	6.65552	6.70412	5.27126	22.1937	14.3109	6.3991	7.73953	14.2692	2.77768	7.44748	6.93269	34.7138	8.44932	12.6608	7.85675	0.169347	1
contig_23385	Zm00001d003470	9.28e-105	GRMZM2G031028	0	plastid-lipid-associated protein 2 (LOC100284078), mRNA	AT4G22240	1.36e-108	Plastid-lipid associated protein PAP / fibrillin family protein	7.53471	0.325596	1.34583	35.8272	0	0.997575	0	0.139056	4.39104	1.24185	1.87565	4.48554	9.47286	4.753	4.27944	5.42348	11.2583	0.284158	2.99852	5.98219	0.169347	1
contig_437	Zm00001d012922	0	GRMZM2G415491	0	hypothetical protein LOC100193526	AT5G26742	0	DEAD box RNA helicase (RH3)	80.6277	73.3859	37.8262	50.1102	124.072	133.385	126.444	110.933	68.3464	127.566	103.587	108.885	122.892	111.965	138.823	76.2607	60.4875	123.708	102.096	112.485	0.169347	1
contig_48320	NA	NA	NA	NA	NA	NA	NA	NA	14.846	30.7691	0.295771	1.77517	0.0957035	0.841868	0.895926	0.097793	1.23522	0.349339	0.395723	0	0.438283	0.766012	0.82079	1.19746	11.9215	0.482823	0.49507	0.805636	0.169347	1
contig_108561	NA	NA	NA	NA	NA	NA	NA	NA	0.852768	1.95922	8.09828	14.4317	0	0	0.819874	0.304272	2.24189	0.271732	0.205208	0	0	0.216669	0	0.413973	6.33548	0.281036	0.679708	0.157661	0.176593	1
contig_29103	Zm00001d025874	2.19e-173	GRMZM2G446737	1.55e-174	hypothetical protein LOC100278127	AT3G01440	2.67e-11	PsbQ-like 1	20.0969	54.5672	24.9627	20.0516	9.73851	10.7083	10.0157	4.97557	52.0638	13.4611	14.5082	9.76655	11.4119	15.7353	4.60595	16.7909	29.9196	8.85952	22.4499	12.136	0.176593	1
contig_41591	Zm00001d003426	2.11e-76	GRMZM2G130085	0	hypothetical protein LOC100272554 (LOC100272554), mRNA	AT5G39830	0	Trypsin family protein with PDZ domain	1.53803	7.06719	0.497926	8.99751	0	0	0	0	3.46578	0	0.185053	0.152602	0	0	0.191915	0.248877	4.52516	0	0.95086	0.110198	0.176593	1
contig_42238	NA	NA	NA	NA	NA	NA	NA	NA	0.466827	1.46254	0.302264	0	4.89021	2.68859	4.84726	7.1207	2.36688	0	0.674016	1.94537	11.8695	0.355831	6.99006	3.28598	0.557907	4.88669	1.24657	5.62533	0.176593	1
contig_716	Zm00001d021935	0	GRMZM2G004694	0	NA	AT3G18830	0	polyol/monosaccharide transporter 5	43.6428	78.845	138.541	68.9637	28.7651	27.7528	37.532	21.0095	73.6253	56.9646	35.5594	30.2506	30.1943	36.5026	19.6753	53.0686	82.4981	28.7648	49.1	34.8602	0.176593	1
contig_9787	Zm00001d005315	0	AC210204.3_FG002	0	hypothetical protein LOC100274244	AT5G23950	5.02e-45	Calcium-dependent lipid-binding (CaLB domain) family protein	50.2137	64.1806	89.8726	47.3176	32.5311	16.7764	23.0937	24.426	48.6498	42.8075	17.0927	33.3658	11.633	22.1887	12.1174	44.31	62.8961	24.2068	35.479	22.5623	0.178771	1
contig_123779	NA	NA	NA	NA	NA	NA	NA	NA	0.75685	4.01516	1.99287	12.9349	0	0	0	0	0.881166	0	1.18382	0.435547	0	0.730735	0	0	4.92495	0	0.625133	0.182684	0.183589	1
contig_13614	Zm00001d015053	0	GRMZM2G046615	0	terpene synthase 2	AT1G61680	6.12e-105	terpene synthase 14	1.12038	13.6893	11.9696	26.9194	2.64072	2.15087	2.04662	0.949427	147.588	5.35511	12.6715	9.33777	0.358323	19.5707	14.6791	9.01945	13.4247	1.94691	43.7381	10.9069	0.183589	1
contig_32753	Zm00001d004380	3.17e-45	GRMZM2G079616	0	hypothetical protein LOC100191290	AT3G62160	9.55e-45	HXXXD-type acyl-transferase family protein	16.8058	80.5858	149.621	47.4015	7.82434	19.3578	24.9095	6.37115	114.136	44.4028	29.6567	36.2673	6.94251	83.6202	19.9217	12.2374	73.6034	14.6157	56.1157	30.6805	0.183589	1
contig_35067	Zm00001d048329	0	GRMZM2G361256	0	hypothetical protein LOC100274125	AT3G13080	0	multidrug resistance-associated protein 3	12.5261	12.8719	9.47304	9.60991	5.03871	2.46243	0.924898	2.09167	16.0325	13.5069	5.35331	5.96561	2.40367	2.90253	3.00097	5.98346	11.1202	2.62943	10.2146	3.57266	0.183589	1
contig_5725	NA	NA	NA	NA	NA	NA	NA	NA	24.3091	25.8677	35.5502	20.0966	17.5619	7.56337	7.61585	1.12159	15.8195	12.4203	16.1874	9.60615	3.82026	11.5009	18.5135	9.66441	26.4559	8.46569	13.5084	10.8747	0.183589	1
contig_6687	Zm00001d034986	2.36e-100	GRMZM2G052825	0	hypothetical protein LOC100279973	AT3G26310	1.24e-90	cytochrome P450, family 71, subfamily B, polypeptide 35	5.37426	1.5951	0.915726	2.30478	90.3726	4.56133	12.4007	3.17911	0	0	0.408394	0	0	2.80282	2.75298	1.2358	2.54747	27.6284	0.102098	1.6979	0.183589	1
contig_703	Zm00001d021596	0	AC189750.4_FG004	0	adenosine 5'-phosphosulfate reductase-like1	AT4G21990	0	APS reductase 3	737.051	692.244	968.94	544.221	476.305	259.658	369.778	284.468	463.311	891.693	361.197	358.431	494.82	494.574	431.563	494.424	735.614	347.552	518.658	478.845	0.183589	1
contig_76985	NA	NA	NA	NA	NA	NA	NA	NA	6.63264	4.03718	7.97558	8.55209	0.794054	0	3.49813	0.202848	9.60811	3.9854	0	0.564075	0.363645	2.02225	1.84441	2.85181	6.79937	1.12376	3.5394	1.77053	0.183589	1
contig_9087	Zm00001d043970	0	GRMZM2G060156	0	hypothetical protein LOC100304279	AT1G60550	9.24e-176	enoyl-CoA hydratase/isomerase D	12.6182	16.4346	4.49813	3.28798	25.8421	38.4315	18.8105	34.4496	15.335	14.7728	39.2002	17.0493	25.1656	38.3638	30.0392	33.7932	9.20971	29.3834	21.5893	31.8404	0.183589	1
contig_6802	Zm00001d002847	0	GRMZM2G354909	0	hypothetical protein LOC100280419	AT3G61220	1.85e-85	NAD(P)-binding Rossmann-fold superfamily protein	16.0684	40.8419	41.7045	106.092	19.0196	13.5241	13.4063	7.65249	41.5273	25.7744	13.9921	8.99835	6.18426	7.85387	13.7632	13.1328	51.1768	13.4006	22.573	10.2335	0.183654	1
contig_35712	NA	NA	NA	NA	NA	NA	NA	NA	17.5519	11.6262	19.3198	69.1512	9.98116	4.23599	7.95529	3.89175	14.6905	19.4152	7.24052	4.77665	13.9535	4.39583	4.31766	6.8164	29.4123	6.51605	11.5307	7.37084	0.184366	1
contig_60655	Zm00001d030090	1.46e-128	GRMZM2G068917	0	hypothetical protein LOC100193580	AT2G23910	1.42e-60	NAD(P)-binding Rossmann-fold superfamily protein	44.0712	44.0769	61.7354	44.7551	14.427	28.1478	16.2559	9.75241	13.6074	12.9629	13.3075	10.3432	14.0272	6.7831	14.2768	6.68569	48.6597	17.1458	12.5552	10.4432	0.184366	1
contig_761	Zm00001d020220	0	GRMZM2G022837	0	hypothetical protein LOC100275713	AT1G18870	0	isochorismate synthase 2	34.7008	27.3982	18.3373	22.6767	74.4127	53.951	44.7922	39.4762	31.909	35.8495	49.2593	45.0214	59.5712	46.4359	50.445	46.4948	25.7782	53.158	40.5098	50.7367	0.184366	1
contig_32126	Zm00001d030090	2.16e-36	GRMZM2G068917	0	hypothetical protein LOC100193580	AT2G23910	1.42e-60	NAD(P)-binding Rossmann-fold superfamily protein	20.3747	26.1963	27.7553	49.59	7.76124	13.8171	7.17409	8.49717	45.6142	37.6893	18.3382	36.5458	30.2118	6.65584	12.8769	10.79	30.9791	9.3124	34.5469	15.1336	0.187564	1
contig_41832	Zm00001d003090	4.36e-88	GRMZM5G825266	0	NA	AT1G79750	2.88e-29	NADP-malic enzyme 4	0	0	0	0	0	0.604011	0	76.8988	0	2.25575	0.946392	0	28.6781	0	0	0	0	19.3757	0.800535	7.16953	0.187837	1
contig_10861	Zm00001d051172	4.42e-109	GRMZM2G081406	0	NA	AT4G30080	6.91e-152	auxin response factor 16	18.4707	31.3239	20.0192	30.7048	10.5157	6.321	11.1182	7.73659	43.2051	11.1315	25.364	13.7449	5.58627	7.6516	10.2211	13.2549	25.1296	8.92286	23.3614	9.17847	0.187954	1
contig_27930	Zm00001d023326	5.84e-112	GRMZM2G003625	0	hypothetical protein LOC100384031	AT3G14460	2.21e-103	LRR and NB-ARC domains-containing disease resistance protein	6.65379	14.6693	11.0099	22.5517	7.22828	0.756958	0.284317	3.16547	8.8851	4.94715	2.49068	5.13477	3.78315	8.64073	3.50553	5.14416	13.7212	2.85876	5.36443	5.26839	0.191069	1
contig_35894	Zm00001d037484	3.53e-155	AC234171.1_FG003	0	Putative uncharacterized protein	AT5G35200	0	ENTH/ANTH/VHS superfamily protein	12.1465	28.3676	9.05629	14.9959	6.16919	5.65293	4.24653	0.393993	2.07355	1.05557	1.72716	1.09561	0	2.52503	1.10228	1.42945	16.1416	4.11566	1.48797	1.26419	0.191069	1
contig_53878	Zm00001d012510	2.06e-57	GRMZM2G010468	0	NA	AT2G30490	1.49e-156	cinnamate-4-hydroxylase	11.3132	25.2785	53.6254	38.7997	3.13046	2.62262	16.3768	5.59792	9.86052	12.6512	8.16711	7.87859	1.84323	3.74217	5.75316	3.834	32.2542	6.93194	9.63935	3.79314	0.191069	1
contig_65610	Zm00001d025141	0	GRMZM2G119823	0	DNA binding like	AT5G57150	4.44e-45	basic helix-loop-helix (bHLH) DNA-binding superfamily protein	2.48605	13.1653	5.71177	2.96566	1.0921	0.307911	0.693916	0.171684	2.98173	2.45318	0.868407	2.95997	1.15417	2.07833	4.56307	2.1801	6.08219	0.566403	2.31582	2.49392	0.19189	1
contig_17960	Zm00001d050872	2.67e-105	GRMZM2G106752	0	NA	AT5G64550	1.1e-169	loricrin-related	11.081	8.679	8.31623	11.2074	5.27628	0.966948	0.435828	1.75223	12.4849	13.0002	3.27252	8.09596	9.18203	10.7498	1.13129	14.3039	9.82091	2.10782	9.21341	8.84175	0.193249	1
contig_32059	Zm00001d041777	5.36e-176	GRMZM2G077015	0	NA	AT2G44450	2.7e-162	beta glucosidase 15	0.189504	0.0593703	0	0.118779	0.397027	2.83766	0	31.5428	0	1.9927	0.0684026	0.789705	10.6366	0	2.41192	0.505967	0.0919133	8.69438	0.712702	3.38862	0.193739	1
contig_37519	Zm00001d018700	0	GRMZM2G015654	0	NA	AT2G03220	4.36e-111	fucosyltransferase 1	6.514	9.44811	9.68514	5.34306	1.30577	1.48211	1.92521	0.989948	12.8211	6.95733	1.42237	6.72647	3.54936	1.01143	0.692398	2.04957	7.74758	1.42576	6.98183	1.82569	0.193739	1
contig_5086	Zm00001d045565	0	GRMZM2G475360	0	hypothetical protein LOC100279266	AT2G38740	1.78e-69	Haloacid dehalogenase-like hydrolase (HAD) superfamily protein	10.5799	25.3031	30.4567	36.5816	10.0943	4.92039	10.0572	6.72583	15.7259	20.1326	10.0403	8.95971	9.19791	21.505	5.35502	10.1755	25.7304	7.94944	13.7146	11.5584	0.196157	1
contig_136925	NA	NA	NA	NA	NA	NA	NA	NA	0.0079298	255.044	0	0	0	0	0	0.00848818	0	0	0.0114492	0	0	0	0	0	63.7629	0.00212204	0.00286231	0	0.198051	1
contig_15805	Zm00001d046940	1.73e-28	GRMZM2G095333	0	FKBP-type peptidyl-prolyl cis-trans isomerase 4	AT5G45680	8.89e-65	FK506-binding protein 13	24.0792	23.3408	13.0591	18.0595	92.2725	18.4905	72.0631	34.146	22.0286	16.3292	39.6691	29.6497	24.8803	37.1786	33.1276	17.4838	19.6347	54.2431	26.9192	28.1676	0.198051	1
contig_25193	Zm00001d030148	1.32e-128	GRMZM2G394410	0	hypothetical protein LOC100193661	AT4G25030	5.57e-100	unknown protein; BEST Arabidopsis thaliana protein match is: unknown protein (TAIR:AT5G45410.3); Has 35333 Blast hits to 34131 proteins in 2444 species: Archae - 798; Bacteria - 22429; Metazoa - 974; Fungi - 991; Plants - 531; Viruses - 0; Other Eukaryotes - 9610 (source: NCBI BLink).	42.6612	72.6793	80.7773	88.602	42.9985	26.3849	36.3155	11.9717	94.8335	61.2826	38.6219	42.4198	26.3292	36.9121	28.4866	40.7478	71.1799	29.4176	59.2894	33.1189	0.198051	1
contig_54866	Zm00001d013629	1.6e-97	GRMZM2G100412	0	NA	AT1G12740	8.86e-146	cytochrome P450, family 87, subfamily A, polypeptide 2	10.4631	3.8377	4.95713	24.9531	3.20798	0.195968	3.3859	0.136584	16.6768	2.92746	3.50039	7.44428	0.489708	6.03014	1.71956	5.20318	11.0528	1.73161	7.63724	3.36065	0.198051	1
contig_67069	NA	NA	NA	NA	NA	NA	NA	NA	3.9103	3.48178	7.06257	4.64388	11.4263	8.5341	17.9267	30.5111	13.2172	14.3619	18.4231	21.1959	40.2824	19.6089	11.5562	35.7669	4.77463	17.0996	16.7995	26.8036	0.198051	1
contig_5089	Zm00001d008612	8.27e-131	GRMZM2G010929	3.75e-121	NA	AT2G44920	2.65e-71	Tetratricopeptide repeat (TPR)-like superfamily protein	81.1414	65.1501	24.1158	48.3573	106.829	142.663	121.749	172.049	43.9624	63.7909	129.317	115.219	118.055	103.926	141.415	81.9006	54.6911	135.823	88.0724	111.324	0.198307	1
contig_13091	Zm00001d015053	4.1e-152	GRMZM2G046615	0	terpene synthase 2	AT1G61680	6.12e-105	terpene synthase 14	2.67299	44.8489	51.0242	48.7107	7.15573	9.50276	7.93808	3.49703	188.953	29.3377	23.013	14.0857	0.854878	52.4451	30.0181	39.12	36.8142	7.0234	63.8473	30.6095	0.20195	1
contig_42663	Zm00001d032686	0	GRMZM2G048434	0	hypothetical protein LOC100216974	AT2G28315	5.29e-141	Nucleotide/sugar transporter family protein	10.4021	21.1178	21.2448	14.4929	4.67	5.38608	5.69193	4.04026	17.3457	11.3075	6.86575	5.8387	5.87422	4.53076	3.24864	5.33822	16.8144	4.94707	10.3394	4.74796	0.205345	1
contig_100694	Zm00001d041777	4.42e-149	GRMZM2G077015	0	NA	AT2G44450	2.7e-162	beta glucosidase 15	0	0	0	0	0	3.22273	0.220086	28.179	0	1.27651	0	0.567823	7.50425	0	1.85666	0.277816	0	7.90545	0.461083	2.40968	0.205424	1
contig_1140	Zm00001d023516	1.47e-80	NA	NA	NA	AT1G73040	2.02e-10	Mannose-binding lectin superfamily protein	1435.91	2733.14	2495.36	1262.61	1426.59	237.185	619.335	198.27	2556.06	492.02	42.4532	566.991	17.1664	516.009	150.357	467.802	1981.75	620.345	914.381	287.833	0.205424	1
contig_1183	Zm00001d005018	0	GRMZM2G079127	0	hypothetical protein LOC100273132	AT1G33110	0	MATE efflux family protein	58.5172	112.336	123.388	106.292	44.8363	34.654	60.6241	12.9692	147.096	79.4392	42.4027	57.7556	39.5501	46.511	30.697	58.6892	100.133	38.2709	81.6734	43.8618	0.206673	1
contig_11415	Zm00001d020521	6.25e-127	GRMZM2G093838	0	hypothetical protein LOC100382288	AT2G19380	2.3e-08	RNA recognition motif (RRM)-containing protein	8.65853	17.4181	23.6054	16.5668	6.92198	3.32446	4.73185	4.39021	10.269	7.84141	6.25069	2.44164	2.84206	5.90509	3.753	4.75631	16.5622	4.84212	6.70068	4.31411	0.210028	1
contig_13613	Zm00001d015053	0	GRMZM2G046615	0	terpene synthase 2	AT1G61680	6.12e-105	terpene synthase 14	5.51805	82.1791	101.749	80.3009	20.8597	15.0456	14.7162	4.62256	248.056	58.4829	26.326	21.6619	4.29688	101.189	44.1864	48.1393	67.4367	13.811	88.6317	49.4528	0.210028	1
contig_21519	Zm00001d025333	0	GRMZM2G125923	0	hypothetical protein LOC100279620	AT1G08250	0	arogenate dehydratase 6	15.0754	65.6363	102.492	33.9057	13.1214	11.236	9.20792	15.8997	46.8349	38.6772	22.4865	26.1321	20.3139	15.2087	14.8552	25.5603	54.2773	12.3663	33.5327	18.9845	0.210028	1
contig_22741	Zm00001d044138	5.8e-153	GRMZM2G105604	0	siroheme uroporphyrinogen methyltransferase1	AT5G40850	4.24e-153	urophorphyrin methylase 1	17.7683	48.4009	44.8079	48.5338	16.8497	16.086	7.87613	11.8121	38.5639	35.0437	24.5741	18.2606	16.6892	14.1138	11.9025	15.1628	39.8777	13.156	29.1106	14.4671	0.210028	1
contig_31242	NA	NA	NA	NA	NA	NA	NA	NA	23.9054	15.4193	15.6301	94.4555	15.467	6.119	5.40782	3.38673	16.8998	15.0107	5.07575	5.30184	14.6163	2.1437	3.15837	5.91615	37.3526	7.59515	10.572	6.45863	0.210028	1
contig_4829	Zm00001d027363	1.95e-113	GRMZM2G044247	0	LOC100284607	AT5G52100	6.72e-140	Dihydrodipicolinate reductase, bacterial/plant	0	0.103386	0.534173	1.34446	9.33356	0.760221	3.52169	10.0672	3.53218	2.05048	13.6982	3.63439	11.3984	8.30067	1.35884	0	0.495504	5.92067	5.72881	5.26447	0.210028	1
contig_61085	Zm00001d014253	0	GRMZM2G173596	0	ZIM motif family protein	NA	NA	NA	7.86024	15.3597	12.6804	5.42773	1.11647	0.409214	0.845364	4.49207	13.059	3.43858	2.11588	2.30001	1.15042	1.01548	1.09716	1.29347	10.332	1.71578	5.22837	1.13913	0.210028	1
contig_6409	Zm00001d018981	0	GRMZM2G401308	0	histone H1-like protein	AT2G30620	4.64e-13	winged-helix DNA-binding transcription factor family protein	102.261	329.04	460.006	262.583	111.146	72.1117	97.4855	98.0528	139.775	145.027	90.8754	105.121	98.7605	149.599	63.405	159.274	288.472	94.699	120.2	117.76	0.210736	1
contig_22245	Zm00001d043491	1.55e-112	GRMZM2G474326	0	ethylene-responsive transcription factor 2	AT4G17500	3.41e-22	ethylene responsive element binding factor 1	21.629	38.2371	55.6843	28.2433	12.6773	16.4112	6.53546	9.23321	38.0045	21.4144	9.85181	13.3359	10.3761	13.7386	11.181	13.6246	35.9484	11.2143	20.6517	12.2301	0.210814	1
contig_9204	Zm00001d042847	1.48e-138	GRMZM2G466780	0	protein kinase	AT3G54090	0	fructokinase-like 1	4.73352	3.22387	1.46582	4.38588	16.816	9.32429	13.2967	6.27847	4.63761	7.08256	7.42867	4.04314	21.5235	5.4905	10.3235	13.5874	3.45227	11.4289	5.79799	12.7312	0.211205	1
contig_52091	Zm00001d019358	8.91e-111	GRMZM2G103617	0	B12D protein	AT3G48140	1.85e-39	B12D protein	5.52931	9.994	21.4809	17.995	6.90607	4.08267	0	0.455281	0	5.28569	3.22404	0	0.40809	0.648402	0	0.103238	13.7498	2.861	2.12743	0.289933	0.211648	1
contig_8888	NA	NA	NA	NA	NA	NA	NA	NA	18.2579	43.9368	36.3218	17.7462	2.77187	5.07982	0.457921	12.0377	37.2665	14.4181	16.0459	4.09565	7.61643	5.24399	10.1034	24.2775	29.0657	5.08682	17.9565	11.8103	0.211671	1
contig_35967	NA	NA	NA	NA	NA	NA	NA	NA	0	0	0	0	25.0034	4.84157	0.129894	0	0	0	0.162557	0	0	0.171636	0	0	0	7.49371	0.0406392	0.042909	0.219029	1
contig_40274	Zm00001d025333	0	GRMZM2G125923	0	hypothetical protein LOC100279620	AT1G08250	0	arogenate dehydratase 6	2.76978	9.27829	15.3128	7.07782	1.00435	1.6361	1.04469	1.19733	6.12138	5.49917	3.38383	5.26379	0.817694	2.84202	3.11051	5.6369	8.60968	1.22062	5.06704	3.10178	0.220574	1
contig_60759	Zm00001d024897	3.36e-161	GRMZM2G450512	7.7e-164	hypothetical protein LOC100275815	NA	NA	NA	0	0	0.292744	0	0	0.810104	0.0869368	47.3474	0	0	0	0.089719	0	0	0	0	0.0731859	12.0611	0.0224297	0	0.222146	1
contig_8031	Zm00001d018034	5.36e-145	GRMZM2G105644	0	geranylgeranyl hydrogenase	AT1G74470	0	Pyridine nucleotide-disulphide oxidoreductase family protein	205.124	110.302	93.9245	112.074	265.001	304.685	286.847	218.692	85.2664	161.42	229.349	220.09	169.747	251.469	286.97	223.299	130.356	268.806	174.031	232.871	0.222146	1
contig_9635	Zm00001d051096	1.11e-139	GRMZM2G039665	0	NA	AT3G47570	6.3e-153	Leucine-rich repeat protein kinase family protein	3.17821	10.7537	0.13719	6.10901	48.608	14.8061	33.0007	3.85561	14.5623	0.202546	19.8847	25.7318	0	11.9512	2.69672	3.18856	5.04453	25.0676	15.0953	4.45912	0.22269	1
contig_129038	NA	NA	NA	NA	NA	NA	NA	NA	0	0	0	0	0	0	0.365448	64.2987	0	0	0	0	0	0.39509	0	0	0	16.166	0	0.0987724	0.22297	1
contig_15772	Zm00001d032186	0	GRMZM2G161274	0	hypothetical protein LOC100192110	AT1G26820	2.56e-96	ribonuclease 3	17.9476	35.7425	99.8333	66.0407	23.8626	17.2034	6.00918	8.29581	90.926	52.1304	40.3647	12.8513	21.9767	55.2949	17.4305	43.0451	54.891	13.8428	49.0681	34.4368	0.22297	1
contig_25799	NA	NA	NA	NA	NA	NA	NA	NA	2.77311	1.73759	3.5911	2.45387	10.2528	3.50738	2.44658	83.3765	5.14616	5.61374	1.76642	3.88442	5.16489	3.73016	5.37361	3.72184	2.63892	24.8958	4.10268	4.49762	0.22297	1
contig_76361	Zm00001d020401	0	GRMZM2G700188	0	hypothetical protein LOC100273263	AT4G37970	1.33e-35	cinnamyl alcohol dehydrogenase 6	14.1883	56.4437	42.9124	29.3053	16.7581	11.0415	12.6889	4.07714	45.0609	24.4865	12.7174	15.1924	10.9636	20.1779	9.26792	23.6676	35.7124	11.1414	24.3643	16.0193	0.22297	1
contig_1087	Zm00001d024839	0	GRMZM2G132093	0	Glutathione S-transferase 4 (EC 2.5.1.18)(GST-IV)(GST-27)(GST class-phi member 4)	AT3G62760	1.33e-52	Glutathione S-transferase family protein	131.186	182.031	238.21	125.544	46.1689	93.9853	48.3714	45.322	562.493	181.334	48.398	131.281	223.893	105.909	63.0504	51.4794	169.243	58.4619	230.877	111.083	0.226641	1
contig_27367	Zm00001d051112	2.3e-126	GRMZM2G079817	0	hypothetical protein LOC100191507	AT3G63130	0	RAN GTPase activating protein 1	11.8414	7.69966	13.8877	14.1439	1.87236	3.43135	3.73761	2.51113	13.3417	16.0184	9.35492	9.44353	0.214366	7.66351	8.02906	5.96529	11.8932	2.88811	12.0396	5.46806	0.227324	1
contig_2990	Zm00001d021310	2.29e-102	GRMZM5G852968	0	hypothetical protein LOC100191222	AT2G21170	1.79e-152	triosephosphate isomerase	131.846	124.664	258.947	24.7575	534.834	314.548	663.935	304.476	149.374	372.517	308.777	199.763	857.262	101.473	250.54	17.3992	135.054	454.448	257.608	306.669	0.227513	1
contig_61407	Zm00001d046226	8.63e-100	GRMZM2G113203	0	multidrug resistance associated protein 1	AT3G21250	0	multidrug resistance-associated protein 6	2.78736	12.7496	12.453	11.3561	1.45994	1.4983	1.12554	2.68527	20.0993	9.32595	5.03058	11.6156	0	5.73647	5.42578	5.00653	9.83651	1.69226	11.5178	4.0422	0.227513	1
contig_24729	Zm00001d018744	6.14e-105	GRMZM2G450866	7.51e-79	NA	NA	NA	NA	0.935555	0.0732758	1.66584	0.806294	12.0054	21.2831	0.337301	2.31581	0	0.447168	0.337694	0	0	0.267416	0.612876	1.19218	0.870241	8.98541	0.196215	0.518117	0.228434	1
contig_14699	NA	NA	NA	NA	NA	NA	NA	NA	0.304614	0.190867	0.197233	0.190929	6.22237	1.40349	4.04152	4.07579	0.343207	0.291193	0.109952	0	0	0.464373	0.798202	1.33086	0.220911	3.93579	0.186088	0.64836	0.22919	1
contig_19960	Zm00001d001943	0	GRMZM2G018716	0	hypothetical protein LOC100279283	AT1G55120	1.1e-159	beta-fructofuranosidase 5	3.84644	15.232	19.6054	13.2118	4.93188	1.0397	4.82821	1.63045	3.74438	2.91216	0.355429	1.41055	1.77145	4.92557	1.26709	3.57017	12.9739	3.10756	2.10563	2.88357	0.229667	1
contig_24791	NA	NA	NA	NA	NA	NA	NA	NA	11.4342	25.2316	28.1655	28.3558	10.4155	10.3074	5.01862	3.85806	37.8085	24.9499	27.2757	29.5956	19.0795	13.2628	17.8655	24.0128	23.2968	7.3999	29.9075	18.5552	0.229667	1
contig_5292	Zm00001d027557	0	GRMZM2G475059	0	glutathione transferase31	AT1G10370	5.96e-57	Glutathione S-transferase family protein	15.8576	88.3033	80.0703	33.0243	25.0512	2.65146	19.1803	3.49065	14.9849	26.0391	7.47797	5.02466	22.2086	6.14105	1.05318	14.3406	54.3139	12.5934	13.3817	10.9359	0.229667	1
contig_9346	Zm00001d038542	1.16e-34	GRMZM2G117558	0	NA	AT3G51510	2.45e-41	unknown protein; FUNCTIONS IN: molecular_function unknown; INVOLVED IN: biological_process unknown; LOCATED IN: chloroplast thylakoid membrane, chloroplast; EXPRESSED IN: 22 plant structures; EXPRESSED DURING: 13 growth stages; Has 42 Blast hits to 42 proteins in 19 species: Archae - 0; Bacteria - 0; Metazoa - 0; Fungi - 0; Plants - 40; Viruses - 0; Other Eukaryotes - 2 (source: NCBI BLink).	0.233413	0.146254	0.453396	0	18.0938	0.179239	0.269292	13.3669	1.31493	13.1646	9.77323	3.47387	6.27065	2.84664	3.66978	18.0162	0.208266	7.97731	6.93167	7.70083	0.229667	1
contig_6871	Zm00001d037797	0	GRMZM2G339091	0	NA	AT3G07990	0	serine carboxypeptidase-like 27	47.7684	89.6283	98.9642	108.323	48.1512	35.6722	20.1467	29.1034	126.131	78.9423	37.2498	36.9551	63.0191	42.4791	26.5974	41.4011	86.171	33.2684	69.8196	43.3742	0.22978	1
contig_71661	Zm00001d007604	0	GRMZM2G091956	0	NA	AT2G26560	4.32e-151	phospholipase A 2A	0	6.08865	3.52719	15.6264	0.20564	0.150745	0.651134	0.105065	1.32707	1.12595	0.070858	0.116865	0	0.935196	1.17576	0.0714723	6.31057	0.278146	0.660184	0.545608	0.22978	1
contig_67555	Zm00001d053995	9.13e-91	GRMZM2G374074	0	hypothetical protein LOC100274621 (LOC100274621), mRNA	NA	NA	NA	9.17862	15.6486	17.6909	10.7034	3.13046	1.47522	4.55594	4.68397	7.45551	8.16206	2.77374	2.79563	3.07205	2.44055	3.67563	6.42453	13.3054	3.4614	5.29673	3.90319	0.229917	1
contig_9718	Zm00001d024314	3.43e-145	GRMZM2G118610	0	LOC100281336	AT4G37970	1.25e-129	cinnamyl alcohol dehydrogenase 6	96.2737	206.756	117.484	168.673	112.079	42.6231	54.432	19.873	172.303	61.6596	48.7751	32.5877	38.5645	44.6425	35.9674	46.0853	147.297	57.2517	78.8314	41.3149	0.230233	1
contig_76010	NA	NA	NA	NA	NA	NA	NA	NA	7.3182	11.8164	8.56562	12.8788	0.589702	2.16141	4.05918	1.95838	6.34261	2.15254	1.42237	2.68101	2.43054	4.2909	1.68584	2.8694	10.1448	2.19217	3.14963	2.81917	0.230638	1
contig_15038	Zm00001d020505	5.08e-62	GRMZM2G160738	0	NA	AT5G57970	9.57e-69	DNA glycosylase superfamily protein	22.827	24.0128	7.4661	14.7002	4.50917	3.86639	5.50795	4.64951	12.4628	24.0408	100.023	32.1484	6.58303	18.8113	11.4259	58.8638	17.2515	4.63325	42.1688	23.921	0.23869	1
contig_55202	Zm00001d041777	1.46e-107	GRMZM2G077015	0	NA	AT2G44450	2.7e-162	beta glucosidase 15	0	0	0.176201	0.170569	0.285069	3.97044	0	22.2839	0	1.56085	0	0.324009	9.13851	0.207427	2.44487	1.98158	0.0866925	6.63486	0.471214	3.4431	0.23869	1
contig_83511	Zm00001d037870	0	GRMZM2G345687	0	hypothetical protein LOC100383544	AT1G05680	9.23e-76	Uridine diphosphate glycosyltransferase 74E2	5.59056	3.86786	9.42659	9.70928	1.95212	0.80494	1.54529	0.810363	13.2539	3.45149	10.5942	8.80574	1.11749	11.1859	0.871986	0.45232	7.14857	1.27818	9.02633	3.40693	0.23869	1
contig_20011	Zm00001d002847	9.66e-112	GRMZM2G354909	0	hypothetical protein LOC100280419	AT3G61220	1.85e-85	NAD(P)-binding Rossmann-fold superfamily protein	6.08524	25.3218	25.3581	63.1782	7.1918	9.5854	7.29064	1.67019	22.6783	13.4241	6.64583	3.80842	3.59297	3.21118	6.07452	8.18047	29.9858	6.43451	11.6392	5.26478	0.246727	1
contig_6894	NA	NA	NA	NA	NA	NA	NA	NA	65.0939	51.4345	81.8991	90.2757	42.2052	33.9904	35.1783	18.3362	85.8477	71.0031	50.6525	57.2707	83.8874	59.2267	72.127	72.3132	72.1758	32.4275	66.1935	71.8886	0.246727	1
contig_8210	Zm00001d013245	0	GRMZM5G862540	0	LOC100282847	AT3G29360	0	UDP-glucose 6-dehydrogenase family protein	33.8177	100.357	163.388	68.2265	27.3072	16.5912	51.4794	12.0035	80.7029	45.6854	29.6691	32.0858	15.8855	27.7461	17.4065	32.3774	91.4472	26.8453	47.0358	23.3539	0.246727	1
contig_868	Zm00001d010440	0	GRMZM2G179679	0	Putative uncharacterized protein	AT5G53190	3.21e-51	Nodulin MtN3 family protein	8.92278	15.0126	7.3287	3.21062	36.7821	20.1114	12.7726	32.8097	6.23675	15.3218	7.93253	10.9189	17.9941	5.03795	13.2987	11.1497	8.61867	25.619	10.1025	11.8701	0.246727	1
contig_95815	Zm00001d032090	2.47e-82	GRMZM2G336678	0	NA	AT4G30210	2.91e-90	P450 reductase 2	0	0	0	0	0	0.268859	0.605907	38.8828	0	0	0	0	10.2458	0	0.131064	0	0	9.93938	0	2.59422	0.246727	1
contig_16769	Zm00001d049267	0	GRMZM2G122324	0	acyl carrier protein 2	AT4G25050	1.92e-36	acyl carrier protein 4	43.7121	44.5674	20.8081	29.5939	78.9763	81.753	50.2555	114.774	24.5393	84.7371	93.2394	79.065	62.1066	81.1492	110.722	95.7482	34.6704	81.4397	70.3952	87.4315	0.250675	1
contig_6166	Zm00001d048907	0	GRMZM2G456471	0	LOC100281365	AT1G67070	1.65e-145	Mannose-6-phosphate isomerase, type I	61.0396	58.7224	57.4557	42.9632	29.5356	23.8953	31.0156	15.4102	102.374	50.0009	42.9624	38.7301	49.2611	32.3507	35.9277	28.9705	55.0452	24.9642	58.5168	36.6275	0.250675	1
contig_13660	Zm00001d018965	0	GRMZM2G328171	0	xylanase inhibitor protein 1	AT5G24090	8.05e-32	chitinase A	27.3079	30.5931	44.1247	29.0366	14.7501	18.1614	6.9973	6.68784	12.2247	9.09004	4.26841	16.8374	7.19356	24.2531	4.24413	11.8658	32.7656	11.6491	10.6051	11.8891	0.25562	1
contig_3982	Zm00001d029049	4.65e-138	GRMZM2G056424	0	photosystem II 11 kD protein	AT1G03600	2.78e-57	photosystem II family protein	124.841	100.222	92.3348	68.9115	152.316	433.517	110.867	411.637	70.1318	196.494	211.753	229.663	210.035	195.806	278.983	223.367	96.5774	277.084	177.01	227.048	0.259416	1
contig_18611	Zm00001d027749	0	GRMZM2G154211	0	hypothetical protein LOC100273198	AT3G51895	0	sulfate transporter 3;1	24.1082	69.4905	52.226	44.9513	18.9483	12.2233	7.61293	20.2604	43.3363	69.1656	54.9907	45.6404	34.627	35.2079	35.1018	48.0352	47.694	14.7613	53.2833	38.243	0.26065	1
contig_61045	Zm00001d000357	6.85e-101	GRMZM5G882986	0	hypothetical protein LOC100273896	AT2G26310	2.85e-82	Chalcone-flavanone isomerase family protein	1.63279	8.52569	2.11441	5.79934	0	0.417942	0	0.43694	4.59914	1.30071	0	1.13403	0.2611	0.829709	0.203739	1.45316	4.51806	0.21372	1.75847	0.686926	0.260729	1
contig_10390	Zm00001d014562	2.06e-101	GRMZM2G476538	0	hypothetical protein LOC100191730	AT1G44350	1.28e-171	IAA-leucine resistant (ILR)-like gene 6	1.27035	0.159196	0.822532	0	2.39534	8.97465	0.586246	15.0938	15.1717	30.6023	0	7.10884	0	4.26052	12.3641	0	0.563019	6.7625	13.2207	4.15615	0.26127	1
contig_10567	Zm00001d031159	9.56e-161	GRMZM2G396477	0	NA	AT3G06210	2.15e-14	ARM repeat superfamily protein	7.10733	5.97687	8.11386	0	19.3968	11.3464	23.0889	9.40963	8.0078	17.343	8.9115	15.1429	0	15.682	6.16128	9.17034	5.29951	15.8104	12.3513	7.75341	0.26127	1
contig_14521	Zm00001d003830	0	GRMZM2G437912	0	hypothetical protein LOC100193934	AT1G08250	0	arogenate dehydratase 6	23.4103	75.4218	101.211	40.3227	16.6063	11.3948	15.0462	22.8389	48.5988	41.1454	26.6144	33.5794	31.835	14.1207	17.1128	28.5901	60.0915	16.4716	37.4845	22.9146	0.26127	1
contig_24703	Zm00001d043325	0	GRMZM5G897926	0	hypothetical protein LOC100275546	AT2G34640	1.51e-139	plastid transcriptionally active 12	10.4746	9.96417	6.90545	6.71456	20.4738	27.3112	21.9995	12.1677	13.4915	13.9728	17.3919	15.9294	20.3741	17.6194	15.6307	19.1491	8.51469	20.4881	15.1964	18.1933	0.26127	1
contig_29856	Zm00001d019915	1.3e-37	GRMZM2G030598	1.87e-125	kelch motif family protein	AT3G53850	1.25e-10	Uncharacterised protein family (UPF0497)	0.102352	0.192398	0.198815	0	44.1741	0.235791	0.236171	0.10956	0	0.195686	0	0.0609321	0.0982035	0	0.0766291	0.496866	0.123391	11.1889	0.0641545	0.167925	0.26127	1
contig_98642	Zm00001d051096	2.07e-29	GRMZM2G039665	0	NA	AT3G47570	6.3e-153	Leucine-rich repeat protein kinase family protein	0.54816	2.06082	0	1.20253	10.336	2.63084	7.43092	2.20034	2.31604	0	0.0989307	1.55006	37.3417	1.35793	0.307796	0.332628	0.952877	5.64952	0.991257	9.83502	0.26127	1
contig_15886	Zm00001d011315	0	GRMZM5G892675	0	NA	AT1G15520	0	pleiotropic drug resistance 12	6.71104	4.62469	19.4786	5.14878	1.50338	0.850159	3.21689	0.460862	16.7396	2.66544	0.966982	1.20425	0.77373	1.87529	1.054	2.52135	8.99079	1.50782	5.39407	1.55609	0.261632	1
contig_37210	NA	NA	NA	NA	NA	NA	NA	NA	0.725302	0	0.234811	0	7.09132	1.67089	0.418395	12.1632	3.40498	4.39119	1.04721	3.31035	6.37909	3.31709	1.44805	2.05389	0.240028	5.33595	3.03843	3.29953	0.261632	1
contig_39130	Zm00001d043411	2.6e-115	GRMZM2G022679	0	NA	AT1G78440	2.43e-110	Arabidopsis thaliana gibberellin 2-oxidase 1	6.37997	7.51549	7.27045	8.63761	2.40598	2.35162	0.883278	0.409753	42.8422	9.51424	7.55347	20.5098	17.8743	3.69589	1.91062	4.08821	7.45088	1.51266	20.1049	6.89227	0.263794	1
contig_8025	Zm00001d052416	0	GRMZM2G146720	0	calmodulin-related protein	AT2G26980	0	CBL-interacting protein kinase 3	50.7805	85.6315	84.5081	105.107	47.2727	33.6691	47.6651	19.3677	91.3946	58.9115	59.0103	51.4016	44.181	53.2371	43.924	50.7862	81.5067	36.9936	65.1795	48.0321	0.272397	1
contig_8359	Zm00001d047532	2.26e-120	GRMZM2G005984	0	photosystem II 11 kD protein	AT1G03600	2e-56	photosystem II family protein	31.9096	37.6812	36.327	6.53865	54.0887	172.602	36.1571	152.437	18.075	44.3309	62.2096	65.913	60.8117	52.6542	85.2558	93.3679	28.1141	103.821	47.6321	73.0224	0.272397	1
contig_16767	Zm00001d022457	0	GRMZM2G427815	0	hypothetical protein LOC100383323	AT5G05340	2.6e-124	Peroxidase superfamily protein	20.9067	17.2204	31.3316	46.5717	10.1792	12.0596	11.041	5.77856	71.6617	45.3193	11.1247	23.0223	4.61456	28.5796	23.5888	41.8828	29.0076	9.76457	37.782	24.6664	0.273278	1
contig_25173	Zm00001d011638	0	GRMZM2G077187	0	Putative uncharacterized protein	AT3G02600	1.05e-110	lipid phosphate phosphatase 3	15.1036	21.1302	19.7273	18.4439	9.95674	4.99919	9.08815	2.71775	25.3791	6.84567	12.7834	14.9599	7.62046	11.0162	7.31104	9.48102	18.6012	6.69046	14.992	8.85718	0.275109	1
contig_3129	Zm00001d014055	4.87e-174	GRMZM2G066578	0	hypothetical protein LOC100280261	AT1G02205	0	Fatty acid hydroxylase superfamily	61.8106	100.634	81.902	111.781	197.963	123.719	161.231	101.414	116.641	103.806	196.043	78.118	125.092	145.333	141.358	115.268	89.0318	146.082	123.652	131.762	0.275158	1
contig_5026	Zm00001d012922	0	GRMZM2G415491	0	hypothetical protein LOC100193526	AT5G26742	0	DEAD box RNA helicase (RH3)	117.525	96.3965	57.2995	60.8384	162.23	174.505	154.106	177.476	85.8752	232.151	131.649	156.374	202.332	148.555	210.062	97.4045	83.0149	167.079	151.512	164.588	0.275158	1
contig_47799	Zm00001d034080	3.05e-94	GRMZM2G330218	0	hypothetical protein LOC100194005	AT1G69400	7.75e-65	Transducin/WD40 repeat-like superfamily protein	3.41107	4.98711	9.01854	8.19575	1.78662	0.436563	0	1.67349	7.68649	7.60849	9.84997	10.661	0	10.8335	2.97943	6.48558	6.40312	0.97417	8.95149	5.07462	0.275505	1
contig_30252	Zm00001d032686	0	GRMZM2G048434	0	hypothetical protein LOC100216974	AT2G28315	5.29e-141	Nucleotide/sugar transporter family protein	9.93646	23.2711	20.4613	13.4771	6.14294	5.12853	5.49699	4.40266	16.8848	11.4451	7.99641	5.76988	5.07942	4.22151	4.63426	4.54685	16.7865	5.29278	10.5241	4.62051	0.2763	1
contig_10414	Zm00001d029594	1.98e-111	GRMZM2G077316	0	allene oxide cyclase1	AT3G25780	2.56e-78	allene oxide cyclase 3	0.779453	15.6286	25.9072	12.051	0.816511	0.79806	1.64865	3.47641	0.585472	0.496741	0.562696	0.309348	0	2.17846	0	0.126128	13.5916	1.68491	0.488564	0.576146	0.276331	1
contig_17705	Zm00001d019358	1.39e-89	GRMZM2G103617	0	B12D protein	AT3G48140	1.85e-39	B12D protein	0.368075	1.26847	1.5491	1.73029	0	1.69588	32.5921	12.6078	2.07355	5.10194	2.2586	0.109561	8.29914	7.01397	0.137785	1.42945	1.22898	11.7239	2.38591	4.22008	0.281483	1
contig_28466	NA	NA	NA	NA	NA	NA	NA	NA	9.53684	14.0677	14.0223	9.09091	7.07643	3.35655	1.83379	0.957035	14.103	12.3455	8.31908	10.7635	4.19387	12.1155	3.27251	8.00539	11.6794	3.30595	11.3828	6.89681	0.281483	1
contig_65641	NA	NA	NA	NA	NA	NA	NA	NA	20.0768	21.218	5.19978	18.7081	3.50522	1.43893	4.47816	6.01735	15.6835	20.2158	23.673	37.7685	0	19.6901	13.8286	14.2945	16.3007	3.85991	24.3352	11.9533	0.281483	1
contig_47553	NA	NA	NA	NA	NA	NA	NA	NA	1.02231	2.02846	4.41287	3.63104	12.851	2.48595	2.85034	66.8432	4.41536	13.5189	21.6485	16.9393	32.5322	12.4678	8.67432	7.44415	2.77367	21.2576	14.1305	15.2796	0.28569	1
contig_10250	Zm00001d046277	0	GRMZM2G366146	0	NA	AT3G16340	0	pleiotropic drug resistance 1	15.2602	43.2511	107.16	59.5781	18.0178	14.8714	23.3502	3.91065	68.6652	34.5225	23.2234	26.3493	13.5559	34.8462	20.6957	21.6276	56.3124	15.0375	38.1901	22.6813	0.285853	1
contig_15890	Zm00001d010799	0	GRMZM2G106917	0	hypothetical protein LOC100194108 (LOC100194108), mRNA	AT2G21385	2.74e-88	unknown protein.	18.1429	11.8212	9.95965	16.9135	35.4976	31.4985	26.942	22.8683	13.2204	13.0391	25.08	26.2193	23.6199	37.1282	42.6936	32.3098	14.2093	29.2016	19.3897	33.9379	0.291519	1
contig_30401	Zm00001d042880	4.76e-126	GRMZM2G302245	0	hypothetical protein LOC100274159	AT3G55580	0	Regulator of chromosome condensation (RCC1) family protein	34.0433	51.479	38.501	93.1758	22.467	14.5524	32.8611	7.95616	67.1239	35.7977	37.4378	33.5074	39.9582	25.1704	23.5334	21.4841	54.2998	19.4591	43.4667	27.5365	0.291519	1
contig_5367	Zm00001d018799	0	GRMZM2G013236	0	hypothetical protein LOC100192864	AT1G30270	0	CBL-interacting protein kinase 23	35.6343	49.1616	60.9409	42.9343	23.4349	16.3201	29.2514	13.4272	45.7303	39.3598	34.7612	29.7119	28.8237	22.4926	16.3103	31.8562	47.1678	20.6084	37.3908	24.8707	0.291519	1
contig_54341	Zm00001d042739	2.28e-102	GRMZM2G135722	0	anthocyanidin 3-O-glucosyltransferase	AT2G22590	1.45e-108	UDP-Glycosyltransferase superfamily protein	1.4723	19.373	10.0096	17.4183	4.62689	1.8372	0.849306	1.57597	52.8754	21.9911	4.25148	2.08165	6.35679	11.3626	8.68045	9.11272	12.0683	2.22234	20.2999	8.87815	0.291519	1
contig_74302	NA	NA	NA	NA	NA	NA	NA	NA	10.0777	4.9195	4.5904	0.220347	0.184132	0.224963	0.0675978	0.0313586	25.8118	11.5381	49.9538	36.9385	35.585	57.1653	23.9948	59.1047	4.952	0.127013	31.0606	43.9625	0.291519	1
contig_266	Zm00001d026599	4.05e-114	GRMZM2G092427	0	chlorophyll a/b-binding apoprotein CP24 precursor	AT1G15820	2.4e-127	light harvesting complex photosystem II subunit 6	286.235	237.647	170.098	251.93	311.15	655.591	377.302	964.574	153.467	404.864	619.598	534.719	309.22	437.014	568.229	408.158	236.478	577.154	428.162	430.655	0.293287	1
contig_4301	Zm00001d002704	0	GRMZM2G144153	0	hypothetical protein LOC100273297	AT4G11600	2.15e-104	glutathione peroxidase 6	388.76	670.614	932.944	711.204	423.019	322.9	280.808	213.393	664.521	475.626	329.771	353.437	160.89	401.284	210.313	335.861	675.88	310.03	455.839	277.087	0.293287	1
contig_15035	Zm00001d008612	0	GRMZM2G010929	3.75e-121	NA	AT2G44920	2.65e-71	Tetratricopeptide repeat (TPR)-like superfamily protein	72.7609	64.633	25.7317	42.4921	67.9553	142.039	109.061	256.174	46.0928	69.1361	112.015	111.595	91.1194	82.0774	120.325	93.3395	51.4044	143.807	84.7097	96.7154	0.293568	1
contig_17813	Zm00001d049719	1.07e-18	GRMZM5G811268	2.85e-72	hypothetical protein LOC100274915 (LOC100274915), mRNA	NA	NA	NA	0	1.72499	0.445632	0	2.05992	7.39914	0	26.1533	6.20359	5.26341	3.61995	1.22918	38.6777	2.99775	1.84028	0.0954596	0.542656	8.90309	4.07903	10.9028	0.293568	1
contig_52725	Zm00001d038712	3.33e-60	GRMZM2G127648	0	ras-related protein RIC2	NA	NA	NA	2.41075	7.82736	3.12186	11.1267	0.688736	1.85123	0.126423	0	0.740778	1.04752	0.316427	0.391408	0	2.83985	1.31264	2.87253	6.12167	0.666596	0.624032	1.75626	0.293568	1
contig_26053	Zm00001d050003	2.75e-172	GRMZM2G057519	0	NA	NA	NA	NA	3.93093	1.49543	4.09054	1.14394	6.17673	0.862451	4.13024	116.99	3.47991	6.84446	12.77	7.9398	26.8052	7.91875	5.7809	13.2897	2.66521	32.0398	7.75855	13.4486	0.293711	1
contig_2225	Zm00001d051096	0	GRMZM2G039665	0	NA	AT3G47570	6.3e-153	Leucine-rich repeat protein kinase family protein	2.62295	9.07499	0.60918	6.7727	25.5054	5.49518	24.209	11.1695	6.77784	5.77788	4.19871	7.41705	62.56	5.43287	1.38743	3.79222	4.76996	16.5948	6.04287	18.2931	0.299845	1
contig_6806	Zm00001d048558	0	GRMZM2G161905	0	Glutathione S-transferase GST 25 Fragment (EC 2.5.1.18)	AT1G10370	1.29e-43	Glutathione S-transferase family protein	50.3584	104.442	160.505	84.7338	59.8576	37.4575	32.2118	9.05036	179.428	105.961	21.2626	48.8407	5.08132	125.777	30.607	159.262	100.01	34.6443	88.873	80.1819	0.300074	1
contig_26633	Zm00001d018965	4.06e-21	GRMZM2G328171	0	xylanase inhibitor protein 1	AT5G24090	8.05e-32	chitinase A	9.87376	6.85303	16.8188	10.3781	5.41028	3.49943	0.876268	0.731701	1.0269	1.01648	0	5.15457	0.728732	6.13667	1.47845	1.91727	10.9809	2.62942	1.79949	2.56528	0.301336	1
contig_20677	Zm00001d029410	2.41e-136	GRMZM2G120587	0	hypothetical protein LOC100280301 (LOC100280301), mRNA	AT2G27920	2.52e-179	serine carboxypeptidase-like 51	54.2532	68.1209	39.0921	65.232	24.5464	25.1264	25.4511	22.7096	38.7692	39.9566	38.2516	42.226	62.5863	20.5963	11.3794	19.061	56.6745	24.4584	39.8008	28.4058	0.301572	1
contig_7522	Zm00001d002822	6.13e-59	GRMZM5G810061	0	NA	AT1G62750	0	Translation elongation factor EFG/EF2 protein	28.7099	30.3133	47.1406	46.2303	87.8982	87.4548	71.5528	41.2582	134.215	37.4525	66.7583	74.6925	150.819	113.65	104.028	81.5436	38.0985	72.041	78.2794	112.51	0.301572	1
contig_40089	Zm00001d015054	9.8e-166	GRMZM2G064406	0	terpene synthase 3	AT1G61680	2.9e-99	terpene synthase 14	1.81708	18.9	35.1783	40.5457	8.75596	4.32556	2.83012	2.62579	220.699	31.2664	14.823	11.1419	1.04605	48.6148	18.3655	28.1388	24.1103	4.63436	69.4825	24.0413	0.30304	1
contig_19513	Zm00001d013031	7.17e-137	AC210013.4_FG016	6.81e-88	Putative uncharacterized protein	AT3G09860	3.24e-09	unknown protein; Has 34 Blast hits to 34 proteins in 12 species: Archae - 0; Bacteria - 0; Metazoa - 0; Fungi - 0; Plants - 34; Viruses - 0; Other Eukaryotes - 0 (source: NCBI BLink).	44.7039	85.0285	40.9092	56.2889	86.5822	120.378	109.798	130.263	77.9022	92.4961	67.9869	73.4519	79.3022	72.39	64.5577	67.5153	56.7326	111.755	77.9593	70.9413	0.30469	1
contig_125909	Zm00001d012281	1.76e-102	GRMZM2G084979	0	NA	AT2G35980	1.23e-17	Late embryogenesis abundant (LEA) hydroxyproline-rich glycoprotein family	2.32468	3.20455	5.41872	1.01996	0	0	0	0.248838	1.57153	2.00004	0.503465	0	0	0.35439	0.348088	0.902808	2.99198	0.0622094	1.01876	0.401322	0.306624	1
contig_32960	Zm00001d051525	0	GRMZM2G112456	0	oligopeptide transporter 4	AT5G64410	0	oligopeptide transporter 4	17.6944	33.6361	86.2011	9.05999	10.2338	4.05715	14.9801	2.77437	20.3855	19.726	10.8308	5.96421	6.88652	6.9526	8.80675	10.7916	36.6479	8.01134	14.2266	8.35936	0.315576	1
contig_43247	Zm00001d015054	3.36e-35	GRMZM2G064406	0	terpene synthase 3	AT1G61680	2.9e-99	terpene synthase 14	0.448592	16.5838	18.5892	19.2603	3.05447	2.7558	2.97589	0.840313	76.8248	13.2936	7.4484	6.00872	0.645611	25.4739	11.5869	15.4615	13.7205	2.40662	25.8939	13.2919	0.315576	1
contig_45943	Zm00001d044699	2.6e-115	GRMZM2G152688	0	LOC100283029	AT1G55170	9.94e-37	unknown protein; BEST Arabidopsis thaliana protein match is: unknown protein (TAIR:AT3G14750.1); Has 13439 Blast hits to 8993 proteins in 828 species: Archae - 344; Bacteria - 1469; Metazoa - 6958; Fungi - 1008; Plants - 683; Viruses - 29; Other Eukaryotes - 2948 (source: NCBI BLink).	13.0151	21.4271	0	15.6757	0	0	0	3.4146	0	0	0	0	24.9751	0	0	0	12.5295	0.853651	0	6.24378	0.315576	1
contig_100693	Zm00001d041777	3.93e-124	GRMZM2G077015	0	NA	AT2G44450	2.7e-162	beta glucosidase 15	0.438318	0	0	0	0.229579	4.20733	0	15.7176	0	0.62851	0	0.391408	8.41102	0	2.4612	0.53195	0.10958	5.03863	0.254979	2.85104	0.315685	1
contig_1158	Zm00001d006663	1.84e-179	GRMZM2G038519	1.33e-171	hypothetical protein LOC100191715	AT3G61470	3.84e-128	photosystem I light harvesting complex gene 2	431.088	217.76	249.266	228.698	487.778	660.91	435.599	1366.37	102.634	282.497	647.721	525.983	499.205	423.115	748.59	325.158	281.703	737.665	389.709	499.017	0.315685	1
contig_13301	Zm00001d028093	0	GRMZM2G006977	0	hypothetical protein LOC100383926	AT4G37640	0	calcium ATPase 2	26.6917	35.1932	62.7018	63.8497	18.6348	11.2607	31.0387	7.37798	32.329	31.9724	12.4661	18.632	12.1802	14.0804	9.33376	23.6788	47.1091	17.078	23.8499	14.8183	0.315685	1
contig_13520	Zm00001d015053	0	GRMZM2G046615	0	terpene synthase 2	AT1G61680	6.12e-105	terpene synthase 14	0.906627	12.4978	24.4595	24.1512	5.77753	2.43671	2.92005	0.646978	160.034	15.7447	18.0534	7.06147	0.434938	22.6898	15.9511	15.8443	15.5038	2.94532	50.2234	13.73	0.315685	1
contig_1379	Zm00001d017199	4.29e-78	GRMZM2G072034	0	hypothetical protein LOC100272963	AT5G58070	3.93e-98	temperature-induced lipocalin	192.747	228.37	262.693	264.603	194.851	106.195	99.6798	89.5973	465.011	245.587	178.457	160.804	212.868	162.329	102.931	165.282	237.103	122.581	262.465	160.853	0.315685	1
contig_31356	NA	NA	NA	NA	NA	NA	NA	NA	0	0	0	0	17.2571	0	5.92218	0	0	0.228232	0	0.426398	0.34361	0	0	0	0	5.79481	0.163658	0.0859025	0.315685	1
contig_31929	NA	NA	NA	NA	NA	NA	NA	NA	27.2901	21.251	32.9908	14.1389	16.0289	7.38918	6.46079	0.928697	15.4627	10.8573	15.3737	7.79446	4.08651	7.45485	16.6523	5.13069	23.9177	7.70189	12.372	8.33108	0.315685	1
contig_66491	Zm00001d023311	1.16e-83	GRMZM2G356839	0	Putative uncharacterized protein	AT3G14470	1.66e-71	NB-ARC domain-containing disease resistance protein	0.546854	1.02795	1.06224	1.71381	4.2964	5.24915	0.315456	31.4631	3.38877	1.56828	4.1452	4.88328	20.9875	2.08415	6.7554	5.4421	1.08772	10.331	3.49638	8.81729	0.315685	1
contig_19733	Zm00001d018821	0	GRMZM2G025977	0	LOC100037820	AT5G67290	5.27e-103	FAD-dependent oxidoreductase family protein	24.7645	22.0586	19.8862	13.1634	37.514	54.6266	28.8513	71.2086	20.7898	40.8483	40.9261	44.3728	40.1835	43.0269	54.5314	40.7211	19.9682	48.0501	36.7342	44.6157	0.315958	1
contig_2368	Zm00001d049954	0	GRMZM2G134708	0	hypothetical protein LOC100382120	AT3G52880	0	monodehydroascorbate reductase 1	91.5262	155.082	156.062	83.5	86.5741	48.45	54.2917	27.0674	255.165	134.218	82.7481	117.107	96.3965	66.9671	64.2756	85.6136	121.542	54.0958	147.309	78.3132	0.315958	1
contig_3903	Zm00001d034388	0	GRMZM2G141473	0	NA	AT5G20960	0	aldehyde oxidase 1	18.8268	52.4836	64.5909	47.2185	12.5247	9.6862	22.8509	15.592	38.9921	36.2127	18.6965	20.898	17.5873	18.9429	19.028	21.5489	45.78	15.1634	28.6998	19.2768	0.315958	1
contig_1866	Zm00001d028180	0	GRMZM2G155242	0	Inositol-3-phosphate synthase (MIP synthase)(EC 5.5.1.4)(Myo-inositol-1-phosphate synthase)(MI-1-P synthase)(IPS)	AT4G39800	0	myo-inositol-1-phosphate synthase 1	1701.93	1493.39	1222.87	1310.56	1024.63	535.268	957.297	348.881	734.45	815.169	550.097	550.872	642.376	697.841	680.876	697.908	1432.19	716.518	662.647	679.75	0.318153	1
contig_20626	Zm00001d021936	0	GRMZM2G302604	0	hypothetical protein LOC100381931	AT3G18830	0	polyol/monosaccharide transporter 5	13.098	40.7037	56.8813	34.4974	14.9681	9.75325	14.9587	9.34689	28.9188	23.2713	11.8434	7.95501	10.1552	14.6227	9.11285	22.9288	36.2951	12.2567	17.9971	14.2049	0.319479	1
contig_137505	NA	NA	NA	NA	NA	NA	NA	NA	0	90.0513	0	0	0	0	0	0	0	0	0	0	0	0	0	0	22.5128	0	0	0	0.323291	1
contig_10191	Zm00001d042114	2.94e-41	GRMZM2G037452	0	Putative uncharacterized protein	NA	NA	NA	7.37684	18.4889	20.0092	19.3696	10.2338	3.062	6.67059	1.17377	10.7824	4.19297	5.03756	12.2251	1.72163	4.25514	3.88094	13.3564	16.3112	5.28504	8.05953	5.80352	0.325753	1
contig_16382	Zm00001d024037	1.52e-138	GRMZM2G008247	0	beta-D-glucosidase precursor	AT5G44640	9.36e-164	beta glucosidase 13	49.3608	25.1218	42.6574	59.0994	71.3353	94.6835	79.9599	186.545	80.1305	30.2376	53.8148	58.7706	68.8169	16.1247	74.8158	84.894	44.0598	108.131	55.7384	61.1629	0.327745	1
contig_15778	Zm00001d020008	0	GRMZM2G106950	0	hypothetical protein LOC100382674	AT5G48220	6.32e-137	Aldolase-type TIM barrel family protein	20.176	68.3094	116.146	90.719	38.1263	23.4786	23.3099	12.0385	181.922	33.3337	14.7693	28.7661	1.35561	14.3449	13.2013	25.0484	73.8376	24.2383	64.6977	13.4876	0.331667	1
contig_2041	Zm00001d006467	0	GRMZM2G087254	0	adenosine 5'-phosphosulfate reductase 2	AT4G21990	0	APS reductase 3	505.612	397.58	601.052	352.993	301.963	177.819	213.124	202.703	345.365	667.272	287.233	263.796	386.619	368.705	299.185	323.861	464.309	223.902	390.916	344.593	0.331983	1
contig_37773	Zm00001d039448	3e-37	GRMZM2G133314	0	hypothetical protein LOC100279942	AT5G45760	5.87e-128	Transducin/WD40 repeat-like superfamily protein	2.32783	0.583434	0.602894	4.76625	12.0299	5.36264	6.35602	8.38885	6.29461	1.63186	3.24894	3.04875	13.5497	4.73159	2.09135	0.678021	2.0701	8.03436	3.55604	5.26266	0.333193	1
contig_97421	Zm00001d032733	4.26e-40	GRMZM2G021921	4.64e-113	NA	AT5G60860	5.56e-26	RAB GTPase homolog A1F	1.25606	6.07136	3.71785	5.17357	0	0.13779	0.414036	0	0.404341	0	0.129537	0.213643	0	0	0.13434	0	4.05471	0.137957	0.18688	0.0335851	0.333923	1
contig_59051	NA	NA	NA	NA	NA	NA	NA	NA	0	16.2759	0	18.8519	0.238689	0	0.26288	0.12195	0.770174	0.217817	0	0.271293	0.437239	0	0	0.221224	8.78197	0.15588	0.314821	0.164616	0.335543	1
contig_1013	Zm00001d029027	0	GRMZM2G010196	0	hypothetical protein LOC100193255	AT5G58250	2.74e-65	unknown protein; FUNCTIONS IN: molecular_function unknown; INVOLVED IN: biological_process unknown; LOCATED IN: thylakoid, chloroplast; EXPRESSED IN: 22 plant structures; EXPRESSED DURING: 14 growth stages; CONTAINS InterPro DOMAIN/s: Protein of unknown function DUF2488 (InterPro:IPR019616); Has 1807 Blast hits to 1807 proteins in 277 species: Archae - 0; Bacteria - 0; Metazoa - 736; Fungi - 347;…	123.491	103.714	70.5399	111.761	170.103	216.937	167.116	195.657	91.435	185.089	208.199	175.928	205.898	200.629	238.961	178.358	102.376	187.453	165.163	205.961	0.337473	1
contig_29627	Zm00001d018839	0	GRMZM2G102079	0	Cytochrome P450 CYP92C5	AT5G07990	6.07e-111	Cytochrome P450 superfamily protein	2.33177	31.7414	26.6854	26.0517	4.76312	7.47564	1.8495	3.18234	46.2386	5.4054	8.96372	7.63477	0.391518	14.3521	7.4194	25.4688	21.7026	4.31765	17.0606	11.908	0.338131	1
contig_3723	Zm00001d042869	0	GRMZM2G479423	0	LOC100037812 (pco147797a), mRNA	AT2G37790	7.9e-165	NAD(P)-linked oxidoreductase superfamily protein	132.079	491.723	411.357	343.008	192.021	141.993	132.337	76.5783	315.041	202.228	160.309	190.353	174.337	179.109	98.3509	191.14	344.542	135.733	216.983	160.734	0.338131	1
contig_2073	Zm00001d013810	0	GRMZM2G170128	0	transparent testa 12 protein (LOC100281692), mRNA	AT3G21690	0	MATE efflux family protein	168.679	217.337	281.944	272.989	129.435	103.8	95.1589	112.707	386.151	257.688	154.741	195.206	167.214	118.532	142.609	141.087	235.237	110.275	248.446	142.36	0.340482	1
contig_2196	Zm00001d014993	0	GRMZM2G114793	0	Luminal-binding protein 2 Precursor (BiP2)(Heat shock protein 70 homolog 2)(B-70)(B70)	AT5G42020	0	Heat shock protein 70 (Hsp 70) family protein	103.274	108.081	174.716	169.714	101	49.359	76.9739	41.2448	190.155	140.558	89.4909	109.468	101.541	88.5532	44.3813	114.826	138.946	67.1445	132.418	87.3254	0.340482	1
contig_23021	Zm00001d046277	0	GRMZM2G366146	0	NA	AT3G16340	0	pleiotropic drug resistance 1	6.89119	33.2506	80.7693	37.9945	6.3759	10.7103	15.1392	4.21826	49.259	29.0129	12.5413	19.3208	7.44328	21.5297	11.3999	14.9737	39.7264	9.11091	27.5335	13.8367	0.340482	1
contig_29560	Zm00001d008440	0	GRMZM2G132811	0	NA	AT1G74070	1.06e-69	Cyclophilin-like peptidyl-prolyl cis-trans isomerase family protein	15.5876	10.066	3.70755	3.53919	15.2457	48.1845	10.4599	58.228	3.7634	11.4037	24.5726	30.49	19.1525	13.3969	29.8898	14.5162	8.22508	33.0295	17.5574	19.2389	0.340482	1
contig_115681	Zm00001d011154	1.41e-70	GRMZM2G077206	0	LOC542632	AT1G10370	8.21e-66	Glutathione S-transferase family protein	75.683	1.46477	0.283805	0.641044	0.306105	0.560977	0.337129	0.547379	1.64617	0	0.210951	0.173959	0.280367	0.445467	0.109387	0.21278	19.5182	0.437898	0.507771	0.262	0.341984	1
contig_62488	NA	NA	NA	NA	NA	NA	NA	NA	2.47499	0.516931	0.961512	1.13762	6.22237	6.20847	3.14097	10.5087	2.04494	3.62778	5.83663	4.81311	7.59892	2.89266	8.64719	2.24275	1.27276	6.52014	4.08062	5.34538	0.341984	1
contig_32045	NA	NA	NA	NA	NA	NA	NA	NA	3.94145	2.86256	3.59604	2.41431	10.6036	15.8899	5.47742	9.68448	4.54174	6.67926	15.0676	13.4919	7.39146	12.4269	19.0466	17.3942	3.20359	10.4139	9.94511	14.0648	0.34335	1
contig_3494	Zm00001d003767	1.92e-91	GRMZM2G001653	2.23e-153	LOC100283848	AT1G08380	1.11e-61	photosystem I subunit O	433.929	260.586	132.072	136.419	476.901	568.168	502.68	982.674	247.996	234.458	558.614	460.981	555.119	338.049	893.35	491.648	240.752	632.606	375.512	569.542	0.34936	1
contig_15725	Zm00001d038958	0	GRMZM2G317823	0	NA	AT3G54800	8.58e-07	Pleckstrin homology (PH) and lipid-binding START domains-containing protein	0	0.548451	0.680094	0.603492	3.66766	0	8.73516	10.8216	0.493099	0.167347	0.189567	0.573189	0	0.133436	0	0	0.458009	5.8061	0.355801	0.0333591	0.350058	1
contig_3445	Zm00001d029997	0	GRMZM2G050961	1.87e-174	hypothetical protein LOC100273606	AT3G60210	3.58e-50	GroES-like family protein	138.348	158.728	143.378	171.313	210.736	259.266	278.934	350.049	154.354	202.77	161.906	193.113	208.313	223.573	225.666	230.667	152.942	274.746	178.036	222.055	0.351219	1
contig_26242	Zm00001d050003	0	GRMZM2G057519	0	NA	NA	NA	NA	6.1559	5.6528	3.57353	3.52583	10.4511	12.8774	4.40823	63.6215	7.8925	4.36278	7.96858	8.02446	20.4686	5.90574	3.3374	7.98614	4.72701	22.8396	7.06208	9.42447	0.352457	1
contig_41064	Zm00001d048416	1.26e-38	GRMZM5G891656	0	hypothetical protein LOC100191582	AT4G38540	4.44e-112	FAD/NAD(P)-binding oxidoreductase family protein	8.12543	6.95809	4.73499	8.82775	2.83725	0.83194	2.18736	0.579839	9.46006	9.32092	5.67031	4.83721	4.41777	2.68384	3.24445	3.15557	7.16156	1.6091	7.32213	3.3754	0.352457	1
contig_19726	Zm00001d039037	3.25e-109	GRMZM2G030305	0	NA	AT2G42880	0	MAP kinase 20	14.0242	30.507	20.3882	42.4583	16.9084	8.73729	3.96864	5.38154	28.6207	9.61205	12.4165	3.7806	5.83926	7.26091	9.70717	6.16572	26.8444	8.74897	13.6074	7.24327	0.352513	1
contig_42272	Zm00001d036761	0	GRMZM5G862355	0	hypothetical protein LOC100275374	AT5G32440	4.95e-27	Ubiquitin system component Cue protein	9.07738	7.89232	5.10293	6.4835	1.99024	1.08071	2.4761	0.414272	21.8027	5.31409	1.77796	2.13643	5.33368	7.13362	5.42629	1.22974	7.13903	1.49033	7.7578	4.78083	0.355163	1
contig_1030	Zm00001d049160	0	GRMZM2G143392	0	sigma factor SIG2A	AT1G08540	2.24e-114	RNApolymerase sigma subunit 2	56.1795	44.3377	24.9159	36.9775	85.6772	81.6734	72.3561	65.6609	42.3366	52.1662	82.6377	63.856	82.783	76.0368	95.3636	63.6404	40.6026	76.3419	60.2491	79.4559	0.35702	1
contig_21791	Zm00001d033187	0	GRMZM2G058227	0	LOC100283806	AT5G08030	3.5e-173	PLC-like phosphodiesterases superfamily protein	49.7951	95.8146	65.946	27.14	15.9249	27.5038	8.47078	17.658	43.3242	21.776	11.2124	34.8834	49.2217	11.0494	11.9805	14.2798	59.674	17.3894	27.799	21.6329	0.35702	1
contig_30911	Zm00001d049244	3.63e-124	GRMZM2G097135	0	hypothetical protein LOC100279586	NA	NA	NA	10.5897	34.3564	10.3612	15.635	7.14893	3.07204	5.70149	4.53415	10.0754	0.899834	2.71816	3.50235	1.58051	1.07624	3.69986	5.9404	17.7356	5.11415	4.29893	3.07426	0.35702	1
contig_6503	Zm00001d043727	0	GRMZM2G098569	2.23e-180	hypothetical protein LOC100273420	AT5G47770	0	farnesyl diphosphate synthase 1	31.4788	71.8959	56.4282	52.2495	31.6523	20.1439	29.3679	11.6478	58.2361	12.5383	11.2923	18.0458	13.5167	23.698	15.7844	24.0067	53.0131	23.203	25.0281	19.2514	0.35702	1
contig_1400	Zm00001d014858	0	GRMZM5G834758	0	DNA-binding protein MNB1B (HMG1-like protein)	AT1G20693	1.26e-16	high mobility group B2	883.693	1116.9	1108.35	1124.36	630.484	625.932	555.856	484.113	1123.48	951.727	830.413	797.43	1018.87	673.118	515.09	786.606	1058.33	574.096	925.763	748.422	0.360373	1
contig_63636	Zm00001d006493	7.22e-137	GRMZM2G470075	0	Putative uncharacterized protein	AT3G21690	0	MATE efflux family protein	0.394637	17.0619	13.7982	4.20502	3.3072	0.606087	0.455298	0.316819	19.1194	4.33837	2.1367	0.939737	0.56796	8.72335	1.77274	1.62839	8.86494	1.17135	6.63354	3.17311	0.360445	1
contig_73561	Zm00001d038665	0	GRMZM2G009400	0	tyrosine/DOPA decarboxylase 1	AT2G20340	1.18e-140	Pyridoxal phosphate (PLP)-dependent transferases superfamily protein	2.68316	15.5346	10.8408	4.37262	0.899434	0.824165	3.21942	0.574419	7.13455	3.28313	0.387401	0.447253	1.02976	2.29062	2.81236	1.82355	8.3578	1.37936	2.81308	1.98907	0.360445	1
contig_16656	Zm00001d039963	0	GRMZM2G126749	0	NA	AT1G73805	1.08e-100	Calmodulin binding protein-like	5.87915	15.3184	9.9925	4.60623	2.82272	0.639572	1.46962	2.80569	5.29922	5.15178	1.16716	2.8583	1.55123	2.35267	0.513519	1.85511	8.94908	1.9344	3.61911	1.56813	0.360562	1
contig_24520	Zm00001d040468	0	GRMZM2G161310	1.27e-153	hypothetical protein LOC100273965	AT3G43790	3.95e-167	zinc induced facilitator-like 2	11.7459	12.0987	34.005	16.4723	8.80778	3.01739	5.45955	5.06537	8.04517	9.20889	1.52509	2.74168	3.60795	3.18834	3.51123	2.05108	18.5805	5.58752	5.38021	3.08965	0.360562	1
contig_2544	Zm00001d027734	0	GRMZM2G076423	0	hypothetical protein LOC100193907	AT5G56460	0	Protein kinase superfamily protein	76.6434	94.3154	89.4073	133.722	67.3886	40.4265	60.4475	29.1175	72.339	77.9508	74.4684	74.4245	80.8902	67.8056	57.4753	50.8079	98.5221	49.345	74.7957	64.2448	0.360562	1
contig_34455	Zm00001d048841	0	GRMZM2G154523	0	LOC100284823	AT4G37060	7.61e-148	PATATIN-like protein 5	0	19.0754	41.7779	25.0976	4.73933	4.83787	2.39031	0.203669	11.6717	11.3579	5.49437	5.56291	0.0405686	4.22202	7.37586	7.14302	21.4877	3.0428	8.52172	4.69536	0.360562	1
contig_7591	Zm00001d021596	3.25e-104	AC189750.4_FG004	0	adenosine 5'-phosphosulfate reductase-like1	AT4G21990	0	APS reductase 3	302.783	133.253	245.619	237.268	198.271	42.868	65.3258	29.5932	110.52	160.604	104.014	50.6414	164.766	259.158	161.009	133.048	229.731	84.0145	106.445	179.495	0.360562	1
contig_3134	Zm00001d006540	3.44e-51	GRMZM5G804323	8.08e-173	Oxygen-evolving enhancer protein 3-1	AT4G05180	9.3e-69	photosystem II subunit Q-2	41.2331	34.0567	31.0004	22.5338	68.003	82.5596	40.5928	84.4431	28.2199	41.5339	58.3033	19.3737	46.2643	50.2608	127.564	35.4838	32.206	68.8996	36.8577	64.8931	0.361565	1
contig_9582	Zm00001d051896	5.21e-143	GRMZM2G146234	0	hypothetical protein LOC100382073	AT5G24530	3.78e-60	2-oxoglutarate (2OG) and Fe(II)-dependent oxygenase superfamily protein	12.3191	14.2605	15.1418	25.6511	4.37452	8.65823	2.64983	3.91127	16.4677	8.58278	5.2757	9.19831	1.40235	6.68444	1.87588	8.00749	16.8431	4.89846	9.88113	4.49254	0.364492	1
contig_52726	Zm00001d038712	0	GRMZM2G127648	0	ras-related protein RIC2	NA	NA	NA	0.50904	8.73943	5.80089	8.74226	1.17313	0.859967	1.11584	0	2.63826	0.583935	0.80846	1.33338	0.390725	1.24162	1.29576	3.11361	5.94791	0.787235	1.34101	1.51043	0.371839	1
contig_7936	Zm00001d042278	3.62e-177	GRMZM2G110622	0	NA	AT2G01490	1.27e-79	phytanoyl-CoA dioxygenase (PhyH) family protein	3.12415	0.337508	1.46482	0.877806	5.41685	3.06085	14.231	6.05404	6.79718	12.7699	1.24434	0.83373	1.34371	21.9246	0.241964	0.104594	1.45107	7.1907	5.41128	5.90373	0.371839	1
contig_76154	Zm00001d042136	4.85e-103	GRMZM2G158609	0	NA	AT2G01170	3.73e-173	bidirectional amino acid transporter 1	8.67155	19.8248	11.0777	6.16972	3.19161	3.77939	2.16313	2.38325	8.97803	4.92888	1.18434	3.7671	6.74598	3.21555	0.70186	3.64071	11.4359	2.87935	4.71459	3.57602	0.374016	1
contig_1904	Zm00001d026599	0	GRMZM2G092427	0	chlorophyll a/b-binding apoprotein CP24 precursor	AT1G15820	2.4e-127	light harvesting complex photosystem II subunit 6	656.237	501.238	460.282	516.575	622.232	1443.57	811.842	2395.74	263.939	802.236	1147.96	1122.34	607.976	744.354	1374.11	904.998	533.583	1318.35	834.119	907.86	0.378838	1
contig_58862	Zm00001d032691	0	GRMZM2G085974	0	hypothetical protein LOC100382861	AT3G17380	1.74e-17	TRAF-like family protein	2.12666	7.21306	18.23	9.06996	1.98562	0.710029	1.22677	2.1032	3.59414	4.24269	1.96913	1.1009	0.798437	2.36103	1.14222	2.7156	9.15992	1.5064	2.72672	1.75432	0.381462	1
contig_18515	Zm00001d039715	5.62e-83	GRMZM5G832229	0	ultraviolet-B-repressible protein	NA	NA	NA	71.9324	72.3522	54.8825	31.2441	76.0133	156.505	72.3123	455.231	60.666	104.954	157.305	222.252	194.336	71.5024	192.427	192.669	57.6028	190.015	136.294	162.733	0.382476	1
contig_58977	Zm00001d051722	8.35e-41	GRMZM2G455238	0	NA	AT1G16810	6.14e-27	unknown protein; CONTAINS InterPro DOMAIN/s: Protein of unknown function DUF1754, eukaryotic (InterPro:IPR013865); Has 395 Blast hits to 394 proteins in 162 species: Archae - 0; Bacteria - 0; Metazoa - 181; Fungi - 91; Plants - 65; Viruses - 0; Other Eukaryotes - 58 (source: NCBI BLink).	2.95724	12.3531	5.74431	15.9098	2.06522	1.13544	3.12749	1.05516	3.60957	8.71641	8.18365	8.06893	0	5.07173	6.08856	7.5368	9.2411	1.84583	7.14464	4.67427	0.38381	1
contig_13519	Zm00001d015053	0	GRMZM2G046615	0	terpene synthase 2	AT1G61680	6.12e-105	terpene synthase 14	1.88519	49.0704	72.1699	62.8718	17.2796	8.62555	9.01705	3.48934	248.778	37.4693	24.1	18.4709	2.11023	93.7013	28.7573	38.0935	46.4993	9.6029	82.2045	40.6656	0.387572	1
contig_60115	Zm00001d048329	0	GRMZM2G361256	0	hypothetical protein LOC100274125	AT3G13080	0	multidrug resistance-associated protein 3	7.71833	10.5517	7.95059	7.84304	3.06261	2.15525	0.674601	2.19063	13.9667	12.0735	2.36386	2.85438	0.897632	3.11986	2.36395	3.97392	8.51592	2.02077	7.81461	2.58884	0.388715	1
contig_90447	Zm00001d029397	2.48e-55	GRMZM2G179792	0	hypothetical protein LOC100280265	AT3G15730	0	phospholipase D alpha 1	5.7134	4.83292	12.2079	8.95275	1.79551	0.438735	3.4606	0.917356	11.5871	5.46168	1.64983	1.87071	0.27409	0.435494	1.49713	4.02165	7.92673	1.65305	5.14233	1.55709	0.388715	1
contig_21848	Zm00001d008651	0	GRMZM2G038821	0	Pyruvate decarboxylase isozyme 2 Fragment (PDC)(EC 4.1.1.1)	AT5G54960	0	pyruvate decarboxylase-2	12.098	8.77131	6.95765	5.24616	3.02471	1.45947	0.822275	1.87792	5.84763	3.8084	2.24279	2.67632	3.36655	3.03668	2.02494	3.51311	8.26827	1.79609	3.64378	2.98532	0.389002	1
contig_39239	Zm00001d012312	1.87e-106	GRMZM2G146437	0	undecaprenyl pyrophosphate synthetase	AT5G58770	1.52e-87	Undecaprenyl pyrophosphate synthetase family protein	35.9903	132.896	74.179	51.1437	29.0675	28.0591	21.0782	24.7028	89.1485	48.8493	33.5186	42.5242	24.7783	34.1342	17.4835	35.6096	73.5524	25.7269	53.5102	28.0014	0.389453	1
contig_37597	Zm00001d047592	1.3e-100	GRMZM2G568061	0	NA	AT3G55410	4.96e-93	2-oxoglutarate dehydrogenase, E1 component	0	0.190362	0	0	6.04679	4.19932	2.10304	0	0.684599	1.16169	0.219323	2.6225	0.582986	0.231572	1.36473	0	0.0475905	3.08729	1.17203	0.544821	0.393315	1
contig_526	Zm00001d021906	0	GRMZM2G072280	0	chlorophyll a-b binding protein	AT3G61470	1.55e-127	photosystem I light harvesting complex gene 2	944.396	611.859	639.235	453.135	805.058	1733.92	945.959	4385.79	213.951	771.138	1399.12	1224.88	1034.78	909.254	1604.6	889.516	662.156	1967.68	902.271	1109.54	0.393578	1
contig_20463	Zm00001d038459	9.99e-125	GRMZM2G410782	0	NA	AT2G38410	2.03e-90	ENTH/VHS/GAT family protein	3.55907	4.01412	2.76534	0	9.19643	5.64825	19.9832	5.33356	13.3667	16.5577	11.6477	8.75761	21.3994	11.5748	8.52672	17.047	2.58463	10.0404	12.5824	14.637	0.395133	1
contig_51598	Zm00001d027708	1.85e-101	GRMZM2G086163	0	metal ion binding protein	AT5G03380	2.72e-06	Heavy metal transport/detoxification superfamily protein	9.1983	16.068	15.7016	8.21132	4.9638	3.85277	4.34135	1.19345	5.02482	6.39493	4.42691	3.15279	4.279	2.33708	3.13026	2.97686	12.2948	3.58785	4.74987	3.1808	0.395133	1
contig_30213	Zm00001d033551	4.7e-54	GRMZM2G704020	0	NA	AT5G15070	0	Phosphoglycerate mutase-like family protein	5.90486	1.78616	0.922869	1.14862	10.0249	8.44331	9.98386	4.57702	3.90003	1.36251	7.49663	4.96986	22.4667	3.41446	1.52443	8.20411	2.44063	8.25728	4.43226	8.90241	0.40192	1
contig_36102	Zm00001d015053	2.28e-131	GRMZM2G046615	0	terpene synthase 2	AT1G61680	6.12e-105	terpene synthase 14	0.670269	31.2186	49.6195	49.5738	10.298	6.69113	3.86649	3.82648	141.976	19.6493	19.5163	12.6357	2.14366	38.8285	17.3963	30.1518	32.7706	6.17052	48.4443	22.1301	0.40192	1
contig_4006	Zm00001d029049	1.13e-139	GRMZM2G056424	0	photosystem II 11 kD protein	AT1G03600	2.78e-57	photosystem II family protein	198.985	153.595	115.726	154.954	197.509	595.654	160.556	791.642	127.978	327.543	383.318	409.076	301.504	317.67	460.997	363.885	155.815	436.34	311.979	361.014	0.40192	1
contig_70864	Zm00001d023311	3.21e-161	GRMZM2G356839	0	Putative uncharacterized protein	AT3G14470	1.66e-71	NB-ARC domain-containing disease resistance protein	1.41583	0.689997	2.54647	1.57765	12.1947	0.845616	1.99645	33.0889	6.91257	7.51916	16.5808	8.99058	44.0737	8.03397	8.83334	6.87309	1.55749	12.0314	10.0008	16.9535	0.40192	1
contig_86190	Zm00001d023575	1.82e-123	GRMZM2G320023	0	hypothetical protein LOC100382329	AT1G58170	4.75e-56	Disease resistance-responsive (dirigent-like protein) family protein	0.869996	15.0455	5.06979	8.28862	1.2759	1.33615	0.301117	0.372502	0.392089	1.497	0	0.621508	0	1.85679	0.260539	1.35148	7.31848	0.821417	0.627648	0.867201	0.40192	1
contig_45458	Zm00001d002436	2.6e-156	GRMZM2G125669	0	alternative oxidase1	AT3G22370	1.01e-164	alternative oxidase 1A	45.1292	41.1526	43.893	16.3701	11.2655	16.2214	14.1797	10.3809	86.548	44.7931	20.2408	26.9805	14.3719	15.3697	24.8732	31.0438	36.6362	13.0119	44.6406	21.4147	0.401934	1
contig_16481	Zm00001d005894	0	GRMZM2G381059	0	hypothetical protein LOC100277018	AT3G19230	9.04e-155	Leucine-rich repeat (LRR) family protein	9.0123	17.9554	14.2215	11.2976	4.40946	2.61076	6.28837	3.35042	19.2138	10.0081	4.90878	8.93125	7.35253	4.07232	3.9191	6.15642	13.1217	4.16475	10.7655	5.37509	0.404038	1
contig_7509	Zm00001d037228	0	GRMZM2G137108	0	Aquaporin NIP2-2 (NOD26-like intrinsic protein 2-2)(ZmNIP2-2)(ZmNIP2;2)	AT5G37820	5.25e-66	NOD26-like intrinsic protein 4;2	114.188	222.368	257.256	247.733	89.0761	57.2888	107.743	97.3955	149.686	177.585	105.405	121.034	103.532	144.536	75.6409	142.391	210.386	87.876	138.427	116.525	0.40445	1
contig_47184	NA	NA	NA	NA	NA	NA	NA	NA	0.91742	0	0.384364	0	0	3.52245	17.9001	1.38638	0.608032	0	0	0	0.362448	0	0	0.0523951	0.325446	5.70223	0.152008	0.103711	0.406176	1
contig_1608	Zm00001d049543	1.5e-148	GRMZM2G014902	0	LHY protein	AT2G46830	4.8e-39	circadian clock associated 1	34.0489	98.341	8.4793	153.81	28.2809	12.5316	13.4816	12.1847	108.278	42.5637	143.555	57.9311	5.99248	49.2957	10.8604	67.7783	73.6698	16.6197	88.0819	33.4817	0.407537	1
contig_22876	Zm00001d019117	6.25e-84	GRMZM2G088469	0	hypothetical protein LOC100277646	AT5G18130	5.36e-13	unknown protein; BEST Arabidopsis thaliana protein match is: unknown protein (TAIR:AT3G03870.2); Has 1807 Blast hits to 1807 proteins in 277 species: Archae - 0; Bacteria - 0; Metazoa - 736; Fungi - 347; Plants - 385; Viruses - 0; Other Eukaryotes - 339 (source: NCBI BLink).	43.2532	77.0561	68.6972	79.0647	34.4163	23.0301	39.9909	27.505	84.2219	25.6441	12.5117	17.0466	66.5155	32.1648	9.92919	36.7266	67.0178	31.2356	34.8561	36.334	0.407537	1
contig_131420	Zm00001d021167	0	GRMZM2G065617	0	hypothetical protein LOC100279371 (LOC100279371), mRNA	AT1G05680	2.46e-114	Uridine diphosphate glycosyltransferase 74E2	0	5.89301	5.63171	9.79532	0.296304	1.08603	0	0.189233	13.7038	4.1235	1.53148	0.715652	0.0678475	5.76735	3.01769	7.10586	5.33001	0.392892	5.0186	3.98969	0.407691	1
contig_5626	Zm00001d011579	0	GRMZM2G059449	0	NA	AT1G30610	0	pentatricopeptide (PPR) repeat-containing protein	6.67201	12.0667	4.8764	6.87486	24.6741	15.6033	18.0776	10.6316	14.636	17.6846	19.4488	16.3091	20.9505	19.1096	16.6885	22.2306	7.62249	17.2466	17.0196	19.7448	0.409458	1
contig_2399	Zm00001d024204	0	GRMZM2G149216	0	LHT1 (LOC100285777), mRNA	AT5G40780	0	lysine histidine transporter 1	14.3454	21.4253	38.7511	21.6464	7.75226	5.5371	14.7554	4.97634	38.2267	22.6017	18.1917	18.4809	10.1227	16.2861	6.16563	14.7017	24.0421	8.25526	24.3753	11.819	0.412455	1
contig_1157	Zm00001d040697	0	AC199526.5_FG002	0	hypothetical protein LOC100194360	AT3G17390	0	S-adenosylmethionine synthetase family protein	113.764	358.205	622.361	300.49	147.636	99.031	106.147	122.291	307.895	259.779	66.6068	149.023	72.3062	145.712	96.1908	159.183	348.705	118.776	195.826	118.348	0.414626	1
contig_59408	Zm00001d009084	2.33e-116	GRMZM2G148904	0	embryonic abundant protein-like	AT2G41380	6.96e-94	S-adenosyl-L-methionine-dependent methyltransferases superfamily protein	6.47927	7.41967	6.36518	2.94082	0.936181	0.857837	2.44878	0	14.8521	2.56295	2.41937	2.66015	1.07183	4.08721	1.1709	1.19306	5.80124	1.0607	5.62364	1.88075	0.414626	1
contig_116435	NA	NA	NA	NA	NA	NA	NA	NA	6.7394	3.54717	9.25098	3.04141	11.0133	21.5289	27.6802	7.64679	6.9858	23.1929	17.3203	17.8136	7.24216	6.98631	4.64199	7.85188	5.64474	16.9673	16.3282	6.68059	0.415254	1
contig_118096	Zm00001d005050	2.05e-23	GRMZM2G353026	0	NA	AT4G18530	1.67e-45	Protein of unknown function (DUF707)	0	0	0.114748	0	0.556941	0.408267	0	23.9971	0	0.508239	0	0.105503	0.340075	0.270168	0.132682	0	0.0286871	6.24057	0.153436	0.185731	0.415254	1
contig_15906	Zm00001d003861	0	GRMZM2G093826	0	Putative uncharacterized protein	AT4G13420	0	high affinity K+ transporter 5	15.9313	24.2705	47.2771	22.7458	16.0687	6.32439	12.1297	5.30327	13.2811	18.3786	7.93366	7.29317	3.35837	4.51208	5.87701	7.73381	27.5562	9.95651	11.7216	5.37032	0.415254	1
contig_21349	Zm00001d034421	0	GRMZM2G478779	0	NA	AT3G12110	7.47e-107	actin-11	0.847523	0.663808	1.64628	0.531218	1.66466	17.9788	1.28336	6.35041	2.62598	1.82291	0.917755	0.126136	2.74444	0.403756	1.50699	2.05714	0.922207	6.81931	1.3732	1.67808	0.415254	1
contig_24243	NA	NA	NA	NA	NA	NA	NA	NA	7.5626	6.14265	7.97977	10.3581	2.3473	0.645261	0.646301	3.59783	14.8324	5.89062	1.01102	4.3354	2.95617	3.84297	0.209702	1.49569	8.01078	1.80917	6.51736	2.12613	0.415254	1
contig_40464	Zm00001d005392	0	GRMZM2G352855	0	hypothetical protein LOC100274532	AT1G27480	1.18e-80	alpha/beta-Hydrolases superfamily protein	6.62016	9.18507	15.7024	4.97509	3.75051	1.60809	1.85099	1.48234	5.78446	4.55263	0.585204	1.74936	2.00924	2.00814	1.56783	1.86921	9.12069	2.17298	3.16791	1.86361	0.415254	1
contig_4965	Zm00001d003470	0	GRMZM2G031028	0	plastid-lipid-associated protein 2 (LOC100284078), mRNA	AT4G22240	1.36e-108	Plastid-lipid associated protein PAP / fibrillin family protein	71.4521	11.7233	14.5163	66.4198	1.18272	16.9683	1.1165	2.07178	39.6164	6.47577	0.815067	25.2531	41.7834	14.2612	37.3134	12.6843	41.0279	5.33483	18.0401	26.5106	0.415254	1
contig_581	Zm00001d021906	0	GRMZM2G072280	0	chlorophyll a-b binding protein	AT3G61470	1.55e-127	photosystem I light harvesting complex gene 2	682.588	387.992	529.09	376.924	739.204	1114.03	646.505	3004.84	147.554	650.735	896.723	923.234	570.079	703.678	1142.32	646.043	494.148	1376.15	654.562	765.529	0.415254	1
contig_62566	Zm00001d045091	0	GRMZM2G127251	0	hypothetical protein LOC100274269	AT5G48930	4.91e-79	hydroxycinnamoyl-CoA shikimate/quinate hydroxycinnamoyl transferase	0.89138	8.28481	13.1303	7.5891	1.63408	0.855618	2.22819	0.238536	9.70838	2.69834	1.23337	1.10553	1.85304	2.49127	1.2791	6.74317	7.4739	1.23911	3.6864	3.09165	0.415254	1
contig_6753	Zm00001d021572	0	GRMZM2G455075	0	Anthocyanidin 5,3-O-glucosyltransferase	AT1G07250	7.84e-79	UDP-glucosyl transferase 71C4	22.4902	55.9988	64.5551	69.9191	26.7765	15.1026	32.4608	8.48394	73.0829	42.4351	20.6252	26.0389	5.83364	28.2559	13.7722	37.3162	53.2408	20.706	40.5455	21.2945	0.415254	1
contig_7006	Zm00001d008228	0	GRMZM2G157007	0	50S ribosomal protein L40	NA	NA	NA	287.562	253.009	165.604	227.84	339.393	437.491	411.721	610.746	230.605	368.736	458.98	357.91	496.126	396.846	523.494	406.124	233.504	449.838	354.058	455.647	0.415254	1
contig_74501	Zm00001d043544	2.97e-96	GRMZM2G122072	0	hypothetical protein LOC100274555	AT3G16520	5.48e-93	UDP-glucosyl transferase 88A1	8.28169	2.76757	6.79222	1.26888	0.963936	0	0.743142	0.0984982	0	1.93522	0	0.438243	0.70631	0.561118	0.413355	0.268021	4.77759	0.451394	0.593365	0.487201	0.415254	1
contig_7609	Zm00001d041595	0	GRMZM2G033653	0	ribosomal protein S6 containing protein	AT3G17170	4.53e-83	Translation elongation factor EF1B/ribosomal protein S6 family protein	27.408	22.669	13.1322	26.241	52.5412	45.6187	40.6329	29.2279	41.8431	22.1393	42.3423	36.8343	58.2478	39.1189	35.6018	41.6782	22.3625	42.0052	35.7898	43.6617	0.415254	1
contig_24356	Zm00001d015377	0	GRMZM2G007372	0	hypothetical protein LOC100277891	AT2G35130	0	Tetratricopeptide repeat (TPR)-like superfamily protein	19.6142	9.42443	10.2652	6.87951	26.5084	25.3631	20.3427	39.3254	6.29771	20.8873	22.3034	23.8978	26.0347	21.535	21.9129	20.8193	11.5458	27.8849	18.3465	22.5755	0.420898	1
contig_29080	Zm00001d011579	0	GRMZM2G059449	0	NA	AT1G30610	0	pentatricopeptide (PPR) repeat-containing protein	4.23213	8.55263	4.61645	4.80345	15.4967	12.7653	15.1319	10.8152	7.56059	13.1211	13.7347	12.1206	15.8033	12.1188	10.9899	18.009	5.55117	13.5523	11.6343	14.2303	0.420898	1
contig_32648	NA	NA	NA	NA	NA	NA	NA	NA	2.22127	1.531	1.15059	0.487293	7.56233	2.89972	6.02235	6.5386	0.250269	2.44191	6.25387	3.17366	11.2955	5.24867	0.415753	2.1027	1.34754	5.75575	3.02993	4.76565	0.423226	1
contig_37543	Zm00001d042144	1.33e-98	GRMZM2G366622	0	hypothetical protein LOC100277443	AT4G31560	1.48e-06	high chlorophyll fluorescence 153	19.2987	11.943	29.1565	18.667	48.4192	60.1931	21.578	52.1542	47.2459	52.3845	59.3399	58.4372	38.1759	48.6705	36.7457	38.6306	19.7663	45.5861	54.3519	40.5557	0.43052	1
contig_7090	Zm00001d006153	0	GRMZM2G079109	0	abhydrolase domain-containing protein 5	AT4G24160	0	alpha/beta-Hydrolases superfamily protein	47.6815	42.4068	45.2552	72.4904	36.0284	21.7588	26.6411	12.324	72.9145	26.2151	24.8053	28.8509	33.7803	34.4825	20.6532	26.2615	51.9585	24.1881	38.1965	28.7944	0.43052	1
contig_31597	Zm00001d027922	1.1e-139	GRMZM2G115182	0	hypothetical protein LOC100194334	AT4G33250	3.54e-119	eukaryotic translation initiation factor 3K	0	0	0	0	4.6957	0	0	12.9095	3.60751	0	1.84916	0	28.2629	0	2.39715	0	0	4.4013	1.36417	7.66501	0.430927	1
contig_1557	Zm00001d048561	0	GRMZM2G115841	0	P-protein	AT2G27820	2.68e-80	prephenate dehydratase 1	30.4746	50.1272	54.2073	89.2258	27.8286	19.0884	25.3074	20.1085	35.5329	25.9031	15.8356	35.9	18.7889	18.1953	10.4844	17.3914	56.0087	23.0832	28.2929	16.215	0.431452	1
contig_3333	NA	NA	NA	NA	NA	NA	NA	NA	0	1.12099	0.110322	1.12135	1.33864	4.57937	3.34178	8.52638	1.91972	6.59656	1.41453	1.16648	0.0817391	1.23379	7.14356	4.5492	0.588166	4.44654	2.77432	3.25207	0.431452	1
contig_55119	Zm00001d050845	8.03e-40	GRMZM5G839920	2.68e-138	hypothetical protein LOC100383856	AT5G51070	3.3e-45	Clp ATPase	34.9855	4.08705	2.6876	1.54863	1.03528	1.13837	1.42525	0.158682	0.556752	0.755798	4.42344	0.529512	4.9308	2.71191	3.25561	3.93405	10.8272	0.939396	1.56638	3.70809	0.433407	1
contig_10600	Zm00001d011467	2.99e-122	GRMZM2G154508	0	LOC100283885	NA	NA	NA	20.5766	12.6316	6.84156	20.6529	23.8851	51.4594	26.5465	48.2179	17.7009	25.252	39.0431	32.8586	14.4067	22.8903	40.4908	24.9045	15.1757	37.5272	28.7137	25.6731	0.43896	1
contig_39586	Zm00001d006493	0	GRMZM2G470075	0	Putative uncharacterized protein	AT3G21690	0	MATE efflux family protein	1.28367	28.3682	20.1077	3.55877	3.10316	2.35061	1.42403	0.634183	17.9676	4.90847	4.02758	1.38143	0.900044	6.39761	2.5505	2.948	13.3296	1.878	7.07128	3.19904	0.443325	1
contig_3904	Zm00001d013098	0	GRMZM5G899851	0	LOC542229 (cl1856_1), mRNA	AT5G20960	0	aldehyde oxidase 1	10.1361	18.6758	35.1563	22.219	7.74828	4.4177	10.9672	5.83546	20.0627	16.027	7.79202	8.8719	10.3561	7.76784	7.50665	11.6497	21.5468	7.24216	13.1884	9.32007	0.443525	1
contig_4584	Zm00001d019277	1.54e-170	GRMZM2G046532	0	LOC100281766	AT2G02100	6.69e-19	low-molecular-weight cysteine-rich 69	0.236295	1.77671	0	0	40.9661	2.54033	0.272617	1.01173	0	0	0.170584	0	0	0.180112	0.0884545	0	0.503252	11.1977	0.042646	0.0671416	0.448825	1
contig_64032	Zm00001d014029	0	GRMZM2G147346	3.88e-117	hypothetical protein LOC100384616	AT3G23250	2.96e-67	myb domain protein 15	0.975972	10.396	8.95232	7.03488	1.53356	0.874362	0.938326	1.30587	14.1119	5.28684	1.99627	2.22722	1.56068	2.35574	1.58316	3.07958	6.8398	1.16303	5.90555	2.14479	0.448825	1
contig_42349	Zm00001d021094	1.45e-64	NA	NA	NA	NA	NA	NA	9.53938	14.1385	16.7481	20.1222	6.91817	5.21225	3.0689	4.51644	13.2283	8.94371	7.54876	9.39211	7.74459	10.2077	6.4552	7.74778	15.1371	4.92894	9.77822	8.03881	0.449905	1
contig_3921	Zm00001d011377	0	GRMZM2G091276	0	hypothetical protein LOC100381512	AT2G46370	0	Auxin-responsive GH3 family protein	11.9861	48.1573	49.1693	14.8563	12.867	7.52501	11.5082	5.95268	35.3129	12.7483	7.11329	9.57829	10.3346	9.85636	20.878	13.6291	31.0422	9.46321	16.1882	13.6745	0.453505	1
contig_23182	Zm00001d041308	2.09e-116	GRMZM2G009715	0	hypothetical protein LOC100382049 (LOC100382049), mRNA	AT4G04850	0	K+ efflux antiporter 3	0	3.08827	7.81865	7.56872	8.7772	9.27274	23.314	15.5636	2.49893	0	0	0	0	1.12705	2.58302	0	4.61891	14.2319	0.624733	0.927519	0.456344	1
contig_41502	Zm00001d042750	7.3e-114	GRMZM2G074236	0	NA	AT2G35460	2.06e-23	Late embryogenesis abundant (LEA) hydroxyproline-rich glycoprotein family	2.62133	22.682	5.41512	2.11246	1.9614	0.95854	0.360032	0.668075	4.78178	2.02854	3.60452	1.78346	4.55109	1.33204	0.654179	1.15133	8.20774	0.987012	3.04957	1.92216	0.456344	1
contig_60760	Zm00001d024897	2.35e-128	GRMZM2G450512	7.7e-164	hypothetical protein LOC100275815	NA	NA	NA	0	0.340221	0.0878923	0	0.568791	2.18901	0	14.167	0	0	0	0.161621	0	0	0	0.0658964	0.107028	4.23119	0.0404053	0.0164741	0.456344	1
contig_12529	Zm00001d007363	0	GRMZM2G015933	6.28e-160	BRASSINOSTEROID INSENSITIVE 1-associated receptor kinase 1	AT1G71830	1.28e-56	somatic embryogenesis receptor-like kinase 1	6.1023	2.69474	6.32184	5.0998	0.487041	0.357027	0.938706	1.11977	5.10747	6.22233	1.00693	1.59151	0	1.24037	0.43511	1.97489	5.05467	0.725636	3.48206	0.912592	0.458502	1
contig_99697	NA	NA	NA	NA	NA	NA	NA	NA	10.3927	7.81431	6.5609	7.00259	0	0	0.299755	5.00603	29.2736	6.95437	14.255	17.6328	10.7193	3.56475	7.7808	0	7.94263	1.32645	17.0289	5.51621	0.458502	1
contig_11699	Zm00001d044726	0	GRMZM2G307823	0	NA	AT1G10170	0	NF-X-like 1	25.8663	14.7694	33.8045	20.673	10.0854	6.3734	13.1809	5.95624	20.6541	14.2537	9.29491	9.76164	9.83294	9.10991	8.33194	9.37548	23.7783	8.89899	13.4911	9.16257	0.465802	1
contig_361	Zm00001d019631	0	GRMZM2G086389	0	hypothetical protein LOC100191398	AT2G35060	0	K+ uptake permease 11	37.8801	77.9679	80.363	97.403	45.8881	28.0591	37.3955	23.0675	87.4649	63.4538	44.3291	51.3794	44.2632	48.6332	32.717	31.9149	73.4035	33.6025	61.6568	39.3821	0.465802	1
contig_53392	Zm00001d014155	6.15e-48	GRMZM2G042061	0	50S ribosomal protein L28	AT2G33450	2.97e-49	Ribosomal L28 family	6.0869	7.24653	3.02157	0.38152	16.5783	7.79025	16.1518	8.25297	4.80066	8.34015	11.2784	4.71072	2.14139	12.6817	3.18999	1.77292	4.18413	12.1933	7.2825	4.94649	0.465802	1
contig_23651	Zm00001d027999	0	GRMZM2G097283	0	LOC100285808	AT1G60600	4.96e-114	UbiA prenyltransferase family protein	30.5681	17.6108	13.957	26.9634	44.6742	48.7661	32.185	73.298	19.4712	49.8716	96.52	71.9058	64.6754	54.0008	91.5427	51.8243	22.2748	49.7308	59.4422	65.5108	0.467245	1
contig_2611	Zm00001d015377	0	GRMZM2G007372	0	hypothetical protein LOC100277891	AT2G35130	0	Tetratricopeptide repeat (TPR)-like superfamily protein	29.3148	18.6015	18.529	12.2494	34.023	46.6298	33.955	63.8537	8.70284	26.5108	39.4029	39.64	41.52	33.8362	40.4806	31.398	19.6737	44.6154	28.5641	36.8087	0.467245	1
contig_41292	Zm00001d038485	1.43e-38	GRMZM2G701201	0	hypothetical protein LOC100275543	AT5G01920	0	Protein kinase superfamily protein	8.20282	3.62807	7.8106	7.86337	2.5273	0.741056	1.11338	1.67861	0	2.76756	0.174168	2.87251	0.462959	0.735583	1.26438	1.63966	6.87622	1.51508	1.45356	1.02564	0.467245	1
contig_9896	Zm00001d037228	0	GRMZM2G137108	0	Aquaporin NIP2-2 (NOD26-like intrinsic protein 2-2)(ZmNIP2-2)(ZmNIP2;2)	AT5G37820	5.25e-66	NOD26-like intrinsic protein 4;2	136.57	327.682	361.822	365.17	111.991	59.8055	145.668	133.707	194.441	216.678	116.455	136.26	116.576	186.917	94.1718	160.084	297.811	112.793	165.959	139.437	0.467245	1
contig_18761	Zm00001d006545	7.17e-13	GRMZM2G317823	1.39e-113	NA	NA	NA	NA	0.369259	0.231372	0.23909	0.578618	3.67474	0.283555	9.69191	2.668	0	0	0.399858	0.659478	0.708581	0.281461	0.829368	0	0.354585	4.07955	0.264834	0.454852	0.469602	1
contig_28425	Zm00001d049160	2.71e-162	GRMZM2G143392	0	sigma factor SIG2A	AT1G08540	2.24e-114	RNApolymerase sigma subunit 2	35.202	34.984	19.5234	20.6174	38.2358	64.2559	47.9367	107.174	35.5983	45.7875	43.4308	48.2684	50.5242	46.7363	66.6436	66.6739	27.5817	64.4006	43.2712	57.6445	0.470264	1
contig_40225	Zm00001d050319	2.41e-100	GRMZM2G179800	0	dnaJ domain containing protein	AT5G23040	1.05e-75	Protein of unknown function (DUF3353)	16.0886	16.8594	15.4461	9.56257	22.0839	39.6196	22.882	48.3983	15.9393	32.0854	26.4331	21.7978	20.2271	18.3949	22.2213	38.1082	14.4892	33.246	24.0639	24.7379	0.472161	1
contig_26940	Zm00001d029594	1.04e-157	GRMZM2G077316	0	allene oxide cyclase1	AT3G25780	2.56e-78	allene oxide cyclase 3	5.9879	22.1096	50.1944	25.1997	6.49661	6.73298	4.87283	8.06915	19.6373	14.0036	5.09465	7.57499	2.97518	11.3289	4.1628	8.5647	25.8729	6.54289	11.5776	6.7579	0.472302	1
contig_28235	Zm00001d038998	0	GRMZM2G038183	0	hypothetical protein LOC100275604	AT4G28300	1.19e-20	Protein of unknown function (DUF1421)	10.7378	31.9871	28.3994	31.5412	13.9173	8.17569	11.6534	5.40601	23.7863	12.4394	10.9706	9.96776	14.8426	11.1672	7.83474	13.6058	25.6664	9.78811	14.291	11.8626	0.472302	1
contig_145	Zm00001d016802	0	GRMZM2G006791	0	thylakoid-bound ascorbate peroxidase APx8	AT1G77490	0	thylakoidal ascorbate peroxidase	145.472	108.883	100.341	130.157	176.317	233.361	213.962	186.728	104.874	208.72	233.621	189.699	157.203	261	262.018	226.201	121.213	202.592	184.228	226.605	0.479978	1
contig_38518	Zm00001d023311	3.93e-175	GRMZM2G356839	0	Putative uncharacterized protein	AT3G14470	1.66e-71	NB-ARC domain-containing disease resistance protein	1.45982	1.32124	2.73062	1.93167	5.60717	4.11035	3.1813	24.3942	10.2342	4.03146	14.2857	10.0424	39.3738	10.6327	8.86494	13.8584	1.86084	9.32325	9.64844	18.1824	0.479978	1
contig_8663	Zm00001d047618	2.16e-127	GRMZM2G033846	0	caltractin	AT5G49480	5.72e-24	Ca2+-binding protein 1	178.431	400.333	311.476	284.638	130.683	120.07	149.215	137.641	362.037	229.751	161.757	118.582	141.05	184.193	82.337	178.231	293.719	134.402	218.032	146.453	0.479978	1
contig_27959	Zm00001d023616	9.53e-157	GRMZM2G004060	0	hypothetical protein LOC100277272 (LOC100277272), mRNA	AT3G56400	1.67e-13	WRKY DNA-binding protein 70	14.2437	30.9582	23.0564	6.78882	2.02053	2.16476	2.65326	8.81444	6.18527	7.37538	1.28533	1.5899	0.569428	4.07136	0.666495	2.80903	18.7618	3.91325	4.10897	2.02908	0.480509	1
contig_9056	Zm00001d029410	6.08e-127	GRMZM2G120587	0	hypothetical protein LOC100280301 (LOC100280301), mRNA	AT2G27920	2.52e-179	serine carboxypeptidase-like 51	31.5108	42.5598	25.9947	43.0125	19.0718	13.4429	17.3693	13.7417	29.4545	17.8504	14.4913	16.8136	33.3688	15.3007	7.16482	8.72485	35.7695	15.9065	19.6524	16.1398	0.480579	1
contig_13927	NA	NA	NA	NA	NA	NA	NA	NA	55.3543	35.849	12.0362	45.0523	19.2565	12.0542	15.7274	3.09525	12.7993	4.73869	9.5429	27.912	0.198173	14.799	6.03082	25.6683	37.0729	12.5333	13.7482	11.6741	0.481491	1
contig_17808	Zm00001d018799	1.77e-120	GRMZM2G013236	0	hypothetical protein LOC100192864	AT1G30270	0	CBL-interacting protein kinase 23	18.1792	30.2135	33.3745	18.9677	10.7991	8.34189	13.7479	7.05993	27.3516	25.5376	14.6442	15.5737	10.3165	11.9979	11.2867	18.1344	25.1837	9.9872	20.7768	12.9339	0.481491	1
contig_29120	Zm00001d023311	2.27e-178	GRMZM2G356839	0	Putative uncharacterized protein	AT3G14470	1.66e-71	NB-ARC domain-containing disease resistance protein	4.71943	1.72499	3.98947	2.87592	7.82769	7.44947	2.79805	53.3941	8.56687	8.39639	14.4798	11.7065	53.9601	10.9918	13.1519	12.7916	3.32745	17.8673	10.7874	22.7238	0.481491	1
contig_31292	Zm00001d009617	1.47e-123	GRMZM2G020291	0	NA	AT2G46340	0	SPA (suppressor of phyA-105) protein family	4.22204	6.08458	0.546742	26.9925	1.54797	0.648424	0	1.58177	20.4549	10.2918	16.0017	10.6822	0	12.2291	13.7501	7.37846	9.46147	0.944539	14.3576	8.33941	0.481491	1
contig_41703	Zm00001d015905	0	GRMZM2G000812	0	hypothetical protein LOC100382256	AT4G10850	1.95e-77	Nodulin MtN3 family protein	9.37331	6.53033	6.19641	39.852	1.92259	3.97641	0.756231	3.71864	0.96008	6.8299	4.3534	2.96564	0.880468	6.04546	6.37963	5.66393	15.488	2.59347	3.77726	4.74237	0.481491	1
contig_82827	Zm00001d033517	5.05e-92	GRMZM2G467893	0	hypothetical protein LOC100273339	AT2G28120	0	Major facilitator superfamily protein	8.03876	7.91525	22.8648	11.6968	5.11272	0.440928	5.29967	2.91949	12.9389	8.78238	1.65808	3.93104	4.68283	1.96952	1.71956	2.22994	12.6289	3.4432	6.8276	2.65046	0.481491	1
contig_43470	Zm00001d039978	0	GRMZM2G172192	0	Putative uncharacterized protein	AT1G45207	1.57e-08	Remorin family protein	1.3013	2.24228	0.210643	0.509774	6.47503	1.74872	1.87665	19.6751	7.88065	1.08847	2.34855	0.871519	19.1964	1.61182	0.365345	0.0789637	1.066	7.44387	3.0473	5.31314	0.483739	1
contig_1456	Zm00001d047255	0	GRMZM2G152105	0	hypothetical protein LOC100383498	AT1G74960	0	fatty acid biosynthesis 1	80.131	49.101	37.156	57.006	118.483	117.847	97.8086	73.7109	32.191	40.1399	87.2093	73.7534	63.1763	98.6611	78.0861	63.3734	55.8485	101.962	58.3234	75.8242	0.484302	1
contig_10934	Zm00001d004380	0	GRMZM2G079616	0	hypothetical protein LOC100191290	AT3G62160	9.55e-45	HXXXD-type acyl-transferase family protein	24.6254	116.145	175.084	50.9797	17.2388	23.304	42.0468	20.1074	124.721	62.0199	52.0215	47.1278	6.62621	89.7904	44.7025	74.6377	91.7084	25.6743	71.4724	53.9392	0.484593	1
contig_32736	Zm00001d012173	0	GRMZM2G026969	0	Fructokinase-1	AT2G31390	7.5e-157	pfkB-like carbohydrate kinase family protein	18.3007	17.5342	20.6895	18.8144	9.63611	6.76635	6.8145	6.06337	15.6009	11.7555	17.1959	16.1403	7.80395	6.19973	5.9445	9.54209	18.8347	7.32008	15.1732	7.37257	0.486888	1
contig_88758	NA	NA	NA	NA	NA	NA	NA	NA	82.4366	89.1249	116.472	73.7721	73.128	28.1755	35.3219	35.9596	74.3585	68.0999	38.184	60.9903	21.9454	45.0384	25.1512	64.1916	90.4514	43.1463	60.4082	39.0817	0.486888	1
contig_8229	Zm00001d051163	2.54e-168	GRMZM2G081582	0	phenylalanine ammonia-lyase	AT2G37040	0	PHE ammonia lyase 1	43.1844	87.9222	84.5035	44.6876	28.3204	31.5999	18.6316	24.5852	55.9339	61.2937	60.2781	49.2804	43.7294	23.8896	39.9439	40.3014	65.0745	25.7843	56.6965	36.9661	0.487152	1
contig_55097	Zm00001d019117	1.36e-51	GRMZM2G088469	0	hypothetical protein LOC100277646	AT5G18130	5.36e-13	unknown protein; BEST Arabidopsis thaliana protein match is: unknown protein (TAIR:AT3G03870.2); Has 1807 Blast hits to 1807 proteins in 277 species: Archae - 0; Bacteria - 0; Metazoa - 736; Fungi - 347; Plants - 385; Viruses - 0; Other Eukaryotes - 339 (source: NCBI BLink).	13.2882	10.3887	1.18403	0.534884	0.383119	0.187231	1.89877	0	8.37871	0.116539	0.0880084	0.653177	0.116969	2.04433	0.638901	0.473447	6.34895	0.617279	2.30911	0.818411	0.490683	1
contig_7416	NA	NA	NA	NA	NA	NA	NA	NA	0	0	0	0	9.31521	0	0.293123	5.30321	0.286259	0	0.366831	0	1.70639	0	0	0	0	3.72789	0.163273	0.426599	0.490683	1
contig_7302	Zm00001d021596	1e-90	AC189750.4_FG004	0	adenosine 5'-phosphosulfate reductase-like1	AT4G21990	0	APS reductase 3	5.09526	4.66614	17.6376	26.4091	8.00626	1.50487	2.03485	0.209771	4.19521	2.62272	0.282949	0.933322	3.94859	4.18253	10.8573	4.66155	13.452	2.93894	2.00855	5.91248	0.494597	1
contig_13111	Zm00001d023385	4.9e-88	GRMZM2G031261	0	phytosulfokines 5	NA	NA	NA	2.27969	5.71369	7.84161	34.07	2.16419	0.711175	1.93149	2.85963	3.45145	2.45166	1.49145	1.48437	3.14422	1.57475	0.693369	1.62542	12.4762	1.91662	2.21973	1.75944	0.497866	1
contig_20004	Zm00001d025267	0	GRMZM2G151529	0	HCF106C precursor protein	AT5G52440	1.16e-40	Bacterial sec-independent translocation protein mttA/Hcf106	19.4444	19.7881	11.9985	16.809	31.5102	28.1092	42.5328	24.2709	21.3933	19.9599	19.7368	21.9081	25.981	23.6741	23.8393	16.8195	17.01	31.6058	20.7496	22.5785	0.499053	1
contig_20058	NA	NA	NA	NA	NA	NA	NA	NA	71.0347	61.8186	55.9593	75.8141	117.199	101.52	103.125	86.7028	66.2508	68.0936	122.789	95.3833	113.592	109.192	135.319	89.0825	66.1567	102.137	88.1292	111.796	0.499053	1
contig_41330	Zm00001d030544	4.06e-144	GRMZM2G159587	0	glyoxylate reductase (LOC100281069), mRNA	AT1G79870	4.49e-93	D-isomer specific 2-hydroxyacid dehydrogenase family protein	10.9864	10.6506	25.5015	20.1388	6.29725	9.23243	1.91324	2.21888	13.7797	5.74659	0.299292	3.45531	3.58	1.73805	4.65584	3.11949	16.8193	4.91545	5.82023	3.27334	0.499053	1
contig_26927	Zm00001d019117	3.76e-59	GRMZM2G088469	0	hypothetical protein LOC100277646	AT5G18130	5.36e-13	unknown protein; BEST Arabidopsis thaliana protein match is: unknown protein (TAIR:AT3G03870.2); Has 1807 Blast hits to 1807 proteins in 277 species: Archae - 0; Bacteria - 0; Metazoa - 736; Fungi - 347; Plants - 385; Viruses - 0; Other Eukaryotes - 339 (source: NCBI BLink).	14.1074	13.0267	23.7173	23.8899	15.8152	4.37127	1.9988	2.25187	25.9336	7.33442	2.32274	2.06276	4.27439	28.2977	7.41188	12.8558	18.6853	6.10929	9.41338	13.2099	0.502756	1
contig_41448	Zm00001d012821	0	GRMZM2G072894	0	NA	AT1G32230	2.4e-71	WWE protein-protein interaction domain protein family	10.0958	13.2228	20.1554	21.2249	9.18035	4.30699	7.23932	2.06377	18.8001	8.51161	11.2867	13.8986	13.7899	12.2911	9.71056	10.5507	16.1747	5.69761	13.1242	11.5856	0.504823	1
contig_28557	Zm00001d045825	2.69e-110	GRMZM2G033029	0	hypothetical protein LOC100216692	AT5G17070	2.87e-36	CONTAINS InterPro DOMAIN/s: Protein phosphatase 4 core regulatory subunit R2 (InterPro:IPR015267); Has 30201 Blast hits to 17322 proteins in 780 species: Archae - 12; Bacteria - 1396; Metazoa - 17338; Fungi - 3422; Plants - 5037; Viruses - 0; Other Eukaryotes - 2996 (source: NCBI BLink).	4.47426	3.89377	0.482837	5.92044	0.520776	0	0.860335	0	2.24051	1.42571	2.87113	3.25552	0	1.89468	2.79149	2.41335	3.69283	0.345278	2.44822	1.77488	0.51187	1
contig_23620	Zm00001d028752	0	AC208201.3_FG002	0	hypothetical protein LOC100383423	AT1G07160	1.92e-98	Protein phosphatase 2C family protein	12.8742	23.8936	18.8586	11.8126	8.51222	3.75898	6.5794	5.266	13.9537	9.82683	5.01805	4.66263	6.3875	4.02971	3.07849	5.70316	16.8597	6.02915	8.36531	4.79971	0.512598	1
contig_8441	Zm00001d033510	5.18e-138	GRMZM2G146616	0	NA	AT3G11760	0	unknown protein; FUNCTIONS IN: molecular_function unknown; INVOLVED IN: biological_process unknown; LOCATED IN: cellular_component unknown; EXPRESSED IN: 23 plant structures; EXPRESSED DURING: 14 growth stages; BEST Arabidopsis thaliana protein match is: unknown protein (TAIR:AT5G04860.1); Has 84 Blast hits to 73 proteins in 13 species: Archae - 0; Bacteria - 0; Metazoa - 0; Fungi - 0; Plants - 8…	14.3549	19.9733	18.7259	29.6389	13.4894	6.48424	8.15895	4.63231	13.7952	7.46663	10.2106	10.9335	10.7349	14.16	6.16385	13.4247	20.6733	8.19124	10.6015	11.1208	0.512598	1
contig_28612	Zm00001d053911	3.16e-26	GRMZM2G042664	0	NA	NA	NA	NA	0	2.62094	0	0	4.18259	0.730014	26.3228	0.814078	0	0	0	0	0	0.434773	0	0	0.655236	8.01238	0	0.108693	0.516461	1
contig_2823	Zm00001d033624	0	GRMZM2G109056	0	lipoxygenase	AT3G22400	0	PLAT/LH2 domain-containing lipoxygenase family protein	26.3199	35.5993	33.8876	20.7824	14.3877	7.06229	16.3695	10.9778	15.134	15.2118	5.54731	8.35663	13.2941	7.74803	6.07009	10.7796	29.1473	12.1993	11.0625	9.47295	0.516824	1
contig_8824	Zm00001d004731	5.74e-130	GRMZM2G118800	0	hypothetical protein LOC100382449	AT1G44170	0	aldehyde dehydrogenase 3H1	28.0478	76.4824	63.0553	32.8966	35.6863	18.3027	13.4019	9.34184	56.6925	13.3485	20.9432	21.2837	13.2822	26.7925	6.93951	29.6273	50.1205	19.1832	28.067	19.1604	0.518982	1
contig_3491	Zm00001d034561	8.57e-85	GRMZM2G402675	0	hypothetical protein LOC100384285 (LOC100384285), mRNA	AT3G09860	7.15e-06	unknown protein; Has 34 Blast hits to 34 proteins in 12 species: Archae - 0; Bacteria - 0; Metazoa - 0; Fungi - 0; Plants - 34; Viruses - 0; Other Eukaryotes - 0 (source: NCBI BLink).	30.5667	40.9903	20.9013	47.8077	73.616	75.9011	74.3206	35.0124	53.1075	38.2317	46.4014	38.9447	55.9144	52.6948	51.33	37.9977	35.0665	64.7125	44.1714	49.4842	0.526006	1
contig_8393	Zm00001d014284	0	GRMZM2G005260	0	CMV 1a interacting protein 1	AT1G23360	2.21e-07	S-adenosyl-L-methionine-dependent methyltransferases superfamily protein	120.97	79.2607	51.351	105.183	159.012	178.493	137.473	223.138	84.9786	162.977	201.213	174.23	179.774	213.636	227.324	158.485	89.1911	174.529	155.85	194.805	0.526006	1
contig_9825	Zm00001d028214	0	GRMZM2G173067	0	hypothetical protein LOC100273068	AT1G76340	1.48e-162	golgi nucleotide sugar transporter 3	16.4322	31.4257	38.5778	25.9474	16.628	9.61401	15.1751	4.5469	25.1054	9.72416	12.0509	13.4203	7.7937	10.1394	4.40769	10.8349	28.0958	11.491	15.0752	8.29394	0.526006	1
contig_16271	Zm00001d021242	0	GRMZM2G052893	0	hypothetical protein LOC100278168	AT4G24090	9.39e-44	unknown protein; FUNCTIONS IN: molecular_function unknown; INVOLVED IN: biological_process unknown; LOCATED IN: chloroplast; EXPRESSED IN: 23 plant structures; EXPRESSED DURING: 13 growth stages; Has 144 Blast hits to 142 proteins in 73 species: Archae - 3; Bacteria - 62; Metazoa - 7; Fungi - 13; Plants - 44; Viruses - 0; Other Eukaryotes - 15 (source: NCBI BLink).	7.76075	12.1877	6.48794	7.69676	14.51	18.8592	17.6807	23.3443	15.8278	8.40486	16.3468	17.7786	20.5005	22.0521	18.0193	13.5675	8.53329	18.5986	14.5895	18.5348	0.528195	1
contig_90019	NA	NA	NA	NA	NA	NA	NA	NA	1.0217	0	0.926154	0	0.214056	3.45211	27.7007	0.984281	0	0	0	0	0	0	0	0	0.486964	8.08778	0	0	0.53212	1
contig_10055	Zm00001d043110	0	GRMZM2G069024	6.39e-176	hypothetical protein LOC100216811	AT1G02850	0	beta glucosidase 11	19.9626	17.1477	11.5625	15.6063	42.888	33.3344	24.5386	22.1453	14.2312	19.4994	45.9587	33.7076	29.949	33.5862	46.0867	31.8562	16.0698	30.7266	28.3492	35.3695	0.53433	1
contig_21035	Zm00001d027443	1.47e-134	GRMZM2G090051	0	NA	AT4G25700	6.02e-105	beta-hydroxylase 1	4.28998	4.03206	8.65361	20.5805	2.7655	1.64715	2.66506	0.971396	6.69255	5.67826	0.595574	2.9468	7.91554	2.13805	0.617657	3.68452	9.38904	2.01228	3.9783	3.58894	0.53433	1
contig_68304	Zm00001d003090	2.07e-107	GRMZM5G825266	0	NA	AT1G79750	2.88e-29	NADP-malic enzyme 4	0.199374	0.4997	0	0.749793	0.417706	0.7655	0.805071	24.1156	0.449268	0.952949	2.44682	0.237381	39.9801	0.911816	0.149267	0.290356	0.362217	6.52598	1.0216	10.3329	0.53433	1
contig_6255	Zm00001d002426	0	GRMZM2G156227	0	hypothetical protein LOC100272974	AT4G09010	9.04e-156	ascorbate peroxidase 4	135.301	77.2896	65.5624	119.516	151.809	203.722	169.683	259.298	38.9481	128.448	296.855	203.432	282.396	198.174	317.55	209.891	99.4172	196.128	166.921	252.003	0.535764	1
contig_7860	Zm00001d023874	0	GRMZM2G056270	0	RING finger and CHY zinc finger domain-containing protein 1	AT5G18650	3.08e-123	CHY-type/CTCHY-type/RING-type Zinc finger protein	1.21846	1.81324	6.31146	6.58704	10.0515	19.2979	13.2667	5.46156	2.74566	22.4219	0	12.0592	6.28372	28.7911	15.85	0.665432	3.98255	12.0194	9.30668	12.8976	0.535764	1
contig_19108	Zm00001d024126	7.73e-59	GRMZM2G371316	0	hypothetical protein LOC100276816	AT5G57910	1.78e-06	unknown protein; BEST Arabidopsis thaliana protein match is: unknown protein (TAIR:AT4G30630.1); Has 30201 Blast hits to 17322 proteins in 780 species: Archae - 12; Bacteria - 1396; Metazoa - 17338; Fungi - 3422; Plants - 5037; Viruses - 0; Other Eukaryotes - 2996 (source: NCBI BLink).	2.54633	1.19662	0.824356	0.478803	17.7381	3.03077	4.84726	2.45306	7.17235	14.3614	15.2573	20.8432	1.46587	22.6114	14.6791	11.6812	1.26153	7.01731	14.4086	12.6094	0.537536	1
contig_4049	Zm00001d031969	0	GRMZM2G158462	0	hypothetical protein LOC100191381	AT4G24770	7.4e-83	31-kDa RNA binding protein	46.0611	52.127	24.904	19.0507	76.8077	76.997	63.6701	61.8402	52.1617	64.1755	55.8159	52.5102	66.8923	72.7263	73.0753	78.8311	35.5357	69.8288	56.1658	72.8812	0.539705	1
contig_1253	Zm00001d050403	0	GRMZM2G160268	0	Chlorophyll a-b binding protein 4	AT3G47470	1.4e-134	light-harvesting chlorophyll-protein complex I subunit A4	942.366	549.503	573.482	387.725	771.876	1507.8	859.664	3393.12	189.381	712.722	1210.32	1095.81	599.461	1108.06	1697.02	861.091	613.269	1633.11	802.06	1066.41	0.542999	1
contig_11235	Zm00001d015515	0	GRMZM2G120320	0	hypothetical protein LOC100279570	AT4G31800	1.89e-37	WRKY DNA-binding protein 18	18.1109	42.3939	42.5753	19.3817	8.13852	4.78067	10.8035	14.9251	38.4921	18.395	11.403	12.9258	10.2681	8.74559	7.1263	13.6124	30.6155	9.66196	20.304	9.93809	0.543922	1
contig_15705	Zm00001d042922	0	AC209784.3_FG007	0	NA	AT5G02500	0	heat shock cognate protein 70-1	29.7337	23.3013	36.8602	17.764	13.4715	5.28359	15.2148	8.94324	16.1506	6.65569	2.66097	8.77736	4.47968	12.9241	2.57565	5.96452	26.9148	10.7283	8.56115	6.48599	0.543922	1
contig_3017	Zm00001d025305	0	GRMZM2G022180	0	Putative uncharacterized protein	AT5G61790	0	calnexin 1	65.9864	78.5577	93.5458	116.169	63.3026	47.8265	37.4636	27.3237	124.302	81.5601	53.3192	68.3659	70.4202	56.2973	35.6219	71.4838	88.5648	43.9791	81.8869	58.4558	0.543922	1
contig_34730	Zm00001d011425	0	GRMZM2G131315	0	NA	AT1G15000	1.91e-89	serine carboxypeptidase-like 50	26.3328	5.91107	14.0682	5.331	2.64565	2.19609	4.47781	2.54439	8.99699	16.048	4.71898	12.4482	1.28287	5.43551	1.05665	11.5211	12.9108	2.96598	10.5531	4.82403	0.543922	1
contig_35979	Zm00001d026084	4.04e-104	GRMZM5G845601	0	NA	AT4G23060	1.93e-13	IQ-domain 22	9.86216	30.0735	3.83137	4.25836	5.96905	1.34635	0.37927	0.351887	0.740778	3.14255	0.791068	4.30548	0	0.16705	0.32816	0	12.0064	2.01164	2.24497	0.123802	0.543922	1
contig_45729	Zm00001d037934	0	GRMZM2G007404	0	hypothetical protein LOC100272553	AT2G47650	0	UDP-xylose synthase 4	3.26677	5.98328	21.3146	3.93764	3.02722	0.868349	2.46429	0.268984	3.1144	2.28207	2.81184	2.24396	0.964414	0.957706	1.03474	0.182982	8.62556	1.65721	2.61307	0.784961	0.543922	1
contig_65911	NA	NA	NA	NA	NA	NA	NA	NA	24.5881	2.31544	4.60129	0.62359	1.19108	0.873125	0.737887	0.456408	13.7716	3.39665	0.410415	2.62295	0.8182	0.758342	6.17167	1.03493	8.03212	0.814625	5.05041	2.19579	0.543922	1
contig_75508	Zm00001d011706	1.71e-13	GRMZM5G827505	0	hypothetical protein LOC100279289	AT3G02090	1.28e-176	Insulinase (Peptidase family M16) protein	0.0630986	8.10502	1.02139	20.368	1.18977	0.484537	0.181994	0.236396	0.071093	0	3.09751	0	0.72649	0.384766	6.23575	1.92975	7.38938	0.523175	0.79215	2.31919	0.543922	1
contig_105957	Zm00001d029554	6.9e-36	GRMZM2G325653	8.66e-168	barley mlo defense gene homolog6	AT3G57290	2.92e-95	eukaryotic translation initiation factor 3E	0.0899996	0.0563925	0.699281	0.0564107	0	0.138222	19.6245	4.96135	0	0.0860343	0	0	0.0863514	0	0.0673807	0.0873799	0.225521	6.18103	0.0215086	0.060278	0.544673	1
contig_2800	Zm00001d042943	0	GRMZM2G359234	0	UDP-glucuronic acid decarboxylase 1	AT3G53520	0	UDP-glucuronic acid decarboxylase 1	25.5478	47.8266	53.8426	44.3121	27.4546	16.7915	17.9862	15.9298	39.703	30.0165	21.6004	29.6314	26.2027	26.1884	15.9471	22.2077	42.8823	19.5405	30.2378	22.6365	0.544673	1
contig_36805	Zm00001d042135	0	GRMZM2G116554	0	hypothetical protein LOC100279939	AT2G01170	0	bidirectional amino acid transporter 1	11.7852	15.1946	6.5789	2.85106	3.06318	1.99597	2.70913	1.12239	8.71913	3.64238	1.64187	3.09475	4.81773	3.0619	1.946	2.66697	9.10244	2.22267	4.27453	3.12315	0.544673	1
contig_25862	Zm00001d029242	6.29e-158	GRMZM2G168665	0	NA	AT2G36000	4.4e-48	Mitochondrial transcription termination factor family protein	26.7269	13.8295	10.8298	9.83512	24.5656	58.1284	19.7942	63.0318	7.38257	21.0988	31.7425	30.3848	22.5001	29.5724	53.7039	47.7126	15.3053	41.38	22.6522	38.3722	0.545879	1
contig_52993	Zm00001d038958	6.77e-106	GRMZM2G317823	0	NA	AT3G54800	8.58e-07	Pleckstrin homology (PH) and lipid-binding START domains-containing protein	0	1.19928	0.17704	0	1.43213	0	8.67505	7.75603	0	0	0	1.30221	0	0	0	0	0.34408	4.4658	0.325552	0	0.545879	1
contig_5651	Zm00001d006211	0	GRMZM2G379563	0	senescence-inducible chloroplast stay-green protein 1	AT4G22920	3.35e-87	non-yellowing 1	1.83254	3.82749	37.4751	7.3703	2.8795	0.820877	2.64279	0.408663	10.8398	2.48172	1.32293	0.90912	1.02565	0.349206	1.02899	1.03787	12.6264	1.68796	3.88839	0.860429	0.546727	1
contig_10157	Zm00001d003715	7.57e-113	GRMZM2G124473	0	structural molecule	AT5G09820	2.84e-82	Plastid-lipid associated protein PAP / fibrillin family protein	102.37	57.2954	43.0592	43.6126	102.561	169.988	114.731	121.36	64.6946	111.987	155.695	120.694	102.947	125.083	153.861	144.527	61.5844	127.16	113.268	131.604	0.547295	1
contig_19684	Zm00001d049242	4.66e-101	GRMZM2G003970	0	hypothetical protein LOC100193759	AT4G32110	5.23e-10	Beta-1,3-N-Acetylglucosaminyltransferase family protein	9.09145	17.7643	16.1881	21.519	11.7793	2.84766	3.93335	4.2896	11.7259	12.5789	1.38173	12.8186	31.678	5.19735	0.537361	2.96163	16.1407	5.71248	9.62629	10.0936	0.547295	1
contig_24608	Zm00001d026137	0	GRMZM2G133018	0	hypothetical protein LOC100192619	AT2G17710	6.84e-06	unknown protein; Has 39 Blast hits to 39 proteins in 14 species: Archae - 0; Bacteria - 0; Metazoa - 0; Fungi - 0; Plants - 39; Viruses - 0; Other Eukaryotes - 0 (source: NCBI BLink).	8.10631	2.86887	6.17211	4.98686	12.9734	12.7956	8.96267	25.0672	5.5815	14.9961	11.108	14.969	7.48965	14.0741	19.6681	9.80151	5.53354	14.9497	11.6636	12.7584	0.547295	1
contig_2505	Zm00001d031908	0	GRMZM2G106928	1.97e-169	LOC100136885	AT2G28190	1.21e-89	copper/zinc superoxide dismutase 2	234.691	181.447	161.889	217.9	280.733	405.486	304.09	383.492	199.172	322.84	429.388	330.868	278.842	338.675	474.438	367.857	198.982	343.45	320.567	364.953	0.547295	1
contig_27243	Zm00001d041363	0	GRMZM2G026203	0	NA	AT3G17840	1.03e-62	receptor-like kinase 902	16.5463	35.5464	14.9862	7.16097	12.1744	3.63028	2.3294	2.95191	3.99486	6.6847	1.84863	2.46258	4.34689	11.0356	1.91717	4.06399	18.56	5.27149	3.74769	5.34092	0.547295	1
contig_2967	Zm00001d003589	0	GRMZM2G086971	0	GTP-binding protein YPTM1	AT4G10000	1.13e-131	Thioredoxin family protein	44.7755	43.2486	34.7705	40.652	50.3325	91.9553	70.7938	92.7516	31.5093	50.9082	47.3583	35.0685	49.5259	32.8821	42.3207	46.7218	40.8617	76.4583	41.2111	42.8626	0.547295	1
contig_31390	Zm00001d029703	1.12e-155	GRMZM2G480439	0	hypothetical protein LOC100192043	AT1G10360	1.85e-54	glutathione S-transferase TAU 18	22.5111	40.0669	56.1902	40.3866	19.4803	22.798	10.0686	9.07974	59.3647	14.1903	9.06762	11.2648	8.76466	15.791	9.28169	16.3919	39.7887	15.3567	23.4718	12.5573	0.547295	1
contig_3601	Zm00001d032420	0	GRMZM2G025855	0	30S ribosomal protein S5	AT2G33800	6.35e-76	Ribosomal protein S5 family protein	184.306	136.644	126.081	108.806	200.257	269.144	231.86	335.324	111.811	235.606	213.034	171.414	225.627	222.75	229.36	249.717	138.959	259.147	182.966	231.864	0.547295	1
contig_42260	Zm00001d013378	0	GRMZM2G160606	0	NA	AT5G66550	7.43e-45	Maf-like protein	6.74393	13.4014	1.93378	3.38161	2.32121	0.887775	0.944781	0.103126	1.19403	2.11823	0.695503	0.917662	3.42015	0.0734348	0.360645	9.26022	6.36517	1.06422	1.23136	3.27861	0.547295	1
contig_44223	Zm00001d033284	0	NA	NA	NA	AT5G64700	1.48e-82	nodulin MtN21 /EamA-like transporter family protein	0.899099	8.06633	7.03877	16.5477	2.35461	0.847335	2.3575	0.809298	2.8088	10.8608	1.47516	1.4841	0.156846	5.98099	2.41717	3.51155	8.13798	1.59219	4.15721	3.01664	0.547295	1
contig_52462	Zm00001d040561	1.34e-34	GRMZM2G151807	0	NA	NA	NA	NA	0.190074	0.18406	0.391588	26.8707	0.271515	0.0796139	0.0498389	0.0462405	0.759281	0.0825908	0.0748455	5.25654	0	0.0790259	0.284609	0.0587178	6.9091	0.111802	1.54331	0.105588	0.547295	1
contig_71136	Zm00001d021160	2.15e-113	AC196726.2_FG001	3e-132	Putative uncharacterized protein	NA	NA	NA	2.86345	12.3705	3.51292	1.51139	0.315746	0	0.521621	0.72594	0.849011	0.864407	0.870382	0.179438	0.289198	1.26362	0.676991	0.658445	5.06457	0.390827	0.690809	0.722063	0.547295	1
contig_7471	Zm00001d021850	0	GRMZM2G107562	0	LOC100283229	AT5G26330	1.91e-38	Cupredoxin superfamily protein	60.0213	55.7141	43.9163	34.7671	95.1882	104.31	56.0624	143.761	28.8927	65.4593	65.0621	70.9102	56.7859	62.1097	125.419	107.798	48.6047	99.8306	57.5811	88.0282	0.547295	1
contig_18340	Zm00001d023292	9.08e-151	GRMZM2G127393	0	NA	AT5G55220	0	trigger factor type chaperone family protein	49.8697	35.9784	33.705	30.6351	64.3122	52.6368	83.5523	64.4403	29.1014	43.684	75.7323	44.1184	89.5963	53.611	54.8889	59.7028	37.5471	66.2354	48.159	64.4498	0.54853	1
contig_27354	Zm00001d027449	1.14e-134	GRMZM2G176548	0	hypothetical protein LOC100278223	NA	NA	NA	25.6823	37.9409	33.9338	37.6914	18.373	16.3544	9.9971	14.5276	48.6974	37.1255	17.033	29.2109	12.2204	10.5041	20.791	25.847	33.8121	14.813	33.0167	17.3406	0.55608	1
contig_30456	Zm00001d036787	5.56e-102	GRMZM2G073303	0	TMV response-related protein	AT1G21010	4.26e-08	unknown protein; FUNCTIONS IN: molecular_function unknown; INVOLVED IN: N-terminal protein myristoylation; LOCATED IN: cellular_component unknown; EXPRESSED IN: 24 plant structures; EXPRESSED DURING: 14 growth stages; BEST Arabidopsis thaliana protein match is: unknown protein (TAIR:AT1G76600.1); Has 206 Blast hits to 206 proteins in 13 species: Archae - 0; Bacteria - 0; Metazoa - 0; Fungi - 0; P…	3.65398	3.10723	4.7318	1.63591	0.273407	0.601266	0.451676	0	2.05846	1.497	0.376836	0.310754	1.50251	0.795767	0.195404	0.886906	3.28223	0.331587	1.06076	0.845148	0.55608	1
contig_31970	NA	NA	NA	NA	NA	NA	NA	NA	2.39249	1.06265	1.3138	0.797248	1.87174	41.651	1.11807	2.90133	1.80845	1.93967	6.09973	2.79449	8.659	2.14681	1.72318	1.35255	1.39155	11.8855	3.16059	3.47038	0.55608	1
contig_3597	Zm00001d026402	1.4e-102	GRMZM2G480171	0	NA	AT1G50840	0	polymerase gamma 2	7.1064	7.65877	10.8591	9.6211	15.7818	16.8077	44.6012	10.3452	13.7716	10.8693	19.4947	10.3226	6.5456	17.1169	13.6202	25.8043	8.81133	21.884	13.6146	15.7718	0.55608	1
contig_38726	Zm00001d005537	2.48e-156	GRMZM2G700192	1.25e-158	hypothetical protein LOC100216923	NA	NA	NA	3.32868	0.931118	0.654279	0.633365	2.4284	2.41917	1.13153	41.8024	0.267887	1.42054	0.47202	2.68934	10.0375	0.0906153	5.34024	0.519395	1.38686	11.9454	1.21245	3.99694	0.55608	1
contig_7835	Zm00001d045298	0	GRMZM2G130528	0	hypothetical protein LOC100382365	AT5G45910	2.24e-86	GDSL-like Lipase/Acylhydrolase superfamily protein	107.155	101.582	196.788	100.545	78.0007	42.1259	26.6584	55.408	75.437	68.1192	38.4728	66.7351	42.3602	57.2987	26.049	43.0893	126.517	50.5482	62.191	42.1993	0.55608	1
contig_116185	Zm00001d023873	6.01e-53	GRMZM5G892308	2.16e-164	NA	AT2G47870	5.57e-40	Thioredoxin superfamily protein	0.617416	0.902684	1.06605	1.16097	3.88062	3.47685	0.593601	15.9715	0.463761	0.786951	1.18859	0.122519	1.38224	0.784358	3.54389	2.19796	0.93678	5.98065	0.640454	1.97711	0.557918	1
contig_135341	Zm00001d034735	2.05e-159	GRMZM2G156656	0	NA	AT3G51950	8.58e-35	Zinc finger (CCCH-type) family protein / RNA recognition motif (RRM)-containing protein	0	0.0211389	4.69646	11.8839	0	0	0	0	0	0	0	0	0	0	0.0505157	0	4.15037	0	0	0.0126289	0.564044	1
contig_30556	Zm00001d001865	1.09e-80	GRMZM2G040736	0	RR6 - Corn type-A response regulator	AT3G48100	2.03e-41	response regulator 5	7.54554	12.4541	0.238323	22.4938	0	4.2397	0	0	0	0	0	0.547803	0	0.280559	0.413355	0.536042	10.6829	1.05992	0.136951	0.307489	0.567669	1
contig_29384	Zm00001d038112	9.63e-156	AC184857.2_FG006	0	NA	AT4G14340	3.28e-42	casein kinase I	0.935175	0	0.96882	0	0.979636	14.7934	0.107892	8.60881	1.68585	0	0	1.44749	4.66579	0	0	0.453977	0.475999	6.12242	0.783335	1.27994	0.568083	1
contig_18324	Zm00001d038067	1.22e-38	GRMZM2G132431	0	NA	NA	NA	NA	2.21912	1.9119	3.77173	3.4773	5.2304	7.2423	7.52066	19.1515	9.68856	4.77303	3.80477	3.96324	7.98437	3.17153	3.94584	8.61811	2.84501	9.78621	5.5574	5.92996	0.569805	1
contig_30333	Zm00001d001862	0	GRMZM2G343317	0	hypothetical protein LOC100274748	NA	NA	NA	20.9413	8.32441	17.4957	9.87962	7.66613	3.02598	5.65038	2.47057	8.4991	10.4398	4.71414	4.55772	3.34874	5.40653	2.52876	12.6254	14.1603	4.70326	7.0527	5.97735	0.569805	1
contig_36610	Zm00001d002891	0	GRMZM2G033379	0	NA	AT2G18465	1.67e-19	Chaperone DnaJ-domain superfamily protein	0.805891	0.92576	0.60877	0.294655	7.6682	1.39241	5.46238	1.72527	0.983661	3.20993	4.65425	1.15942	5.54143	1.02379	0.905029	1.49966	0.658769	4.06206	2.50182	2.24248	0.569805	1
contig_5329	Zm00001d002350	1.43e-174	GRMZM2G093526	0	hypothetical protein LOC100274033	AT1G79460	2.73e-100	Terpenoid cyclases/Protein prenyltransferases superfamily protein	11.356	41.9915	11.2882	0.501254	32.6718	64.4812	66.5226	59.494	6.30727	27.0627	84.2895	99.597	232.645	71.8074	2.99366	122.833	16.2842	55.7924	54.3141	107.57	0.569805	1
contig_53901	Zm00001d007807	7.67e-06	GRMZM2G414496	0	LOC100282664	AT1G16970	0	KU70 homolog	0.27739	0.521426	0.718424	0	5.2304	1.27805	4.96044	1.48461	0	0.530337	0.600753	3.46783	0	1.69148	0.830703	0.942605	0.37931	3.23838	1.14973	0.866198	0.569805	1
contig_129006	NA	NA	NA	NA	NA	NA	NA	NA	0	0	0	0	0	0	0	26.1447	0	0	0	0	0	3.1029	0	0	0	6.53616	0	0.775724	0.569963	1
contig_1393	Zm00001d002971	0	GRMZM2G021694	0	hypothetical protein LOC100278189	AT3G19800	4.53e-37	Protein of unknown function (DUF177)	44.9085	38.9904	24.0893	32.5644	61.3223	65.1785	54.5085	78.4498	34.0537	51.0501	62.3681	46.7271	52.1227	42.7131	52.405	60.3834	35.1381	64.8647	48.5497	51.9061	0.569963	1
contig_2256	Zm00001d029572	4.29e-119	GRMZM2G032821	0	hypothetical protein LOC100383539	NA	NA	NA	129.5	86.3737	105.734	130.687	77	66.2956	50.1542	26.4813	5.73534	38.345	38.9531	23.3947	0	75.2733	24.3909	16.2105	113.074	54.9828	26.607	28.9687	0.569963	1
contig_25920	Zm00001d047017	0	GRMZM2G049229	0	NA	AT4G17880	1.49e-64	Basic helix-loop-helix (bHLH) DNA-binding family protein	7.11635	22.4993	21.8076	11.781	3.18674	3.67093	6.80007	5.20428	16.0359	9.13965	7.60802	9.28146	2.4497	6.79074	7.03603	9.38809	15.8011	4.7155	10.5163	6.41614	0.569963	1
contig_33456	Zm00001d000339	0	GRMZM2G174347	0	ethylene-responsive transcription factor 4	AT5G44210	1.15e-16	erf domain protein 9	33.243	66.1971	33.7541	42.383	17.5436	8.41245	26.7308	18.1962	30.7867	23.8338	14.7264	14.9175	15.102	14.1092	9.99303	20.9056	43.8943	17.7208	21.0661	15.0275	0.569963	1
contig_38925	NA	NA	NA	NA	NA	NA	NA	NA	1.26071	0.21544	0.222625	0.646528	3.00148	1.58417	2.31398	11.4093	0.129131	0.547803	1.24108	3.00209	6.37794	0.873596	1.11548	1.89166	0.586326	4.57723	1.23003	2.56467	0.569963	1
contig_3940	Zm00001d050403	4.08e-73	GRMZM2G160268	0	Chlorophyll a-b binding protein 4	AT3G47470	1.4e-134	light-harvesting chlorophyll-protein complex I subunit A4	86.5193	37.0095	34.4307	48.1496	98.072	176.105	58.652	151.247	19.5157	60.6852	106.975	96.929	45.7855	79.7447	149.132	58.9436	51.5273	121.019	71.0262	83.4014	0.569963	1
contig_4180	Zm00001d032536	3.13e-115	GRMZM2G425863	0	Putative uncharacterized protein	AT2G23790	4.74e-69	Protein of unknown function (DUF607)	8.20282	11.2263	6.56913	13.8007	4.07028	4.14406	2.2414	1.03979	21.8892	4.12706	11.3759	7.71043	19.8829	9.87229	5.00998	2.61975	9.94974	2.87388	11.2756	9.34623	0.569963	1
contig_42492	Zm00001d050877	4.47e-106	AC208559.3_FG003	0	NA	AT5G08020	8.47e-40	RPA70-kDa subunit B	29.2049	21.4009	24.9993	29.0092	7.1298	5.98674	11.4217	14.306	35.4147	17.3897	6.70021	27.1843	0.237466	9.5269	1.01913	14.4177	26.1536	9.71106	21.6722	6.3003	0.569963	1
contig_43756	Zm00001d007433	4.84e-129	GRMZM2G114948	0	NA	AT3G50170	6.25e-81	Plant protein of unknown function (DUF247)	3.95998	3.38355	1.04892	0	4.33681	6.9111	8.72202	8.95932	0	0	0	0	0	0	0	4.01948	2.09811	7.23231	0	1.00487	0.569963	1
contig_6962	Zm00001d004731	1.83e-137	GRMZM2G118800	0	hypothetical protein LOC100382449	AT1G44170	0	aldehyde dehydrogenase 3H1	37.7085	89.5433	72.1373	37.0644	42.6434	24.5143	17.5502	8.14154	72.1779	22.5294	31.553	30.484	19.1178	32.4988	8.66194	29.7463	59.1134	23.2124	39.1861	22.5062	0.569963	1
contig_706	Zm00001d013751	0	GRMZM2G087326	0	hypothetical protein LOC100274298	AT5G15650	0	reversibly glycosylated polypeptide 2	59.4595	72.3402	194.345	112.189	40.171	24.905	71.1878	30.4585	80.0926	86.8683	20.9837	45.9011	24.4637	30.0851	14.7369	33.4688	109.583	41.6806	58.4614	25.6886	0.569963	1
contig_78957	NA	NA	NA	NA	NA	NA	NA	NA	0.164999	0.723703	0.747842	0.723938	0.691375	0.760221	0.190362	36.9131	1.85904	2.05048	2.3823	2.35744	13.9314	1.50921	4.3236	2.72334	0.590121	9.63875	2.16232	5.62188	0.569963	1
contig_123717	NA	NA	NA	NA	NA	NA	NA	NA	0	39.7485	0	0	0	0	0	0	4.77049	0	0	0	0	1.24564	0	0	9.93711	0	1.19262	0.311409	0.57132	1
contig_100518	NA	NA	NA	NA	NA	NA	NA	NA	6.94084	6.52356	1.63422	0.593243	0.165246	0	0.272991	0.337708	23.8161	14.1749	40.9964	34.4647	31.0272	47.6148	20.5496	57.7394	3.92297	0.193986	28.363	39.2328	0.573061	1
contig_115591	Zm00001d021693	9.62e-90	GRMZM2G431021	0	NA	AT3G22060	7.35e-28	Receptor-like protein kinase-related family protein	2.56338	1.60618	5.64316	3.69541	0.805575	0	0.29574	0	6.64275	2.2054	0.370107	1.52602	0.737842	1.36772	1.15149	1.6177	3.37703	0.275329	2.68607	1.21869	0.573061	1
contig_116643	Zm00001d051099	5.34e-108	GRMZM2G039665	0	NA	AT3G47570	0	Leucine-rich repeat protein kinase family protein	10.0324	18.3236	16.9998	24.2164	34.6587	19.3418	42.6042	42.6127	18.759	30.1996	25.8882	26.3043	78.8494	10.9011	9.5886	9.53318	17.393	34.8044	25.2878	27.2181	0.573061	1
contig_13963	Zm00001d034017	0	GRMZM2G017186	0	LOC541703	AT5G20950	0	Glycosyl hydrolase family protein	2.12666	2.31308	0.90413	0.724328	2.17732	9.10204	3.33775	14.8568	0.506345	2.2631	3.56296	6.22029	2.81043	2.85664	7.89482	2.1154	1.51705	7.36847	3.13817	3.91932	0.573061	1
contig_16213	Zm00001d008185	3.89e-170	GRMZM2G324172	2.75e-82	NA	AT3G27110	5.92e-115	Peptidase family M48 family protein	51.8097	57.0692	21.6874	46.5389	90.743	82.8641	65.0085	96.0799	0	88.8017	50.9811	6.28652	102.585	1.00614	70.0423	69.9258	44.2763	83.6739	36.5173	60.8899	0.573061	1
contig_17469	Zm00001d027557	9.26e-36	GRMZM2G475059	0	glutathione transferase31	AT1G10370	5.96e-57	Glutathione S-transferase family protein	7.23398	8.21554	19.3211	0.850159	4.02576	1.04156	0.130405	0.72594	4.83936	4.10593	0.815983	0.134578	1.51829	3.44623	1.01549	6.6942	8.90519	1.48092	2.47396	3.16855	0.573061	1
contig_18585	Zm00001d048487	1.01e-76	GRMZM2G116803	0	Putative uncharacterized protein	AT2G46240	3.52e-20	BCL-2-associated athanogene 6	11.4214	6.47023	10.333	11.0814	26.5511	15.7389	17.4189	19.6782	8.10886	10.619	14.7962	12.2015	8.1062	6.79763	13.5878	15.4941	9.82649	19.8467	11.4314	10.9964	0.573061	1
contig_19614	Zm00001d020220	1.1e-160	GRMZM2G022837	0	hypothetical protein LOC100275713	AT1G18870	0	isochorismate synthase 2	40.3579	30.0163	21.9884	24.3704	57.5718	55.8089	47.8863	44.5167	37.5229	35.4432	53.6507	40.8242	54.7774	45.5179	55.3943	42.4484	29.1832	51.4459	41.8602	49.5345	0.573061	1
contig_27550	Zm00001d023946	1.93e-60	GRMZM2G087692	0	hypothetical protein LOC100276173	AT1G22800	1.52e-153	S-adenosyl-L-methionine-dependent methyltransferases superfamily protein	0.44169	0	3.71785	0	4.85824	23.2335	0.828073	4.66882	4.47886	0	0	0.131473	18.5406	0.168335	0.082671	0	1.03988	8.39716	1.15258	4.69791	0.573061	1
contig_29418	Zm00001d047495	6.95e-106	GRMZM2G015542	0	hypothetical protein LOC100280087	AT3G26330	9.8e-108	cytochrome P450, family 71, subfamily B, polypeptide 37	4.00603	68.4426	16.6006	109.979	15.9466	13.5355	3.54338	4.00223	233.803	2.29771	19.6656	42.6094	1.53746	38.0673	10.1974	4.01907	49.757	9.25693	74.594	13.4553	0.573061	1
contig_30605	Zm00001d037382	0	GRMZM2G162783	0	hypothetical protein LOC100194125	AT4G01070	3.63e-53	UDP-Glycosyltransferase superfamily protein	14.8639	35.891	18.8872	14.2807	12.1234	8.7586	5.50172	4.04479	39.1498	18.5543	20.3938	18.4279	24.3754	9.20407	8.03824	9.77424	20.9807	7.60713	24.1315	12.848	0.573061	1
contig_3148	Zm00001d013862	0	GRMZM2G100158	0	hypothetical protein LOC100273589	AT4G36220	0	ferulic acid 5-hydroxylase 1	44.9832	48.5081	86.8395	67.0045	27.9167	21.132	30.31	29.5378	41.6533	54.384	24.833	33.6653	50.4135	37.9757	21.3105	34.3702	61.8338	27.2241	38.6339	36.0175	0.573061	1
contig_34302	NA	NA	NA	NA	NA	NA	NA	NA	1.88385	0.0472158	0.683069	0.47231	14.3664	0.925834	0.608558	11.2521	0.0849011	0.36017	0	0.089719	8.38673	0.114874	0	0.0731606	0.771611	6.78822	0.133697	2.14369	0.573061	1
contig_4866	Zm00001d031473	0	GRMZM2G088627	0	aminoacylase-1	AT4G38220	0	Peptidase M20/M25/M40 family protein	39.2539	56.7637	44.4403	54.1336	73.6771	77.0866	92.0562	60.9345	72.2141	72.444	69.4192	62.2769	104.993	86.7517	71.047	67.7876	48.6479	75.9386	69.0886	82.6449	0.573061	1
contig_57486	Zm00001d007918	6.94e-81	GRMZM2G139467	0	hypothetical protein LOC100279968	AT5G07990	5.07e-115	Cytochrome P450 superfamily protein	22.3606	45.8379	42.1832	57.9647	13.5915	23.1063	9.87318	15.5135	74.3366	25.5977	24.911	26.2946	9.53518	27.3545	16.7409	49.8519	42.0866	15.5211	37.785	25.8706	0.573061	1
contig_712	Zm00001d008230	0	GRMZM2G081462	0	hypothetical protein LOC100384675 (LOC100384675), mRNA	AT3G56940	0	dicarboxylate diiron protein, putative (Crd1)	770.793	510.454	517.751	508.665	751.008	1142.39	950.623	1635.09	322.4	807.99	1030.39	939.721	676.853	933.997	1285.19	815.499	576.915	1119.78	775.125	927.885	0.573061	1
contig_7697	Zm00001d031253	1.12e-73	GRMZM2G086258	0	plastidic general dicarboxylate transporter	AT5G64290	0	dicarboxylate transport 2.1	90.149	38.4969	109.676	48.5866	93.2319	173.946	133.154	297.019	19.4084	96.8806	83.9402	92.4648	50.1339	140.93	193.235	92.6817	71.7272	174.338	73.1735	119.245	0.573061	1
contig_8347	Zm00001d017279	0	GRMZM2G170692	0	hypothetical protein LOC100381820	AT2G37040	0	PHE ammonia lyase 1	173.883	253.764	233.649	124.678	103.385	105.427	58.6954	77.8257	168.68	203.577	197.949	188.774	183.152	92.2679	125.247	113.537	196.494	86.3332	189.745	128.551	0.573061	1
contig_95611	Zm00001d003903	0	GRMZM2G145407	1.3e-170	hypothetical protein LOC100274370	AT5G13220	8.3e-14	jasmonate-zim-domain protein 10	1.44808	4.61565	5.17726	2.36777	0.131907	0.19339	0.581104	0.0673935	4.32716	1.80559	0.454517	0.374813	0.241632	0.287942	0.188548	0.183383	3.40219	0.243448	1.74052	0.225376	0.573061	1
contig_998	Zm00001d017199	0	GRMZM2G072034	0	hypothetical protein LOC100272963	AT5G58070	3.93e-98	temperature-induced lipocalin	282.807	545.939	459.472	419.589	317.137	230.809	193.034	157.233	726.391	330.741	253.065	270.876	340.039	217.014	157.273	315.74	426.952	224.554	395.268	257.517	0.573061	1
contig_15614	Zm00001d024664	0	GRMZM2G021388	0	hypothetical protein LOC100279950	AT2G20340	5.82e-164	Pyridoxal phosphate (PLP)-dependent transferases superfamily protein	0.610384	8.57799	4.43206	4.67297	0.319702	0.200878	0.0251503	1.37673	6.23858	1.83383	1.03866	2.05046	0.0836631	0.697882	0.391698	0.402133	4.57335	0.480615	2.79038	0.393844	0.573116	1
contig_2400	Zm00001d035162	0	GRMZM2G127328	0	LHT1	AT1G24400	0	lysine histidine transporter 2	25.1763	18.8195	57.647	52.0471	14.0129	6.05671	25.6612	8.47647	29.1481	63.1535	9.8847	19.7209	11.4422	9.76344	7.2278	17.2759	38.4225	13.5518	30.4768	11.4273	0.573116	1
contig_24605	Zm00001d028489	3.04e-124	GRMZM2G052728	9.37e-141	NA	AT4G24810	2.84e-22	Protein kinase superfamily protein	0	0.1578	0.163063	0.052617	0.527628	0	0.0968506	19.8586	0.283748	0.0802483	0.242409	0.049975	0	0.127974	0.251397	0.0815035	0.0933701	5.12078	0.164095	0.115219	0.573116	1
contig_28951	Zm00001d005018	7.72e-86	GRMZM2G079127	0	hypothetical protein LOC100273132	AT1G33110	0	MATE efflux family protein	21.7196	42.0791	54.7978	50.0731	22.4907	9.5854	28.5145	2.6723	63.2882	42.48	16.9412	17.6859	13.1742	15.0331	15.1396	20.1179	42.1674	15.8157	35.0988	15.8662	0.573116	1
contig_32833	Zm00001d002678	3.42e-79	GRMZM5G820401	3.96e-156	hypothetical protein LOC100381942	AT1G76140	0	Prolyl oligopeptidase family protein	0.26219	0.821425	0	0	0.823967	0.201337	0.302492	28.2056	0	0.250639	0	0.468259	0	0	0	0	0.270904	7.38334	0.179724	0	0.573116	1
contig_35603	Zm00001d006947	0	GRMZM2G075244	0	Cytochrome P450 CYP709C14	AT2G46950	1.11e-173	cytochrome P450, family 709, subfamily B, polypeptide 2	14.4345	12.9017	13.5382	5.5881	2.66838	1.38554	8.87768	0.340829	20.2096	2.63796	0	1.01096	0.101834	3.07422	4.37041	4.68863	11.6156	3.31811	5.96463	3.05877	0.573116	1
contig_6961	Zm00001d004731	0	GRMZM2G118800	0	hypothetical protein LOC100382449	AT1G44170	0	aldehyde dehydrogenase 3H1	43.0478	103.838	73.6513	41.8817	50.089	25.3155	22.3963	10.1344	70.3736	25.7846	28.028	29.0332	24.834	36.2909	10.352	38.5213	65.6047	26.9838	38.3048	27.4995	0.573116	1
contig_24836	Zm00001d005894	0	GRMZM2G381059	0	hypothetical protein LOC100277018	AT3G19230	9.04e-155	Leucine-rich repeat (LRR) family protein	16.0126	19.6246	20.4162	17.7297	9.23674	5.74182	8.87076	5.47427	25.4328	12.6098	7.43487	9.19663	9.27227	8.11897	4.91151	7.15689	18.4458	7.3309	13.6685	7.36491	0.574767	1
contig_121979	NA	NA	NA	NA	NA	NA	NA	NA	28.6478	0.233121	0	0	0.259826	0.190466	0	0	0	0	0	0.0738292	0.11899	0.0945295	0	0	7.22024	0.112573	0.0184573	0.0533798	0.576369	1
contig_45468	Zm00001d043298	0	GRMZM2G047262	0	NA	AT1G06750	7.92e-170	P-loop containing nucleoside triphosphate hydrolases superfamily protein	0.619637	0.517675	0.936148	0.647303	2.23578	3.27788	3.57442	5.89572	0.853286	1.51375	1.24256	1.06565	2.77443	4.25077	1.134	4.14436	0.680191	3.74595	1.16881	3.07589	0.576369	1
contig_11126	Zm00001d044146	1.29e-158	GRMZM2G147752	0	Putative uncharacterized protein	AT3G14680	2.1e-178	cytochrome P450, family 72, subfamily A, polypeptide 14	9.78667	37.6079	13.4711	36.3761	17.7079	4.72986	0.355311	1.61166	24.3665	21.655	2.51973	7.08919	4.59649	7.19889	1.84458	11.5616	24.3105	6.10119	13.9076	6.3004	0.576773	1
contig_100040	Zm00001d047865	5.66e-86	GRMZM2G048907	2.57e-55	ATP synthase subunit gamma, chloroplastic Precursor (F-ATPase gamma subunit) [Contains Inceptin]	AT4G16570	3.22e-08	protein arginine methyltransferase 7	0.203256	0	0	0	0	0	0	23.9868	0	0	0	0	10.1409	0	0	0.0493348	0.0508139	5.99671	0	2.54755	0.577658	1
contig_1166	Zm00001d001857	0	GRMZM2G039996	0	chlorophyll a-b binding protein CP24	AT1G15820	7.95e-130	light harvesting complex photosystem II subunit 6	503.646	286.636	335.501	259.944	421.892	836.791	495.847	1488.67	167.155	433.944	666.89	581.761	442.727	498.911	714.987	489.462	346.432	810.8	462.437	536.521	0.577658	1
contig_7716	Zm00001d021177	0	GRMZM2G070847	0	hypothetical protein LOC100275335	AT1G21500	7.32e-10	unknown protein; Has 29 Blast hits to 29 proteins in 12 species: Archae - 0; Bacteria - 0; Metazoa - 0; Fungi - 2; Plants - 27; Viruses - 0; Other Eukaryotes - 0 (source: NCBI BLink).	100.695	38.8742	29.7428	68.6444	114.578	160.67	89.5935	169.772	30.9272	93.045	121.222	129.728	139.746	53.5881	101.181	81.1071	59.489	133.653	93.7306	93.9056	0.577658	1
contig_116010	NA	NA	NA	NA	NA	NA	NA	NA	0	0	0.115821	0	0	25.137	0	0	0	0	0	0	0	0	0	0	0.0289552	6.28426	0	0	0.580087	1
contig_16658	Zm00001d052194	0	GRMZM2G007729	0	low molecular weight heat shock protein precursor	AT5G51440	1.41e-33	HSP20-like chaperones superfamily protein	75.3567	56.129	45.5625	43.5739	35.8007	16.1375	35.5719	16.8142	72.9459	30.5395	20.5344	56.7399	18.6356	34.3827	21.2163	47.2985	55.1555	26.0811	45.1899	30.3833	0.580087	1
contig_4704	Zm00001d020568	1.14e-54	GRMZM5G837589	0	Putative uncharacterized protein	AT2G29100	0	glutamate receptor 2.9	0	0.0865906	0.0447394	0.173237	19.2537	0.31836	0	0.628682	0	0	0.099764	0	0.132592	0	0.103463	0.0335429	0.0761418	5.05018	0.024941	0.0673996	0.580087	1
contig_57427	Zm00001d008968	4.27e-135	GRMZM2G044077	0	NA	AT4G27950	2.07e-25	cytokinin response factor 4	3.95453	10.5061	7.37424	12.3933	2.65122	3.7655	1.00372	0.677277	10.1587	8.16543	3.53997	3.57838	9.71322	3.61712	1.06584	3.91621	8.55703	2.02443	6.36061	4.5781	0.580087	1
contig_2308	Zm00001d016736	1.11e-110	GRMZM5G864335	9.27e-144	hypothetical protein LOC100217217	AT5G06290	9.86e-139	2-cysteine peroxiredoxin B	224.128	204.349	160.171	183.865	241.325	381.916	289.5	623.078	167.502	357.199	350.275	325.306	276.127	299.494	453.007	330.111	193.128	383.955	300.071	339.685	0.581238	1
contig_25365	Zm00001d038023	0	GRMZM2G012724	0	WRKY53 - superfamily of TFs having WRKY and zinc finger domains	AT5G07100	1.15e-88	WRKY DNA-binding protein 26	24.1896	28.6296	29.901	16.6933	15.9972	9.19382	10.0778	7.58478	29.0437	30.9485	13.2293	15.055	9.02574	12.4783	8.59778	13.344	24.8534	10.7134	22.0692	10.8615	0.581238	1
contig_51467	Zm00001d006947	0	GRMZM2G075244	0	Cytochrome P450 CYP709C14	AT2G46950	1.11e-173	cytochrome P450, family 709, subfamily B, polypeptide 2	13.2878	18.6794	18.0543	8.19917	4.32731	2.59059	11.5176	0.442179	25.3659	3.94891	0.745539	1.31158	1.05692	3.2012	5.61845	6.88499	14.5552	4.71941	7.84297	4.19039	0.581238	1
contig_6623	Zm00001d054093	0	GRMZM2G131087	3.08e-165	senescence-associated protein DIN1	AT5G66170	1.69e-26	sulfurtransferase 18	52.0053	31.6225	16.5334	29.2864	69.6727	66.0109	49.4723	79.8874	40.5942	59.4906	43.2857	59.2929	51.5006	36.2264	56.5512	46.4029	32.3619	66.2608	50.6658	47.6703	0.581238	1
contig_842	NA	NA	NA	NA	NA	NA	NA	NA	0.10459	0.0655344	0.135441	0	7.99804	2.32913	1.086	0.39184	1.29625	0.399926	0.302018	0.124528	0.2007	0.159443	0.939648	0.863135	0.0763912	2.95125	0.53068	0.540732	0.581238	1
contig_15604	Zm00001d039535	0	GRMZM2G314898	0	LOC100283536	AT3G62160	2.35e-83	HXXXD-type acyl-transferase family protein	40.7171	31.2805	59.8412	60.5107	22.2013	22.1462	23.9376	18.4945	49.9742	45.8421	25.2409	37.3869	16.9514	23.9064	16.2841	30.4328	48.0874	21.6949	39.611	21.8937	0.582538	1
contig_37401	Zm00001d021368	1.8e-74	GRMZM5G809292	0	hypothetical protein LOC100279224	AT1G22700	3.29e-97	Tetratricopeptide repeat (TPR)-like superfamily protein	4.87108	6.84422	4.58757	1.66535	10.2053	11.1082	14.3902	8.92713	2.66096	5.78531	9.91011	2.63622	14.4458	3.93792	9.39346	7.30891	4.49206	11.1577	5.24815	8.77151	0.587455	1
contig_60750	Zm00001d024893	1.04e-161	GRMZM2G343291	7.7e-164	hypothetical protein LOC100275815 (LOC100275815), mRNA	NA	NA	NA	0.271488	0.0850553	0.351569	0.170166	0.284395	0.312715	0.0783048	33.6375	0	0	0	0.161621	0	0	0	0	0.21957	8.57823	0.0404053	0	0.587455	1
contig_73084	NA	NA	NA	NA	NA	NA	NA	NA	7.4338	2.7305	3.81743	2.57072	0.53705	0	1.18296	0.274388	6.64275	1.71531	0	0.915614	0.245947	0.195389	0	0.622192	4.13811	0.4986	2.31842	0.265882	0.587455	1
contig_5665	Zm00001d052268	0	GRMZM2G080079	0	RING-H2 finger protein ATL1Q	AT1G74410	4.97e-49	RING/U-box superfamily protein	279.179	341.588	313.204	594.146	240.253	208.638	166.915	135.937	614.227	327.972	329.988	188.268	216.622	204.079	113.69	236.503	382.029	187.936	365.114	192.724	0.590993	1
contig_6645	Zm00001d016100	0	GRMZM2G095082	0	hypothetical protein LOC100192599	AT4G01050	6.49e-84	thylakoid rhodanese-like	119.363	104.34	71.1299	111.829	122.361	221.751	180.062	217.675	55.9648	135.043	215.574	201.183	103.152	151.605	278.44	142.583	101.665	185.462	151.941	168.945	0.593123	1
contig_852	Zm00001d032197	5.47e-144	GRMZM2G153184	0	LOC100284001	AT3G47470	2.65e-132	light-harvesting chlorophyll-protein complex I subunit A4	781.003	493.517	506.812	310.365	596.869	1275.18	636.069	3279.31	185.375	661.996	963.53	940.594	468.435	775.184	1367.14	805.978	522.924	1446.86	687.874	854.184	0.5936	1
contig_32570	Zm00001d036135	9.53e-151	GRMZM5G864424	0	chloroplastic iron-superoxide dismutase	AT5G23310	3.08e-95	Fe superoxide dismutase 3	0.950658	4.88449	0.98486	3.456	8.16601	7.59214	5.15489	9.46366	4.28441	8.72422	6.86291	7.01769	27.3637	9.42009	9.11023	6.4609	2.569	7.59417	6.7223	13.0887	0.59404	1
contig_70155	Zm00001d039668	1.26e-80	GRMZM2G054410	4.63e-137	NA	AT3G07970	2.35e-77	Pectin lyase-like superfamily protein	0.482519	1.0078	1.14555	11.8959	0	0	0.0927813	0.172165	0	0.461259	0.232224	0	0	2.57454	0	1.8739	3.63294	0.0662366	0.173371	1.11211	0.59404	1
contig_29584	Zm00001d029353	0	GRMZM2G023325	0	NA	AT4G35160	3.96e-35	O-methyltransferase family protein	8.96669	386.587	49.2694	274.875	40.5881	51.2942	10.1552	2.64167	241.075	30.1186	41.2738	64.9867	0	105.907	46.2531	34.9825	179.925	26.1698	94.3637	46.7855	0.600617	1
contig_24159	Zm00001d040467	7.55e-127	GRMZM2G162369	0	50S ribosomal protein L40	NA	NA	NA	61.8366	70.3925	43.7686	43.0918	70.6104	107.946	96.0454	137.726	75.7295	105.557	93.9947	104.035	147.588	108.906	135.005	126.413	54.7724	103.082	94.8292	129.478	0.603197	1
contig_22200	Zm00001d021295	4.12e-103	GRMZM2G104608	0	hypothetical protein LOC100191423	AT4G25290	0	DNA photolyases;DNA photolyases	23.8346	16.9709	13.5035	16.9764	40.2889	28.9099	69.3706	16.6704	0.305163	0	0	0.32248	0.259869	1.03224	0	0	17.8214	38.81	0.156911	0.323028	0.605682	1
contig_25707	Zm00001d046226	0	GRMZM2G113203	0	multidrug resistance associated protein 1	AT3G21250	0	multidrug resistance-associated protein 6	2.31393	16.1097	19.0331	11.4416	2.69327	4.34347	1.53255	3.11901	23.9467	11.8791	6.06312	9.43857	2.54904	7.5776	8.46945	7.28057	12.2246	2.92208	12.8319	6.46917	0.609299	1
contig_40622	Zm00001d027415	7.69e-57	GRMZM2G105415	0	hypothetical protein LOC100217148	AT3G61960	3.05e-136	Protein kinase superfamily protein	14.0451	4.65907	11.7687	6.99087	21.8529	16.1779	28.2379	15.2552	10.0067	5.72592	3.42948	6.39393	6.14337	5.19538	3.71127	7.82082	9.36594	20.381	6.38901	5.71771	0.61026	1
contig_88042	Zm00001d007015	3.32e-114	GRMZM2G053833	0	EF hand family protein	AT5G39670	1.93e-15	Calcium-binding EF-hand family protein	5.40724	6.93754	7.00222	3.71198	1.61838	1.18635	0	1.65371	4.35166	3.19986	0.743533	1.83944	0.74115	0.785061	0.192775	0.499985	5.76474	1.11461	2.53362	0.554743	0.611538	1
contig_116051	Zm00001d017333	5.73e-47	GRMZM2G393673	0	hypothetical protein LOC100279206	AT5G23210	6.79e-180	serine carboxypeptidase-like 34	2.44918	4.9449	0	3.07024	0	0	0	0.145647	0	0	0	0	0	0	0	0	2.61608	0.0364117	0	0	0.615628	1
contig_13759	Zm00001d040517	4.7e-164	GRMZM2G154078	0	vegetative cell wall protein gp1	NA	NA	NA	12.014	24.4653	25.9677	20.2652	44.7883	26.5914	31.5942	79.6181	26.8731	21.4493	19.6418	15.7767	51.0238	21.4122	7.14277	26.3304	20.678	45.648	20.9352	26.4773	0.618425	1
contig_1045	Zm00001d009877	0	GRMZM2G449496	0	hypothetical protein LOC100383193	AT3G46780	4.33e-86	plastid transcriptionally active 16	150.867	114.336	90.8747	118.297	160.543	301.417	158.898	292.426	62.0338	184.357	307.569	264.652	126.994	157.549	320.001	187.534	118.594	228.321	204.653	198.02	0.621231	1
contig_139871	NA	NA	NA	NA	NA	NA	NA	NA	0	0	0.115461	0	0	0.136934	0	20.8058	0	0.170465	0.128733	0	0	0	0	0	0.0288653	5.23567	0.0747995	0	0.621231	1
contig_14279	Zm00001d020220	0	GRMZM2G022837	0	hypothetical protein LOC100275713	AT1G18870	0	isochorismate synthase 2	19.8979	17.6775	11.4572	12.9172	26.7249	29.85	27.4658	35.4096	16.6541	23.4369	24.1119	26.0179	25.7051	22.9128	28.2514	25.6318	15.4875	29.8626	22.5552	25.6253	0.621231	1
contig_25527	Zm00001d045574	4.3e-91	GRMZM2G152025	0	hypothetical protein LOC100273575	AT5G63060	2.12e-109	Sec14p-like phosphatidylinositol transfer family protein	11.3793	7.21207	8.97703	13.773	44.3929	11.5505	36.7446	9.80046	21.5157	16.6295	33.8036	13.5486	28.1108	13.5588	13.2198	19.7469	10.3353	25.6221	21.3744	18.6591	0.621231	1
contig_7428	Zm00001d040464	5.66e-107	GRMZM2G301642	0	NA	AT1G49010	1.6e-51	Duplicated homeodomain-like superfamily protein	14.8015	9.59424	7.27045	9.59735	27.5352	26.0638	11.777	23.6291	10.9262	19.0285	17.1335	19.2944	21.3023	18.2849	17.1956	13.1318	10.3159	22.2513	16.5956	17.4787	0.621231	1
contig_84589	Zm00001d027337	2.73e-100	GRMZM2G092232	0	NA	AT2G22610	0	Di-glucose binding protein with Kinesin motor domain	0	0	0	0	0.260388	24.6233	0	0	0	0	0	0	0	0	0	0	0	6.22091	0	0	0.621231	1
contig_22312	Zm00001d029707	0	GRMZM2G066369	0	glutathione S-transferase GST 38	AT1G10360	2.27e-53	glutathione S-transferase TAU 18	78.4967	190.87	111.704	77.3079	50.791	65.34	43.33	33.1918	143.266	72.9654	28.1773	52.2555	14.6469	63.2045	30.9104	64.338	114.595	48.1632	74.1661	43.275	0.621854	1
contig_12453	Zm00001d027949	0	GRMZM2G093125	0	LOC100285936	AT2G20340	1.43e-177	Pyridoxal phosphate (PLP)-dependent transferases superfamily protein	2.98654	3.20798	16.0454	3.34273	0.335199	0.764458	1.62025	0.589891	6.97019	2.37913	1.07801	0.9313	0.341128	3.11655	0.984885	1.57062	6.39567	0.827451	2.83966	1.5033	0.624175	1
contig_13477	Zm00001d032560	0	GRMZM2G350225	0	NA	AT4G27460	1.61e-38	Cystathionine beta-synthase (CBS) family protein	47.0959	30.4766	50.6854	36.5904	21.9081	10.9926	25.4178	16.3768	30.0989	33.4731	18.056	22.2078	17.9215	24.3376	18.7255	19.8142	41.2121	18.6738	25.959	20.1997	0.626981	1
contig_14083	Zm00001d041669	0	GRMZM2G557750	2e-179	NA	NA	NA	NA	4.50184	0.798337	0.659973	0.532397	17.2619	6.19648	1.12696	6.50088	0	0.324792	0.613195	0.151699	11.4096	1.61861	0.699524	2.10293	1.62314	7.77155	0.272422	3.95767	0.626981	1
contig_4215	Zm00001d018466	0	GRMZM2G078396	0	60S ribosomal protein L23	AT3G04400	1.83e-87	Ribosomal protein L14p/L23e family protein	70.6844	88.7505	44.4141	98.574	93.9362	204.976	111.475	186.285	96.8372	138.962	131.702	119.316	346.157	105.055	147.876	130.197	75.6058	149.168	121.704	182.321	0.626981	1
contig_42735	Zm00001d040777	0	GRMZM2G126975	0	hypothetical protein LOC100192940	NA	NA	NA	9.88004	18.2907	26.0457	14.3558	9.87932	4.53245	6.6986	4.05174	11.2041	9.38341	4.81676	9.73927	5.47844	5.2325	2.35358	9.00072	17.1431	6.29053	8.78588	5.51631	0.626981	1
contig_44493	Zm00001d038485	7.81e-46	GRMZM2G701201	0	hypothetical protein LOC100275543	AT5G01920	0	Protein kinase superfamily protein	6.49544	3.58156	9.25256	11.0739	2.99387	0.79806	2.84767	1.52962	4.68377	9.43807	1.68809	5.72293	0.498572	0.396083	2.33424	1.26128	7.60086	2.04231	5.38322	1.12254	0.626981	1
contig_4533	Zm00001d028180	1.03e-114	GRMZM2G155242	0	Inositol-3-phosphate synthase (MIP synthase)(EC 5.5.1.4)(Myo-inositol-1-phosphate synthase)(MI-1-P synthase)(IPS)	AT4G39800	0	myo-inositol-1-phosphate synthase 1	1499.45	1057.71	932.031	1031.57	836.226	534.312	740.822	323.18	659.569	860.61	487.987	503.295	726.276	665.047	613.902	657.31	1130.19	608.635	627.866	665.634	0.626981	1
contig_4701	Zm00001d037934	0	GRMZM2G007404	0	hypothetical protein LOC100272553	AT2G47650	0	UDP-xylose synthase 4	93.0673	192.58	361.814	104.081	76.221	47.5579	119.672	37.3124	145.785	119.377	69.4666	65.9482	27.0049	99.2285	51.4769	80.8844	187.886	70.1908	100.144	64.6487	0.626981	1
contig_5807	Zm00001d013245	1.35e-108	GRMZM5G862540	0	LOC100282847	AT3G29360	0	UDP-glucose 6-dehydrogenase family protein	50.6781	112.888	186.193	90.048	59.9061	20.7076	69.5984	25.3814	99.7921	57.5566	41.452	38.6115	25.4272	43.4128	24.7143	35.2095	109.952	43.8984	59.353	32.1909	0.626981	1
contig_628	Zm00001d049597	0	GRMZM2G145972	0	hypothetical protein LOC100275557	AT4G05020	0	NAD(P)H dehydrogenase B2	21.8087	38.8301	54.7633	40.7173	15.5677	6.63318	31.4405	4.03655	47.0506	20.5637	13.8933	18.1033	15.043	23.4624	19.2344	16.6199	39.0299	14.4195	24.9028	18.5899	0.626981	1
contig_66181	Zm00001d015905	0	GRMZM2G000812	0	hypothetical protein LOC100382256	AT4G10850	1.95e-77	Nodulin MtN3 family protein	9.84338	4.20527	3.18672	61.0429	4.84322	3.32128	0.516201	2.71395	0.84019	5.70284	3.87603	3.28511	0.572386	6.36613	8.8211	5.64724	19.5696	2.84866	3.42604	5.35171	0.626981	1
contig_92772	Zm00001d018667	0	GRMZM2G072582	0	MADS box protein 3	AT1G69120	4.12e-75	K-box region and MADS-box transcription factor family protein	0.15477	0	0.0668076	0.0646721	0.0540428	0	0.02976	21.8406	0	0	0	0.0614248	0.148496	0.0786472	0	0	0.0715625	5.4811	0.0153562	0.0567859	0.626981	1
contig_954	Zm00001d006587	0	GRMZM2G033885	0	photosystem II subunit29	AT5G01530	1.7e-155	light harvesting complex photosystem II	854.217	459.251	519.711	447.523	679.474	1512.94	757.908	2344.05	308.971	712.338	1023.6	955.079	620.284	822.855	1431.75	1055.33	570.175	1323.59	749.997	982.555	0.626981	1
contig_14893	Zm00001d034270	0	GRMZM2G029385	0	mitochondrial import inner membrane translocase subunit TIM14	AT5G03030	3.34e-45	Chaperone DnaJ-domain superfamily protein	55.6253	34.7916	49.7004	39.4891	34.774	18.6017	17.3665	14.8322	59.6403	48.791	16.9838	24.9251	6.98217	41.5636	28.8085	28.4065	44.9016	21.3936	37.585	26.4402	0.631536	1
contig_18760	Zm00001d010692	3.28e-138	GRMZM2G317823	0	NA	AT1G60780	5.3e-17	Clathrin adaptor complexes medium subunit family protein	1.36947	0.980672	1.33006	0.67443	4.7136	1.20185	8.80268	5.86358	1.43276	0.935091	0.847399	1.28113	1.68937	0.894729	1.39146	1.23463	1.08866	5.14543	1.1241	1.30255	0.631817	1
contig_11234	Zm00001d036726	0	AC209050.3_FG003	0	NA	AT4G31800	7.61e-45	WRKY DNA-binding protein 18	9.27206	14.7693	14.2493	6.02168	4.21281	1.28676	3.4154	4.12543	12.5865	8.64996	3.14519	3.85722	3.32268	3.32086	1.58908	3.14534	11.0781	3.2601	7.05972	2.84449	0.632492	1
contig_40050	Zm00001d022458	3.79e-96	GRMZM2G025441	0	Peroxidase 70 Precursor (EC 1.11.1.7)(Plasma membrane-bound peroxidase 2b)(pmPOX2b)	AT5G05340	1.33e-115	Peroxidase superfamily protein	9.78911	7.69004	18.5419	28.2975	6.1221	7.18051	3.7927	2.50231	26.8326	23.4644	5.16831	12.0901	1.6822	11.2481	9.51663	22.9093	16.0796	4.8994	16.8889	11.3391	0.632492	1
contig_59531	Zm00001d029205	0	GRMZM5G841053	5.82e-148	hypothetical protein LOC100280176	AT5G21950	2.03e-14	alpha/beta-Hydrolases superfamily protein	20.7982	10.0649	15.1741	19.1972	19.9662	24.1636	44.429	63.0989	8.57642	14.5533	8.56731	13.3806	10.7539	15.5332	8.03237	24.6154	16.3086	37.9144	11.2694	14.7337	0.632492	1
contig_11496	Zm00001d003589	2.99e-62	GRMZM2G086971	0	GTP-binding protein YPTM1	AT4G10000	1.13e-131	Thioredoxin family protein	4.37053	5.00487	5.36697	3.58956	12.3141	14.4662	10.954	7.09808	4.58466	1.87288	9.7918	5.11398	3.03658	9.76433	2.70796	3.51171	4.58298	11.2081	5.34083	4.75514	0.632735	1
contig_11850	Zm00001d029044	2.14e-88	GRMZM2G109121	0	NA	AT4G19210	0	RNAse l inhibitor protein 2	0	0	0	0	0.655582	0	16.1553	0.837369	0.881398	0	0	0	0	17.1729	0	0.455709	0	4.41207	0.220349	4.40716	0.632735	1
contig_16141	Zm00001d007921	0	NA	NA	NA	AT3G18890	5.51e-97	NAD(P)-binding Rossmann-fold superfamily protein	33.8474	31.4338	12.7189	22.036	34.929	58.5584	39.9218	88.3664	17.5924	40.6378	46.6153	69.985	43.7838	29.1013	75.9471	44.1586	25.009	55.4439	43.7076	48.2477	0.632735	1
contig_17248	Zm00001d029378	0	GRMZM2G107499	0	hypothetical protein LOC100276227 (LOC100276227), mRNA	AT5G64170	8.91e-14	dentin sialophosphoprotein-related	16.5842	8.87711	10.1445	46.646	7.33319	3.39176	6.10539	5.79839	19.6243	10.2769	18.0487	14.2884	17.2713	8.57557	11.418	13.0268	20.563	5.65718	15.5596	12.5729	0.632735	1
contig_18422	Zm00001d040780	1.14e-98	GRMZM2G037209	0	hypothetical protein LOC100193175	NA	NA	NA	21.0539	8.05231	11.8617	25.3644	5.15568	5.87904	4.41639	5.85361	11.3986	9.67107	6.1191	6.34826	8.91968	3.95989	1.63767	6.10577	16.5831	5.32618	8.38425	5.15575	0.632735	1
contig_21911	Zm00001d023311	0	GRMZM2G356839	0	Putative uncharacterized protein	AT3G14470	1.66e-71	NB-ARC domain-containing disease resistance protein	3.5012	1.7002	5.72412	3.62095	7.06025	7.12476	2.52461	51.4845	9.66474	7.2796	15.7972	12.8707	42.5789	10.6082	18.611	13.6821	3.63662	17.0485	11.4031	21.3701	0.632735	1
contig_23280	Zm00001d043727	0	GRMZM2G098569	2.23e-180	hypothetical protein LOC100273420	AT5G47770	0	farnesyl diphosphate synthase 1	16.9757	61.7439	52.1549	34.3368	17.7828	18.5408	15.9567	11.8003	47.6256	14.9347	5.81011	9.94486	7.07308	16.548	7.94966	17.2367	41.3028	16.0201	19.5788	12.2019	0.632735	1
contig_264	Zm00001d023869	1.25e-151	GRMZM2G337706	0	NA	AT2G47870	2.18e-39	Thioredoxin superfamily protein	34.9158	6.10543	17.7255	22.3211	38.8846	62.3535	15.3904	151.608	14.2459	28.2766	12.8962	15.3996	31.4971	38.5505	62.5293	9.40402	20.267	67.0592	17.7046	35.4952	0.632735	1
contig_39498	Zm00001d014606	2.48e-87	GRMZM2G133434	0	peroxidase 45	AT4G30170	1.13e-86	Peroxidase family protein	0.346947	1.08696	0	0	0	3.72991	0.100069	16.8977	0.97726	4.97491	4.13267	8.77809	22.4696	0.264454	0.909131	3.28427	0.358477	5.18191	4.71573	6.73187	0.632735	1
contig_7158	Zm00001d042847	0	GRMZM2G466780	0	protein kinase	AT3G54090	0	fructokinase-like 1	4.59358	6.33649	2.10863	3.95353	10.0908	12.3723	8.08792	12.6962	4.13273	9.24116	6.58282	5.40805	11.7091	7.68212	8.82877	9.11944	4.24806	10.8118	6.34119	9.33487	0.632735	1
contig_8906	Zm00001d019277	2.05e-157	GRMZM2G046532	0	LOC100281766	AT2G02100	6.69e-19	low-molecular-weight cysteine-rich 69	0	0	0	0	28.2941	0	0	0	0	0	0.136355	0	0	0	0	0	0	7.07352	0.0340888	0	0.632893	1
contig_100198	Zm00001d002727	2.66e-22	GRMZM2G077811	0	Putative uncharacterized protein	AT1G68260	4.72e-58	Thioesterase superfamily protein	0	0	0	0	0	0	0	22.2898	0	0	0	0	7.99176	0.135084	0	0	0	5.57245	0	2.03171	0.633212	1
contig_42367	Zm00001d029353	1.19e-140	GRMZM2G023325	0	NA	AT4G35160	3.96e-35	O-methyltransferase family protein	6.25828	304.297	42.5476	163.083	27.5344	41.4497	8.4838	3.09827	182.626	27.5197	28.4629	55.7918	0	77.8745	25.7699	26.8109	129.046	20.1415	73.6	32.6138	0.633212	1
contig_5619	Zm00001d003014	2.74e-128	GRMZM2G171372	0	hypothetical protein LOC100193568	AT3G62840	3.88e-59	Small nuclear ribonucleoprotein family protein	3.87495	4.12023	4.18163	6.10874	8.85639	19.8373	18.8306	3.51935	5.29199	4.48997	15.5975	43.4801	6.53445	4.92269	5.97801	5.81425	4.57139	12.7609	17.2149	5.81235	0.633212	1
contig_35394	Zm00001d040463	0	GRMZM2G043109	0	NA	AT3G56940	0	dicarboxylate diiron protein, putative (Crd1)	282.814	158.591	171.835	176.638	278.454	365.247	341.693	471.292	100.743	244.547	404.93	354.329	228.043	309.419	460.473	293.65	197.469	364.171	276.137	322.896	0.633279	1
contig_7221	Zm00001d047757	0	GRMZM2G054300	0	APx1 - Cytosolic Ascorbate Peroxidase	AT1G07890	1.8e-155	ascorbate peroxidase 1	106.719	139.663	82.0895	119.288	66.9552	66.0292	65.9703	34.1063	137.463	11.325	12.0011	41.2925	89.9258	52.7973	72.7449	108.436	111.94	58.2652	50.5203	80.9759	0.633279	1
contig_7020	Zm00001d023292	0	GRMZM2G127393	0	NA	AT5G55220	0	trigger factor type chaperone family protein	28.2392	28.0749	19.7472	20.65	41.8089	33.2503	49.9197	42.5538	18.3832	26.3351	42.5845	28.878	51.4194	31.1393	37.1161	41.3696	24.1779	41.8832	29.0452	40.2611	0.640487	1
contig_13612	Zm00001d015054	0	GRMZM2G064406	0	terpene synthase 3	AT1G61680	2.9e-99	terpene synthase 14	1.51961	13.6704	33.313	13.4027	8.41413	3.16735	0.688756	0.464748	120.584	30.5059	4.23139	5.42791	0.104144	29.6194	2.5192	26.8203	15.4764	3.18374	40.1873	14.7658	0.646465	1
contig_1695	Zm00001d027999	0	GRMZM2G097283	0	LOC100285808	AT1G60600	4.96e-114	UbiA prenyltransferase family protein	16.2294	10.6448	8.60328	13.2658	16.0068	25.2896	20.3117	56.3833	10.2656	26.583	36.9299	36.895	23.676	27.4901	47.5365	29.5789	12.1858	29.4979	27.6684	32.0704	0.646465	1
contig_17199	Zm00001d039715	1.14e-113	GRMZM5G832229	0	ultraviolet-B-repressible protein	NA	NA	NA	115.901	124.21	51.6162	44.0277	91.3795	231.127	125.942	422.328	50.2465	100.254	196.941	159.05	104.385	138.212	181.189	134.573	83.9388	217.694	126.623	139.59	0.646465	1
contig_18357	Zm00001d044376	8.59e-101	GRMZM5G866024	0	membrane protein	NA	NA	NA	0	0	0.288205	0	2.56452	0	1.15545	7.74242	0.501509	1.48926	1.28533	3.44479	12.3851	12.723	0.833118	2.48491	0.0720513	2.8656	1.68022	7.10653	0.646465	1
contig_21285	Zm00001d014947	0	GRMZM2G089836	0	Beta-fructofuranosidase 1	AT1G62660	0	Glycosyl hydrolases family 32 protein	62.1227	62.414	96.1506	79.7265	9.99629	19.9048	35.5204	38.2241	50.277	39.3377	54.006	59.1202	11.5169	24.3637	23.5211	41.5325	75.1034	25.9114	50.6852	25.2336	0.646465	1
contig_46053	Zm00001d028962	0	GRMZM2G030272	0	WRKY55 - superfamily of TFs having WRKY and zinc finger domains	AT2G46400	3.53e-17	WRKY DNA-binding protein 46	4.04364	13.8991	15.6718	13.3243	3.93333	3.81487	3.76548	2.78252	11.3248	7.17875	2.54383	3.71404	1.71817	2.55382	2.24892	3.02858	11.7347	3.57405	6.19036	2.38737	0.646465	1
contig_5213	Zm00001d049113	0	GRMZM2G070011	0	hypothetical protein LOC100274134	AT2G27420	5.15e-107	Cysteine proteinases superfamily protein	71.5012	53.6535	133.783	89.0325	61.2476	222.914	181.939	409.899	62.4868	63.9946	136.495	224.956	13.467	269.515	111.157	26.9451	86.9927	219	121.983	105.271	0.646465	1
contig_5259	NA	NA	NA	NA	NA	NA	NA	NA	6.33145	7.2504	1.83772	6.56853	13.2649	12.7417	4.65988	43.1175	6.64165	34.2279	8.51105	34.3129	85.6757	6.6566	46.7484	6.04117	5.49702	18.446	20.9234	36.2805	0.646465	1
contig_59223	Zm00001d048329	3.06e-104	GRMZM2G361256	0	hypothetical protein LOC100274125	AT3G13080	0	multidrug resistance-associated protein 3	8.96308	11.2323	10.8815	8.77806	4.98802	3.2263	1.9389	2.24864	9.15192	8.83593	4.04409	7.33682	4.56862	4.69696	2.30672	6.52664	9.96373	3.10047	7.34219	4.52474	0.646465	1
contig_60322	Zm00001d033013	2.24e-59	AC195608.3_FG006	0	NA	NA	NA	NA	0.61215	0.383565	0.237815	0	1.28251	0.564087	1.20062	14.5467	0	0.351108	0.265151	0.655962	4.69869	0.0933202	0.274982	0.713199	0.308383	4.39847	0.318055	1.44505	0.646465	1
contig_934	Zm00001d009146	0	GRMZM2G054123	0	S-adenosylmethionine synthetase 1	AT3G17390	0	S-adenosylmethionine synthetase family protein	42.4929	166.275	252.399	144.247	50.2046	40.0964	98.445	25.7728	153.94	102.672	30.8412	42.7287	23.4855	44.9442	46.243	62.9946	151.353	53.6297	82.5455	44.4168	0.646465	1
contig_9637	Zm00001d024587	0	GRMZM2G086496	0	hypothetical protein LOC100279242	AT1G12110	0	nitrate transporter 1.1	27.6914	39.7729	65.5168	31.4007	14.5905	13.4435	19.0862	18.6805	35.7278	39.9964	17.1292	29.7257	19.0683	13.8897	13.9724	20.3912	41.0954	16.4501	30.6448	16.8304	0.646465	1
contig_37602	Zm00001d033517	0	GRMZM2G467893	0	hypothetical protein LOC100273339	AT2G28120	0	Major facilitator superfamily protein	8.56699	8.48399	25.0021	13.4373	3.32705	2.50309	6.2678	4.54038	7.25107	9.3081	2.89621	4.00542	5.85404	2.54831	1.81467	2.55615	13.8726	4.15958	5.8652	3.19329	0.650861	1
contig_10996	Zm00001d044730	2.33e-121	GRMZM2G063717	0	calcium binding EF-hand protein	AT1G70670	1.62e-53	Caleosin-related family protein	39.6839	39.0345	26.1254	32.794	76.4063	49.7108	53.7128	43.9021	80.1813	7.84141	80.5032	23.7565	0	27.8826	56.5993	77.5957	34.4094	55.933	48.0706	40.5194	0.651784	1
contig_11881	NA	NA	NA	NA	NA	NA	NA	NA	3.79634	2.46369	3.90659	7.56343	12.4986	5.10165	14.743	14.2228	6.72152	5.63804	3.8173	5.32721	7.08978	4.59891	4.56789	8.58933	4.43252	11.6415	5.37602	6.21148	0.651784	1
contig_14958	Zm00001d045450	0	GRMZM5G877500	0	3-phosphoshikimate 1-carboxyvinyltransferase Fragment (EC 2.5.1.19)	AT2G45300	0	RNA 3'-terminal phosphate cyclase/enolpyruvate transferase, alpha/beta	27.465	50.9694	58.614	55.887	30.8083	24.496	20.4438	15.1367	55.0956	43.3243	47.9955	44.6277	42.5509	31.1648	21.1158	18.2995	48.2338	22.7212	47.7608	28.2828	0.651784	1
contig_563	Zm00001d026603	0	GRMZM2G323024	0	hypothetical protein LOC100382191	AT5G13630	0	magnesium-chelatase subunit chlH, chloroplast, putative / Mg-protoporphyrin IX chelatase, putative (CHLH)	340.621	360.878	275.139	195.534	366.171	546.835	510.706	785.699	186.789	599.539	690.588	564.761	369.521	608.068	996.343	430.084	293.043	552.353	510.419	601.004	0.651784	1
contig_21253	Zm00001d014968	0	GRMZM2G000937	0	hypothetical protein LOC100192477	AT5G14850	0	Alg9-like mannosyltransferase family	6.25405	8.5212	9.26744	7.34008	17.1919	14.891	21.6461	10.3337	16.883	7.38285	10.7266	13.8681	10.5915	21.4677	17.7549	6.96855	7.84569	16.0157	12.2151	14.1957	0.654013	1
contig_107	Zm00001d011104	0	GRMZM2G076544	4e-127	peptidyl-prolyl cis-trans isomerase	AT5G13120	1.39e-100	cyclophilin 20-2	467.01	390.93	333.853	377.857	524.931	627.124	696.994	587.37	530.592	676.468	590.271	615.366	611.124	675.498	664.678	727.73	392.412	609.105	603.174	669.758	0.654624	1
contig_69008	Zm00001d033957	0	AC155434.2_FG003	0	NA	AT1G62290	5.99e-40	Saposin-like aspartyl protease family protein	3.35468	11.6832	6.16273	1.41809	1.22588	0.778814	0.720063	1.12738	3.95551	2.01362	1.12641	1.30044	0.598828	0.47573	1.9859	0.908941	5.65468	0.963032	2.099	0.99235	0.656209	1
contig_35207	NA	NA	NA	NA	NA	NA	NA	NA	1.66166	2.77647	1.79317	1.9673	5.60881	7.37243	1.27805	22.3322	2.28823	8.47175	6.26444	2.74782	15.9431	8.02163	2.4881	4.92952	2.04965	9.14787	4.94306	7.84558	0.65656	1
contig_22797	Zm00001d037934	8.15e-109	GRMZM2G007404	0	hypothetical protein LOC100272553	AT2G47650	0	UDP-xylose synthase 4	3.28436	9.15427	17.0126	6.10482	2.72868	0.695745	4.31186	1.51536	6.89055	2.27354	3.84269	2.7643	1.95593	3.62568	1.8654	2.584	8.88902	2.31291	3.94277	2.50775	0.658363	1
contig_23367	Zm00001d046460	0	GRMZM2G344993	0	hypothetical protein LOC100274286	AT4G15550	8.94e-89	indole-3-acetate beta-D-glucosyltransferase	20.2143	18.6961	49.939	16.7973	9.50239	11.5978	12.0592	4.14024	38.1319	19.7639	16.7204	19.6271	2.96004	8.35332	7.82557	21.1236	26.4117	9.3249	23.5608	10.0656	0.658363	1
contig_33078	Zm00001d038791	0	GRMZM2G132212	0	NA	AT5G25930	0	Protein kinase family protein with leucine-rich repeat domain	6.78956	7.35359	13.8947	6.05925	2.93557	1.21317	2.13731	2.87887	11.2098	8.70183	3.10924	3.96356	1.44362	2.23638	1.94316	3.01293	8.52428	2.29123	6.7461	2.15902	0.658363	1
contig_45604	Zm00001d018432	2.02e-96	GRMZM2G168335	0	LOC100281034	AT1G06190	2.96e-28	Rho termination factor	42.0905	47.2115	37.3467	44.9468	62.5992	76.2148	74.4891	55.4835	52.107	68.5502	58.5204	51.0424	58.5822	54.8575	69.0546	57.7664	42.8989	67.1966	57.555	60.0652	0.658363	1
contig_3577	Zm00001d042874	0	GRMZM2G119300	0	Putative uncharacterized protein	AT2G39770	0	Glucose-1-phosphate adenylyltransferase family protein	239.614	174.805	244.859	264.786	135.519	148.398	126.761	59.862	359.582	178.609	231.977	251.396	309.182	165.949	166.597	172.613	231.016	117.635	255.391	203.585	0.659319	1
contig_47812	NA	NA	NA	NA	NA	NA	NA	NA	0.158181	0	1.12662	0	1.49131	10.9321	1.00372	1.94717	1.06933	0	0.799349	0	7.13315	0.602854	0.236853	0.0767884	0.3212	3.84358	0.46717	2.01241	0.659319	1
contig_123452	NA	NA	NA	NA	NA	NA	NA	NA	0.403831	2.30894	0.833451	9.3495	0	0	0	0	25.4513	0	66.8697	28.9991	0	27.9917	0	0.0245048	3.22393	0	30.33	7.00406	0.660253	1
contig_39675	Zm00001d023311	0	GRMZM2G356839	0	Putative uncharacterized protein	AT3G14470	1.66e-71	NB-ARC domain-containing disease resistance protein	0.552113	1.52216	3.57485	0.622905	3.3545	1.01753	1.08286	47.22	1.24413	4.01118	2.94947	2.03783	25.5331	1.26251	7.44039	3.37707	1.56801	13.1687	2.56065	9.40327	0.66127	1
contig_42473	NA	NA	NA	NA	NA	NA	NA	NA	2.95042	5.58163	11.5723	4.51654	1.66422	1.00211	0.589143	1.24505	3.89958	2.87467	1.18785	1.58755	1.74204	2.55164	1.48677	2.14841	6.15523	1.12513	2.38741	1.98222	0.66127	1
contig_44526	Zm00001d015818	0	GRMZM2G312438	7.26e-177	NA	AT2G42010	2.77e-84	phospholipase D beta 1	0.195084	0.0407456	0.0421047	0.163035	0.817435	1.29832	9.30293	0.487248	0.0732668	0	0.0469445	0.387123	3.61874	0.297399	3.8948	0.189406	0.110242	2.97648	0.126833	2.00009	0.662913	1
contig_118487	NA	NA	NA	NA	NA	NA	NA	NA	0	0	0	0	0	0.386779	13.6559	1.34787	0	0	0	0	0	0	0	0	0	3.84765	0	0	0.663389	1
contig_16900	Zm00001d003913	6.13e-102	GRMZM5G898735	1.42e-109	HCF106 precursor protein	AT5G52440	6.79e-45	Bacterial sec-independent translocation protein mttA/Hcf106	39.2368	48.8707	24.4758	28.0422	48.6209	63.3834	63.2096	90.7858	37.1994	51.4592	41.1065	49.7077	45.451	41.0317	48.0043	37.7463	35.1564	66.4999	44.8682	43.0583	0.663389	1
contig_3192	Zm00001d031421	0	GRMZM2G142507	0	Putative uncharacterized protein	AT3G63540	9.56e-64	Mog1/PsbP/DUF1795-like photosystem II reaction center PsbP family protein	119.453	66.9921	57.1801	68.1768	96.1869	197.705	103.419	315.232	36.5002	101.295	109.694	149.748	127.313	133.786	188.062	172.504	77.9505	178.136	99.3092	155.416	0.663389	1
contig_3589	Zm00001d028240	0	GRMZM2G164965	0	hypothetical protein LOC100273366	AT3G25920	3.91e-87	ribosomal protein L15	202.242	150.841	145.641	162.898	243.388	282.559	244.916	318.219	151.171	204.122	210.686	214.815	244.027	225.454	260.36	243.393	165.406	272.27	195.199	243.309	0.663389	1
contig_72653	Zm00001d006034	8.78e-95	GRMZM2G159926	0	LOC100283408	AT2G33620	8.4e-67	AT hook motif DNA-binding family protein	2.48451	12.1081	23.7728	11.939	3.47017	5.08763	1.75169	1.62522	10.5751	9.23627	5.58007	5.58759	6.62165	5.68131	3.10016	6.56652	12.5761	2.98368	7.74475	5.49241	0.663389	1
contig_92792	Zm00001d043970	1.4e-29	GRMZM2G060156	0	hypothetical protein LOC100304279	AT1G60550	9.24e-176	enoyl-CoA hydratase/isomerase D	3.55173	6.30549	1.40537	0.989417	6.40769	9.39435	6.94329	11.0887	3.11246	2.82937	10.3986	3.99388	8.51941	10.6786	8.12505	7.18407	3.063	8.4585	5.08358	8.62678	0.663389	1
contig_21457	Zm00001d007123	2.26e-92	GRMZM2G474468	3.72e-172	NA	AT4G31380	1.02e-25	FPF1-like protein 1	8.63172	10.3467	6.31791	15.5251	17.6911	21.7582	14.8295	36.6568	5.07409	2.15254	5.14763	4.24494	10.6223	7.72362	3.79314	14.7569	10.2054	22.7339	4.1548	9.22401	0.6634	1
contig_1283	Zm00001d048460	0	GRMZM2G051103	0	hypothetical protein LOC100382328	AT1G01140	0	CBL-interacting protein kinase 9	78.1002	91.7621	92.4897	168.093	101.056	33.3253	33.4166	23.08	104.721	56.7994	54.3456	49.409	47.238	51.6787	25.2479	62.4793	107.611	47.7196	66.3186	46.661	0.664304	1
contig_52747	Zm00001d034231	1.5e-11	GRMZM5G839384	7.76e-140	NA	AT5G57655	2.33e-155	xylose isomerase family protein	0	0	0.0761854	0	0	0	0	21.1594	0	0	0	0	14.1117	0	0	0	0.0190463	5.28984	0	3.52793	0.667323	1
contig_314	Zm00001d022421	0	GRMZM2G469380	0	hypothetical protein LOC100275372	AT2G39050	1.78e-65	hydroxyproline-rich glycoprotein family protein	510.301	327.738	342.301	231.885	576.247	719.739	573.989	629.959	281.948	614.256	351.378	459.164	458.931	630.196	526.914	506.727	353.056	624.984	426.686	530.692	0.670555	1
contig_3073	Zm00001d018461	0	GRMZM2G078887	0	LOC100283457	AT3G07090	8.61e-103	PPPDE putative thiol peptidase family protein	56.7608	63.2866	81.7317	58.6166	31.1595	22.6608	43.467	30.404	71.6413	43.6869	25.7886	27.0662	22.0369	22.8522	17.3717	32.5808	65.0989	31.9228	42.0457	23.7104	0.670707	1
contig_7993	Zm00001d048515	1.48e-144	GRMZM2G092497	3.98e-141	hypothetical protein LOC541826	AT2G32500	1.94e-85	Stress responsive alpha-beta barrel domain protein	50.9499	37.8027	22.9354	27.7782	48.9669	52.7872	72.9637	126.908	18.4061	31.2331	56.8651	45.834	55.4025	55.8494	56.7938	62.2654	34.8666	75.4064	38.0846	57.5778	0.670707	1
contig_127171	Zm00001d031733	6.66e-26	GRMZM2G081160	3.55e-82	NA	NA	NA	NA	6.03426	3.42651	4.51758	3.25033	5.2347	9.99148	10.8234	22.5566	2.65577	7.30062	8.78046	4.37811	3.88992	5.67751	7.69424	4.30242	4.30717	12.1515	5.77874	5.39102	0.672274	1
contig_47707	Zm00001d039098	0	NA	NA	NA	AT2G25625	1.57e-12	unknown protein; FUNCTIONS IN: molecular_function unknown; INVOLVED IN: biological_process unknown; LOCATED IN: chloroplast; EXPRESSED IN: 10 plant structures; EXPRESSED DURING: LP.06 six leaves visible, LP.04 four leaves visible, 4 anthesis, petal differentiation and expansion stage; Has 24 Blast hits to 24 proteins in 9 species: Archae - 0; Bacteria - 0; Metazoa - 0; Fungi - 0; Plants - 24; Vir…	4.46598	6.29622	17.4532	6.4982	3.34165	1.59224	2.20819	1.53657	15.0954	8.08101	1.15144	4.46277	2.14247	1.70206	1.55238	2.63256	8.67841	2.16966	7.19766	2.00737	0.672274	1
contig_11552	Zm00001d044157	0	GRMZM2G021436	2.52e-121	Cytochrome P450 monooxygenase CYP72A26	AT3G14690	0	cytochrome P450, family 72, subfamily A, polypeptide 15	35.9019	8.10918	34.7049	5.76623	7.79944	2.48452	9.15209	3.29638	35.9707	25.0787	1.85732	5.29104	7.29326	2.19876	1.80944	3.76576	21.1206	5.68311	17.0494	3.76681	0.67456	1
contig_134354	Zm00001d048723	0	GRMZM2G370988	0	NA	AT1G07440	2.39e-97	NAD(P)-binding Rossmann-fold superfamily protein	66.6177	83.2716	94.851	77.8725	17.9244	46.4299	10.2217	31.8174	129.008	62.0016	40.5243	58.0586	29.4604	15.7232	27.1909	51.2833	80.6532	26.5983	72.3982	30.9144	0.67456	1
contig_19655	Zm00001d011797	1.1e-139	GRMZM2G167766	0	hypothetical protein LOC100382482	AT5G36120	6.31e-53	cofactor assembly, complex C (B6F)	49.0949	42.7996	21.5607	28.2301	59.926	82.9404	43.2199	110.93	50.9861	49.1764	55.0124	60.3602	64.1035	51.0888	56.7326	67.354	35.4213	74.2541	53.8838	59.8197	0.67456	1
contig_47670	Zm00001d015328	1.99e-66	GRMZM2G005562	0	LOC100283618	AT3G55140	4.14e-166	Pectin lyase-like superfamily protein	8.74967	3.59784	9.91425	35.6473	4.86926	4.40928	4.10093	0.14634	2.15649	1.3069	3.94781	3.25552	9.70671	1.04208	10.8496	6.50398	14.4773	3.38145	2.66668	7.02559	0.67456	1
contig_5175	Zm00001d042363	2.08e-147	GRMZM2G087032	0	hypothetical protein LOC100194377	AT3G02830	1.52e-147	zinc finger protein 1	45.1425	40.5941	33.1426	42.8566	80.925	62.2231	73.2191	39.6274	30.432	53.6259	59.5872	23.8381	75.3893	59.7479	66.1803	46.6709	40.4339	63.9986	41.8708	61.9971	0.67456	1
contig_17759	Zm00001d002999	0	GRMZM2G006964	0	gibberellin 2-beta-dioxygenase 7	AT4G21200	1.11e-109	gibberellin 2-oxidase 8	24.6189	17.6449	16.5255	15.9514	6.37059	10.3902	7.86159	4.32672	22.4271	16.063	24.8782	16.0373	39.134	11.747	10.9346	13.2079	18.6852	7.23728	19.8514	18.7559	0.674842	1
contig_36230	Zm00001d045327	2.5e-37	GRMZM2G443985	1.07e-143	6-phosphofructokinase	AT4G14880	7.75e-103	O-acetylserine (thiol) lyase (OAS-TL) isoform A1	0.184038	0.115315	2.74072	0.922822	7.32592	1.97852	4.14036	5.81139	5.59857	4.2223	2.65718	3.28682	4.76759	1.12224	5.64918	10.3635	0.990724	4.81405	3.94122	5.47562	0.674842	1
contig_42951	NA	NA	NA	NA	NA	NA	NA	NA	4.03362	10.407	8.91054	5.50261	0.994209	4.00844	0	0.761937	8.55466	7.25816	7.8793	0.141252	2.9595	0.180856	1.24348	7.60205	7.21344	1.44115	5.95834	2.99647	0.674842	1
contig_46551	Zm00001d016401	4.57e-42	GRMZM2G366910	1.69e-109	NA	NA	NA	NA	7.34559	8.94598	15.4073	4.79867	0.867022	1.74782	5.78905	0.830579	18.4176	3.56042	2.01658	2.52523	1.48898	2.12921	0.852032	1.45649	9.12438	2.30862	6.62995	1.48168	0.674842	1
contig_57728	Zm00001d010855	5.25e-123	GRMZM2G150367	0	LOC100283461	AT3G05500	8.01e-59	Rubber elongation factor protein (REF)	107.609	53.3013	72.016	62.7826	25.1737	39.0303	35.8218	27.5445	60.8609	44.5218	9.97917	31.5243	77.129	44.4156	0	22.7123	73.9272	31.8926	36.7215	36.0642	0.674842	1
contig_21144	Zm00001d013862	0	GRMZM2G100158	0	hypothetical protein LOC100273589	AT4G36220	0	ferulic acid 5-hydroxylase 1	35.8477	44.327	74.3569	53.1897	26.5855	17.6615	24.1559	25.2134	39.1384	47.1568	19.9244	26.4398	45.5043	34.0949	15.6755	24.1012	51.9303	23.4041	33.1649	29.844	0.676547	1
contig_30408	Zm00001d023311	0	GRMZM2G356839	0	Putative uncharacterized protein	AT3G14470	1.66e-71	NB-ARC domain-containing disease resistance protein	3.01488	1.80321	6.56612	2.31917	3.73243	4.20934	4.34788	59.1892	5.09528	7.33611	5.54012	11.2583	17.7505	6.89411	12.9274	5.9873	3.42585	17.8697	7.30746	10.8898	0.676547	1
contig_102753	Zm00001d012979	0	GRMZM2G110952	0	hypothetical protein LOC100192600	AT1G73400	0	Pentatricopeptide repeat (PPR) superfamily protein	0	0.159549	0	0.159601	0.533478	0.0977668	0.293773	14.6502	4.44686	5.2334	0.0919112	1.89484	9.03951	2.32907	2.57361	0.123611	0.0797876	3.89382	2.91675	3.51645	0.677141	1
contig_1706	Zm00001d008681	4.96e-180	GRMZM2G380414	0	ultraviolet-B-repressible protein	NA	NA	NA	922.207	580.516	468.666	502.239	747.4	1580.59	671.187	3016.66	373.742	794.419	1127.05	1199.48	1030.87	899.494	1228.19	995.435	618.407	1503.96	873.672	1038.5	0.679061	1
contig_34144	Zm00001d013406	5.54e-56	GRMZM2G181000	0	hypothetical protein LOC100279712	AT1G73480	7.53e-104	alpha/beta-Hydrolases superfamily protein	0.971386	13.8639	5.45098	0.811806	0.565316	0.911694	0.311306	0.404361	5.59389	0.103176	0.233752	0.385522	0	0.740422	6.14127	0.20958	5.27451	0.548169	1.57909	1.77282	0.679061	1
contig_40115	NA	NA	NA	NA	NA	NA	NA	NA	0.656225	3.59784	1.59336	8.63761	0.343712	0.755877	0	0.175608	0	0.627313	0	0	0	0	0.368476	0.159281	3.62126	0.318799	0.156828	0.131939	0.679061	1
contig_12916	Zm00001d044516	5.56e-28	GRMZM2G071154	0	hypothetical protein LOC100191256	AT5G42050	1.16e-86	DCD (Development and Cell Death) domain protein	21.8742	0.285543	0.295067	0	0	0	0	0	0	0	0.164492	0.678233	0.21862	0.868396	0	0	5.6137	0	0.210681	0.271754	0.683191	1
contig_29369	Zm00001d013982	3.2e-69	GRMZM2G428356	0	hypothetical protein LOC100277327	NA	NA	NA	7.88114	3.35093	5.28517	1.41137	8.55068	22.911	23.5432	3.46482	0.31713	1.07627	1.21918	0	2.43054	0.42909	3.16095	0.819829	4.48215	14.6174	0.653144	1.7101	0.683191	1
contig_30359	NA	NA	NA	NA	NA	NA	NA	NA	2.14836	3.54889	1.01166	1.71381	14.9351	5.84905	4.05587	4.07662	5.06114	2.8005	10.2925	4.65074	14.6163	1.78641	8.77324	3.22355	2.10568	7.22916	5.70122	7.09987	0.683191	1
contig_89469	NA	NA	NA	NA	NA	NA	NA	NA	1.11495	0	0.721912	0	7.5917	2.78256	1.7687	2.53609	1.88431	6.92785	9.25626	7.96495	3.47669	6.79878	3.75631	5.68309	0.459214	3.66976	6.50834	4.92872	0.683191	1
contig_56116	Zm00001d017606	1.74e-75	GRMZM2G041761	0	plant-specific domain TIGR01568 family protein	AT2G36026	4.23e-22	Ovate family protein	0	0.224398	1.54588	0.374117	0.750307	2.56673	0.137725	24.0229	0.538001	0.570581	0.172357	0.852796	4.12332	0.090992	0	6.89611	0.536099	6.86942	0.533434	2.77761	0.684575	1
contig_2341	Zm00001d038555	0	GRMZM2G140817	0	hypothetical protein LOC100274274	AT2G40890	0	cytochrome P450, family 98, subfamily A, polypeptide 3	12.7704	30.5253	52.154	40.4073	16.6972	5.557	22.373	6.20198	26.7518	22.2001	7.88748	13.6844	6.71634	14.4929	6.69267	10.47	33.9643	12.7073	17.631	9.59299	0.687117	1
contig_30410	Zm00001d023311	6.05e-166	GRMZM2G356839	0	Putative uncharacterized protein	AT3G14470	1.66e-71	NB-ARC domain-containing disease resistance protein	4.96325	5.30829	8.47735	5.04182	5.01994	7.62261	4.49208	101.079	6.84548	8.50752	9.14291	16.149	29.4755	8.87084	14.6073	11.5069	5.94768	29.5535	10.1612	16.1151	0.688103	1
contig_4833	Zm00001d016930	0	GRMZM5G814057	0	NA	AT4G12650	3.78e-133	Endomembrane protein 70 protein family	11.3766	12.8446	27.1715	15.2033	7.42033	3.13183	8.54386	4.82512	14.39	12.7221	9.37512	12.3314	6.17856	7.03547	5.1426	3.9597	16.649	5.98028	12.2047	5.57908	0.688103	1
contig_57262	Zm00001d048647	6.45e-163	GRMZM2G131442	0	NA	AT1G48000	1.22e-74	myb domain protein 112	3.34809	8.07678	18.3182	5.03651	2.45509	0.257101	3.86273	0.985556	20.9362	5.76103	1.08766	2.39181	2.40928	1.14841	2.00531	2.84431	8.69491	1.89012	7.54416	2.10183	0.6905	1
contig_2383	Zm00001d024148	0	GRMZM2G328908	0	hypothetical protein LOC100275158	AT1G15980	0	NDH-dependent cyclic electron flow 1	420.009	227.394	178.507	224.296	385.017	558.838	410.181	738.203	110.756	407.33	403.893	384.33	251.523	300.312	659.35	324.351	262.551	523.06	326.577	383.884	0.693601	1
contig_32774	NA	NA	NA	NA	NA	NA	NA	NA	1.38361	1.44492	0.298622	0	7.48851	3.89575	2.39443	3.08549	0	0.881765	1.83121	0	12.3902	0	0	0.783612	0.781786	4.21604	0.678244	3.29345	0.694545	1
contig_11978	Zm00001d012922	2.31e-131	GRMZM2G415491	0	hypothetical protein LOC100193526	AT5G26742	0	DEAD box RNA helicase (RH3)	68.0203	42.7589	22.1641	38.4817	90.6871	86.1506	80.3868	61.2265	42.0515	72.8346	69.99	67.3141	81.3669	81.4743	93.0875	51.7817	42.8562	79.6127	63.0476	76.9276	0.695186	1
contig_34005	Zm00001d045144	4.08e-134	GRMZM2G300408	0	transposon protein	AT4G14870	2.43e-16	secE/sec61-gamma protein transport protein	31.9462	18.0546	18.3864	15.5739	31.2778	47.2996	34.8092	57.7751	31.9944	43.7123	30.9005	38.5335	32.6546	42.6531	41.4257	58.0797	20.9903	42.7904	36.2852	43.7033	0.695186	1
contig_44488	Zm00001d029853	0	GRMZM2G053720	0	proline oxidase	AT5G38710	7.36e-141	Methylenetetrahydrofolate reductase family protein	14.2052	33.8873	12.4667	6.70455	7.88848	4.07415	6.46662	2.97697	9.83435	6.54424	2.53283	5.60376	3.11997	5.15292	2.43454	4.23721	16.8159	5.35155	6.1288	3.73616	0.698316	1
contig_21716	Zm00001d014773	1.54e-153	GRMZM2G115518	0	calcium dependent protein kinase1	AT2G46700	0	CDPK-related kinase 3	8.20282	10.8914	4.55246	29.9917	5.93313	2.84954	1.01397	3.03133	11.8827	6.53451	9.02356	10.3479	17.8019	8.48547	4.2404	2.46506	13.4096	3.20699	9.44716	8.24821	0.69997	1
contig_10907	Zm00001d042367	0	GRMZM2G103812	0	hypothetical protein LOC100192654	AT4G14030	0	selenium-binding protein 1	139.721	157.106	185.08	147.52	114.744	80.9573	107.079	66.9542	179.625	178.617	84.4442	110.562	142.698	119.2	76.1585	105.374	157.357	92.4338	138.312	110.857	0.705802	1
contig_125177	Zm00001d030542	1.5e-97	GRMZM2G030436	0	NA	AT5G48930	1.04e-37	hydroxycinnamoyl-CoA shikimate/quinate hydroxycinnamoyl transferase	1.0783	0.337825	7.50551	2.02761	0	0	0.155507	0.144279	0.911192	0	0.38922	0.48145	0	0.821919	0.201826	1.17778	2.73731	0.0749464	0.445465	0.550382	0.707429	1
contig_1928	Zm00001d028369	0	GRMZM2G152549	0	hypothetical protein LOC100279246	AT1G14710	7.18e-59	hydroxyproline-rich glycoprotein family protein	11.983	31.0197	32.9278	19.7142	14.7666	7.16465	12.3336	4.62055	23.0763	12.2073	9.57582	9.95775	9.46964	12.9725	5.80704	8.34916	23.9112	9.72133	13.7043	9.14958	0.707429	1
contig_28611	Zm00001d053911	9.39e-71	GRMZM2G042664	0	NA	NA	NA	NA	1.92111	3.74496	0.41463	0.535168	4.47209	2.95045	16.2536	3.77003	1.443	2.24457	2.92783	2.03319	2.66245	2.11514	4.15506	3.10865	1.65397	6.86155	2.16215	3.01032	0.707429	1
contig_7501	Zm00001d027488	6.63e-100	GRMZM5G845611	0	Glyceraldehyde-3-phosphate dehydrogenase BPutative uncharacterized protein ;	AT1G42970	0	glyceraldehyde-3-phosphate dehydrogenase B subunit	124.792	66.817	44.7558	82.5372	201.415	111.954	137.539	139.257	85.8898	137.172	159.412	183.872	123.197	63.1915	258.425	128.221	79.7255	147.541	141.587	143.259	0.707429	1
contig_7696	Zm00001d031253	0	GRMZM2G086258	0	plastidic general dicarboxylate transporter	AT5G64290	0	dicarboxylate transport 2.1	190.483	71.4154	155.885	92.7568	138.731	278.491	216.409	620.977	31.8605	187.872	148.853	185.317	93.6039	250.628	341.147	184.252	127.635	313.652	138.476	217.408	0.707429	1
contig_8580	Zm00001d044186	0	GRMZM5G859148	0	NA	AT3G14930	0	Uroporphyrinogen decarboxylase	13.9752	18.0844	11.0158	11.6539	22.4686	25.0559	26.1128	28.3575	17.868	16.1475	18.5108	13.5647	9.50267	16.2101	16.2403	16.7245	13.6823	25.4987	16.5227	14.6694	0.707429	1
contig_2922	Zm00001d031158	1.82e-83	GRMZM2G402631	0	pathogenesis related protein-5	AT4G11650	2.65e-35	osmotin 34	65.2829	377.315	140.07	185.337	62.0652	91.4154	85.4445	20.8465	1018.01	221.657	119.075	343.898	0.175453	104.818	35.5959	481.851	192.001	64.9429	425.661	155.61	0.709053	1
contig_14048	Zm00001d013507	0	GRMZM2G111475	0	NA	AT5G49910	0	chloroplast heat shock protein 70-2	21.1735	25.1099	18.2794	15.2958	23.6839	42.2556	38.6434	47.8258	16.7128	44.0262	20.8123	15.952	20.0857	34.1931	37.1675	33.449	19.9647	38.1022	24.3758	31.2238	0.712545	1
contig_99654	Zm00001d040517	1.62e-98	GRMZM2G154078	0	vegetative cell wall protein gp1	NA	NA	NA	9.56995	13.2421	19.3638	18.4949	21.9296	19.4437	13.3412	143.84	18.8693	9.3389	15.2566	8.66442	78.6211	21.7316	6.86628	6.87176	15.1677	49.6387	13.0323	28.5227	0.712545	1
contig_100402	Zm00001d041776	0	GRMZM2G076946	0	dhurrinase-like B-glucosidase	AT3G60130	1.58e-163	beta glucosidase 16	0.133845	0	0	0.167786	0	0.308341	0	16.7626	0	0	0	0	2.69682	0	0.100207	0	0.0754078	4.26774	0	0.699257	0.714874	1
contig_10415	Zm00001d029594	1.7e-117	GRMZM2G077316	0	allene oxide cyclase1	AT3G25780	2.56e-78	allene oxide cyclase 3	6.58915	10.9115	26.5125	15.34	6.16287	5.78267	4.47974	2.77087	1.06057	3.14942	1.35908	0	0	4.12559	0.88092	2.39901	14.8383	4.79904	1.39227	1.85138	0.714874	1
contig_11784	Zm00001d022106	0	GRMZM2G009538	0	hypothetical protein LOC100383529	AT3G50690	1.37e-57	Leucine-rich repeat (LRR) family protein	20.1745	45.5269	39.4022	31.9238	15.6703	14.0464	15.4681	15.0185	29.3806	23.0552	17.7782	19.8706	19.2591	14.8153	10.2282	14.6102	34.2569	15.0508	22.5212	14.7282	0.714874	1
contig_26059	Zm00001d040468	0	GRMZM2G161310	1.27e-153	hypothetical protein LOC100273965	AT3G43790	3.95e-167	zinc induced facilitator-like 2	14.0778	13.4745	28.9963	14.0347	13.2376	2.809	4.92368	5.28011	7.1189	8.68913	1.36039	3.23352	3.8288	3.54869	3.07064	1.88339	17.6458	6.56259	5.10049	3.08288	0.714874	1
contig_8742	Zm00001d039456	0	GRMZM2G050845	0	NA	AT2G31890	0	RAP	7.43079	16.2538	6.29847	4.8269	10.0485	18.2596	20.1855	43.5302	9.4378	25.0556	16.9709	17.936	27.222	24.9215	20.1289	14.7569	8.70248	23.006	17.3501	21.7573	0.714874	1
contig_9617	Zm00001d009146	2.45e-126	GRMZM2G054123	0	S-adenosylmethionine synthetase 1	AT3G17390	0	S-adenosylmethionine synthetase family protein	58.4752	134.39	238.79	192.388	92.8781	43.9307	90.3574	16.1566	187.662	113.21	27.1266	45.3678	23.4952	68.8689	49.943	57.388	156.011	60.8307	93.3417	49.9238	0.714874	1
contig_19640	Zm00001d002261	0	GRMZM5G853854	0	hypothetical protein LOC100192687	AT4G18360	0	Aldolase-type TIM barrel family protein	9.61829	39.3097	29.0418	19.1765	12.6577	9.42725	6.3848	6.57053	28.8621	44.7251	15.1432	31.3919	13.2629	17.7942	25.6196	8.56404	24.2866	8.76008	30.0306	16.3102	0.720009	1
contig_12140	Zm00001d041363	0	GRMZM2G026203	0	NA	AT3G17840	1.03e-62	receptor-like kinase 902	5.47483	12.2132	5.91524	2.89409	3.83493	1.41826	0.932236	0.264774	1.33774	2.42764	1.0238	0.765729	1.45562	3.26808	0.543226	1.93726	6.62435	1.61255	1.38873	1.80105	0.721066	1
contig_6944	Zm00001d013456	0	GRMZM2G068984	0	hypothetical protein LOC100304216	AT1G73650	2.77e-127	Protein of unknown function (DUF1295)	122.817	140.501	141.414	153.661	101.334	80.5923	93.141	38.0691	244.408	151.335	115.803	137.045	107.205	102.063	95.5984	86.3822	139.598	78.284	162.148	97.8121	0.724646	1
contig_137673	Zm00001d010193	2.13e-33	GRMZM2G164090	0	gibberellin-regulated protein 2	AT1G75750	1.99e-21	GAST1 protein homolog 1	0.337763	5.0793	1.64023	8.25654	0	0.778109	0	0	0	0	0	0.201076	0	0	0.126438	0	3.82846	0.194527	0.050269	0.0316095	0.724885	1
contig_24042	Zm00001d013295	1.84e-86	GRMZM2G051403	0	hypothetical protein LOC100273037	AT3G55250	1.44e-81	unknown protein; FUNCTIONS IN: molecular_function unknown; INVOLVED IN: biological_process unknown; LOCATED IN: mitochondrion, chloroplast, nucleus; EXPRESSED IN: 23 plant structures; EXPRESSED DURING: 13 growth stages; Has 46 Blast hits to 46 proteins in 17 species: Archae - 0; Bacteria - 0; Metazoa - 0; Fungi - 0; Plants - 46; Viruses - 0; Other Eukaryotes - 0 (source: NCBI BLink).	36.5658	58.174	22.3811	23.6353	62.5436	84.6758	47.1301	80.8803	53.7512	55.1629	53.4132	63.7741	84.1457	65.5419	59.6712	67.3973	35.189	68.8075	56.5254	69.189	0.726859	1
contig_16664	Zm00001d051096	0	GRMZM2G039665	0	NA	AT3G47570	6.3e-153	Leucine-rich repeat protein kinase family protein	3.65336	6.69466	2.3655	4.839	33.1437	6.93417	18.0923	1.62327	2.09694	2.56987	5.82218	6.03228	0.0661371	3.31012	0.154822	3.58048	4.38813	14.9484	4.13032	1.77789	0.728464	1
contig_10370	Zm00001d032509	0	GRMZM2G075124	2.64e-129	hypothetical protein LOC100192492	AT5G54200	1.82e-30	Transducin/WD40 repeat-like superfamily protein	7.42743	14.7971	5.3024	15.5778	0	3.94861	2.85637	4.33196	0.321864	13.3811	0.343714	0.396817	0.182727	0.0725824	20.6746	0.138678	10.7762	2.78424	3.61088	5.26715	0.728718	1
contig_27892	NA	NA	NA	NA	NA	NA	NA	NA	0.391943	0.613966	0.253778	0.245666	4.31107	1.2039	1.92181	3.77588	1.76641	1.68604	0.141474	1.39998	0.376056	0.448128	0.14672	0	0.376338	2.80316	1.24847	0.242726	0.728718	1
contig_37048	Zm00001d034782	0	GRMZM2G338809	0	hypothetical protein LOC100382111 (LOC100382111), mRNA	AT2G38290	0	ammonium transporter 2	14.1895	34.9189	45.6995	24.9764	9.47299	5.92797	22.7322	6.49256	43.9857	22.3495	9.92512	23.7223	9.17027	16.0274	2.58704	18.5233	29.9461	11.1564	24.9957	11.577	0.728718	1
contig_64009	Zm00001d038526	1.39e-88	GRMZM2G162127	0	hypothetical protein LOC100303844	NA	NA	NA	17.9001	31.3172	78.5715	21.2735	2.43521	12.853	18.1036	8.21164	14.6676	10.6669	12.9223	11.0714	6.46831	8.85975	6.09154	8.57667	37.2656	10.4009	12.332	7.49907	0.728718	1
contig_101629	NA	NA	NA	NA	NA	NA	NA	NA	0	0	0	0	0	0	0	19.4882	0	0	0	0	7.16646	0	0	0	0	4.87206	0	1.79162	0.731891	1
contig_13954	Zm00001d034453	0	GRMZM2G015892	0	Putative uncharacterized protein	AT4G02610	4.56e-120	Aldolase-type TIM barrel family protein	2.71149	39.8761	103.652	28.6254	7.5187	9.6351	5.85785	12.4918	82.9648	12.8076	12.3588	17.7245	1.53034	13.9001	17.9518	24.8287	43.7163	8.87585	31.4639	14.5527	0.731891	1
contig_1705	Zm00001d008681	2.9e-38	GRMZM2G380414	0	ultraviolet-B-repressible protein	NA	NA	NA	191.86	106.912	87.9429	96.6297	157.547	318.588	146.118	458.416	75.1703	186.169	270.209	248.63	223.262	211.27	280.039	198.657	120.836	270.167	195.045	228.307	0.733593	1
contig_23419	Zm00001d016891	0	GRMZM2G070708	0	hypothetical protein LOC100273262	AT1G77810	0	Galactosyltransferase family protein	17.1183	19.1844	31.9215	37.5842	19.8791	6.98575	14.1633	4.18827	37.8028	15.242	8.61523	9.37556	12.6703	13.8683	7.83614	9.16477	26.4521	11.3041	17.7589	10.8849	0.733593	1
contig_28368	Zm00001d014688	2.07e-142	GRMZM2G053066	0	NA	AT3G17611	3.14e-98	RHOMBOID-like protein 14	1.33534	0	0	0	0	0.439463	0	31.1398	0	11.3062	0	0.908516	0	0	0	12.5943	0.333836	7.89482	3.05368	3.14858	0.733593	1
contig_29371	Zm00001d013857	4.33e-155	GRMZM2G166644	0	Putative uncharacterized protein	NA	NA	NA	2.22213	2.75686	4.51782	1.89421	3.91066	9.6581	11.3572	8.01586	4.106	1.40199	3.72169	2.53991	26.8638	3.01492	3.02786	2.97727	2.84775	8.23545	2.9424	8.97097	0.733593	1
contig_10435	Zm00001d013191	4.94e-14	GRMZM2G164558	8.86e-159	plastoquinol-plastocyanin reductase	NA	NA	NA	187.024	100.483	86.7055	129.564	201.931	283.611	147.988	394.24	144.177	236.614	174.986	247.704	204.825	223.681	257.78	191.336	125.944	256.943	200.87	219.406	0.733781	1
contig_1254	Zm00001d032197	0	GRMZM2G153184	0	LOC100284001	AT3G47470	2.65e-132	light-harvesting chlorophyll-protein complex I subunit A4	832.42	503.594	599.583	303.523	659.212	1187.32	655.183	3346.17	238.398	751.325	1007.55	883.322	565.411	862.567	1302.09	736.41	559.78	1461.97	720.148	866.62	0.733781	1
contig_32709	Zm00001d039183	0	GRMZM2G175593	0	mitochondrial chaperone BCS1	AT3G50930	6.89e-136	cytochrome BC1 synthesis	15.4411	11.5146	12.0697	12.9535	7.44182	2.47966	7.26469	2.9066	12.37	8.7835	4.53513	4.12432	4.0277	5.97435	2.92307	3.30614	12.9947	5.02319	7.45325	4.05782	0.733781	1
contig_40688	Zm00001d038325	2.02e-77	GRMZM2G135165	0	hypothetical protein LOC100384836	AT5G17210	3.24e-17	Protein of unknown function (DUF1218)	20.7643	52.8391	80.3933	58.434	17.0905	9.11143	36.1785	16.7832	49.8936	68.663	17.8962	26.4886	41.8782	9.04414	9.20058	14.4	53.1077	19.7909	40.7354	18.6307	0.733781	1
contig_2736	Zm00001d033704	9.22e-57	GRMZM2G057394	0	ATP-dependent RNA helicase DDX23	AT2G33730	0	P-loop containing nucleoside triphosphate hydrolases superfamily protein	85.4293	68.9952	46.8131	40.1596	92.425	166.424	86.7457	114.681	62.525	91.0368	70.0134	85.1447	107.833	86.0665	93.9727	80.5632	60.3493	115.069	77.18	92.1088	0.737384	1
contig_102885	NA	NA	NA	NA	NA	NA	NA	NA	0	0	0	0	0	0	0.106848	18.7363	0	0	0	0	0.710867	0	0.0693369	0	0	4.71078	0	0.195051	0.737482	1
contig_70800	Zm00001d047492	1.7e-37	GRMZM2G121360	0	hypothetical protein LOC100280024 (LOC100280024), mRNA	AT3G06130	7.2e-17	Heavy metal transport/detoxification superfamily protein	7.79453	14.8146	18.3369	7.97969	6.53209	6.38448	1.64865	0.834338	22.2479	9.43807	3.37618	2.62946	0.249286	8.31774	5.25204	4.91897	12.2314	3.84989	9.42291	4.68451	0.738919	1
contig_924	Zm00001d018542	1.73e-112	GRMZM2G133764	0	LOC100279735 (umc1153), mRNA	AT3G19760	0	eukaryotic initiation factor 4A-III	17.2027	25.1994	11.4395	33.8044	13.8807	7.14054	6.97325	7.09187	16.763	22.8893	13.7614	10.5178	8.69876	22.8582	33.5905	5.9811	21.9115	8.77158	15.9829	17.7821	0.741991	1
contig_66733	Zm00001d010735	0	AC209819.3_FG003	1.29e-125	heat- and acid-stable phosphoprotein	AT5G46020	3.84e-42	CONTAINS InterPro DOMAIN/s: Casein kinase substrate, phosphoprotein PP28 (InterPro:IPR019380); Has 30201 Blast hits to 17322 proteins in 780 species: Archae - 12; Bacteria - 1396; Metazoa - 17338; Fungi - 3422; Plants - 5037; Viruses - 0; Other Eukaryotes - 2996 (source: NCBI BLink).	6.91047	0.157455	4.8812	0.0787528	0.526474	0	0	0	2.97284	0.240218	0	0	0	0	0	0	3.00697	0.131618	0.803264	0	0.743574	1
contig_17653	Zm00001d011369	0	GRMZM2G052844	0	hypothetical protein LOC100273574	AT4G23820	0	Pectin lyase-like superfamily protein	6.91619	9.32203	5.91114	6.30018	19.2878	27.0741	9.30917	10.0848	5.09106	5.87686	4.68221	5.28847	2.47738	7.49759	5.82237	6.67011	7.11238	16.439	5.23465	5.61686	0.745022	1
contig_13597	Zm00001d025528	2.17e-49	AC193402.3_FG004	0	hypothetical protein LOC100279463	AT1G59960	4.05e-112	NAD(P)-linked oxidoreductase superfamily protein	4.22016	1.20195	1.24204	2.24437	9.37745	3.63348	3.17213	13.6888	3.45806	1.95599	2.86194	3.73043	17.4234	2.82683	3.92549	4.03524	2.22713	7.46797	3.0016	7.05273	0.747463	1
contig_18525	Zm00001d009858	5.17e-91	GRMZM2G139874	0	hypothetical protein LOC100272801	AT2G30490	0	cinnamate-4-hydroxylase	4.50998	14.3362	9.97123	13.1688	5.18531	2.78748	3.42651	2.41377	19.0861	10.4101	14.6114	9.95365	9.07649	4.52764	5.76479	9.1312	10.4966	3.45327	13.5153	7.12503	0.747463	1
contig_51661	Zm00001d024406	0	GRMZM2G138997	0	protein binding protein	AT5G24870	5.31e-38	RING/U-box superfamily protein	4.97269	6.84415	8.17321	10.3628	3.16108	2.21933	2.25559	1.11461	5.79426	4.02228	2.76142	2.90972	1.79427	3.40159	1.71828	3.48685	7.58821	2.18765	3.87192	2.60025	0.747463	1
contig_6906	Zm00001d031204	0	GRMZM2G093755	0	NA	AT3G51000	4.65e-112	alpha/beta-Hydrolases superfamily protein	48.187	248.917	174.509	214.276	92.8742	56.5243	71.2799	57.4015	310.791	95.9968	48.665	93.2125	24.8764	89.5588	59.5595	107.567	171.472	69.52	137.166	70.3905	0.747463	1
contig_99328	Zm00001d006408	1.13e-58	GRMZM2G171880	0	hypothetical protein LOC100279915	AT4G38050	0	Xanthine/uracil permease family protein	0	0.27804	0.114926	0	0	0.0681497	0.153584	16.9094	0.0999917	0.763537	0.256272	0.052833	27.4184	0	0.132887	0.0861644	0.0982415	4.28279	0.293158	6.90935	0.750624	1
contig_22097	Zm00001d016166	6.78e-132	GRMZM2G069542	0	phosphoenolpyruvate carboxylase	AT3G14940	0	phosphoenolpyruvate carboxylase 3	8.8338	0.395367	48.2094	38.8903	5.50821	4.84537	6.43046	2.13882	2.13279	9.85203	5.16251	8.13879	9.88834	9.29852	4.09418	0.204207	24.0822	4.73071	6.32153	5.87131	0.750712	1
contig_23148	Zm00001d048329	0	GRMZM2G361256	0	hypothetical protein LOC100274125	AT3G13080	0	multidrug resistance-associated protein 3	5.58174	9.59865	9.87321	7.09647	3.025	1.93354	1.56422	2.71409	12.3993	11.9845	2.98718	5.40889	2.12868	2.99297	1.74012	5.72699	8.03752	2.30921	8.19498	3.14719	0.752794	1
contig_21634	Zm00001d048623	7.18e-77	GRMZM2G048136	0	MYB59 (LOC100283510), mRNA	AT5G59780	1.84e-68	myb domain protein 59	7.28459	3.89319	2.77451	4.83448	14.1397	13.6556	4.32575	17.0858	5.31075	15.1562	5.56817	5.10193	6.9893	11.1051	9.46397	11.5449	4.69669	12.3017	7.78425	9.77582	0.754686	1
contig_26109	Zm00001d013830	0	GRMZM5G851862	0	hypothetical protein LOC100382116	AT2G45570	2.12e-123	cytochrome P450, family 76, subfamily C, polypeptide 2	3.76145	11.9287	12.2271	13.8571	2.73407	4.83371	2.3248	1.86936	10.8113	7.4116	2.6046	1.85081	4.41916	6.2023	1.60921	4.37863	10.4436	2.94049	5.66957	4.15232	0.754686	1
contig_3170	Zm00001d002130	0	GRMZM2G004352	0	hypothetical protein LOC100272947 (LOC100272947), mRNA	AT2G21960	1.8e-154	unknown protein; LOCATED IN: chloroplast; EXPRESSED IN: 22 plant structures; EXPRESSED DURING: 13 growth stages; BEST Arabidopsis thaliana protein match is: unknown protein (TAIR:AT1G56180.1); Has 224 Blast hits to 222 proteins in 59 species: Archae - 0; Bacteria - 65; Metazoa - 0; Fungi - 0; Plants - 134; Viruses - 0; Other Eukaryotes - 25 (source: NCBI BLink).	140.696	107.651	76.6146	135.275	187.991	202.904	162.532	204.287	143.114	131.9	152.503	162.827	207.856	150.079	181.686	135.458	115.059	189.428	147.586	168.769	0.754686	1
contig_11786	Zm00001d010227	4.24e-106	GRMZM2G104400	0	NA	AT5G64060	2.96e-78	NAC domain containing protein 103	168.232	126.413	161.079	219.523	142.209	64.9422	108.811	49.2955	111.679	73.3934	81.2158	89.1695	80.7686	90.0099	59.4258	88.9199	168.812	91.3144	88.8644	79.7811	0.754694	1
contig_15679	Zm00001d037886	2.31e-61	GRMZM2G093574	0	Putative uncharacterized protein	AT5G27700	8.74e-45	Ribosomal protein S21e	0	7.10498	13.1218	0.302437	0	0.741056	0	0.129124	0.271826	0.461259	1.74168	1.72351	0.23148	0.367791	1.98688	0.117118	5.13231	0.217545	1.04957	0.675818	0.754694	1
contig_1816	Zm00001d032536	1.46e-139	GRMZM2G425863	0	Putative uncharacterized protein	AT2G23790	4.74e-69	Protein of unknown function (DUF607)	8.06179	33.195	14.0618	26.8121	5.3428	6.44336	13.382	0.704446	8.15634	3.93194	6.295	11.6555	5.99857	3.51141	7.637	5.03173	20.5326	6.46816	7.50969	5.54468	0.754694	1
contig_20336	Zm00001d039448	4.8e-136	GRMZM2G133314	0	hypothetical protein LOC100279942	AT5G45760	5.87e-128	Transducin/WD40 repeat-like superfamily protein	22.3237	12.8743	10.7149	23.39	32.5762	32.4939	19.3484	79.5332	24.9018	23.4636	26.0578	21.9511	38.8949	29.8836	25.361	15.2041	17.3257	40.9879	24.0936	27.3359	0.754694	1
contig_22798	Zm00001d009908	1.5e-148	GRMZM2G007404	0	hypothetical protein LOC100272553	AT2G47650	0	UDP-xylose synthase 4	3.42504	10.9829	25.9597	9.09222	3.16577	2.47539	6.7408	0.646978	4.99397	3.85192	5.09059	2.03898	2.12636	5.22135	1.20671	2.93413	12.365	3.25723	3.99387	2.87214	0.754694	1
contig_355	Zm00001d018197	0	GRMZM2G090718	0	hypothetical protein LOC100272927	AT5G09650	4.79e-144	pyrophosphorylase 6	854.395	615.053	469.749	623.741	910.822	1029.6	1086.08	1156.96	511.407	709.827	882.239	765.606	800.541	814.737	1063.12	935.973	640.735	1045.86	717.269	903.592	0.754694	1
contig_37448	Zm00001d038998	1.28e-149	GRMZM2G038183	0	hypothetical protein LOC100275604	AT4G28300	1.19e-20	Protein of unknown function (DUF1421)	11.7408	20.2307	14.8476	27.8262	10.5694	6.62097	10.1591	2.3564	12.1948	10.6974	6.62172	8.1908	11.4409	8.11021	7.6913	7.92589	18.6613	7.42648	9.42618	8.79207	0.754694	1
contig_52857	Zm00001d022469	5.69e-58	GRMZM2G041328	0	hypothetical protein LOC100191934	AT5G49020	0	protein arginine methyltransferase 4A	2.36561	12.8013	16.5702	26.2849	0.675838	4.78911	6.45091	1.72649	5.81525	3.28928	7.60729	5.63314	9.07886	6.06511	6.44028	2.19235	14.5055	3.41058	5.58624	5.94415	0.754694	1
contig_776	Zm00001d027488	0	GRMZM5G845611	0	Glyceraldehyde-3-phosphate dehydrogenase BPutative uncharacterized protein ;	AT1G42970	0	glyceraldehyde-3-phosphate dehydrogenase B subunit	1297.1	770.829	566.971	712.813	1113.94	1376.08	1222.81	4012.91	684.475	1199.72	1576.58	1396.6	1713.34	1108.95	1474.14	1270.71	836.928	1931.44	1214.34	1391.78	0.754694	1
contig_806	Zm00001d009028	0	GRMZM2G070605	0	Triose phosphate/phosphate translocator, chloroplastic Precursor (cTPT)	AT5G46110	1.56e-172	Glucose-6-phosphate/phosphate translocator-related	1067.68	654.447	527.244	767.565	1147.14	1227.67	1309.63	1342.17	502.862	930.148	1771.06	1210.08	1059.58	1132.63	1690.2	1064.4	754.234	1256.65	1103.54	1236.7	0.754694	1
contig_112373	Zm00001d037977	0	GRMZM2G361151	0	NA	AT1G52950	2.39e-18	Nucleic acid-binding, OB-fold-like protein	0	0.0554367	0	0	0	1.81172	12.3339	0.047352	1.12975	0.28192	0.0851607	0.175567	0.113184	0.134876	0	0.257697	0.0138592	3.54825	0.418099	0.126439	0.756376	1
contig_37431	Zm00001d010870	0	GRMZM2G150474	0	glutathione S-transferase GST 15	AT3G62760	1.63e-51	Glutathione S-transferase family protein	6.25487	8.54389	6.8039	4.0773	0.917315	1.92126	2.81437	1.20515	5.49693	8.61017	0.812783	4.39388	0.600133	2.00242	1.12389	5.28334	6.41999	1.71452	4.82844	2.25245	0.756376	1
contig_61508	Zm00001d016956	2.26e-121	GRMZM2G099989	0	Putative uncharacterized protein	AT2G39450	3.29e-33	Cation efflux family protein	16.1778	9.56569	13.4256	6.71243	22.6755	35.1693	18.0073	19.3901	3.33742	23.742	33.3919	35.1325	19.8944	9.03132	65.6775	25.9938	11.4704	23.8105	23.9009	30.1492	0.756376	1
contig_9564	Zm00001d039772	0	GRMZM5G835747	0	Putative uncharacterized protein	AT3G07990	0	serine carboxypeptidase-like 27	1.48467	186.102	36.0249	13.3072	10.8479	14.1371	5.8024	5.44306	87.7371	51.1998	18.2474	11.8215	2.38602	22.7182	16.6176	37.2977	59.2296	9.05761	42.2515	19.7549	0.756376	1
contig_10144	Zm00001d042880	7.44e-162	GRMZM2G302245	0	hypothetical protein LOC100274159	AT3G55580	0	Regulator of chromosome condensation (RCC1) family protein	65.0385	92.7987	67.1378	148.736	43.2143	24.1155	76.7508	15.316	106.778	75.851	72.7086	58.7415	100.022	38.5264	46.0496	43.0291	93.4276	39.8492	78.5197	56.9067	0.757188	1
contig_14076	Zm00001d044685	8.45e-102	GRMZM2G107839	0	hypothetical protein LOC100274469	AT5G59320	1.61e-27	lipid transfer protein 3	59.5662	42.8154	51.656	60.7682	63.5225	85.0264	111.958	106.746	38.6958	51.8119	21.8236	37.8035	25.9156	51.9479	35.0875	61.3927	53.7015	91.8132	37.5337	43.5859	0.757188	1
contig_45852	Zm00001d025360	0	GRMZM2G014022	0	NA	AT2G36090	2.03e-40	F-box family protein	4.78498	19.5351	13.5546	8.24772	4.46423	2.64098	5.60674	2.00074	28.0512	9.93449	5.55931	3.9613	9.25376	2.73545	2.85473	5.15382	11.5306	3.67817	11.8766	4.99944	0.757188	1
contig_4633	Zm00001d002038	0	GRMZM2G395114	0	hypothetical protein LOC100383552	AT1G23090	0	sulfate transporter 91	163.019	205.575	201.634	237.264	159.878	107.915	89.2225	94.5299	169.877	190.465	164.602	147.746	98.1363	191.666	190.641	82.6174	201.873	112.886	168.173	140.765	0.757188	1
contig_5037	Zm00001d027949	0	GRMZM2G093125	0	LOC100285936	AT2G20340	1.43e-177	Pyridoxal phosphate (PLP)-dependent transferases superfamily protein	3.17821	2.07993	14.8622	3.80707	1.25774	0.976225	1.4667	0.453601	4.29706	3.64582	1.07071	0.882954	0.813169	2.90704	1.32192	1.74857	5.98186	1.03857	2.47414	1.69768	0.757188	1
contig_4065	Zm00001d049490	0	GRMZM2G106164	0	hypothetical protein LOC100274094	AT2G47910	1.98e-81	chlororespiratory reduction 6	85.5635	58.1397	53.132	39.6397	91.7776	91.5806	102.914	163.901	72.8953	109.367	92.2063	106.208	112.409	101.548	129.169	106.262	59.1187	112.543	95.1692	112.347	0.757339	1
contig_68630	Zm00001d033957	0	AC155434.2_FG003	0	NA	AT1G62290	5.99e-40	Saposin-like aspartyl protease family protein	5.68368	14.5192	8.77563	3.01439	1.52664	1.23102	0.756615	3.19794	3.11979	3.48286	1.2625	2.25573	1.39828	1.55518	3.05505	0.707467	7.99823	1.67805	2.53022	1.67899	0.757926	1
contig_7335	Zm00001d011780	0	GRMZM2G168412	0	hypothetical protein LOC100193530	AT2G39670	0	Radical SAM superfamily protein	48.1012	41.567	43.5281	47.2265	69.9112	65.5259	71.0069	72.6962	62.1948	60.6164	88.1575	73.3586	80.9352	64.5008	98.5356	75.1785	45.1057	69.7851	71.0818	79.7875	0.757926	1
contig_23475	Zm00001d026097	3.11e-94	GRMZM2G017414	0	hypothetical protein LOC100280243	AT2G27230	2.94e-67	transcription factor-related	1.96067	2.10605	1.26951	0	7.62873	2.79613	10.1792	1.79891	9.4675	3.21306	1.61764	7.00333	1.61245	2.13498	2.09702	0.407915	1.33406	5.60075	5.32538	1.56309	0.761799	1
contig_10102	Zm00001d018012	0	GRMZM5G872007	0	NA	AT1G56050	2.37e-56	GTP-binding protein-related	0.399541	0.178819	0.960875	0.107326	1.37519	1.70936	5.26806	3.17701	0.771705	1.63687	0.453252	0.37377	0.0547636	0.0870123	0.726453	3.96224	0.41164	2.88241	0.8089	1.20762	0.76568	1
contig_15727	Zm00001d022000	1.67e-90	GRMZM2G448776	0	NA	AT2G01680	5.12e-30	Ankyrin repeat family protein	1.09719	0	0.236805	0	1.14936	1.217	0.0703247	16.7685	0	0.233078	0.792076	0.0725752	11.4629	0	0.182543	0.118362	0.333499	4.8013	0.274432	2.94095	0.76568	1
contig_2217	Zm00001d023311	1.12e-94	GRMZM2G356839	0	Putative uncharacterized protein	AT3G14470	1.66e-71	NB-ARC domain-containing disease resistance protein	2.66037	1.1113	3.87575	0.833746	11.3797	4.42631	0.767326	20.5272	5.99487	4.87439	12.8037	10.4265	28.716	8.44926	7.96705	10.1165	2.12029	9.27512	8.52485	13.8122	0.76568	1
contig_30409	Zm00001d023311	6.79e-96	GRMZM2G356839	0	Putative uncharacterized protein	AT3G14470	1.66e-71	NB-ARC domain-containing disease resistance protein	0	0	0.71497	0	0.289181	0	0	33.2431	0	0	0.199288	0.328682	6.09192	0.210419	0.413355	0.134011	0.178743	8.38308	0.131993	1.71243	0.76568	1
contig_50259	Zm00001d029662	1.15e-83	GRMZM2G143703	0	catalytic/ hydrolase	AT2G36290	2.33e-81	alpha/beta-Hydrolases superfamily protein	2.48451	2.5946	31.28	0	0	1.48389	0.796224	0	0.622064	0.791681	0	0	0.529732	0	0.206677	1.34011	9.08976	0.570029	0.353436	0.519129	0.76568	1
contig_56192	Zm00001d042471	6.63e-124	GRMZM2G113264	0	hypothetical protein LOC100272650	AT1G19260	2.13e-45	TTF-type zinc finger protein with HAT dimerisation domain	0.117824	0.295308	0.228869	0.640042	0.575988	0.271433	0.860924	18.0773	0.619511	0.412988	0.255176	0.444238	1.50731	2.27517	0.882125	1.23928	0.320511	4.94642	0.432978	1.47597	0.76568	1
contig_10348	Zm00001d031128	3.67e-89	GRMZM2G149751	0	Putative uncharacterized protein	AT5G17920	0	Cobalamin-independent synthase family protein	1.70313	23.0201	39.0689	62.8301	2.29384	12.8915	1.68422	4.81806	2.7413	2.79101	1.22951	1.73811	0.700324	1.11272	0.546469	1.88978	31.6555	5.42192	2.12498	1.06232	0.766076	1
contig_34574	Zm00001d033241	0	GRMZM5G805732	0	hypothetical protein LOC100194142	AT4G21120	0	amino acid transporter 1	12.8263	19.9912	37.3273	12.5346	5.5382	6.38975	8.38018	8.19341	14.555	16.5241	4.51358	8.92204	1.72025	4.80072	2.47814	8.54749	20.6698	7.12538	11.1287	4.38665	0.766076	1
contig_44511	NA	NA	NA	NA	NA	NA	NA	NA	7.00898	10.6415	6.63278	13.0105	3.6711	2.69111	2.48811	2.16419	11.238	5.41168	0.38922	4.17256	4.91432	1.43836	2.82556	1.70124	9.32344	2.75363	5.30287	2.71987	0.766076	1
contig_55812	Zm00001d016674	1.25e-139	GRMZM2G059851	0	heat shock factor protein 2	AT5G03720	3.39e-66	heat shock transcription factor A3	21.675	8.8159	10.5872	5.83944	6.97098	2.33604	3.72907	1.93344	11.9964	12.9046	19.9024	10.4133	6.02	8.11577	5.97859	9.04527	11.7294	3.74238	13.8042	7.28991	0.766076	1
contig_72625	NA	NA	NA	NA	NA	NA	NA	NA	0.159499	0.79952	0.826188	0.299917	1.67082	1.34728	1.01209	15.5365	0.359414	1.67719	1.84231	2.94353	1.22427	0.364726	0.597068	1.16142	0.521281	4.89166	1.70561	0.836872	0.766076	1
contig_9961	Zm00001d034344	2.59e-90	GRMZM2G058734	0	hypothetical protein LOC100191491	AT2G34730	2.61e-11	myosin heavy chain-related	0.79018	5.11619	0.51163	8.08951	1.10366	0	0	0.28194	4.74823	0.755365	0.380293	0.470407	0.252716	0.401534	2.16916	1.91795	3.62688	0.346401	1.58857	1.18534	0.766076	1
contig_1369	Zm00001d013937	0	GRMZM2G073351	0	protochlorophyllide reductase B	AT5G54190	0	protochlorophyllide oxidoreductase A	316.891	215.321	161.062	175.492	307.605	542.176	268.135	572.863	141.236	281.692	346.723	359.289	375.359	361.177	568.272	362.239	217.192	422.695	282.235	416.762	0.767363	1
contig_72264	Zm00001d051056	1.14e-20	GRMZM2G366392	0	S-adenosylmethionine decarboxylase proenzyme	AT3G25570	2.99e-109	Adenosylmethionine decarboxylase family protein	15.4518	0.597648	4.94066	31.2073	0.799331	5.27356	0.660257	0.408391	14.6154	0.729433	1.10171	0.227129	0.732122	0	0.14282	5.46371	13.0494	1.78539	4.16842	1.58466	0.767363	1
contig_37691	Zm00001d007831	2.05e-157	GRMZM2G176375	0	hypothetical protein LOC100384154 (LOC100384154), mRNA	AT3G22600	2.24e-24	Bifunctional inhibitor/lipid-transfer protein/seed storage 2S albumin superfamily protein	8.68851	5.32575	19.323	8.64235	4.74865	2.7558	3.15975	1.61744	8.08683	2.70838	0.954486	2.69865	3.44326	2.44751	0.989876	4.12611	10.4949	3.07041	3.61209	2.75169	0.767981	1
contig_52884	Zm00001d016254	2.16e-116	GRMZM2G019971	4.04e-142	DNA binding protein	AT1G53490	2.71e-144	RING/U-box superfamily protein	0	0	0	0	6.76683	0	0	4.86581	4.58253	0	5.35421	11.8216	15.1503	0	0	0	0	2.90816	5.43959	3.78759	0.767981	1
contig_19533	Zm00001d021946	0	GRMZM2G098517	0	hypothetical protein LOC100384069	AT5G48150	0	GRAS family transcription factor	2.32842	16.6541	8.41991	8.61889	3.35954	1.65306	2.38221	2.46886	7.91977	9.07131	6.02592	7.27074	7.46084	4.35328	1.41432	2.15401	9.00533	2.46592	7.57193	3.84561	0.768795	1
contig_23261	Zm00001d041363	3.27e-104	GRMZM2G026203	0	NA	AT3G17840	1.03e-62	receptor-like kinase 902	17.9933	28.3516	11.8217	3.81461	10.2559	2.8447	0.915841	2.83239	3.57758	7.08256	1.91023	2.83545	1.52329	5.84907	1.18863	1.15607	15.4953	4.21221	3.85146	2.42926	0.768795	1
contig_9725	Zm00001d029853	0	GRMZM2G053720	0	proline oxidase	AT5G38710	7.36e-141	Methylenetetrahydrofolate reductase family protein	16.8784	42.8216	20.8928	10.7866	9.70714	4.95568	12.6001	6.19943	9.32199	9.80741	5.01724	4.13741	3.33411	5.54973	2.72552	5.70336	22.8449	8.36558	7.07101	4.32818	0.768795	1
contig_97353	Zm00001d013918	4.35e-90	GRMZM2G436710	0	hypothetical protein LOC100194054	AT5G53490	6.64e-99	Tetratricopeptide repeat (TPR)-like superfamily protein	39.7648	35.4615	24.1446	36.5071	32.4946	94.2674	53.9675	92.9891	31.7896	51.4198	70.3969	61.3917	45.5935	57.3501	79.5542	73.1297	33.9695	68.4297	53.7495	63.9069	0.771598	1
contig_25716	Zm00001d004478	1.27e-150	GRMZM2G129208	1.14e-134	NA	AT3G24430	0	ATP binding	9.42495	27.1655	10.0457	12.6329	24.151	21.267	17.8998	96.0746	3.59414	54.3354	27.0066	42.0381	0	31.4991	54.7131	14.5002	14.8173	39.8481	31.7436	25.1781	0.774876	1
contig_99747	NA	NA	NA	NA	NA	NA	NA	NA	0	0	0	0	0	1.79239	0	10.9934	0	0.223129	0	0	16.7964	0.177915	0	0	0	3.19644	0.0557824	4.24358	0.774876	1
contig_56255	Zm00001d048417	0	GRMZM5G841893	0	hypothetical protein LOC100217165	AT4G38540	3.45e-106	FAD/NAD(P)-binding oxidoreductase family protein	6.58079	13.9674	10.3223	10.1086	4.51486	3.16728	1.63075	3.42287	15.9778	7.17688	2.64302	5.79372	5.95831	3.32051	2.35936	5.9168	10.2448	3.18394	7.89787	4.38875	0.775119	1
contig_21665	Zm00001d040463	9.39e-116	GRMZM2G043109	0	NA	AT3G56940	0	dicarboxylate diiron protein, putative (Crd1)	348.548	156.285	168.803	251.804	390.867	399.93	426.414	380.531	148.23	253.071	488.115	373.853	292.665	399.894	548.599	310.626	231.36	399.435	315.817	387.946	0.775469	1
contig_115711	Zm00001d005125	6.1e-83	GRMZM2G088293	1.99e-148	NA	AT1G70310	2.66e-08	spermidine synthase 2	0	0	0	0	0	1.64973	0	10.6619	0	0	0	0	0	0	0	0	0	3.07792	0	0	0.777377	1
contig_17086	Zm00001d039456	0	GRMZM2G050845	0	NA	AT2G31890	0	RAP	22.5085	25.1753	10.6677	18.4077	35.5444	32.2877	35.0308	31.764	22.0479	22.922	33.9353	32.3416	34.2306	40.1958	39.4581	33.2706	19.1898	33.6567	27.8117	36.7888	0.777377	1
contig_9519	Zm00001d012559	0	GRMZM2G310115	0	hypothetical protein LOC100216987	AT2G26770	6.83e-180	plectin-related	32.5284	29.8343	39.2541	48.5777	26.4698	17.6661	15.936	14.2808	40.3677	25.7775	29.064	33.0042	20.7161	33.4901	22.5886	25.8145	37.5486	18.5882	32.0534	25.6523	0.777377	1
contig_13507	Zm00001d029353	4.2e-129	GRMZM2G023325	0	NA	AT4G35160	3.96e-35	O-methyltransferase family protein	2.31139	139.683	20.6766	92.682	14.2091	21.626	4.3158	1.26963	65.5855	10.8733	10.363	16.7294	0	36.3026	14.7091	11.693	63.8383	10.3551	25.8878	15.6762	0.778731	1
contig_14219	Zm00001d011967	0	GRMZM2G134162	0	NA	AT5G50860	4.06e-165	Protein kinase superfamily protein	3.877	9.59145	13.244	11.6475	2.97597	2.54086	2.69919	3.04095	8.81172	7.12482	4.58433	3.84011	5.41943	4.58562	1.57643	4.98101	9.59	2.81424	6.09024	4.14062	0.785516	1
contig_31697	Zm00001d026402	7.79e-126	GRMZM2G480171	0	NA	AT1G50840	0	polymerase gamma 2	5.41251	3.53886	9.75173	10.325	10.3536	18.0708	46.5621	6.67527	21.4765	13.9474	22.7646	10.7872	7.67678	18.4755	16.2089	32.4437	7.25703	20.4155	17.2439	18.7012	0.789545	1
contig_101015	NA	NA	NA	NA	NA	NA	NA	NA	0	0	0	0	0	0	0	18.3702	0	0	0	0	7.54055	0	0.120081	0	0	4.59255	0	1.91516	0.79066	1
contig_20669	Zm00001d026657	1.93e-142	GRMZM2G177340	0	NA	AT5G22250	3.59e-67	Polynucleotidyl transferase, ribonuclease H-like superfamily protein	1.08567	4.34613	8.82598	0.642679	0.442277	0	0.417516	0.0968428	1.0873	1.61441	0	0.0718129	0.17361	0.137922	0.0903128	0.292796	3.72511	0.239159	0.693381	0.17366	0.79066	1
contig_3926	Zm00001d052556	0	GRMZM2G127230	6.75e-142	NA	AT5G03940	0	chloroplast signal recognition particle 54 kDa subunit	30.5148	29.2457	23.8483	27.841	42.7192	41.2775	55.3621	39.1992	24.3399	32.5133	41.6352	36.248	38.965	43.8746	44.5303	41.9345	27.8624	44.6395	33.6841	42.3261	0.79066	1
contig_13316	Zm00001d049201	3.42e-129	GRMZM2G177668	0	NA	AT3G48520	0	cytochrome P450, family 94, subfamily B, polypeptide 3	9.87946	43.1462	18.1804	27.237	5.99162	9.24067	10.7125	8.38853	36.9923	18.3913	17.5889	14.5487	3.13591	8.8327	6.67357	15.4696	24.6107	8.58332	21.8803	8.52795	0.792726	1
contig_13544	Zm00001d008394	0	GRMZM2G004006	0	hypothetical protein LOC100191743	AT4G24930	4.06e-47	thylakoid lumenal 17.9 kDa protein, chloroplast	103.566	79.3032	49.3442	68.3999	127.227	118.427	120.526	136.2	57.2429	124.724	97.6617	109.439	119.847	81.1182	108.035	102.23	75.1533	125.595	97.2668	102.807	0.795528	1
contig_1387	Zm00001d022516	0	GRMZM2G410766	0	Stress responsive protein	AT2G39050	1.65e-71	hydroxyproline-rich glycoprotein family protein	952.139	1033.32	930.016	816.03	1132.58	1598.06	1380.15	2043.08	1258.17	1655.82	413.989	704.285	2314.93	961.105	561.056	1283.7	932.877	1538.47	1008.07	1280.2	0.795528	1
contig_37146	Zm00001d035270	3.84e-29	GRMZM2G056038	0	hypothetical protein LOC100275340	AT3G07760	4.17e-74	Sterile alpha motif (SAM) domain-containing protein	30.2209	50.0226	42.7226	23.362	72.2851	49.3143	58.5462	65.9109	34.6173	41.4081	51.4513	46.1769	47.6016	51.4456	50.3423	50.6137	36.582	61.5141	43.4134	50.0008	0.795528	1
contig_54556	Zm00001d013277	8.95e-136	GRMZM2G335287	0	hypothetical protein LOC100383058	AT1G05385	5.08e-45	photosystem II 11 kDa protein-related	14.1499	12.5924	5.84233	7.71215	18.4745	25.1959	14.0772	26.2315	9.93524	14.5066	20.874	24.4164	21.0531	11.2544	19.0379	17.1227	10.0742	20.9948	17.4331	17.117	0.795528	1
contig_15634	Zm00001d038958	0	GRMZM2G317823	0	NA	AT3G54800	8.58e-07	Pleckstrin homology (PH) and lipid-binding START domains-containing protein	4.69219	5.73063	6.07626	5.28386	6.66478	6.65667	18.4424	22.3463	6.00352	12.0879	10.2195	10.8893	26.6304	5.88008	10.5388	10.3467	5.44573	13.5275	9.80005	13.349	0.797119	1
contig_95194	Zm00001d040656	1.2e-58	GRMZM2G106462	0	Cytochrome c oxidoreductase	AT4G15920	5.9e-70	Nodulin MtN3 family protein	4.94524	1.8936	0.711549	10.3321	1.72678	0.632911	0	0	0	0	0.396669	0.490664	0	0	0.205689	0.533477	4.47061	0.589924	0.221833	0.184791	0.797119	1
contig_7721	Zm00001d031258	1.69e-103	GRMZM2G023791	0	hypothetical protein LOC100278045	AT4G09040	2.43e-45	RNA-binding (RRM/RBD/RNP motifs) family protein	8.23016	3.35798	5.32891	9.59735	27.4683	15.4325	39.9683	1.53657	16.8206	12.6247	11.7447	15.2684	9.91659	15.0267	19.6316	29.3608	6.6286	21.1014	14.1146	18.4839	0.798274	1
contig_78054	NA	NA	NA	NA	NA	NA	NA	NA	4.37484	6.6817	1.06224	5.99834	1.71856	0	1.57728	0	1.84842	3.65932	1.38173	3.09274	0	0.208415	1.22825	5.0439	4.52928	0.823961	2.49555	1.62014	0.801288	1
contig_15204	Zm00001d049541	0	AC196475.3_FG004	0	Caffeic acid 3-O-methyltransferase (EC 2.1.1.68)(S-adenosysl-L-methionine:caffeic acid 3-O-methyltransferase)(CAOMT)(COMT)	AT5G54160	1.1e-143	O-methyltransferase 1	57.9154	92.8367	161.724	109.643	37.6235	32.6451	71.9423	41.2813	69.2481	71.1454	35.0938	48.596	25.278	46.5862	22.6933	47.5305	105.53	45.873	56.0208	35.522	0.803657	1
contig_9947	Zm00001d042663	0	GRMZM2G081519	0	hypothetical protein LOC100280411	AT1G34380	1.12e-126	5'-3' exonuclease family protein	12.7303	11.0445	6.91692	8.45348	20.4695	19.8247	17.9223	15.8184	16.0984	12.2545	14.7492	15.9785	20.8838	19.4747	15.0628	19.6416	9.7863	18.5087	14.7702	18.7657	0.803657	1
contig_2337	Zm00001d014993	0	GRMZM2G114793	0	Luminal-binding protein 2 Precursor (BiP2)(Heat shock protein 70 homolog 2)(B-70)(B70)	AT5G42020	0	Heat shock protein 70 (Hsp 70) family protein	146.341	149.785	206.87	193.509	143.482	69.2778	119.237	67.1183	290.396	221.608	122.233	155.247	138.161	131.453	66.9836	161.777	174.126	99.7787	197.371	124.594	0.803733	1
contig_11416	NA	NA	NA	NA	NA	NA	NA	NA	3.08708	7.93072	6.32967	8.90076	3.98842	0.869213	1.54336	0.550743	17.6229	6.39398	3.3429	8.39258	3.15941	6.11799	3.0046	7.89269	6.56206	1.73793	8.93809	5.04367	0.804026	1
contig_26014	Zm00001d040220	8.82e-127	GRMZM2G111164	0	hypothetical protein LOC100194257	AT5G53850	2.57e-113	haloacid dehalogenase-like hydrolase family protein	20.8042	12.3057	16.0568	12.6226	32.6028	24.922	21.5059	39.7282	7.3133	30.5474	15.6196	29.427	19.9609	18.3949	17.694	10.1801	15.4473	29.6897	20.7268	16.5575	0.805283	1
contig_3557	Zm00001d017449	0	GRMZM2G171444	0	ribosomal protein L19	AT5G47190	4.17e-47	Ribosomal protein L19 family protein	485.494	370.95	317.427	390.802	532.428	557.622	699.293	628.246	417.726	494.293	802.596	676.056	775.755	701.256	693.604	715.309	391.168	604.397	597.668	721.481	0.805283	1
contig_79019	Zm00001d010812	3.24e-145	AC205471.4_FG003	0	NA	AT4G18880	1.44e-70	heat shock transcription factor A4A	4.4324	5.17584	2.21766	2.77818	0.422103	0	0.697325	0.431318	4.76697	2.50375	0.290891	1.91904	0.193306	1.68926	0.754191	0.684629	3.65102	0.387686	2.37016	0.830346	0.805283	1
contig_354	Zm00001d018362	0	GRMZM2G318635	0	NA	AT4G28080	0	Tetratricopeptide repeat (TPR)-like superfamily protein	88.6343	53.1007	52.366	64.238	114.275	106.017	107.068	83.483	47.1507	98.94	128.038	111.356	103.591	110.39	189.693	94.4825	64.5848	102.711	96.371	124.539	0.807577	1
contig_38549	Zm00001d034501	8.38e-131	GRMZM2G137321	0	NA	AT3G28580	9.98e-148	P-loop containing nucleoside triphosphate hydrolases superfamily protein	1.0958	3.84502	5.3923	20.1929	2.75494	0.50488	2.27562	0.234591	1.23463	3.77106	0.158214	1.30469	0	1.83755	0	0.31917	7.6315	1.44251	1.61715	0.539181	0.807903	1
contig_5997	Zm00001d011585	0	GRMZM2G006121	0	hypothetical protein LOC100303806	NA	NA	NA	58.5213	49.8693	28.976	28.0498	67.9388	94.8472	61.6388	77.0128	43.5952	47.3869	48.5097	60.5784	90.7634	44.187	60.6174	58.0211	41.3541	75.3594	50.0175	63.3972	0.807903	1
contig_7486	Zm00001d010227	0	GRMZM2G104400	0	NA	AT5G64060	2.96e-78	NAC domain containing protein 103	149.291	137.318	162.346	252.873	130.467	70.8635	110.567	71.853	132.47	104.944	89.6152	104.746	98.2477	103.999	60.2868	116.209	175.457	95.9378	107.944	94.6856	0.807903	1
contig_22884	Zm00001d020443	1.22e-98	GRMZM2G049990	0	hypothetical protein LOC100278276 (LOC100278276), mRNA	NA	NA	NA	11.072	28.2342	25.5081	10.6518	9.44052	7.11812	6.83253	5.37456	24.3693	10.5841	11.3389	4.13874	18.2817	10.7946	4.81938	10.9997	18.8665	7.19143	12.6078	11.2238	0.808457	1
contig_14475	Zm00001d049244	2.48e-136	GRMZM2G097135	0	hypothetical protein LOC100279586	NA	NA	NA	16.876	32.3677	19.9884	12.6417	6.4677	4.10901	10.6848	9.25248	11.8259	5.50866	2.67432	2.08283	6.31881	1.25497	3.08164	8.59204	20.4684	7.6285	5.52293	4.81187	0.80868	1
contig_15874	Zm00001d012398	0	GRMZM2G337819	0	NA	AT3G55580	0	Regulator of chromosome condensation (RCC1) family protein	37.9161	66.1883	50.4249	113.057	28.0746	20.9991	51.6513	10.6575	81.4445	41.1348	47.1627	41.8558	58.4945	30.4083	28.9996	30.5557	66.8965	27.8456	52.8995	37.1145	0.80868	1
contig_19488	Zm00001d007750	6.21e-143	NA	NA	NA	AT3G11080	1.2e-40	receptor like protein 35	4.97756	40.0998	14.8484	43.0098	16.2013	6.689	5.22993	2.47374	10.6155	11.7257	5.90337	16.7211	0	15.1762	5.98917	10.442	25.7339	7.64849	11.2414	7.90186	0.80868	1
contig_22346	NA	NA	NA	NA	NA	NA	NA	NA	30.608	53.9676	29.3433	19.4822	52.9416	55.3893	22.8575	251.058	72.4473	70.3134	87.3574	73.1684	103.81	76.8638	58.9765	80.3975	33.3503	95.5616	75.8216	80.012	0.80868	1
contig_23793	Zm00001d020344	0	GRMZM2G010389	0	hypothetical protein LOC100276143	AT5G23040	2.72e-84	Protein of unknown function (DUF3353)	26.007	18.4784	11.5502	20.2162	46.3706	33.4386	32.6725	22.2771	21.1137	16.9952	31.5226	23.8136	34.4614	35.8012	31.1175	30.9648	19.063	33.6897	23.3613	33.0862	0.80868	1
contig_23833	Zm00001d011831	5.44e-149	GRMZM2G435034	0	hypothetical protein LOC100383866	AT4G24290	0	MAC/Perforin domain-containing protein	19.3497	26.0227	10.6952	35.1026	15.161	7.97295	1.45196	7.24083	45.7293	32.3324	20.2149	34.7448	0.150937	27.939	12.3667	8.55318	22.7925	7.95669	33.2554	12.2525	0.80868	1
contig_27849	NA	NA	NA	NA	NA	NA	NA	NA	14.2599	15.13	8.49442	11.6789	7.5685	7.15413	0.877428	1.0176	14.1386	3.63509	4.94129	2.26377	3.46606	4.49266	1.70817	12.368	12.3908	4.15441	6.24468	5.50873	0.80868	1
contig_3827	Zm00001d025305	0	GRMZM2G022180	0	Putative uncharacterized protein	AT5G61790	0	calnexin 1	141.471	166.128	227.025	264.795	175.296	93.1355	99.6623	58.1945	284.962	174.561	151.358	153.798	163.079	150.502	69.595	152.093	199.855	106.572	191.17	133.817	0.80868	1
contig_5937	Zm00001d032373	0	GRMZM2G078412	0	Chloroplastic group IIA intron splicing facilitator CRS1, chloroplastic Precursor (Protein CHLOROPLAST RNA SPLICING 1)(Chloroplastic RNA splicing factor 1)	AT5G16180	1.93e-160	ortholog of maize chloroplast splicing factor CRS1	25.3268	18.9058	15.4812	21.7201	49.4223	29.5239	29.2726	30.6091	20.6034	24.8665	32.9701	22.3169	24.2125	26.9363	24.4722	26.3651	20.3585	34.707	25.1892	25.4965	0.80868	1
contig_68200	Zm00001d041713	6.44e-69	GRMZM2G016875	1.65e-147	hypothetical protein LOC100194375	AT3G18040	1.14e-06	MAP kinase 9	1.79437	0.468469	0.290457	0.843517	4.22927	1.49273	18.9767	0.400149	1.51628	0.428827	0.863582	0.267054	1.00428	0.797839	0.447801	0.362945	0.849202	6.2747	0.768936	0.653217	0.80868	1
contig_85277	NA	NA	NA	NA	NA	NA	NA	NA	0	0	0	23.6647	0.411984	0	0	0	0	0	0.425876	0.351194	0	0	0	0	5.91617	0.102996	0.194268	0	0.80868	1
contig_9324	Zm00001d002451	2.39e-105	GRMZM2G149556	0	seed specific protein Bn15D1B	AT3G03150	9.59e-18	unknown protein; FUNCTIONS IN: molecular_function unknown; INVOLVED IN: biological_process unknown; LOCATED IN: mitochondrion; EXPRESSED IN: 22 plant structures; EXPRESSED DURING: 13 growth stages; BEST Arabidopsis thaliana protein match is: unknown protein (TAIR:AT5G17165.1); Has 39 Blast hits to 39 proteins in 11 species: Archae - 0; Bacteria - 0; Metazoa - 0; Fungi - 0; Plants - 39; Viruses - …	201.385	155.037	129.137	272.099	158.656	43.6668	106.409	20.3392	137.515	82.9977	74.4934	72.164	50.0354	107.621	40.0814	58.1722	189.414	82.2677	91.7925	63.9774	0.80868	1
contig_19757	Zm00001d039524	0	GRMZM2G355572	0	LOC100280483	AT5G12010	1.08e-166	unknown protein; INVOLVED IN: response to salt stress; LOCATED IN: chloroplast, plasma membrane, membrane; EXPRESSED IN: 23 plant structures; EXPRESSED DURING: 13 growth stages; BEST Arabidopsis thaliana protein match is: unknown protein (TAIR:AT4G29780.1); Has 1807 Blast hits to 1807 proteins in 277 species: Archae - 0; Bacteria - 0; Metazoa - 736; Fungi - 347; Plants - 385; Viruses - 0; Other E…	5.54482	14.013	11.2493	5.329	2.25884	1.18275	3.69612	2.90168	6.94148	5.65389	1.91248	2.49403	1.59602	2.2541	2.76753	2.75153	9.03404	2.50985	4.25047	2.34229	0.813833	1
contig_22176	Zm00001d039772	3.32e-70	GRMZM5G835747	0	Putative uncharacterized protein	AT3G07990	0	serine carboxypeptidase-like 27	0.650035	140.384	23.71	8.69194	2.2698	7.48746	5.37466	6.37822	53.2205	24.4415	12.0445	6.32062	1.03947	17.0114	6.16445	23.3512	43.3589	5.37754	24.0068	11.8916	0.818088	1
contig_27042	Zm00001d022492	4.87e-128	GRMZM2G048210	0	hypothetical protein LOC100279284	AT5G18610	0	Protein kinase superfamily protein	14.0158	9.34872	15.369	11.4771	2.13129	5.03422	5.47702	4.23465	2.03763	2.80932	2.77434	2.01868	1.73519	4.99704	1.69248	5.04808	12.5527	4.21929	2.40999	3.3682	0.823943	1
contig_43286	Zm00001d012421	2.26e-37	GRMZM2G085600	9.16e-163	Ubiquitin carrier protein	AT3G46460	2.51e-87	ubiquitin-conjugating enzyme 13	0	0	0	0	0	0	0	17.5762	0	0	0	0	8.89207	0	0	0	0	4.39406	0	2.22302	0.823943	1
contig_77353	Zm00001d021702	6.81e-137	GRMZM2G358467	0	Putative uncharacterized protein	AT4G15210	0	beta-amylase 5	0	0	0	0.391196	0	12.3013	0.120011	1.11346	0.937603	13.3247	6.60828	3.83939	0	0	15.2642	0.201987	0.097799	3.38368	6.1775	3.86654	0.823943	1
contig_52016	Zm00001d023575	6.61e-127	GRMZM2G320023	0	hypothetical protein LOC100382329	AT1G58170	4.75e-56	Disease resistance-responsive (dirigent-like protein) family protein	0.866713	12.4906	5.33125	9.09937	2.04282	2.32943	0.124992	0.927742	0.244131	2.48558	0.938535	0.644961	0.41579	1.81675	2.27111	2.31408	6.94699	1.35625	1.0783	1.70443	0.824924	1
contig_35980	Zm00001d022203	0	GRMZM2G140288	0	hypothetical protein LOC100383928	AT3G09580	2.8e-127	FAD/NAD(P)-binding oxidoreductase family protein	14.907	12.9483	12.6141	8.10765	15.8636	36.8853	15.06	38.7942	13.5965	23.675	27.5018	21.4582	17.2541	22.7854	48.2444	23.5859	12.1443	26.6508	21.5579	27.9674	0.830947	1
contig_23346	NA	NA	NA	NA	NA	NA	NA	NA	1.56701	0.561067	0.28989	0.420936	2.93127	2.14877	1.93701	12.3405	2.01777	0.855982	0.565621	1.26603	2.57741	0.511897	3.43576	2.01042	0.709726	4.83939	1.17635	2.13387	0.831404	1
contig_6971	Zm00001d015578	6.46e-97	GRMZM2G148052	0	NA	AT5G07990	1.44e-88	Cytochrome P450 superfamily protein	2.29679	0	0.446141	0	13.7141	5.11477	3.31229	0	0	0.219559	0	0	0	0	0.515867	0	0.685733	5.53529	0.0548899	0.128967	0.831404	1
contig_20217	Zm00001d021647	0	GRMZM2G415529	0	NA	AT2G36380	0	pleiotropic drug resistance 6	12.0221	11.3031	5.13926	5.37359	2.04983	2.42299	4.2894	0.615283	8.55705	4.24388	1.37732	1.82018	0.340292	0.913564	1.14454	1.71579	8.45951	2.34438	3.99961	1.02855	0.83284	1
contig_79360	Zm00001d022088	6.24e-102	GRMZM2G147716	0	LOC542045	AT1G69120	4.88e-66	K-box region and MADS-box transcription factor family protein	0	0.147452	0.152371	0.1475	0.246515	0.542125	0.678748	9.57209	0.795425	1.12479	0	0.280188	10.3862	0.717495	0	0.456954	0.111831	2.75987	0.550101	2.89017	0.832847	1
contig_16086	Zm00001d002126	1.99e-137	AC191113.2_FG002	0	hypothetical protein LOC100383251 (LOC100383251), mRNA	AT5G64550	0	loricrin-related	27.021	29.0068	38.8508	52.0548	19.9805	19.3764	0	1.91407	15.8938	25.6406	18.2159	29.3334	0	33.1661	3.42126	36.9405	36.7334	10.3178	22.2709	18.382	0.833189	1
contig_2539	Zm00001d021507	1.05e-97	GRMZM2G455085	3.8e-164	NA	AT4G17300	0	Class II aminoacyl-tRNA and biotin synthetases superfamily protein	0	0	0	1.00974	0	7.42244	9.16025	0.0615861	5.83418	1.43	0	10.4809	0	1.57878	4.39366	0	0.252435	4.16107	4.43628	1.49311	0.834333	1
contig_13855	Zm00001d045495	0	GRMZM2G000932	0	NA	AT4G24050	1.05e-135	NAD(P)-binding Rossmann-fold superfamily protein	6.1778	31.6568	17.4522	17.027	11.7906	3.47674	3.14875	6.00135	14.3501	11.7708	9.22512	17.885	14.6155	5.5475	4.84694	11.9138	18.0784	6.10435	13.3077	9.23093	0.836626	1
contig_2984	Zm00001d044533	1.5e-102	GRMZM2G011592	0	hypothetical protein LOC100192109	AT2G38170	1.5e-155	cation exchanger 1	88.0078	85.7429	0.173731	163.637	0.281073	19.3679	0	0	0	0	0	0.319467	0.25744	0.409039	0.200883	0.130253	84.3904	4.91224	0.0798666	0.249404	0.836626	1
contig_66433	Zm00001d021576	0	GRMZM2G395508	0	NA	AT3G21760	2.14e-66	UDP-Glycosyltransferase superfamily protein	9.25884	6.97111	12.6668	7.86258	2.97228	2.98157	5.42716	0.759294	13.797	7.70885	1.99444	1.68914	0.286565	6.14675	2.57151	2.7548	9.18983	3.03508	6.29736	2.93991	0.836626	1
contig_7743	Zm00001d051099	4.63e-54	GRMZM2G039665	0	NA	AT3G47570	0	Leucine-rich repeat protein kinase family protein	4.33746	10.2241	4.27953	12.0398	13.8474	11.1025	28.1187	14.1497	7.44686	15.4008	12.3759	13.8945	29.1315	2.36154	1.54636	2.20587	7.72023	16.8046	12.2795	8.81131	0.836626	1
contig_9394	Zm00001d025528	6.17e-06	AC193402.3_FG004	0	hypothetical protein LOC100279463	AT1G59960	4.05e-112	NAD(P)-linked oxidoreductase superfamily protein	34.8061	11.8187	8.90664	10.1896	50.8706	30.3288	34.5055	29.8391	13.8547	20.7207	15.7984	13.09	32.9953	10.4851	10.8447	16.7953	16.4303	36.386	15.866	17.7801	0.836626	1
contig_40626	Zm00001d020702	0	GRMZM2G009045	0	NA	AT3G48850	4.93e-169	phosphate transporter 3;2	2.36685	1.89828	8.06095	5.13296	1.48762	0.363502	0.764585	0.253351	3.94674	2.98659	0.512596	1.12722	0.227091	1.84017	0.460722	0.689386	4.36476	0.717266	2.14329	0.804342	0.837786	1
contig_6779	Zm00001d042420	1.28e-74	AC234165.1_FG002	0	lipoprotein	NA	NA	NA	96.5787	58.7351	162.771	149.174	91.8185	10.7505	55.478	27.5823	102.871	109.198	46.8715	91.9195	0	90.1635	55.597	39.2997	116.815	46.4073	87.715	46.265	0.837786	1
contig_73798	Zm00001d026173	1.72e-114	GRMZM2G078648	9.07e-53	NA	AT1G02070	1.03e-15	unknown protein; BEST Arabidopsis thaliana protein match is: unknown protein (TAIR:AT3G60520.1); Has 98 Blast hits to 98 proteins in 13 species: Archae - 0; Bacteria - 0; Metazoa - 0; Fungi - 0; Plants - 98; Viruses - 0; Other Eukaryotes - 0 (source: NCBI BLink).	0	12.5421	12.109	0.274733	0.61221	0.224391	0.75854	0	3.29235	0.139669	0	0.347918	0	1.11367	0	0	6.23146	0.398785	0.944983	0.278417	0.838479	1
contig_2364	Zm00001d008610	0	GRMZM2G011213	0	LOC100283099	AT3G55605	9.6e-34	Mitochondrial glycoprotein family protein	133.957	135.453	106.861	99.2554	175.267	167.491	179.65	255.761	143.021	193.744	133.959	119.501	260.004	134.613	149.335	217.315	118.882	194.543	147.556	190.317	0.839799	1
contig_20122	Zm00001d045965	6.45e-101	GRMZM2G049811	0	Putative uncharacterized protein	AT5G14780	0	formate dehydrogenase	4.01938	3.95762	2.23071	1.7995	11.4284	6.83439	7.61827	5.83897	7.76335	1.6467	4.97423	1.36732	0	6.78391	4.72878	4.18113	3.0018	7.93002	3.9379	3.92345	0.839856	1
contig_24069	Zm00001d002549	1.36e-128	GRMZM2G076844	0	NA	AT5G56550	7.21e-12	oxidative stress 3	7.88114	4.09166	4.66553	2.11706	14.8605	17.1184	2.85766	17.7158	7.61113	20.8797	6.66482	8.44519	18.148	6.52217	8.93495	9.07278	4.68885	13.1381	10.9002	10.6695	0.839856	1
contig_3481	Zm00001d031969	1.07e-119	GRMZM2G158462	0	hypothetical protein LOC100191381	AT4G24770	7.4e-83	31-kDa RNA binding protein	45.9358	82.5387	34.4083	23.9934	89.6347	94.2376	64.1675	113.405	42.6223	65.2221	59.1706	55.0948	67.1908	71.4006	76.1999	103.954	46.719	90.3612	55.5275	79.6864	0.839856	1
contig_6272	NA	NA	NA	NA	NA	NA	NA	NA	9.22068	24.6859	27.4089	37.4349	0	14.644	0	0	15.1111	24.0394	15.431	15.8439	0	14.2163	32.7908	0	24.6876	3.66099	17.6064	11.7518	0.839856	1
contig_1434	Zm00001d011585	2.54e-131	GRMZM2G006121	0	hypothetical protein LOC100303806	NA	NA	NA	31.6519	32.2916	17.9981	18.0586	33.1567	70.7355	32.4207	63.2003	27.4323	39.3733	37.3507	41.0678	57.8176	42.8392	46.027	48.9522	25	49.8783	36.306	48.909	0.841475	1
contig_4515	Zm00001d032850	0	GRMZM2G154090	0	phosphate transporter protein2	AT2G38940	0	phosphate transporter 1;4	23.7066	29.9506	63.2618	29.1258	22.2693	12.6639	16.4995	12.1363	37.549	23.2779	15.3778	24.1863	23.2813	10.639	6.84864	10.862	36.5112	15.8923	25.0978	12.9077	0.841475	1
contig_5652	Zm00001d006211	1.44e-169	GRMZM2G379563	0	senescence-inducible chloroplast stay-green protein 1	AT4G22920	3.35e-87	non-yellowing 1	1.76923	23.784	0.520707	3.42762	1.85335	0	0.556688	0.602577	7.06748	0.768765	0.464448	0	0.30864	0	0.481668	0.702711	7.3754	0.753154	2.07517	0.373255	0.841475	1
contig_10678	Zm00001d039499	0	GRMZM2G132069	0	6-phosphofructokinase 2	AT4G26270	0	phosphofructokinase 3	43.4859	92.7443	93.7228	81.2895	46.2484	25.6718	58.1197	24.5852	88.7322	71.43	43.847	37.7076	24.3875	30.423	42.5686	50.3222	77.8106	38.6563	60.4292	36.9253	0.847338	1
contig_24659	Zm00001d054079	0	GRMZM2G384293	0	hypothetical protein LOC100381773	AT3G47450	0	P-loop containing nucleoside triphosphate hydrolases superfamily protein	51.7195	46.3451	32.8575	39.5629	81.5588	64.2709	64.1606	53.4266	50.1266	63.5287	73.2686	62.6549	86.8402	72.804	68.8031	63.9824	42.6212	65.8542	62.3947	73.1074	0.848015	1
contig_517	Zm00001d006540	0	GRMZM5G804323	8.08e-173	Oxygen-evolving enhancer protein 3-1	AT4G05180	9.3e-69	photosystem II subunit Q-2	2337.72	1648.76	1235.42	1445.33	2068.2	3719.38	1854.68	6330.3	953.31	2071.3	3057.08	2681.95	1945.3	2502.51	3925.31	2340.34	1666.81	3493.14	2190.91	2678.36	0.848015	1
contig_206	Zm00001d021763	0	GRMZM2G033885	0	photosystem II subunit29	AT5G01530	8.54e-160	light harvesting complex photosystem II	1383.44	758.705	810.523	830.381	1143.61	1990.71	1284.33	3100.2	475.497	1152.86	1500.97	1440.42	1128.72	1344.73	1724.15	1457.42	945.763	1879.71	1142.44	1413.75	0.851199	1
contig_21099	Zm00001d020628	0	GRMZM2G431288	0	NA	AT5G07990	6.65e-136	Cytochrome P450 superfamily protein	7.95574	13.7411	28.6677	15.3933	6.77589	5.49832	3.37215	6.70168	9.15857	7.40682	5.8682	4.98329	3.31881	11.0209	3.13353	12.3755	16.4395	5.58701	6.85422	7.46217	0.851199	1
contig_4460	Zm00001d010227	8.38e-172	GRMZM2G104400	0	NA	AT5G64060	2.96e-78	NAC domain containing protein 103	128.002	108.038	129.326	179.125	111.682	57.9903	90.6372	47.1098	111.408	67.6293	76.015	91.2851	71.6672	91.2966	49.8868	86.6576	136.123	76.8548	86.5844	74.877	0.851199	1
contig_14140	Zm00001d013507	1.26e-108	GRMZM2G111475	0	NA	AT5G49910	0	chloroplast heat shock protein 70-2	8.90996	7.44381	7.21134	7.29109	11.4077	18.6254	13.1349	19.8695	5.01941	9.46377	5.71751	7.95637	8.54878	14.7148	20.0121	12.7356	7.71405	15.7594	7.03926	14.0028	0.851276	1
contig_11501	Zm00001d026018	2.59e-151	GRMZM2G321239	0	CDPK protein	AT4G35310	0	calmodulin-domain protein kinase 5	31.6196	36.4646	36.5504	25.5335	23.5721	6.40538	23.4994	8.20197	13.7695	14.0933	9.24267	14.7818	11.5396	10.0546	6.82594	12.242	32.542	15.4197	12.9718	10.1655	0.853245	1
contig_31105	Zm00001d043538	3.63e-114	GRMZM5G800586	0	hypothetical protein LOC100273184	AT5G25610	1.03e-86	BURP domain-containing protein	0.953024	0	3.08535	2.38938	0.249583	1.09775	2.19903	52.6643	11.543	6.37724	9.28799	0.283676	9.14393	16.7078	4.81618	2.54453	1.60694	14.0527	6.87298	8.30311	0.856346	1
contig_122727	Zm00001d040464	2.79e-77	GRMZM2G301642	0	NA	AT1G49010	1.6e-51	Duplicated homeodomain-like superfamily protein	8.51831	8.59923	5.8219	5.6358	12.3935	19.866	9.91868	19.1649	9.41982	14.3256	10.5907	15.9646	13.773	9.01796	11.8101	14.6263	7.14381	15.3358	12.5752	12.3069	0.857019	1
contig_15156	Zm00001d024840	0	GRMZM2G012550	0	NA	AT1G52950	2.53e-20	Nucleic acid-binding, OB-fold-like protein	0.567388	0.0237012	0.195934	0.237089	3.36806	7.29071	1.87653	0.384649	0	0.144637	0.136535	0.0225184	0.14517	0.0576643	0.0283194	0	0.256028	3.22999	0.0759226	0.0577885	0.858526	1
contig_17957	NA	NA	NA	NA	NA	NA	NA	NA	28.4364	66.6457	37.1785	71.8087	27.497	17.4272	30.2838	18.8779	20.0245	16.9897	10.8565	13.8359	0	31.0538	1.22825	22.6976	51.0173	23.5215	15.4267	13.7449	0.863384	1
contig_40163	Zm00001d016322	4.21e-34	GRMZM5G861307	5.94e-88	NA	NA	NA	NA	6.91804	3.03432	3.13553	2.31261	10.6288	13.1039	6.11909	9.75014	2.59818	5.95191	6.9919	11.1197	10.8414	6.32778	10.0135	4.03	3.85013	9.90049	6.66543	7.80317	0.863384	1
contig_12707	Zm00001d038911	1.18e-129	GRMZM2G004909	1.63e-160	nonspecific lipid-transfer protein	AT3G18280	2.65e-22	Bifunctional inhibitor/lipid-transfer protein/seed storage 2S albumin superfamily protein	61.8834	28.2233	34.8137	30.3944	73.3273	50.0134	76.0774	90.8912	62.18	63.8119	64.0089	44.3291	23.3606	52.5825	61.6731	154.736	38.8287	72.5773	58.5825	73.0881	0.865228	1
contig_21042	Zm00001d023327	1.43e-138	AC152495.1_FG003	0	Rust resistance-like protein RP1-2	AT3G14460	1.25e-103	LRR and NB-ARC domains-containing disease resistance protein	2.76465	19.988	8.53727	8.93086	6.23774	2.28629	0.736065	1.36584	9.34478	4.47251	2.45641	2.91188	3.67281	6.80823	4.13967	1.03238	10.0552	2.65649	4.79639	3.91327	0.865228	1
contig_24343	Zm00001d023924	1.42e-166	GRMZM2G356817	1.82e-141	NA	NA	NA	NA	2.92649	3.16155	6.46866	4.6806	8.24547	6.5868	2.96884	43.5857	8.64111	6.65624	18.2126	13.577	50.7351	12.7686	21.1545	16.1661	4.30932	15.3467	11.7718	25.2061	0.865228	1
contig_3088	Zm00001d047349	0	GRMZM2G127141	0	salt-induced MAP kinase 1	AT4G01370	0	MAP kinase 4	64.9502	77.7443	87.537	108.671	63.7241	40.0721	54.3677	31.8335	50.9735	65.9128	43.2782	53.8311	22.0143	38.7895	24.0051	50.9504	84.7256	47.4993	53.4989	33.9398	0.865228	1
contig_10611	Zm00001d005159	1.74e-163	GRMZM2G064163	0	LOC100282908	AT1G23820	0	spermidine synthase 1	9.65617	27.0108	9.82494	10.1594	41.7254	19.994	18.7	38.9449	28.3646	11.3736	16.6804	20.1197	102.739	19.3206	30.0793	6.36168	14.1628	29.8411	19.1346	39.6253	0.865471	1
contig_18815	Zm00001d009612	3.43e-90	GRMZM2G157153	0	hypothetical protein LOC100275692	NA	NA	NA	0.410141	1.54193	3.3195	3.08486	7.08906	6.92887	1.53785	14.9267	5.08315	6.07709	2.22064	2.80788	12.199	4.06409	1.22825	0.796405	2.08911	7.62062	4.04719	4.57193	0.865471	1
contig_28015	Zm00001d024301	3.96e-30	GRMZM2G368902	0	NA	AT2G35040	0	AICARFT/IMPCHase bienzyme family protein	20.6322	14.0255	6.30143	14.884	6.32081	3.73668	8.98249	0.833395	10.9652	5.39595	17.2834	6.72071	13.8197	7.56653	0	1.98426	13.9608	4.96834	10.0913	5.84263	0.865471	1
contig_26251	Zm00001d020614	1.5e-68	GRMZM2G116614	0	hypothetical protein LOC100384222 (LOC100384222), mRNA	AT1G74950	1.42e-18	TIFY domain/Divergent CCT motif family protein	6.45415	10.3194	14.6985	0	0.466276	3.24715	1.41222	0.238228	0	1.27651	1.60666	0	0	0	0.833118	0.108039	7.868	1.34097	0.720793	0.235289	0.868954	1
contig_2940	Zm00001d044130	0	GRMZM2G130358	0	hypothetical protein LOC100216899	AT1G75350	1.04e-30	Ribosomal protein L31	497.235	448.526	264.088	264.179	420.357	744.604	597.986	1040.4	453.728	581.539	627.724	642.613	683.122	451.982	632.175	687.421	368.507	700.838	576.401	613.675	0.868954	1
contig_28207	Zm00001d045369	0	GRMZM2G077040	0	hypothetical protein LOC100276702	NA	NA	NA	10.9795	7.25146	8.55008	8.55577	3.41936	3.64592	1.71178	2.22346	49.9837	4.25503	5.67688	1.41325	1.85064	7.46417	3.44356	2.59295	8.8342	2.75013	15.3322	3.83783	0.869039	1
contig_99392	Zm00001d050463	7.27e-78	GRMZM2G469771	0	NA	AT2G24960	8.21e-11	unknown protein; BEST Arabidopsis thaliana protein match is: unknown protein (TAIR:AT4G02210.2); Has 1453 Blast hits to 509 proteins in 26 species: Archae - 0; Bacteria - 0; Metazoa - 1; Fungi - 39; Plants - 1363; Viruses - 0; Other Eukaryotes - 50 (source: NCBI BLink).	0	0	0.216784	0	0	0	0	15.6793	0.94307	0.480086	0.362554	0	9.4765	0.638005	0	0.0812659	0.054196	3.91983	0.446427	2.54894	0.87054	1
contig_33236	Zm00001d027901	0	GRMZM2G445634	0	ZIM motif family protein	AT1G19180	1.49e-11	jasmonate-zim-domain protein 1	23.2343	126.944	96.1082	50.9241	18.448	14.4324	16.7322	38.9687	88.5382	26.8791	29.8069	47.5742	12.0692	13.1978	20.3865	33.5496	74.3027	22.1453	48.1996	19.8008	0.874196	1
contig_40732	Zm00001d049614	1.81e-84	GRMZM2G074087	7.18e-143	hypothetical protein LOC100273256	AT2G43670	2.99e-31	Carbohydrate-binding X8 domain superfamily protein	19.8649	7.17751	2.15935	9.45193	1.51893	2.78364	3.68032	1.55209	17.1539	1.10889	1.25612	4.66131	1.9477	1.76837	0.325673	1.83012	9.66342	2.38375	6.04505	1.46797	0.874196	1
contig_49888	Zm00001d027449	1.24e-09	GRMZM2G176548	0	hypothetical protein LOC100278223	NA	NA	NA	2.72346	5.9727	2.49816	5.40562	1.66422	0.52284	0.130921	0.850277	2.04568	1.9526	0	1.08088	1.30653	0.172993	0.169917	2.42384	4.14999	0.792064	1.26979	1.01832	0.874196	1
contig_34399	Zm00001d026431	0	GRMZM2G127668	0	hypothetical protein LOC100384012	AT3G51240	1.32e-32	flavanone 3-hydroxylase	0.637491	0.770354	0.766566	0.256868	0.3339	0.209799	0.157603	29.781	0	0.0435288	0.164361	0.0813234	0	0.138833	0.0681822	1.10524	0.60782	7.62057	0.0723034	0.328064	0.874522	1
contig_6697	NA	NA	NA	NA	NA	NA	NA	NA	25.5441	34.4736	64.6029	23.5372	19.8974	14.5858	22.5437	6.89413	19.433	20.0358	24.1146	11.6976	13.8254	27.2921	19.1243	16.0038	37.0395	15.9803	18.8203	19.0614	0.874522	1
contig_18968	Zm00001d016322	7.27e-13	GRMZM5G861307	5.94e-88	NA	NA	NA	NA	3.28113	6.05351	2.00646	4.45591	6.11044	10.7782	20.9253	5.26825	5.54525	9.23544	19.2127	19.8587	7.17073	22.3699	5.59538	3.09713	3.94925	10.7706	13.463	9.55828	0.874844	1
contig_136409	Zm00001d036835	7.05e-87	GRMZM2G171078	0	hypothetical protein LOC100383495 (LOC100383495), mRNA	AT5G05340	1.06e-142	Peroxidase superfamily protein	0	3.63827	31.7479	0	0	1.48628	0	0.345297	2.90762	0	0	0.128026	0	0	0.644028	1.67036	8.84654	0.457893	0.758912	0.578598	0.875515	1
contig_1182	Zm00001d018362	0	GRMZM2G318635	0	NA	AT4G28080	0	Tetratricopeptide repeat (TPR)-like superfamily protein	48.7651	39.2634	38.7949	55.2369	64.0724	73.9354	75.7987	70.1033	34.2225	64.0382	81.7024	78.7198	65.9509	78.0832	130.337	76.4722	45.5151	70.9774	64.6707	87.7109	0.87844	1
contig_16142	Zm00001d007921	0	NA	NA	NA	AT3G18890	5.51e-97	NAD(P)-binding Rossmann-fold superfamily protein	38.1196	35.9784	12.8076	23.642	36.3247	57.622	40.422	104.281	16.3316	43.0238	53.2458	67.46	38.649	30.46	72.7274	47.701	27.6369	59.6625	45.0153	47.3844	0.87979	1
[truncated: 138,915 more rows]
