# Supplementary material for: Teosinte (Zea mays ssp parviglumis) growth and transcriptomic response to weed stress identifies similarities and differences between varieties and with modern maize varieties
Source: PLoS One. 2020 Aug 21;15(8):e0237715. doi: 10.1371/journal.pone.0237715 (PMC7444550; doi:10.1371/journal.pone.0237715)
Supplement: S3 File — Additionally, overlap between the over-represented ontologies for both cultivars as well as ontologies that are unique to each cultivar is provided. Likewise, the common over-represented gene ontologies from maize growing with verses without weeds as extracted from [28] are provided as well as the overlap observed among over-represented ontologies from both maize and teosinte. (XLSX) [file pone.0237715.s004.xlsx]

## Sheet: G&SENA Ames 21789
all	# of Entities	# of Measured Entities	Measured entities	Median change	p-value	Hit type					Up in Weedy	# of Entities	# of Measured Entities	Measured entities	Median change	p-value	Hit type				Upin Control	# of Entities	# of Measured Entities	Measured entities	Median change	p-value	Hit type					Significant	# of Entities	# of Measured Entities	Measured entities	Median change	p-value	Hit type
abscisic acid-activated signaling pathway	269	121	NF-YC4;OST1;ABI3;OZS1;PERK4;RCAR1;ABI2;FCLY;RSH2;AFP3;ABF4;KOB1;CCR3;MAC9.6;CPK30;DGD2;DWA1;ALIS1;GCR1;PUB9;NRP1;MLE2.12;GRX480;AtCHIP;CUL4;ELP2;AFP2;MCA23.5;IBR10;ROP10;ELO1;MPK6;CDPK6;SYP61;CBL9;ABF2;MJC20.15;F22D1.80;RCAR3;VIK;B73;EIL3;T6P5.14;FER;SAL1;BI1;EXO70B1;EDR1;RBOH F;S6K2;HB6;HB-7;BZIP60;AGB1;PAD4;PLDP1;HAB1;UBA2A;ROP9;CPK6;CPK32;AREB3;OPR3;KEG;NAC3;IBR5;ASA1;KIN10;ABR1;MPK3;STZ;HAI2;…	-1.49852	1.90767e-08	biological_process					response to wounding	334	147	HPL1;PDH-E1 BETA;T9A4.6;MKK9;RSW10;GRX480;AtCHIP;GGT1;POM1;GLR3.3;RAP2.4;SYD;T7F6.4;SERAT1;1;PAO4;AT4G39730;F14D16.17;AT3G19970;F24J8.24;GLR3.4;MRP4;IAR3;T19N18.9;WRKY20;T6P5.14;F5O8.26;F12K11.24;F1K23.12;RBOH F;COI1;RSH1;RHD4;F2H17.10;MUG13.28;TT4;F17A22.28;ATAF2;JAZ12;HMG1;FDH;WBC11;ECT8;EMB1144;ILL6;TET8;SUT2;CPK6;JAZ3;CPK32;T4C12.30;5PTASE13;OPR3;NUDT8;4CL3;PSKR2;NAC3;F7A10.4;FC1;MBM17.7;ASA1…	-1.71794	3.21616e-22	biological_process				thylakoid	194	126	F22K20.16;PSAO;T13E15.7;PSB27;LHCA2;LHCA4;CP33;LHCB6;RBP31;APX4;TLP18.3;PSAE-1;PSBQA;LHCB4.1;cpHsc70-1;T1B8.10;PSBP-1;MCK7.12;T10P11.17;HCF106;MNC6.3;PSAE-2;PSBO2;ROC4;LHCB5;PSAG;FSD3;CSD2;PETE1;LHCB3;PPL1;SEN1;FKBP16-2;F1N21.10;T8O18.1;GS2;F14G9.19;TAPX;F3C3.2;PSB28;F13M23.70;AT3G60370;FSD2;F2N1.18;PPa6;LHCB2.1;LHB1B2;CSP41A;T22D6.3;RCA;F13M22.16;CYP38;FBA2;FDH;MNB8.3;T26C19.17;CPN60A;PETC;AT3G5…	1.55533	4.63986e-22	cellular_component					response to chitin	421	61	MYB59;TROL;PPa6;CYP38;F8B4.140;2-Cys Prx B;AT3G62260;PAD4;TSA1;HSF A4A;CAD1;F1M20.13;MKK4;AR781;AT3G50910;LOX3;MKK2;MPK4;K2A11.6;SNAP33;F22F7.5;SYP121;F12L6.31;T16O11.3;WRKY11;AT3G46620;MSF3.7;F17I5.110;F14B2.22;WRKY53;T19F6.150;ATAF1;PMZ;WRKY33;HSFA3;TCH2;CYP94B3;BG3;OPCL1;AMT2;BCS1;WRKY46;T19P19.60;ACA2;T32G6.16;EFE;MYC2;ERF1A;AT5G01830;MQD22.4;DL1E;WRKY18;RPS2;DMR6;F18A17.4;F12E4.120;AT3G47480…	-2.25314	3.41937e-08	biological_process
acid phosphatase activity	46	20	F24A6.12;TLP18.3;PAP27;F17A13.80;F2G14.190;PAP15;DL3505W;PAP18;F16A14.11;PAP26;F21F23.18;F3N23.8;PAP10;PAP16;PAP28;PAP29;F21M12.26;PAP3;F4F7.38;LPP2	-1.24219	0.0300396	molecular_function					response to chitin	421	131	AT3G23230;NSL1;AT3G52800;F2D10.34;ELC;MKK9;F24J13.16;AT3G54130;CAD1;CPK28;BRH1;RHA1;NUDT21;HDS;AT3G51130;F3F9.18;SUVH5;F14D16.17;AT3G19970;MLO12;UCP5;AT1G13195;AT3G19950;T23A1.8;F5O8.26;F15H18.25;AT3G44190;S6K2;AT3G53180;ARA7;MUG13.28;BZIP60;AGB1;RAV2;AT3G62260;F3H9.7;PAD4;F4M15.3;TET8;XERICO;SUT2;AT5G48655;T1B8.2;CPK32;PUB29;AT3G45040;TSA1;AT3G59350;T22P22.40;VPS2.1;ASA1;HSF A4A;MPK3;NQR;DREB2A;…	-1.72135	1.52676e-19	biological_process				chloroplast thylakoid membrane	334	211	PSAO;T13E15.7;F1M20.15;PSB27;LHCA2;PSBX;LHCA4;AT3G18890;F4L23.31;LHCB6;RBP31;CCB3;GAPB;DL3475W;NDF1;APX4;TLP18.3;PSAE-1;T10F20.17;CRR6;PSBQA;LHCB4.1;T1B8.10;PTAC16;PSBP-1;CRD1;PLSP1;T10P11.17;HCF106;MNC6.3;PSAE-2;PSAH-1;TROL;PSBO2;PQL1;AT3G26070;MNJ8.18;FTSZ1-1;ROC4;F14M13.24;LHCB5;PSAG;F18B13.12;F5D21.10;F20D10.40;PETE1;LHCB3;AT3G51510;LHCA5;CAO;FKBP16-2;GS2;EDA3;TAPX;PSB28;F2N1.18;MFP1;LHCB2.1;…	1.39792	4.23193e-21	cellular_component					response to wounding	334	59	FDH;CIPK9;RSH2;MRP4;COI1;F17A22.28;ILL6;JAZ3;ACX1;F1M20.13;AR781;PP2-A13;ACT7;LOX3;MPK4;SNAP33;SYP121;F12L6.31;T12J13.11;CYP711A1;SEP2;CCoAOMT1;F14P1.1;AT3G46620;ADC2;PAL1;OMT1;MGN6.11;MKD10.10;ATAF1;ABI1;PMZ;PTR3;LOX1;TCH2;SAM1;KCS1;CYP94B3;AT4G25030;T22A6.210;C4H;OPCL1;AP2C1;JAR1;MYB4;AOC3;BCS1;CHIA;MYC2;4CL1;F23N19.3;JAZ1;AOS;ATB2;LOX2;OPR1;GT72B1;TIFY10B;HCT	-2.27677	4.78021e-07	biological_process
ADP binding	157	13	ZAR1;RCA;AT3G46710;F10D13.24;MOK9.3;ADR1-L1;F11A6.20;AT3G46730;RPS2;RPP13;RPM1;AT3G14460;AT3G14470	-2.58893	5.05705e-06	molecular_function					protein targeting to membrane	367	142	AT3G53810;NSL1;NTF2B;MQL5.3;AT3G52800;PMDH2;F8L15.60;MLE2.12;GRX480;DGD2;PP2-A1;CAD1;F10A12.18;SHS1;MPK1;MPK6;SVP;SYTA;SERAT1;1;HDS;MJC20.15;AT3G19970;PHF1;VPS45;F14F8.110;VIK;B73;COL4;EIL3;BLH1;T6P5.14;SYP71;BI1;AT3G27210;RHD3;AT3G10260;RBOH F;S6K2;MPK2;T19L5.5;AT5G35735;CBL2;NADP-ME2;F15F15.20;TOC64-V;BZIP60;JAZ12;CAX2;AGB1;MES3;MFC19.8;PAD4;F4M15.3;AT3G09830;PPI1;LZF1;PLDP1;T13M11.1;CPK6;MGH6.…	-1.59064	1.04228e-14	biological_process				chloroplast	3784	1324	T23E18.8;GA1;GA2;TPS02;APX1;F2P9.6;F22K20.16;T3K9.11;AT3G54310;PGM;AT3G59040;CT-BMY;MYH19.18;F24A6.12;AT3G58610;CLPB3;PSAO;FD3;ISU1;FLN1;T13E15.7;F1M20.15;EMB2279;MST1;CM3;GAPA-2;PSB27;F14O23.10;F27J15.20;LHCA2;F24J8.11;APO1;DIT2.1;PSBX;T5L19.130;PTAC12;LHCA4;CP33;OTP82;MQJ16.12;ABC4;ULP1B;AGL26;AT3G18890;CDF1;T19F6.80;SPDS1;ACP4;F16B22.25;STR18;LHCB6;AT3G20230;MYH9.3;POLGAMMA2;LPA19;emb1138;RBP3…	1.2813	4.74494e-20	cellular_component					protein targeting to membrane	367	61	AT3G18280;TROL;PPa6;CYP38;2-Cys Prx B;AT3G27210;PMDH2;BI1;MFC19.8;PAD4;MGH6.18;RLK;TSA1;ACX1;CAD1;RCD1;T1M15.100;MKK4;AR781;CPK9;MKK2;MPK4;SNAP33;SYP121;AAP3;CYP711A1;ADR1-L1;MSF3.7;F17I5.110;ADC2;ZFP8;WRKY53;MKD10.10;ABI1;RLK1;PMZ;WRKY33;BG3;AT4G25030;AAT1;LRR XI-23;AOC3;AMT2;T19P19.60;ACA2;LHT1;EFE;MYC2;4CL1;DL1E;RPS2;DMR6;F18A17.4;AT3G47480;JAZ1;AOS;WRKY70;PDR12;GT72B1;TIFY10B;HCT	-2.17382	5.11804e-06	biological_process
amino acid import	73	49	MHK10.8;F13E7.17;AAP1;NTF2B;NSL1;AT3G53660;SHS1;MKP1;PHF1;GLP5;VPS45;GRF7;RPT3;SSP4;F6I7.30;MOP10.6;RHD3;CUL1;MNS3;TOC64-V;CAX2;YUP8H12.3;F5H14.27;PPI1;F1L3.21;CPK6;TLP10;ALA3;MZN1.16;UBA1;F1N13.10;MRP5;F11A12.5;MSS1;SNAP33;SYP121;HA2;AAP3;WRKY6;T16B24.15;F13P17.9;BRL3;SYP43;AAT1;PMT5;AMT2;ACA2;LHT1;ABCB4	-1.47308	3.08066e-05	biological_process					regulation of plant-type hypersensitive response	367	142	SOBER1;AT3G53810;NSL1;NTF2B;MQL5.3;AT3G52800;PMDH2;F8L15.60;MLE2.12;GRX480;DGD2;PP2-A1;CAD1;F10A12.18;EFS;SHS1;PBA1;MPK1;MPK6;SVP;SERAT1;1;HDS;MJC20.15;AT3G19970;PHF1;VPS45;F14F8.110;VIK;B73;COL4;EIL3;BLH1;T6P5.14;BI1;AT3G27210;RHD3;AT3G10260;RBOH F;S6K2;MPK2;T19L5.5;AT5G35735;CBL2;NADP-ME2;F15F15.20;TOC64-V;BZIP60;JAZ12;CAX2;AGB1;MES3;MFC19.8;PAD4;F4M15.3;AT3G09830;PPI1;LZF1;PLDP1;T13M11.1;CPK6;…	-1.57169	1.31661e-13	biological_process				chloroplast thylakoid	202	140	F2P9.6;F22K20.16;T13E15.7;F1M20.15;PSB27;LHCA2;F24J8.11;DIT2.1;LHCA4;AT3G18890;LHCB6;NDF1;APX4;TLP18.3;PSAE-1;PORA;PSBQA;LHCB4.1;T1B8.10;PTAC16;PSBP-1;CRD1;T10P11.17;HCF106;MNC6.3;PSAE-2;PSAH-1;TROL;PSBO2;PQL1;T6G15.50;AT3G26070;LHCB5;PSAG;FSD3;APE2;LHCB3;F7D8.28;TAPX;FSD2;F2N1.18;MFP1;LHB1B2;CSP41A;F12A21.32;T22D6.3;ENH1;GHS1;PQL2;CYP38;F10A5.12;T24P15.13;PETC;T28K15.2;PSAL;PSI-P;CYP20-2;ATPRX Q…	1.43272	4.3445e-19	cellular_component					regulation of plant-type hypersensitive response	367	61	AT3G18280;TROL;PPa6;CYP38;2-Cys Prx B;AT3G27210;PMDH2;BI1;MFC19.8;PAD4;MGH6.18;RLK;TSA1;ACX1;CAD1;RCD1;T1M15.100;MKK4;AR781;CPK9;MKK2;MPK4;SNAP33;SYP121;AAP3;CYP711A1;ADR1-L1;MSF3.7;F17I5.110;ADC2;ZFP8;WRKY53;MKD10.10;ABI1;RLK1;PMZ;WRKY33;BG3;AT4G25030;AAT1;LRR XI-23;AOC3;AMT2;T19P19.60;ACA2;LHT1;EFE;MYC2;4CL1;DL1E;RPS2;DMR6;F18A17.4;AT3G47480;JAZ1;AOS;WRKY70;PDR12;GT72B1;TIFY10B;HCT	-2.17382	5.11804e-06	biological_process
amino acid transmembrane transport	55	21	AT2G42005;AAP8;PROT1;T7F6.1;AAP1;ANT1;AT3G28960;F22I13.20;AT3G30390;T3K9.4;CAT9;CAT2;T20D1.20;AT3G56200;AAP3;AAP6;AT1G08230;LHT2;LHT1;BAT1;AAP7	-1.33463	0.00521506	biological_process					plasma membrane	3336	1047	NTMC2T6.1;F2G14.60;SOBER1;DHAR2;F18E5.70;AT3G49720;F28N24.7;BAG7;QC;SPPA;SPPL4;MTN1;AT3G53810;FEI1;T14P8.5;AT3G21610;F11I4.1;PUB9;T1B3.11;F7K24.190;YKT61;SOS1;ALB4;PGLCT;K2A11.7;T9J14.21;TOM2A;NTF2B;T1P2.12;CEN2;TPX1;UGE2;F12K21.8;MOP9.8;T19C21.18;LP1;F12K8.12;F18A5.190;AT3G30390;NTMC2T5.2;MXE10.1;ATSPS4F;T16B12.13;CER10;F3K23.10;MUP24.17;T21J18.1;AT1G05270;AGD11;MQL5.3;AT1G11820;ATARCA;APM1;TOR;…	-1.39618	1.33186e-13	cellular_component				photosynthesis	152	88	F22K20.16;T13E15.7;GAPA-2;LHCA2;APO1;PSBX;LHCA4;LHCB6;NDF1;APX4;TLP18.3;PSAE-1;PORA;AT1G49975;LHCB4.1;emb2184;PTAC16;CRD1;T10P11.17;MNC6.3;LHCA6;PSAE-2;PSAH-1;TROL;LHCB5;PSAG;LHCB3;LHCA5;T8O18.1;TAPX;PSB28;LHCB2.1;LHB1B2;CSP41A;F12A21.32;PPC2;PPDK;FER4;F2J6.2;PSAL;PSI-P;HCEF1;T32F12.21;F15M4.5;CS26;AT3G13120;AT4G19100;T25C13.50;NARA5;PPC3;AT3G56650;PSAK;PRK;LHCA3;FNR1;emb2746;G6PD1;LHCA1;F14G6.17…	1.52511	3.3291e-17	biological_process					toxin catabolic process	210	34	GSTF11;CSD2;GRF7;DHAR3;POP2;UBC11;F15F15.2;AT3G50910;T1J8.13;T7B11.13;T12J13.11;GPX6;T19F6.150;MKD10.10;PMZ;GSTU20;SRO2;AAT1;GSTU18;HSF4;GSTU7;ERD9;F7A7.240;DL3845W;4-Oct;AT4G38540;ELI3-2;UGT73B5;ATGSTF13;ABCB4;RANGAP2;GSTU8;F13H10.7;UGT74E2	-2.46873	7.79596e-06	biological_process
amino acid transmembrane transporter activity	62	23	AT2G42005;AAP8;PROT1;T7F6.1;AAP1;ANT1;AT3G28960;F22I13.20;F2G14.60;AT3G30390;AT3G19553;T3K9.4;F5M6.16;CAT9;CAT2;AT3G56200;AAP3;AAP6;AT3G13620;LHT2;LHT1;BAT1;AAP7	-1.28633	0.0384632	molecular_function					response to jasmonic acid	277	89	COP9;RSW10;WRKY4;GRX480;AtCHIP;IBR10;F16M22.4;CPL3;K19M22.10;SERAT1;1;AT3G19970;GSH1;RVE1;T19N18.9;VIK;F6F3.7;EIL3;GSH2;F6N7.15;RBOH F;CUL1;COI1;MYB32;MUG13.28;TT4;ATAF2;MQL5.25;ACBP4;ILL6;NINJA;SUT2;CPK6;CPK32;F16M14.2;OPR3;NAC3;ASA1;LHY;ACX1;TRB1;STZ;VTC5;MYBR1;T10D10.1;LOX3;ABA3;DWF4;T2O4.10;JMT;MPK4;SNAP33;CYT1;SYP121;T12G13.10;F22H5.6;GBF3;5PTASE2;NAC6;RSH2;ADC2;SIP4;MGN6.11;MKD10.10;ATAF1;A…	-1.75652	1.59079e-13	biological_process				photosystem II assembly	154	110	PSAO;GAPA-2;PSB27;ABC4;ACP4;LPA19;GAPB;NDF1;TLP18.3;PSAE-1;crr1;PSBQA;emb2184;PSBP-1;CRD1;PLSP1;PSAH-1;TROL;PSBO2;F1B16.1;PPL1;LHCA5;PSB28;GUN4;AT3G60370;CSP41A;F12A21.32;T9J22.17;ENH1;AT1G05140;CYP38;FBA2;T6I14.40;F10A5.12;PETC;PTAC6;PSAL;PSI-P;HCEF1;emb2394;F8L15.130;SBPASE;HCF208;NAP7;AT4G19100;T27E13.9;T22J18.13;AT4G08280;MBB18.5;F9I5.10;DAL1;TIC20;CRB;PRK;PSB29;F10M6.100;MNB8.2;FNR1;F4I18.49…	1.41081	6.37345e-15	biological_process					response to cyclopentenone	125	23	ARF19;DHAR3;AT3G50910;T1J8.13;T7B11.13;T12J13.11;T19F6.150;MKD10.10;PMZ;SRO2;AAT1;GSTU18;HSF4;GSTU7;DL3845W;4-Oct;AT4G38540;ELI3-2;UGT73B5;ABCB4;GSTU8;F13H10.7;UGT74E2	-2.66463	1.57347e-05	biological_process
amino acid transport	150	43	MHK10.8;AT2G42005;AAP8;PROT1;F13E7.17;UGT73D1;AAP1;ANT1;AT3G28960;AT3G59630;F22I13.20;AT3G30390;F22D1.80;PHF1;MLO12;GLP5;T3K9.4;RHD3;MCD7.8;EMB1144;MGH6.18;YSL7;T20D1.20;MEE32;AT3G56200;T13K14.20;NAC047;F22F7.5;GDU3;HA2;AAP3;T16B24.15;F9F13.110;EP3;AAT1;ERD9;LHT2;F2K13.150;LHT1;DL3845W;ELI3-2;AAP7;F15M7.10	-1.49141	3.71627e-06	biological_process					jasmonic acid mediated signaling pathway	279	102	NSL1;PMDH2;F8L15.60;MLE2.12;GRX480;DGD2;CAD1;F10A12.18;MPK1;MPK6;SVP;SERAT1;1;HDS;PFT1;MJC20.15;AT3G19970;VIK;B73;COL4;EIL3;T6P5.14;BI1;PHYB;F12K11.24;RBOH F;S6K2;CUL1;COI1;EER4;T19L5.5;CBL2;BZIP60;JAZ12;AGB1;MFC19.8;PAD4;LZF1;PLDP1;NINJA;CPK6;JAZ3;MGH6.18;CPK32;TCP5;GPRI1;OPR3;RLK;TPL;NAC3;TSA1;MBM17.7;ASA1;MPK3;NQR;CAD1;RCD1;VTC5;GID1C;ORP1C;MKK4;AR781;SAG21;CPK9;MKK2;ABA3;DWF4;JMT;MPK4;JAZ4;SN…	-1.56467	2.02857e-11	biological_process				isopentenyl diphosphate biosynthetic process, methylerythritol 4-phosphate pathway	227	171	F2P9.6;F22K20.16;PGM;T13E15.7;CP33;ABC4;ACP4;AT2G21385;GAPB;AT3G09860;APX4;TLP18.3;SIG2;emb2184;FAB1;CRD1;T10P11.17;MNC6.3;LHCA6;TROL;ROC4;CYP97B3;GSTF11;MCO15.17;ATS1;F6G17.160;EDA3;PSB28;MFP1;F12A21.32;F22K18.50;AT3G12930;PGR3;F13M22.16;RPL9;CYP38;FBA2;MNB8.3;CPSRP54;PTAC13;AT4G39040;AT3G52150;T13J8.190;F13F21.19;AT3G29185;RCP1;emb2394;DL4815W;AT3G54210;NOA1;SBPASE;T32F12.21;MRB17.10;FKBP13;AT3…	1.37382	8.33922e-15	biological_process					flavonoid biosynthetic process	174	18	F6G17.120;DOGT1;T1J8.15;F25P22.7;UGT71C4;UGT84A1;TT7;FLS1;T29E15.11;UGT71B8;UGT88A1;SOUL-1;AT3G61220;IAGLU;UGT73B5;DMR6;GT72B1;UGT74E2	-2.65145	3.06032e-05	biological_process
ammonium transport	29	19	NTF2B;NSL1;SHS1;PHF1;VPS45;RHD3;TOC64-V;CAX2;AMT1;2;PPI1;CPK6;ALA3;SNAP33;SYP121;AAP3;AAT1;AMT2;ACA2;LHT1	-1.45744	0.0176537	biological_process					protein phosphorylation	871	221	AT3G53810;FEI1;PPCK1;AT1G78290;ckl3;T2N18.19;F24A6.13;SK42;MTH12.1;F4P13.4;T10M13.2;PEPKR2;NEK6;F14O23.19;NIK1;AT3G25840;T17A5.2;F20H23.20;F1O19.18;CDC25;F18A8.10;CPK28;HERK2;CRCK3;F12B7.13;T8K14.1;CPK1;MPK1;T4O24.8;CDPK6;T21L14.21;CIPK18;GCN2;RK2;CDKD1;1;AT3G10540;MJB20.9;PK3;CPK4;T18B16.80;SRPK4;CIPK20;AT3G46920;PPCK2;TSL;T25B24.6;AT3G24190;T22A6.310;F14F8.110;F6A4.180;OST1;ASK1;F8L10.9;F27F23.…	-1.46703	5.75653e-11	biological_process				photosynthesis, light reaction	111	71	PSAO;F1M20.15;GAPA-2;PSB27;AT3G18890;LHCB6;APX4;TLP18.3;crr1;PSBQA;LHCB4.1;GUN5;PTAC16;FAB1;PSBP-1;T10P11.17;PSAE-2;TROL;PSBO2;PQL1;ROC4;APE2;PETE1;EDA3;PPa6;CSP41A;F12A21.32;T22D6.3;RCA;F13M22.16;CYP38;F10A5.12;T24P15.13;PETC;PSAL;2-Cys Prx B;PSI-P;HCEF1;GER3;SBPASE;CA2;F9I5.10;CRB;PRK;F28I16.90;F10M6.100;FNR1;CaS;CHLI2;HDS;F3G5.1;PGR5-LIKE A;HEMC;ATPD;AT4G35250;F7O18.28;GDCH;FAD6;K24G6.12;NDH-O…	1.57059	9.33987e-15	biological_process					plasma membrane	3336	266	APX1;F2I9.11;MFH8.13;ABC4;KAT2;F22K18.70;AT3G27110;F9D12.16;CEN2;HCF106;F16B3.8;SP1L1;ZIP1;AILP1;F19K19.12;T6H22.26;YLMG2;PPC2;AT2G42005;iqd2;KEA3;STP1;PEX14;ARD4;F14J16.20;F4D11.40;T18K17.15;PERK4;ZIP9;ALB3;CIPK9;ACC1;F7D19.9;AT3G27210;SPS1F;GAPC1;PDE149;VDAC1;WIN2;MRP4;CKL2;AT3G22850;RAB11c;GONST4;AGG2;AP22.33;GSR 1;GRF7;EXO70F1;F2G14.200;MGT6;BI1;T9A4.21;INT1;VAMP725;NRS/ER;F1O11.9;HSL1;CIPK10…	-1.83281	3.44723e-05	cellular_component
anthocyanin-containing compound biosynthetic process	49	15	NCED4;M3E9.40;TT5;ATAN11;F20H23.20;TT4;AT3G28430;LZF1;T19B17.5;K18I23.7;4CL3;F3O9.11;TT7;FLS1;AT5MAT	-1.46176	0.0446308	biological_process					salicylic acid biosynthetic process	210	64	NSL1;VSR6;DGD2;CAD1;CRT3;CRCK3;PGK1;HDS;AT3G51130;CPK4;AT5G04540;IWS1;T6P5.14;CRCK1;T23A1.8;RBOH F;F12K21.25;AT3G59660;PAD4;AT3G09830;ORP3C;RLK;AT3G45040;TSA1;MBG8.12;ASA1;MPK3;NQR;T6J4.22;AT3G49350;CERK1;MKK4;MKK2;BIR1;MPK4;SNAP33;SYP121;RHF2A;AMC1;WRKY53;F20D21.14;WRKY33;MEKK1;BG3;F11A6.20;NFXL1;K14A3.2;AMT2;BCS1;WRKY46;T19P19.60;ACA2;F19K19.4;SOT12;EFE;EFR;DL1E;RPS2;DMR6;AT3G47480;AOS;WRKY70;P…	-1.70367	1.90278e-10	biological_process				rRNA processing	247	160	AT3G59040;PSAO;FLN1;GAPA-2;PSB27;ACP4;DRH1;AT3G28460;GAPB;APX4;TLP18.3;SIG2;PSAE-1;PSBQA;LHCB4.1;emb2184;PTAC16;PSBP-1;CRD1;PLSP1;T10P11.17;MNC6.3;LHCA6;PSAH-1;TROL;PSBO2;LHCB5;CAF1;PPL1;LHCA5;GR-RBP2;GUN4;AT3G60370;PTAC14;FSD2;CSP41A;F12A21.32;F22K18.50;LIN2;T9J22.17;ENH1;F13M22.16;CYP38;FBA2;T6I14.40;MNB8.3;F10A5.12;PETC;PTAC6;PSAL;PSI-P;HCEF1;emb2394;ATPRX Q;NOA1;F17A14.4;SBPASE;T32F12.21;F15M…	1.38047	1.7927e-14	biological_process					coumarin biosynthetic process	54	15	F17A22.28;CYP711A1;CCoAOMT1;PAL1;OMT1;SAM1;KCS1;AT4G25030;C4H;MYB4;4CL1;F23N19.3;ATB2;GT72B1;HCT	-2.58988	3.88321e-05	biological_process
apoplast	467	159	PGM;AT3G58610;F9P14.12;GAPA-2;LAC7;DIR1;XTR6;GAPB;ATSBT5.2;NADP-ME2;OSB1;T2O4.2;PSBP-1;ROC4;XTH9;CSD2;CCH;PBF1;GS2;F28K19.27;XTH29;CSP41A;LIN2;PPC2;RCA;F13M22.16;FBA2;SKU5;CPN60A;2-Cys Prx B;HCEF1;GER3;SBPASE;CA2;ASP5;RD21;CPN60B;GSA1;LTP3;CRB;PRK;RABE1b;FNR1;TIM;K1F13.19;MCK7.20;ADSS;CPN20;HEMC;MPO12.80;GAPC1;SFGH;SCO1;SHM1;ASD1;THFS;NDPK1;AT5G11720;ADG1;F28N24.16;PMDH2;T3F17.21;MAC12.38;AXS2;F1…	1.01649	0.000247667	cellular_component					regulation of hydrogen peroxide metabolic process	184	54	NSL1;PMDH2;F8L15.60;GRX480;CAD1;MPK1;SVP;HDS;LSD1;COL4;CBL2;AGB1;PAD4;LZF1;SUS4;TCP5;GPRI1;RLK;TSA1;ASA1;ADH1;MPK3;NQR;CAD1;MKK4;F27G19.50;MKK2;MPK4;SNAP33;SYP121;CLH1;MYH19.8;ZFP8;WRKY53;RLK1;WRKY33;PDC1;BG3;F11A6.20;NFXL1;AT3G28510;AMT2;SOT12;EFE;EFR;DL1E;RPS2;DMR6;AT3G47480;AOS;WRKY70;AATP1;PDR12;HB1	-1.77119	3.42954e-10	biological_process				plastid organization	83	59	PSAO;GAPA-2;PSB27;ACP4;GAPB;TLP18.3;PSAE-1;PSBQA;emb2184;PSBP-1;CRD1;PSAH-1;TROL;PSBO2;PPL1;LHCA5;CSP41A;T9J22.17;ENH1;CYP38;FBA2;F10A5.12;PETC;PTAC6;PSAL;PSI-P;HCEF1;emb2394;NOA1;SBPASE;IM;T27E13.9;ABI3;MBB18.5;F9I5.10;DAL1;CRB;PRK;PSB29;F10M6.100;FNR1;F3K23.29;HCF107;CaS;HDS;HCF136;MCK7.20;PGR5-LIKE A;CCB1;GDCH;NPQ4;AT3G61870;ATPC1;PMDH2;HPR;IDD5;MSL2;GAPA;HCF109	1.54116	1.50247e-12	biological_process					extracellular region	2664	88	BGLU15;LAC7;AT3G23760;T32A16.3;K2A18.23;AT3G18280;BGLU11;MNC6.3;AT3G62110;TROL;XTH29;AT3G60370;CHL;AT3G61490;T28K15.2;CYP707A4;APA1;AT3G57380;F12P19.11;F17M19.13;ACYB-2;F10K1.21;NPC1;AT5G12960;AT3G56310;AT3G18170;ICME-LIKE2;ILL6;T2E6.22;MDH9.21;DL4905C;PAP28;AT3G49050;F4B14.150;MJE7.18;F22C12.10;K15I22.11;AT5G26740;CYP71A25;MHK10.11;F4H5.8;DGL1;T22A6.120;TIL;F4F7.38;EXO84B;BGAL3;TMK1;PR4;T24I21.1…	-1.9132	3.89397e-05	cellular_component
aromatic amino acid family biosynthetic process	68	57	RBP31;AT2G17033;CRR6;CPSUFE;ROC4;GUN4;LIN2;AT3G12930;CH1;FBA2;AP22.85;AT4G39040;NAP7;T29E15.26;F7A19.12;T22J18.13;T25K17.4;GSA1;PCB2;MNB8.2;MWD9.13;AT3G28760;APO2;G4;F17H15.14;F10E10.5;HEMC;AT3G18680;F13K23.5;FLU;ATAB2;SKL2;AT2G30695;LPA3;SKL1;F7F23.4;PIL6;AT3G63490;ISPF;LIP1;AT3G51140;GLDP1;CPNIFS;CLPP6;OASB;SK1;ASA2;CM2;CM1;EMB1144;CM3;K2A18.20;MEE32;CLA1;F4L23.19;DHS2;F12K8.24	1.27799	0.0175415	biological_process					negative regulation of programmed cell death	166	77	AT3G53810;NSL1;NTF2B;GRX480;DGD2;SHS1;MPK1;MPK6;MJC20.15;PHF1;LSD1;VPS45;F14F8.110;VIK;B73;EIL3;T6P5.14;BI1;RHD3;RBOH F;TOC64-V;BZIP60;CAX2;AGB1;ACA4;PAD4;AT3G09830;PPI1;PLDP1;CPK6;CPK32;ALA3;RLK;NAC3;FC1;ACX1;MPK3;CAD1;AT3G49350;RCD1;ORP1C;CERK1;MKK4;SAG21;CPK9;VAD1;MKK2;ABA3;MPK4;SNAP33;PI4K GAMMA 4;SYP121;AAP3;ACA11;AMC1;B120;MSF3.7;F17I5.110;RBOHD;ABI1;WRKY33;MEKK1;AT4G25030;AAT1;LRR XI-23;AO…	-1.65298	7.99443e-10	biological_process				chloroplast stroma	622	355	GA2;APX1;F22K20.16;PGM;CT-BMY;AT3G58610;CLPB3;GAPA-2;CP33;AT3G18890;ACP4;MYH9.3;emb1138;RBP31;AT2G21385;GAPB;F23J3.70;AT3G05625;CRR6;crr1;K19P17.1;PSBQA;HEME1;emb2184;cpHsc70-1;GUN5;T1B8.10;FAB1;PSBP-1;T10P11.17;MNC6.3;CPSUFE;PSBO2;MDJ22.4;AT5G12040;FTSZ1-1;ROC4;CXIP2;CYP97B3;F23H24.6;MCO15.17;CSD2;CAF1;DL4225W;F3G5.29;ATS1;CAO;F1N21.10;CRS1;GS2;AT4G21445;F14G9.19;T7F6.25;PSB28;SAL1;PPa6;PUR5;CSP…	1.32034	8.04322e-12	cellular_component					salicylic acid biosynthetic process	210	38	ICS2;TROL;PPa6;F13M22.16;CYP38;2-Cys Prx B;HEMC;PAD4;RLK;TSA1;T6J4.22;MKK4;MKK2;MPK4;SNAP33;SYP121;RHF2A;WRKY53;F20D21.14;WRKY33;BG3;NFXL1;K14A3.2;AMT2;BCS1;WRKY46;T19P19.60;ACA2;F19K19.4;EFE;DL1E;RPS2;DMR6;AT3G47480;AOS;WRKY70;PDR12;AT3G14470	-2.21343	4.23158e-05	biological_process
basic amino acid transport	27	18	NTF2B;NSL1;SHS1;PHF1;VPS45;RHD3;TOC64-V;CAX2;PPI1;CPK6;ALA3;SNAP33;SYP121;AAP3;AAT1;AMT2;ACA2;LHT1	-1.45744	0.0215217	biological_process					response to fungus	115	52	RD20;MKK9;RSW10;BIG;MPK6;TLP7;TLP3;SERAT1;1;AT3G19970;T19N18.9;EDR1;MUG13.28;ATAF2;ILL6;SUT2;TLP10;OPR3;ACX1;PERK1;STZ;NPR4;T10D10.1;LOX3;F8K4.6;JMT;MPK4;SNAP33;SYP121;T12G13.10;PR5K;WAKL10;RSH2;ADC2;SIP4;MGN6.11;MKD10.10;ATAF1;MEKK1;CYP94B3;T22A6.210;OPCL1;AP2C1;AOC3;MOP10.14;EFE;MYC2;4CL1;DMR6;JAZ1;AOS;LOX2;TIFY10B	-1.81571	1.06041e-09	biological_process				thylakoid membrane organization	198	150	FLN1;CP33;CCB3;DL3475W;SIG2;AT3G45050;emb2184;PTAC16;CRD1;PLSP1;T10P11.17;HCF106;MNC6.3;CPSUFE;TROL;PSBO2;F18B13.12;MCO15.17;LHCA5;F6G17.160;EDA3;TAPX;SAL1;AT3G60370;MFP1;F12A21.32;PGR3;RNEE/G;FER4;CYP38;EMB506;T6I14.40;MNB8.3;PTAC13;PTAC6;F13F21.19;AT3G29185;2-Cys Prx B;PSI-P;HCEF1;AT3G55250;NOA1;T32F12.21;F15M4.5;AT3G13120;F20P5.8;NAP7;F7A19.12;T12C22.21;T27E13.9;EMB1270;hda14;T22J18.13;T4L20.3…	1.33049	2.56639e-10	biological_process					response to jasmonic acid	277	40	F27J15.20;MYB59;WRKY4;MQL5.25;RSH2;COI1;ACBP4;ILL6;F16M14.2;ACX1;LOX3;DWF4;MPK4;SNAP33;CYT1;SYP121;ADC2;MGN6.11;MKD10.10;ATAF1;ABI1;PMZ;PTR3;LOX1;CYP94B3;AT4G25030;T22A6.210;OPCL1;JAR1;MYB4;AOC3;MYC2;ABCB4;MYB13;JAZ1;AOS;LOX2;WRKY70;PDR12;TIFY10B	-2.27677	5.41825e-05	biological_process
basipetal auxin transport	32	12	ATH12;PGP9;AGG2;ABCB1;D6PKL2;PGP20;GN;ENP;SIP3;ZIFL1;ABCB4;PGP11	-1.40846	0.0231047	biological_process					systemic acquired resistance, salicylic acid mediated signaling pathway	252	87	NSL1;BEL1;PMDH2;F8L15.60;GRX480;DGD2;CAD1;GGT1;MPK1;MPK6;SVP;HDS;F14D16.17;MJC20.15;LSD1;VIK;B73;COL4;EIL3;BLH1;T6P5.14;BI1;F26H11.12;RBOH F;AT3G60690;AT5G35735;CBL2;BZIP60;AGB1;PAD4;TGA6;LZF1;PLDP1;SUS4;CPK6;CPK32;TCP5;GPRI1;RLK;NAC3;TSA1;MPA22.2;ASA1;ADH1;AHBP-1B;MPK3;NQR;CAD1;RCD1;NPR4;ORP1C;MKK4;SAG21;CPK9;F27G19.50;MKK2;ABA3;MPK4;SNAP33;PI4K GAMMA 4;SYP121;CLH1;MYH19.8;ZFP8;WRKY53;ABI1;RLK1;…	-1.57222	1.14542e-09	biological_process				chloroplast envelope	521	286	PGM;AT3G58610;F1M20.15;GAPA-2;DIT2.1;LHCA4;AT3G18890;CDF1;ACP4;LHCB6;emb1138;RBP31;AT2G21385;GAPB;PSAE-1;PORA;emb2184;cpHsc70-1;PTAC16;PSBP-1;CRD1;PLSP1;T10P11.17;HCF106;PSAE-2;TROL;F16B3.8;ROC4;F14M13.24;CYP97B3;PSAG;F18B13.12;MCO15.17;APE2;F20D10.40;CAO;GS2;YLMG1-2;F2N1.18;PPa6;LHCB2.1;CSP41A;F12A21.32;RPL15;ENH1;RCA;RPL9;FER4;FBA2;OEP37;T6I14.40;AT5G12470;CPN60A;PETC;AT3G52150;PSAL;RUS1;PSI-P;…	1.3217	3.28834e-10	cellular_component					response to fungus	115	25	RSH2;ILL6;TLP10;ACX1;LOX3;MPK4;SNAP33;SYP121;ADC2;MGN6.11;MKD10.10;ATAF1;CYP94B3;T22A6.210;OPCL1;AP2C1;AOC3;EFE;MYC2;4CL1;DMR6;JAZ1;AOS;LOX2;TIFY10B	-2.55214	8.66174e-05	biological_process
beta-glucosidase activity	42	7	BGLU15;BGLU12;BGLU11;SFR2;BGLU44;BGLU46;BGLU40	-1.13371	0.0061739	molecular_function					defense response to fungus	597	118	RD20;NSL1;NRPD2A;MED21;DRD1;TRX3;IPK1;F6E21.100;ATG6;GRX480;DGD2;CAD1;ATG10;DRM2;MED8;AtATG18a;GLR3.3;MPK6;MOS4;PRL1;T7F6.4;HDS;PFT1;F14D16.17;LTPG1;MJC20.15;GSH1;CDC5;VIK;B73;APG5;APG9;EIL3;T6P5.14;FER;T23A1.8;BI1;RBOH F;COI1;SDF2;APG7;AT3G11340;BZIP60;AGB1;PAD4;F4M15.3;TET8;PLDP1;CPK6;CPK32;4CL3;RLK;NAC3;TSA1;T28K15.7;HSC70-1;HCHIB;ASA1;ABR1;ACX1;MPK3;NQR;CAD1;CMPG2;RCD1;NPR4;ORP1C;MKK4;MYBR1;D…	-1.58965	1.7698e-09	biological_process				chloroplast thylakoid lumen	80	52	F2P9.6;F22K20.16;T13E15.7;PSB27;LPA19;APX4;F14M2.10;TLP18.3;T10F20.17;PSBQA;PSBP-1;T10P11.17;MNC6.3;PSBO2;PQL1;F5D21.10;PETE1;PPL1;FKBP16-2;T8O18.1;F13M23.70;AT3G60370;PQL2;CYP38;MNB8.3;T28K15.2;CYP20-2;ATPRX Q;MPL12.19;F15M4.5;CS26;DL3795W;FKBP13;T16H5.190;AT3G56650;DEGP1;AT3G15520;DEG8;AT3G56140;HCF136;NPQ1;T22N19.60;AT3G10060;KOB1;DEG5;F15N18.40;F10E10.3;F11M15.21;AT3G55520;T32A16.70;AT3G29240…	1.5756	4.92029e-10	cellular_component					defense response to fungus	597	47	DRM2;BAG6;TROL;CER1;PPa6;CYP38;2-Cys Prx B;BI1;COI1;PAD4;RLK;TSA1;ABR1;ACX1;CAD1;RCD1;MKK4;CPK9;MKK2;MPK4;SNAP33;SYP121;AT3G48990;T16B24.15;MSF3.7;SR1;MIPS2;WRKY53;ABI1;WRKY33;BG3;AP2C1;AOC3;AMT2;T19P19.60;ACA2;EFE;AT4G38540;DL1E;WRKY18;RPS2;DMR6;AT3G47480;JAZ1;AOS;WRKY70;PDR12	-2.0369	0.000141036	biological_process
Binding Partners of adaptin	9	5	adaptin	ZIP4;AT5G11710;AT5G46630;VSR1;F14B2.10	-1.51554	0.0336069					integral component of membrane	2978	878	NTMC2T6.1;F2G14.60;F18O22.70;TAAC;AT3G49720;QC;SPPA;SPPL4;AT3G53810;FEI1;PDAT;SULTR2;1;T1B3.11;AT5G01010;AAE14;F8F6.110;EMB2752;HHP3;F23A5.31;SOS1;T30F21.5;ALB4;CLC-E;PGLCT;PIN5;T10O8.50;AT3G44370;TOM2A;T5E8.110;T20F21.1;F12K21.8;K11J9.8;CLC-A;MSL5;T19C21.18;PDR3;AT5G43745;F12K8.12;F18A5.190;AT3G30390;PHT2;1;F7L13.20;MXE10.1;MWD22.9;F6F3.4;CER10;T9L6.9;F10A8.20;F2P9.18;F3K23.10;SULTR4;1;KCS5;AT4G…	-1.37946	2.44844e-09	cellular_component				pentose-phosphate shunt	193	126	F22K20.16;PGM;AT3G59040;PSAO;T13E15.7;LPA19;CCB3;GAPB;NDF1;APX4;PEX11B;SIG2;emb2184;PTAC16;T10P11.17;LHCA6;PSBO2;F23N20.17;GSTF11;PPL1;F7D8.28;GS2;EDA3;GUN4;MFP1;CSP41A;T22D6.3;ENH1;PQL2;PGR3;CYP38;FBA2;MNB8.3;F10A5.12;PETC;2-Cys Prx B;PSI-P;RCP1;HCEF1;emb2394;SBPASE;F15M4.5;AT3G59780;AT4G27700;F2G14.30;hda14;F23N19.15;PCB2;DXR;NDF2;CRB;PRK;T9G5.4;F10M6.100;T29E15.29;FNR1;MIO24.14;AT3G22210;GLYR1…	1.36802	1.01586e-09	biological_process					negative regulation of programmed cell death	166	33	BI1;ACA4;PAD4;RLK;ACX1;CAD1;RCD1;MKK4;CPK9;MKK2;MPK4;SNAP33;SYP121;AAP3;MSF3.7;F17I5.110;ABI1;WRKY33;AT4G25030;AAT1;LRR XI-23;AOC3;AMT2;ACA2;LHT1;MYC2;RPS2;F18A17.4;AT3G47480;JAZ1;WRKY70;PDR12;TIFY10B	-2.27857	0.000173402	biological_process
Binding Partners of AGB1	18	8	AGB1	ZAR1;LOS2;AGG2;NDL1;RPK2;MPK3;BIN2;PLDALPHA1	-1.434	0.0269874					detection of biotic stimulus	102	28	NSL1;CAD1;HDS;PAD4;TSA1;ASA1;MPK3;NQR;MKK4;MKK2;MPK4;SNAP33;SYP121;T16O11.3;WRKY53;WRKY33;BG3;AMT2;SOT12;EFE;EFR;DL1E;RPS2;DMR6;AT3G47480;AOS;WRKY70;PDR12	-1.93604	4.06815e-09	biological_process				chlorophyll biosynthetic process	121	92	T13E15.7;F1M20.15;GAPB;APX4;TLP18.3;PORA;HEME1;emb2184;GUN5;PTAC16;FAB1;CRD1;T10P11.17;MNC6.3;TROL;ROC4;ATS1;EDA3;GUN4;CSP41A;F12A21.32;T22D6.3;LIN2;CH1;F13M22.16;CYP38;FBA2;MNB8.3;HCEF1;ATPRX Q;T32F12.21;F15M4.5;FKBP13;AT3G13120;HEME2;CAS1;PRPL11;GSA1;PCB2;DXR;F13K9.27;CRB;ATS2;RPS1;ALB1;CHLM;G4;MFL8.11;HEMA1;PGR7;DGD1;CHLI2;HDS;HCF136;HEMC;ATPD;ACLA-1;F13K23.5;FLU;HCF101;SKL2;FAD6;T2K12.1;RIF10…	1.36954	4.88221e-09	biological_process					defense response to bacterium	359	52	PGM;T13E15.7;crr1;T1B8.10;TROL;CER1;PPa6;F13M22.16;CYP38;2-Cys Prx B;HEMC;WIN2;COI1;ACA4;PAD4;RLK;TSA1;TGA4;CAD1;MKK4;PBS1;MKK2;MPK4;SNAP33;CYT1;SYP121;WRKY11;PR4;ADR1-L1;AGO2;SR1;MIPS2;WRKY53;WRKY33;PTR3;CRK20;F28J12.20;BG3;NFXL1;AMT2;EFE;DL1E;WRKY18;RPS2;DMR6;AT3G47480;AT2G43120;JAZ1;AOS;WRKY70;PDR12;SERK1	-1.89066	0.000201236	biological_process
Binding Partners of BAK1	26	9	BAK1	CNGC17;RLK;SOBIR1;PBS1;BIR1;ABI1;SERK2;EFR;SERK1	-1.79567	0.00011118					oxygen binding	234	40	LUT1;CYP706A6;CYP83B1;CYP86A4;CYP51G1;CYP81D4;GLB3;CYP71B2;CYP76C4;CYP78A9;CYP71B14;CYP94D2;CYP72A8;CYP81D2;CYP93D1;CYP72A15;CYP71B13;CYP71A24;CYP81H1;CYP71A25;CYP71A22;CYP716A1;CYP711A1;CYP90D1;TT7;CYP71B37;CYP94B3;CYP72A14;CYP709B2;CYP714A1;CYP704A2;GA3;CYP71A26;F23M2.31;CYP71A12;CYP76C2;CYP71B34;AOS;CYP87A2;HB1	-1.73909	6.84105e-09	molecular_function				thylakoid lumen	51	41	F22K20.16;T13E15.7;APX4;TLP18.3;PSBQA;PSBP-1;T10P11.17;MNC6.3;PSBO2;ROC4;PETE1;PPL1;F1N21.10;F13M23.70;AT3G60370;CHL;CYP38;MNB8.3;CYP20-2;MPL12.19;F15M4.5;CS26;DL3795W;FKBP13;AT3G56650;FNR1;DEGP1;AT3G15520;DEG8;HCF136;F7N22.3;NPQ1;FTSH1;T22N19.60;DEG5;F15N18.40;T10I14.70;PGL34;FIB4;HCF164;VAR2	1.52511	1.89044e-07	cellular_component					oxidation-reduction process	1367	101	APX1;F2I9.11;KAO2;F1M20.15;GAPA-2;LAC7;CYP72A10;PORA;CRD1;CER1;CYP97B3;CSD2;TAPX;FDH;F5D21.3;NOA1;ACHT4;MSRB2;FAD8;MZF18.6;ARD4;F14J16.20;DXR;CYP707A4;PHS1;APX3;MCK7.20;PMDH2;MBD2.4;CI51;CYTC-2;AT3G18410;PMSR1;NRS/ER;ELF6;ACYB-2;CYP72A8;F14O10.12;TH9;F12K11.26;IVD;CYP93D1;CCR1;TRX1;KCR1;T32G9.27;F9L1.8;NIA1;CER3;F7H2.5;CYP71A25;LKR;HEMA1;DWF4;CYP711A1;AT4G15093;GPX6;TT7;FAH1;GDH2;MKD10.10;MDAR1;T…	-1.73909	0.000245452	biological_process
Binding Partners of BRI1	27	11	BRI1	VHA-A1;KAPP;SNX1;RK3;BIP2;BIR1;SERK2;EFR;ACA8;GRF2;SERK1	-1.79567	0.000492531					hyperosmotic salinity response	161	67	RD20;DELTA-OAT;P5CS2;RSR4;GRX480;AtCHIP;T10O22.22;IBR10;ABI2;P5CS1;AT3G19970;GH9A1;VIK;CESA1;EIL3;T6P5.14;F12K11.24;RBOH F;T29E15.24;HB-7;SOS4;T9L24.33;ERF3;CPK6;SLT1;CPK32;OPR3;NAC3;ASA1;SK 11;STZ;VTC5;GID1C;BZIP17;ABA3;JMT;MPK4;PI4K GAMMA 4;SYP121;SIP3;T12J13.11;EHD1;TIL;GBF3;5PTASE2;NAC6;GAI;HVA22A;RCI3;CP1;RSH2;ADC2;F14B2.22;ATAF1;ABI1;PMZ;PTR3;F18C1.9;AT4G25030;HSF4;NCED3;ERF1A;DREB1A;ABCB4;…	-1.69325	9.99924e-09	biological_process				photosynthetic electron transport in photosystem I	46	36	GAPA-2;GAPB;NDF1;TLP18.3;crr1;emb2184;PSBP-1;TROL;PSBO2;PSAG;PETE1;T22D6.3;CYP38;AT3G52150;PSI-P;HCEF1;SBPASE;F20D21.31;NDF2;PRK;PSB29;FNR1;RPS1;NDF4;FED A;CaS;CRR23;NDF5;PGR5-LIKE A;ATPD;F13N6.21;ATPC1;NDF6;HPR;PGR5;AT3G23700	1.47166	2.47624e-07	biological_process					ADP binding	157	6	ZAR1;ADR1-L1;AT3G46730;RPS2;AT3G14460;AT3G14470	-2.83331	0.000404076	molecular_function
Binding Partners of CAB2	11	5	CAB2	LHCB6;LHCB3;CAO;CPSRP54;NPQ4	1.69186	0.0319916					abscisic acid-activated signaling pathway	269	111	PUB9;RCAR1;ABF4;FCLY;NRP1;MLE2.12;GRX480;AtCHIP;DGD2;CUL4;ELP2;AFP2;MCA23.5;IBR10;ROP10;ELO1;MPK6;CDPK6;SYP61;CBL9;ABI2;ABF2;MJC20.15;F22D1.80;RCAR3;KOB1;OST1;VIK;B73;EIL3;T6P5.14;FER;SAL1;BI1;EXO70B1;EDR1;RBOH F;S6K2;HB6;HB-7;BZIP60;AGB1;PAD4;PLDP1;HAB1;UBA2A;ROP9;CPK6;CPK32;AREB3;OPR3;KEG;NAC3;IBR5;ASA1;KIN10;ABR1;MPK3;STZ;HAI2;RCD1;VTC5;MUR4;IP5PI;ORP1C;MKK4;MYBR1;SAG21;CPK9;MKK2;T7B11.13;ABA3…	-1.5772	1.28302e-08	biological_process				photosystem I	27	16	PSAO;LHCA2;LHCA4;AT1G49975;LHCB4.1;LHCA6;LHCB5;PSAG;LHCB3;LHCB2.1;LHB1B2;PSAK;LHCA3;LHCA1;F14G6.17;ELIP2	1.74075	2.68323e-07	cellular_component					response to UV-B	99	15	HAM1;F6G17.120;SAG24;F25P22.7;UGT84A1;TT7;PAL1;FAH1;FLS1;T29E15.11;JAR1;MYB4;AT5MAT;SOUL-1;AT3G61220	-2.21426	0.000428916	biological_process
Binding Partners of calmodulin	118	46	calmodulin	ZAR1;SRS;CPK1;CLV1;T5C23.60;SPPA;TWD1;DRL1;LP1;UBP6;MUF9.8;CRK1;HSF1;NAC1;BI1;HSP60;NADK2;NAM;CRK;CNGC17;MEE62;T25C13.60;PCAP1;RLK;NPG1;ACA7;CIPK8;WRKY74;NIA1;CNGC1;PAS1;WRKY21;EICBP.B;CAM1;NADK1;CRK3;WRKY11;SR1;APY2;WRKY53;ATAF1;MPK9;CIPK23;HSP70;CRK10;STN8	-1.44377	0.000571927					coumarin biosynthetic process	54	32	PDH-E1 BETA;POM1;PAO4;F1K23.12;F2H17.10;F17A22.28;HMG1;ECT8;EMB1144;T4C12.30;SAMDC;SMT1;LACS4;AP22.47;CYP711A1;CCoAOMT1;PAL2;PAL1;OMT1;SAM1;KCS1;AT4G25030;C4H;CYP98A3;MYB4;4CL1;F12K8.24;F23N19.3;PDR1;ATB2;GT72B1;HCT	-2.06497	1.38668e-08	biological_process				carotenoid biosynthetic process	110	81	T13E15.7;AT2G21385;NDF1;TLP18.3;SIG2;PTAC16;FAB1;T10P11.17;MNC6.3;CYP97B3;F18B13.12;MCO15.17;ATS1;EDA3;LUT2;GUN4;F12A21.32;CYP38;AT4G39040;F13F21.19;HCEF1;ATPRX Q;F14N22.2;IM;FKBP13;AT3G59780;CPN60B;emb2726;CAS1;F5O24.30;PCB2;AMK2;F28O16.10;DXR;CRB;ATS2;PHR2;CRTISO;SIGF;NDH-N;G4;SULA;ZKT;DGD1;HDS;FC2;HCF136;ACLA-1;AT4G35250;GGPS1;F13K23.5;FLU;HCF101;FAD6;F13N6.21;F3N23.32;NPQ1;T23K8.14;ISPD;PSY;A…	1.36734	3.39977e-07	biological_process					amino acid transport	150	15	AT2G42005;MGH6.18;F22F7.5;HA2;AAP3;T16B24.15;F9F13.110;AAT1;ERD9;LHT2;LHT1;DL3845W;ELI3-2;AAP7;F15M7.10	-2.6508	0.000531822	biological_process
Binding Partners of CBL3	16	11	CBL3	CIPK9;MTN1;CIPK12;CBL2;CIPK2;AT5G21326;CIPK1;SIP3;SIP4;CIPK3;CIPK23	-1.46069	0.0182307					negative regulation of defense response	269	99	QC;NSL1;F16L1.9;SRFR1;K21I16.4;PMDH2;F8L15.60;GRX480;DGD2;CAD1;GGT1;CRCK3;MPK1;MPK6;SVP;HDS;CPK4;F14D16.17;MJC20.15;VIK;B73;COL4;EIL3;T6P5.14;T23A1.8;BI1;F26H11.12;RBOH F;DGK7;COI1;PTP1;AT5G35735;CBL2;SRT2;BZIP60;F12K21.25;AT3G59660;AGB1;PAD4;ACS;LZF1;PLDP1;ORP3C;CPK6;CPK32;TCP5;GPRI1;RLK;AT3G45040;NAC3;TSA1;MPA22.2;ASA1;MPK3;NQR;CAD1;T6J4.22;AT3G49350;RCD1;T12G13.70;ORP1C;MKK4;SAG21;CPK9;MKK2;AB…	-1.53809	1.98317e-08	biological_process				stomatal complex morphogenesis	140	53	GAPA-2;ABC4;AT3G18890;APX4;crr1;PTAC16;HCF106;T9N14.3;MCO15.17;PPL1;LUT2;F13M23.70;PTAC14;AT3G12930;CYP38;T6I14.40;T24P15.13;T13J8.190;AT3G29185;GER3;SBPASE;FKBP13;T25K17.4;F12A4.4;RP1;AT3G06980;F9I5.10;PRK;T9G5.4;T4M8.15;F3K23.29;TIR1;AT3G15520;CHLI2;F10E10.5;EGY2;NPQ4;EMB2369;MNI5.4;COI1;AFO;T26D3.4;PTAC2;PMDH2;EMB2247;AFB2;pde191;YDA;PHOT2;GLU1;MRL1;ATH1;AT4G18810	1.43077	9.47726e-07	biological_process					oxygen binding	234	19	KAO2;CYP72A10;CYP97B3;CYP707A4;CYP72A8;CYP93D1;CYP71A25;CYP711A1;TT7;CYP71B37;CYP94B3;CYP72A14;CYP709B2;GA3;F23M2.31;CYP76C2;AOS;CYP87A2;HB1	-2.44035	0.00053706	molecular_function
Binding Partners of ferredoxin-NADP+ reductase	11	5	ferredoxin-NADP+ reductase	AT3G18890;PSAE-1;FED A;HSP70;HB1	1.34111	0.00272848					salicylic acid mediated signaling pathway	163	66	NSL1;MLE2.12;GRX480;DGD2;CRCK3;EER5;F10A12.18;MPK1;SERAT1;1;CPK4;AT3G19970;LSD1;VIK;T20M3.11;T6P5.14;T23A1.8;S6K2;PTP1;T19L5.5;F12K21.25;AGB1;MFC19.8;PAD4;ORP3C;MGH6.18;CPK32;RAN1;AT3G45040;NAC3;ACX1;MPK3;AT4G29380;T6J4.22;AT3G49350;RCD1;VTC5;GID1C;AR781;MKK2;ABA3;BIR1;JMT;MPK4;SNAP33;SYP121;GAI;AMC1;B120;UGT85A1;MSF3.7;ADC2;MKD10.10;ABI1;PMZ;WRKY33;MEKK1;AOC3;AMT2;BCS1;T19P19.60;F19K19.4;MYC2;RP…	-1.62838	2.69436e-08	biological_process				maltose metabolic process	150	93	F22K20.16;PGM;PMEAMT;SNC4;CCB3;DL4715C;AT3G45050;PQL1;MCO15.17;AT3G51510;F14G9.19;MFP1;PGR3;LSF1;F13F21.19;AT3G29185;RCP1;HCEF1;AT3G55250;SBPASE;F15M4.5;AT3G59780;AT4G27700;F7A19.12;AT3G10940;EMB1270;hda14;F23N19.15;RP1;F28O16.10;DXR;AT3G20930;PHR2;T4M8.15;AT3G22210;AT3G18500;AT3G56010;F3K23.29;AT3G28760;K11I1.1;APO2;NDH-N;DEG8;AT3G21580;CaS;UGP1;FC2;APG2;MCK7.20;PGR5-LIKE A;T9A4.16;F20D21.17;MNC…	1.31936	1.29471e-06	biological_process					regulation of hydrogen peroxide metabolic process	184	31	TROL;PPa6;CYP38;2-Cys Prx B;PMDH2;PAD4;RLK;TSA1;CAD1;MKK4;MKK2;MPK4;SNAP33;SYP121;ZFP8;WRKY53;RLK1;WRKY33;BG3;NFXL1;AMT2;EFE;DL1E;RPS2;DMR6;AT3G47480;AOS;WRKY70;AATP1;PDR12;HB1	-2.18702	0.000556896	biological_process
Binding Partners of HSP70	53	18	HSP70	CLPB3;BAG6;PORA;TIR1;TIC40;FTSH1;FTSZ2-1;PBS2;CKI1;GME;SDF2;HSC70-1;BAG4;BIP2;CLA1;HSP101;ISU1;UGT74F2	-1.25405	0.01386					response to ethylene	263	94	QC;UGT73B4;RTE1;ALP;CTR1;WRKY4;MLE2.12;GRX480;AtCHIP;T1N24.3;MCA23.5;IBR10;EER5;MPK6;MAPR3;SAB;ASB1;MBF1A;RVE1;VIK;ARF19;EIL3;ETR1;FER;GSH2;F6N7.15;EDR1;RBOH F;S6K2;RR2;MYB32;AGB1;MQL5.25;ACBP4;EIL1;CPK6;EBF1;CPK32;RAN1;PHB3;OPR3;NAC3;BPC2;XRN4;ASA1;LHY;K15E6.80;EDR2;TRB1;STZ;XLG3;RCD1;VTC5;GID1C;MUR4;ORP1C;MYB12;TAR2;MYBR1;T1G16.90;CPK9;VAD1;T7B11.13;BT3;ABA3;T2O4.10;JMT;MPK4;SYP121;T28N17.2;GBF…	-1.58712	2.75757e-08	biological_process				regulation of protein dephosphorylation	136	62	PSAO;F1M20.15;GAPA-2;PSB27;LHCB6;TLP18.3;PSBQA;PLSP1;TROL;PSBO2;F1B16.1;APE2;PETE1;EDA3;AT3G60370;CYP38;T6I14.40;F10A5.12;PTAC6;PSI-P;HCEF1;SBPASE;NAP7;RLK;F9I5.10;DAL1;CRB;PRK;PSB29;F28I16.90;F10M6.100;ALB3;PMI1;SRS;COL4;HCF107;HCF136;APG2;FZL;PGR5-LIKE A;SAMC1;CLP2;NAP6;ATAB2;FAD6;SCO1;K24G6.12;PTAC2;LZF1;ATPC1;PMDH2;MED24.18;HPR;CLPP4;CHUP1;F1M20.32;PHOT2;VAR2;HCF109;SVP;GRX480;MPK4	1.4025	1.36032e-06	biological_process					heme binding	219	26	APX1;KAO2;CYP72A10;APX4;CYP97B3;TAPX;CYP707A4;APX3;CYTC-2;CYP72A8;NIA1;DWF4;CYP711A1;TT7;MAPR4;PA2;CYP94B3;CYP72A14;C4H;CYP709B2;GA3;K18I23.14;AOS;CB5-E;CYP87A2;HB1	-1.92938	0.000646946	molecular_function
Binding Partners of JAZ10	12	5	JAZ10	EGL3;NINJA;JAZ3;MYC2;TIFY10B	-1.48658	0.00557552					regulation of multi-organism process	91	26	NSL1;CAD1;HDS;PAD4;TSA1;ASA1;MPK3;NQR;MKK4;MKK2;MPK4;SNAP33;SYP121;WRKY53;WRKY33;BG3;AMT2;SOT12;EFE;EFR;DL1E;RPS2;DMR6;AOS;WRKY70;PDR12	-1.89066	3.35987e-08	biological_process				chloroplast organization	143	93	AT3G59040;CLPB3;FLN1;APO1;SPA1;AT3G28460;SIG2;cpHsc70-1;CRD1;FTSZ1-1;CAF1;DL4225W;PTAC14;FSD2;F22K18.50;T22D6.3;RNEE/G;CPN60A;AT3G57190;NOA1;F17A14.4;IM;T5F17.40;F20P5.8;AT4G34020;T6A9.13;CEST;F20M17.12;ERS;AT3G06980;DAL1;CRB;AT3G13470;OEP80;PHS1;AT4G14605;SRS;CPZ;F9C16.20;TIM;F3C3.12;F15N18.70;AT3G58140;GR;NFU3;F20M13.30;CPN20;SAMC1;CLP2;RH39;TOC75-III;AT3G18680;OVA4;TIC110;SYCO ARATH;ATAB2;emb2…	1.31078	1.39566e-06	biological_process					salicylic acid mediated signaling pathway	163	28	MFC19.8;PAD4;MGH6.18;ACX1;T6J4.22;RCD1;AR781;MKK2;MPK4;SNAP33;SYP121;GAI;MSF3.7;ADC2;MKD10.10;ABI1;PMZ;WRKY33;AOC3;AMT2;BCS1;T19P19.60;F19K19.4;MYC2;RPS2;JAZ1;WRKY70;TIFY10B	-2.15775	0.000648402	biological_process
Binding Partners of LHCB5	8	6	LHCB5	LHCB6;PSBP-1;CAO;NPQ4;psbC;PSBQA	1.69186	0.0277521					endoplasmic reticulum unfolded protein response	186	75	ABF4;bZIP19;GRX480;DGD2;CRCK3;MPK6;IRE1A;CPK4;F14D16.17;MJC20.15;BZO2H3;F14F8.110;VIK;B73;EIL3;T6P5.14;BI1;T21E18.12;RBOH F;S6K2;T19L5.5;bZIP44;BZIP60;F5A18.5;AGB1;PAD4;UTR3;F4M15.3;TGA6;PLDP1;CPK6;MGH6.18;CPK32;MRH10.19;VIP1;AT3G45040;NAC3;ATXYN2;FC1;AHBP-1B;TGA4;F6A4.20;AT3G49350;RCD1;F1N13.10;ORP1C;CERK1;MKK4;KEU;SAG21;CPK9;MKK2;ABA3;MPK4;PVA12;SNAP33;AGK2;EIN4;PI4K GAMMA 4;SYP121;F12L6.31;GBF…	-1.54836	5.18845e-08	biological_process				response to far red light	96	52	SPA1;ACP4;GAPB;APX4;TLP18.3;SIG2;PSBQA;LHCB4.1;PTAC16;PSBP-1;LHCA6;TROL;ROC4;LHCB5;CAO;GS2;LHCB2.1;CSP41A;ENH1;RCA;HCEF1;F15M4.5;OHP2;CRB;PRK;LHCA1;F14G6.17;FED A;CaS;HDS;HCF136;PGR5-LIKE A;PSBR;AT4G35250;AGO1;PHYB;T2K12.1;ELIP2;COI1;AT3G47070;PMSR4;KCS6;ADG1;COL3;ISPF;HPR;APL1;PHOT2;CDPMEK;GAPA;GLU1;PGR5	1.38004	1.4008e-06	biological_process					response to toxic substance	70	11	GSTF11;DHAR3;UGT84A1;GSTU20;GSTU18;GSTU7;ERD9;IAGLU;ATGSTF13;GSTU8;GT72B1	-2.83928	0.000785233	biological_process
Binding Partners of light-harvesting complex	43	15	light-harvesting complex	LHCA2;LHCB6;PORA;LHCB5;PPa6;LHCB2.1;PSI-P;LHCA3;LHCA1;G4;ALB4;psbC;pentaerythritol triacrylate;NTRA;AOS	1.39792	0.00446762					defense response	527	88	AT3G15010;AGO5;F12P19.3;AT1G11820;CRL;F2D10.34;WRKY4;PBS2;ATWHY2;K17O22.9;AT3G13560;VDAC1;F10A12.18;MLO9;SGT1A;F10D13.24;MKP1;MLO12;F12M16.35;CEV1;ETR1;HSP81-2;RBOH F;DGK7;COI1;F13O11.7;DND1;PTP1;AT3G11340;JAZ12;AGO1;PRHA;CRK23;DGK1;NINJA;ERF3;UBA2A;MNJ7.14;JAZ3;AFB2;AT3G12920;MOK9.3;VIP1;MDH9.21;KEG;CYSB;SMG7;SSI2;DGK2;F2P24.4;BZO1;SOBIR1;T10D10.1;PBS1;LOX3;T29E15.17;MLO15;CRK5;JAZ4;SYP121;ERF7;…	-1.5258	5.2253e-08	biological_process				iron-sulfur cluster assembly	110	68	ISU1;FLN1;CP33;AT3G28460;RBP31;AT2G17033;CRR6;CPSUFE;SAL1;AT3G12930;FER4;MNB8.3;AP22.85;CPN60A;AT4G39040;AT3G29185;F9P14.5;NOA1;NAP7;T29E15.26;F7A19.12;EMB1270;T22J18.13;T4L20.310;T25K17.4;AT3G06980;ATS2;MNB8.2;MWD9.13;SRS;APO2;F17H15.14;NFU3;F10E10.5;FZL;K1F13.13;AT3G18680;OVA4;EGY2;NAP6;ATAB2;HCF101;SKL2;NFU1;F7F23.11;AT3G08740;OVA5;EMB2369;AT2G30695;LPA3;SKL1;SCO1;F7F23.4;AFO;MEE40;KCS6;ADG1;N…	1.32398	1.54184e-06	biological_process					UDP-glycosyltransferase activity	100	10	DOGT1;T1J8.15;UGT84A1;SUS3;UGT71B8;UGT88A1;IAGLU;UGT73B5;GT72B1;UGT74E2	-2.67291	0.000814318	molecular_function
Binding Partners of LRR-RLK	24	6	LRR-RLK	BAM2;KAPP;RLK;BIN2;BIR1;EFR	-1.53346	0.0127679					quercetin 7-O-glucosyltransferase activity	113	28	UGT73B4;UGT89B1;F24H14.8;K21L13.6;UGT85A3;AT3G11340;F13K3.18;AT3G55700;DOGT1;UGT75B1;T1J8.15;K18J17.3;K2I5.5;UGT72B3;UGT85A1;UGT74F2;UGT71C4;UGT84A1;UGT85A2;UGT71B8;UGT88A1;IAGLU;UGT73B5;T9I22.3;F6F3.19;GT72B1;UGT74E2;UGT74F1	-1.95621	5.87269e-08	molecular_function				chlorophyll binding	30	18	LHCA2;LHCA4;LHCB6;LHCB4.1;LHCA6;LHCB5;PSAG;LHCB3;LHCA5;LHCB2.1;LHB1B2;PSAK;LHCA3;LHCA1;F14G6.17;NPQ4;ELIP2;SEP2	1.69591	2.53478e-06	molecular_function					hyperosmotic salinity response	161	23	ABI2;RSH2;ERF3;MPK4;SYP121;T12J13.11;EHD1;TIL;GAI;CP1;ADC2;F14B2.22;ATAF1;ABI1;PMZ;PTR3;AT4G25030;HSF4;ERF1A;ABCB4;JAZ1;PDR12;TIFY10B	-2.17385	0.000822388	biological_process
Binding Partners of photosystem I reaction center	47	16	photosystem I reaction center	PSAO;PSB27;LHCA2;LHCA4;LHCB5;LHCB3;TAPX;LHCB2.1;PSI-P;OHP2;F9I5.10;LHCA3;LHCA1;PGR5-LIKE A;psbC;PGR5	1.66	0.000725018					MAPK cascade	217	74	NSL1;MKK9;PMDH2;F8L15.60;GRX480;DGD2;CAD1;MPK1;MPK6;SVP;HDS;MJC20.15;VIK;B73;COL4;EIL3;FUS5;T6P5.14;BI1;EDR1;RBOH F;MKK6;MKK3;CBL2;BZIP60;AGB1;PAD4;F25P22.8;LZF1;PLDP1;CPK6;CPK32;TCP5;GPRI1;RLK;NAC3;TSA1;ASA1;MPK3;NQR;CAD1;RCD1;ORP1C;MKK4;SAG21;CPK9;MKK5;MKK2;ABA3;MPK4;SNAP33;PI4K GAMMA 4;SYP121;CLH1;ZFP8;WRKY53;ABI1;RLK1;WRKY33;MEKK1;BG3;F11A6.20;AMT2;SOT12;EFE;EFR;DL1E;RPS2;DMR6;AT3G47480;JAZ1;…	-1.53876	5.89807e-08	biological_process				chloroplast relocation	96	77	GAPB;SIG2;emb2184;PTAC16;PLSP1;TROL;PSBO2;FTSZ1-1;MCO15.17;EDA3;AT3G60370;MFP1;F12A21.32;PGR3;RNEE/G;CYP38;T6I14.40;PTAC13;PTAC6;HCEF1;NOA1;T32F12.21;F15M4.5;AT3G13120;NAP7;F7A19.12;emb2726;F23N19.15;NARA5;DAL1;CRB;PRK;PSB29;ALB3;PMI1;SRS;RPS1;SIGF;G4;HCF107;HCF136;APG2;FZL;PGR5-LIKE A;SAMC1;CLP2;NAP6;F13K23.5;ATAB2;HCF101;PDE149;F13N6.21;T2K12.1;EMB2730;TIC40;SCO1;AT3G47070;T23K8.14;PTAC2;AT2G27…	1.36734	2.59512e-06	biological_process					intracellular membrane-bounded organelle	143	12	DOGT1;T1J8.15;EHD1;CNX1;UGT71C4;UGT84A1;UGT71B8;UGT88A1;IAGLU;UGT73B5;GT72B1;UGT74E2	-2.15366	0.000832864	cellular_component
Binding Partners of photosystem II reaction center	33	13	photosystem II reaction center	APX4;LHCB3;PSB28;LHCB2.1;CYP20-2;ATPRX Q;AT3G11620;ELIP2;TRX-M4;psbC;psbB;HSP70;NYE1	1.34494	0.0113992					response to water deprivation	337	138	F16L1.8;RD20;ADAP;CR88;PGGT-I;ABF4;NLP7;GRX480;AtCHIP;SAD1;AFP2;IBR10;MPB2C;ERA1;MAX2;ABA2;CYCH;1;POM1;DRIP2;AtATG18a;RAP2.4;F15M7.6;FTA;T8P21.32;RD19;CBL9;SDIR1;ABI2;P5CS1;ABF2;AT3G19970;CRY2;F4P9.36;ATPHS1;GR-RBP2;MRP4;ATCHR12;OST1;VIK;ANNAT2;EIL3;WOL;XF1;AKT1;T6P5.14;SAL1;HSP81-2;BI1;F12K11.24;CCR2;EDR1;RBOH F;HB6;PGR5;ALDH10A9;HB-7;F18C1.3;T19N18.10;ANNAT3;PCAP1;AT4G34100;T19B17.5;NTMC2T4;T9L…	-1.49125	1.42122e-07	biological_process				light-harvesting complex	20	12	LHCA2;LHCA4;LHCB4.1;LHCA6;LHCB5;LHCB3;LHCA5;LHCB2.1;LHB1B2;LHCA3;LHCA1;F14G6.17	1.71357	3.06408e-06	cellular_component					symporter activity	75	14	STP1;STP7;AST91;AAP3;AAP6;STP14;PMT1;NRT1.1;MIL23.23;LHT2;LHT1;SULTR3;1;AAP7;PHT1;4	-2.32606	0.000954631	molecular_function
Binding Partners of psbC	15	7	psbC	PSB27;LHCB6;PSBP-1;LHCB5;PSB28;AT4G19100;PSBR	1.74138	0.00407473					kinase activity	1028	267	AT3G53810;FEI1;PPCK1;ckl4;AT1G78290;K2A11.7;DL3420W;ckl3;YDA;TOR;T2N18.19;F24A6.13;MTH12.1;T28P6.1;ALE2;TPK1;T7M7.1;CTR1;F4P13.4;MKK9;T13L16.5;T10M13.2;AUR1;F4I1.54;F13F21.22;PEPKR2;NEK6;F4H5.18;NIK1;F1O19.18;AT4G30310;PI4K GAMMA 7;HERK2;CRCK3;F12B7.13;F17F16.20;CPK1;T24P13.2;MPK1;MPK6;NP3;T4O24.8;F14P1.7;UKL2;SK1;CDPK6;SIK1;T9L3.20;CIPK18;MZN1.17;RK2;SHV3;CDKD1;1;AT3G10540;AT1G33265;PHOT1;IRE1A;…	-1.43686	1.66946e-07	molecular_function				photosystem II oxygen evolving complex	21	14	F22K20.16;PSBQA;PSBP-1;PSBO2;PQL1;PPL1;T8O18.1;PSB28;PQL2;F15M4.5;DL3795W;AT3G56650;PSBR;PQL3	1.68669	3.63866e-06	cellular_component					flavonoid glucuronidation	114	10	DOGT1;T1J8.15;UGT71C4;UGT84A1;UGT71B8;UGT88A1;IAGLU;UGT73B5;GT72B1;UGT74E2	-2.67291	0.00095552	biological_process
Binding Partners of SAR1	10	5	SAR1	SYP71;NPSN11;SYP132;SNAP33;SYP121	-1.63422	0.0403626					positive regulation of flavonoid biosynthetic process	101	43	MQL5.3;AT3G52800;PP2-A1;BLH1;T6P5.14;AT3G27210;F1K23.12;AT3G10260;MPK2;F2H17.10;AT5G35735;NADP-ME2;F15F15.20;F17A22.28;JAZ12;ECT8;MES3;F4M15.3;T13M11.1;CPK32;PGDH;ALA1;T1M15.100;SYP121;CYP711A1;ACA11;CCoAOMT1;ADR1-L1;PAL2;PAL1;OMT1;NAC083;F21E1.3;RR5;C4H;CYP98A3;MYC2;4CL1;RPS2;PDR1;ATB2;GT72B1;HCT	-1.62018	1.86033e-07	biological_process				starch biosynthetic process	199	113	F22K20.16;PGM;PMEAMT;SNC4;CCB3;APX4;DL4715C;AT3G45050;PQL1;GSTF11;GAMMA CAL2;MCO15.17;AT3G51510;F14G9.19;MFP1;PGR3;FBA2;LSF1;F13F21.19;AT3G29185;RCP1;HCEF1;AT3G55250;SBPASE;F15M4.5;AT4G20750;AT3G59780;AT4G27700;F7A19.12;AT3G10940;EMB1270;hda14;F23N19.15;RP1;F28O16.10;DXR;AT3G20930;PHR2;T4M8.15;AT3G22210;AT3G18500;AT3G56010;F3K23.29;AT3G28760;K11I1.1;APO2;NDH-N;NDF4;DEG8;AT3G21580;CaS;UGP1;HDS;FC2…	1.31165	5.14318e-06	biological_process					quercetin 3-O-glucosyltransferase activity	112	10	DOGT1;T1J8.15;UGT71C4;UGT84A1;UGT71B8;UGT88A1;IAGLU;UGT73B5;GT72B1;UGT74E2	-2.67291	0.00095552	molecular_function
Binding Partners of SERK1	17	5	SERK1	GRF7;KAPP;BIR1;SERK2;EFR	-1.79567	0.0347473					protein serine-threonine kinase activity	811	220	AT3G53810;FEI1;PPCK1;ckl4;AT1G78290;ckl3;TOR;T2N18.19;F24A6.13;SK42;MTH12.1;ALE2;T7M7.1;CTR1;F4P13.4;MKK9;T10M13.2;AUR1;PEPKR2;NEK6;NIK1;MNJ8.10;AT3G25840;T17A5.2;F20H23.20;F1O19.18;F18A8.10;CPK28;HERK2;CRCK3;F12B7.13;CPK1;F4C21.19;NP3;T4O24.8;CDPK6;T21L14.21;CIPK18;GCN2;AT3G10540;PHOT1;IRE1A;MJB20.9;PK3;CPK4;T18B16.80;CKB4;SRPK4;CIPK20;PGLP2;AT3G46920;PPCK2;TSL;T25B24.6;FYPP3;T22A6.310;CKL2;T23J…	-1.43383	1.87509e-07	molecular_function				photosynthesis, light harvesting	24	14	LHCA2;LHCA4;LHCB6;LHCB4.1;LHCA6;LHCB5;LHCB3;LUT2;LHCB2.1;LHB1B2;LHCA3;LHCA1;F14G6.17;SEP2	1.71357	5.24873e-06	biological_process					quercetin 7-O-glucosyltransferase activity	113	10	DOGT1;T1J8.15;UGT71C4;UGT84A1;UGT71B8;UGT88A1;IAGLU;UGT73B5;GT72B1;UGT74E2	-2.67291	0.00095552	molecular_function
Binding Partners of SYP121	11	6	SYP121	SYP61;EXO70B1;KEU;VAMP727;SNAP33;ATL6	-1.74	0.0381563					flavonoid glucuronidation	114	27	UGT73B4;UGT89B1;F24H14.8;K21L13.6;UGT85A3;AT3G11340;F13K3.18;AT3G55700;DOGT1;UGT75B1;T1J8.15;K18J17.3;K2I5.5;UGT72B3;UGT85A1;UGT74F2;UGT71C4;UGT84A1;UGT85A2;UGT71B8;UGT88A1;IAGLU;UGT73B5;T9I22.3;F6F3.19;GT72B1;UGT74E2	-1.95621	2.06037e-07	biological_process				cysteine biosynthetic process	211	91	COAD;PSAO;F1M20.15;LHCA4;LHCB6;GAPB;TLP18.3;T2K10.5;PSAE-1;PSBP-1;CRD1;TROL;ROC4;LHCB5;PSAG;APE2;PETE1;CAO;GS2;F14G9.19;GUN4;PPa6;LIN2;CH1;FBA2;T24P15.13;AT4G38220;TUB6;CYP20-2;ATPRX Q;F14N22.2;SBPASE;CS26;NAP7;MAP65-1;T22J18.13;F12A4.4;GSA1;PCB2;PSAK;PRK;F28I16.90;LHCA3;GLYR1;G4;TIM;AT3G60750;CaS;CPN20;AT3G61540;HEMC;ACLA-1;PSBR;SAH7;T9H9.19;F13K23.5;F7O18.28;FLU;SKL2;GDCH;NPQ4;SKL1;ATPC1;MAC12.…	1.36561	6.63714e-06	biological_process					phenylpropanoid metabolic process	51	16	APX1;RFR1;AT3G22850;BGAL3;CCoAOMT1;PAL1;GDH2;OMT1;FPS1;SAM1;C4H;OPCL1;MYB4;4CL1;F23N19.3;ATR2	-2.26107	0.000968615	biological_process
Binding Partners of TGA3	14	6	TGA3	RR2;TGA6;CAM7;AHBP-1B;NPR4;CAM1	-1.4557	0.034569					quercetin 3-O-glucosyltransferase activity	112	27	UGT73B4;UGT89B1;F24H14.8;K21L13.6;UGT85A3;AT3G11340;F13K3.18;AT3G55700;DOGT1;UGT75B1;T1J8.15;K18J17.3;K2I5.5;UGT72B3;UGT85A1;UGT74F2;UGT71C4;UGT84A1;UGT85A2;UGT71B8;UGT88A1;IAGLU;UGT73B5;T9I22.3;F6F3.19;GT72B1;UGT74E2	-1.95621	2.06037e-07	molecular_function				response to red light	98	55	SPA1;ACP4;ARR3;GAPB;APX4;TLP18.3;SIG2;PSBQA;LHCB4.1;RR5;PTAC16;PSBP-1;LHCA6;TROL;ROC4;LHCB5;CAO;GS2;LHCB2.1;CSP41A;ENH1;RCA;HCEF1;F15M4.5;OHP2;CRB;PRK;LHCA1;FED A;CaS;HDS;HCF136;PGR5-LIKE A;PSBR;AT4G35250;T2K12.1;ELIP2;AT3G47070;PMSR4;CYP83B1;KCS6;ADG1;ABA1;MEE3;COL3;ISPF;HPR;APL1;PHOT2;CDPMEK;GAPA;GLU1;PGR5;SPT;ZTL	1.38004	7.24104e-06	biological_process					detection of biotic stimulus	102	24	TROL;PPa6;CYP38;2-Cys Prx B;PAD4;TSA1;MKK4;MKK2;MPK4;SNAP33;SYP121;T16O11.3;WRKY53;WRKY33;BG3;AMT2;EFE;DL1E;RPS2;DMR6;AT3G47480;AOS;WRKY70;PDR12	-1.93604	0.000990311	biological_process
Binding Partners of transmembrane receptor protein kinase	35	7	transmembrane receptor protein kinase	ABP1;CERK1;SOBIR1;RIN4;MEKK1;LRR XI-23;EFR	-1.77493	0.000497778					UDP-glycosyltransferase activity	100	26	UGT73B4;DGD2;UGT89B1;AT3G11340;SUS4;SQD2;F13K3.18;AT3G55700;DOGT1;UGT75B1;T1J8.15;K18J17.3;UGT72B3;UGT85A1;UGT74F2;UGT84A1;UGT85A2;SUS3;UGT71B8;UGT88A1;IAGLU;UGT73B5;F6F3.19;GT72B1;UGT74E2;UGT74F1	-1.95621	2.34786e-07	molecular_function				cellular cation homeostasis	103	41	PSAO;LHCA4;MNC6.3;LHCA6;PSAE-2;PSBO2;PSAG;PETE1;F14G9.19;F17L21.27;PSAL;RCP1;HCEF1;GER3;F18A8.6;PDK;CCL;GLR3.3;PSAK;AT5G57345;F21A20.3;F28I16.90;MGT10;COL4;NDF4;BAG1;F3C3.12;AT3G11620;CRR23;NDH18;T32A16.60;GLR3.4;AT3G47070;F17F16.13;PIL6;NDF6;AGT;CXIP1;BRH1;AT5G02160;SULTR2;1	1.40894	9.56812e-06	biological_process					response to hypoxia	84	10	PAD4;T1G16.90;DGD1;SUS3;EIF4A-III;DMR6;PDC2;WRKY70;AATP1;HB1	-2.41829	0.00101699	biological_process
Binding Partners of VAMP721	10	5	VAMP721	SYP71;NPSN11;SYP132;SNAP33;SYP121	-1.63422	0.0403626					respiratory burst involved in defense response	122	35	NSL1;AT3G52800;PBS2;MLO12;F5O8.26;F15H18.25;RBOH F;AT3G53180;BZIP60;PAD4;HSF A4A;CAD1;STZ;CMPG2;CERK1;MKK4;T13K14.20;K2A11.6;SNAP33;PI4K GAMMA 4;SYP121;F12L6.31;WRKY6;WRKY11;B120;AT3G46620;WRKY33;K2A18.15;EP3;T19P19.60;ATL6;ERF1A;F18A17.4;AT3G47480;WRKY70	-1.81637	3.64687e-07	biological_process				divalent metal ion transport	82	37	PSAO;LHCA4;MNC6.3;LHCA6;PSAE-2;PSBO2;PSAG;PETE1;F14G9.19;F17L21.27;PSAL;RCP1;HCEF1;GER3;F18A8.6;PDK;CCL;PSAK;AT5G57345;F21A20.3;F28I16.90;MGT10;COL4;NDF4;BAG1;F3C3.12;CRR23;NDH18;T32A16.60;AT3G47070;F17F16.13;NDF6;AGT;CXIP1;BRH1;AT5G02160;SULTR2;1	1.41469	1.18043e-05	biological_process					abscisic acid-activated signaling pathway	269	41	PERK4;RCAR1;ABI2;RSH2;RCAR3;BI1;PAD4;UBA2A;ABR1;RCD1;MKK4;CPK9;MKK2;T7B11.13;MPK4;EIN4;SYP121;T12J13.11;T28N17.2;ADC2;CIPK3;ABI1;MPK9;PMZ;CIPK23;PYL4;AT4G25030;AP2C1;AOC3;AMT2;T19P19.60;LPP2;MYC2;ERF1A;F23N19.3;F18A17.4;ABCB4;PLDALPHA1;JAZ1;PDR12;TIFY10B	-2.2643	0.00143343	biological_process
calcium ion binding	269	107	F22K20.16;CEN2;PSBP-1;PQL1;PPL1;T8O18.1;PQL2;F15M4.5;DL3795W;T9A14.90;MQD19.4;AT3G56650;T10F20.22;CPK17;CPK1;CRSH;F11F19.29;PXG4;PQL3;CPK30;F15N18.40;MAH20.14;PSD2;MHF15.22;RD20;F5I14.7;AT1G73440;F22F7.15;AGD11;DEX1;F5O11.35;VSR6;VSR3;AMY2;CRT3;T17H3.2;CPK28;emb1579;FASS;PLC2;CDPK6;F21E1.90;CBL3;SUB1;CBL9;CPK4;AT1G05150;CRK1;AMY3;TPC1;PLDDELTA;ATKCO1;F8K7.4;MWD22.24;ANNAT2;AT3G18430;MIRO1;M3E9.10…	-1.23633	0.00386745	molecular_function					jasmonic acid biosynthetic process	133	61	PIL6;K9H21.11;DXR;RSW10;PMDH2;GRX480;OASB;LTA2;FLU;KCS6;SERAT1;1;HDS;AT4G39730;CYP83B1;AT3G19970;T19N18.9;ISPD;C17L7.80;MUG13.28;ILL6;SUT2;JAZ3;OPR3;NAC3;F7A10.4;ACX1;STZ;LIP2;PKT3;HPT1;SSI2;VTC5;FBA2;T10D10.1;LOX3;CLA1;F8K4.6;JMT;SNAP33;T12G13.10;AIM1;RSH2;ADC2;SIP4;MGN6.11;MKD10.10;ATAF1;MEKK1;LOX1;CYP94B3;T22A6.210;OPCL1;AOC3;MOP10.14;MYC2;JAZ1;AOS;LOX2;OPR1;TIFY10B;LOX5	-1.657	3.9765e-07	biological_process				transcription from plastid promoter	72	61	FLN1;PTAC12;AT3G28460;PLSP1;PSBO2;EDA3;AT3G60370;PTAC14;FSD2;F12A21.32;RNEE/G;CYP38;T6I14.40;PTAC13;PTAC6;F9P14.5;NOA1;T32F12.21;F15M4.5;MQN23.16;NAP7;T25K17.4;NARA5;DAL1;CRB;PSB29;ALB3;PMI1;SRS;PTAC3;G4;HCF107;T4I9.13;PDE312;HCF136;APG2;FZL;K1F13.13;SAMC1;CLP2;NAP6;F13K23.5;ATAB2;FLN2;PDE149;SCO1;PTAC2;AT2G27680;AT3G63490;MURE;DG1;CLPP4;APG3;CHUP1;CLPC1;FUG1;PHOT2;MRL1;VAR2;HCF109;AT3G23700	1.36734	1.26405e-05	biological_process					positive regulation of flavonoid biosynthetic process	101	17	AT3G18280;AT3G27210;F17A22.28;T1M15.100;SYP121;CYP711A1;CCoAOMT1;ADR1-L1;PAL1;OMT1;C4H;MYC2;4CL1;RPS2;ATB2;GT72B1;HCT	-2.19423	0.00174184	biological_process
calcium ion transmembrane transport	20	8	TPC1;ACA4;F27L4.3;F12M16.12;ACA11;AT1G09575;ACA2;ACA8	-1.87832	0.00136519	biological_process					signal transduction	540	113	AT1G48090;ALB4;ATB' BETA;K16E1.3;GRX480;AtCHIP;IBR10;F19G14.10;T22A6.220;F7F1.9;RPT2;EER5;SBP1;RLP2;MPK1;MPK6;PLC2;CIPK18;LKP2;F10D13.24;CIPK20;REN1;CDC20.1;FKF1;FZR2;VIK;F1N18.15;F16M22.8;PIF3;EIL3;T9N14.3;MFB13.23;T20M3.11;MJC20.25;KAPP;CIPK4;UBP3;RBOH F;MPK2;COI1;K7J8.16;CIPK10;ZTL;AT3G26020;T20H2.10;K11J9.10;SPI;ATB BETA;MNC6.4;T25C13.60;AT3G56310;AT5G21326;MXC9.11;AT5G21090;T25B24.3;CPK6;CIP…	-1.48916	4.14358e-07	biological_process				nucleoid	35	19	FLN1;PTAC12;PTAC16;FSD3;PTAC14;FSD2;PTAC13;PTAC6;PSI-P;MQN23.16;PTAC5;RABE1b;WHY3;PTAC3;PDE312;FLN2;PTAC4;PTAC2;MURE	1.50726	1.34698e-05	cellular_component					calcium ion binding	269	24	CEN2;PQL1;T8O18.1;DL3795W;CAM7;F4I1.12;CDPK19;CPK9;CPK5;CRK3;EHD1;CNX1;CP1;ABI1;F21J9.28;PXG5;TCH2;WAK4;PSBQA;NDB2;MIJ24.17;AT3G47480;WAK3;PLDALPHA1	-2.06481	0.0018951	molecular_function
calcium-transporting ATPase activity	16	6	HMA1;ACA4;ACA11;ECA4;ACA2;ACA8	-1.96825	0.0216126	molecular_function					flavonoid biosynthetic process	174	56	F13B15.19;UGT73B4;BAN;F19H22.60;CRY3;DL4195C;AFR;UGT89B1;NAP9;F24H14.8;SRG1;TT16;AT3G24190;AT3G52740;K21L13.6;UGT85A3;AT3G43110;TT4;AT3G11340;F24A6.140;K18I23.7;TED4;4CL3;F13K3.18;F6G17.120;AT3G55700;DOGT1;UGT75B1;MYB12;T1J8.15;K18J17.3;F25P22.7;K2I5.5;UGT72B3;RHM1;UGT85A1;UGT74F2;UGT71C4;UGT84A1;UGT85A2;TT7;ELIP2;FLS1;UGT71B8;UGT88A1;CYP98A3;SOUL-1;AT3G61220;IAGLU;UGT73B5;DMR6;T9I22.3;F6F3.19;T2…	-1.63408	5.21839e-07	biological_process				photosystem II	33	18	LHCA2;PSBX;LHCA4;LHCB4.1;LHCA6;LHCB3;LHCA5;LHCB2.1;LHB1B2;PSB29;LHCA3;LHCA1;F14G6.17;HCF136;PSBR;NPQ4;ELIP2;SEP2	1.6585	1.89409e-05	cellular_component					cellular modified amino acid biosynthetic process	36	12	APX1;AT3G22850;BGAL3;CCoAOMT1;PAL1;GDH2;OMT1;FPS1;SAM1;MYB4;4CL1;F23N19.3	-2.25473	0.00194126	biological_process
calmodulin binding	217	78	AT3G25030;BAG6;AT1G49975;ROF2;IQD22;iqd2;CNGC15;IQD6;CPN20;DSPTP1;PSL4;ROF1;MSF3.13;DWF1;TWD1;BAG7;DRL1;LP1;MUL8.6;MRP2;UBP6;DL4115W;MLO9;MUF9.8;CRK1;MLO12;RPT5A;ATM2;CPSF30;XI-I;CRCK1;MYA2;GAD;ATM1;ABCB1;DND1;NADK2;ACA4;AT4G30490;CNGC17;PCAP1;CNGC9;CNGC4;MSJ1.6;AT3G52870;XIK;NPGR2;IBR5;NPG1;T1D16.17;F14M19.80;TGA4;AT3G13600;WRKY74;AT3G49050;CNGC1;F13I13.3;WRKY21;EICBP.B;BT3;MLO15;NADK1;CRK3;IQD3…	-1.42056	1.08656e-05	molecular_function					transcription factor activity, sequence-specific DNA binding	1678	334	F16L1.8;T11I18.14;ARF3;T22P11.50;HB-1;CDF3;T1O24.24;DAG1;ADAP;AT3G23230;STO;COL3;T22F8.60;FLP;LRL3;PIL6;F27G20.10;F1K3.2;MIK19.31;F19H22.60;SUF4;NF-YA3;F8F16.90;HMGB3;ABF4;AFO;LIL3:1;WRKY4;NGA3;ATNFXL2;BEL1;bZIP19;MFC19.9;TOC1;NLP7;IAA16;F8L15.60;NF-YB11;NAC075;T13E15.25;AT4G31805;SPL12;T8I13.5;AT3G07340;ZML2;SWN;MYR1;MEE6.9;MYB48;F5J6.17;AT1G25550;ARF8;F2K11.14;CRF3;MPH15.13;F16M22.4;T18A10.17;P…	-1.42978	5.72935e-07	molecular_function				chloroplast photosystem II	17	11	PSB27;PSBQA;PSBP-1;PSBO2;PQL1;F5D21.10;PPL1;PQL2;DL3795W;HCF136;NPQ1	1.73294	1.93782e-05	cellular_component					polyamine catabolic process	38	12	APX1;AT3G22850;BGAL3;CCoAOMT1;PAL1;GDH2;OMT1;FPS1;SAM1;MYB4;4CL1;F23N19.3	-2.25473	0.00194126	biological_process
carbohydrate biosynthetic process	56	25	GATL4;SKU5;SBPASE;MYH19.150;T20F21.27;QUA1;GAUT7;POM1;SHV3;GH9A1;DET3;EBS1;UNE7;RHD3;GAUT4;GATL7;GAUT14;GAUT13;PGSIP6;GolS1;DL4325W;LGT8;AT3G24090;GAUT10;F23N20.6	-1.30929	0.00631211	biological_process					amino acid transport	150	33	AT3G30390;PROT1;F22D1.80;PHF1;MLO12;GLP5;T3K9.4;RHD3;MCD7.8;EMB1144;MGH6.18;YSL7;T20D1.20;MEE32;AT3G56200;T13K14.20;NAC047;F22F7.5;GDU3;HA2;AAP3;T16B24.15;F9F13.110;EP3;AAT1;ERD9;LHT2;F2K13.150;LHT1;DL3845W;ELI3-2;AAP7;F15M7.10	-1.80068	1.65911e-06	biological_process				protein targeting to chloroplast	53	34	RBP31;cpHsc70-1;T1B8.10;ROC4;DL4225W;PTAC14;F22K18.50;AT3G12930;AT3G52150;F17A14.4;F20P5.8;CIA2;T29E15.26;F2G14.30;T6A9.13;TOC34;PTAC3;MFL8.11;F10E10.5;K1F13.13;TOC75-III;AT3G18680;TIC110;FLN2;emb1473;AT3G13180;AT3G08740;AT2G30695;PTAC2;EMB2247;TOC159;AT3G63490;F15N18.40;CLPC1	1.37078	2.26275e-05	biological_process					systemic acquired resistance, salicylic acid mediated signaling pathway	252	36	TROL;PPa6;CYP38;2-Cys Prx B;PMDH2;BI1;PAD4;RLK;TSA1;MPA22.2;CAD1;RCD1;MKK4;CPK9;MKK2;MPK4;SNAP33;SYP121;ZFP8;WRKY53;ABI1;RLK1;WRKY33;BG3;AMT2;EFE;DL1E;RPS2;DMR6;AT3G47480;JAZ1;AOS;WRKY70;AATP1;PDR12;HB1	-1.89066	0.00207016	biological_process
carbohydrate transmembrane transport	10	5	APE2;STP1;GPT2;CUE1;MSS1	-1.5294	0.0133554	biological_process					response to abscisic acid	456	174	RD20;PIMT1;RD22;ADAP;STO;PGGT-I;T13J8.190;FBW2;ABF4;AFO;GAMMA CAL2;ATE2;P5CS2;AtCHIP;ACBP1;SAD1;ELP2;AFP2;ARL1;ERA1;ELO1;POM1;F22D22.1;EER5;LEW3;F16M22.4;RPN10;MPK1;MPK6;MJB24.14;GRF5;CPL3;SNL3;PRT6;HSI2;SDIR1;ABI2;P5CS1;LOS2;SRG1;ABF2;CIPK20;F22D1.80;CER5;F4P9.36;LSD1;emb1796;ARIA;RCAR3;PXG4;KOB1;XLG1;AT3G22850;AT2G14835;OST1;ASK1;RVE1;ABH1;LOS4;EIL3;BLH1;ETR1;CRCK1;TAG1;MBD2.15;F6N7.15;EIF4G;AB…	-1.43029	1.82327e-06	biological_process				positive regulation of catalytic activity	106	70	F22K20.16;PGM;T13E15.7;PMEAMT;CCB3;DL4715C;T10P11.17;PQL1;PPL1;AT3G51510;GUN4;LSF1;F13F21.19;AT3G29185;RCP1;HCEF1;AT3G55250;SBPASE;AT3G59780;AT4G27700;AT3G10940;EMB1270;DXR;MBB18.5;TRXF2;F9I5.10;CRB;F10M6.100;FNR1;AT3G56010;F3K23.29;K11I1.1;NDH-N;AT3G21580;CaS;UGP1;FC2;MCK7.20;PGR5-LIKE A;MNC6.12;SEX4;THIC;HCF101;GDCH;NPQ4;SCO1;T26D3.4;F17M5.260;THI1;SBE2.2;ATPC1;ADG1;PMDH2;NTRC;T16B12.15;CYP97A3…	1.32618	2.64925e-05	biological_process					integral component of membrane	2978	238	PSAO;KAO2;LHCA2;DIT2.1;ABC4;KAT2;LHCB6;DL3475W;F15M7.2;PLSP1;HCF106;TROL;F16B3.8;CER1;PHT4;3;APE2;ZIP1;LHCA5;TAPX;T6H22.26;F7D19.4;LUT2;F2N1.18;F17A22.22;THH1;AT2G42005;F13F21.19;RCP1;KEA3;STP1;PEX14;F14J16.20;F15P23.1;TIC20;CYP707A4;PERK4;ZIP9;ALB3;APX3;TGD2;ftsh9;AT3G21580;Z-ISO;IRE1A;PDE149;FTSH1;MRP4;GONST4;F10O3.11;F2G14.200;MGT6;BI1;PRA1.B2;INT1;VAMP725;APRL5;VAM3;HSL1;F17M19.13;AT3G43520;B…	-1.76384	0.00211497	cellular_component
carbohydrate transmembrane transporter activity	89	34	F18O14.22;PHT4;3;STP1;PGLCT;SUT4;PHT4;1;F17K4.90;TMT2;T22H22.15;F12K21.8;F18D22.5;INT2;K11J9.8;UNE2;F1N21.12;MNC17.15;INT1;T7A14.10;SUT2;MGH6.18;SUC9;F2K13.160;STP7;F5H14.25;MSS1;F22H5.6;PHT4;6;PHT4;2;STP14;PMT1;PMT5;ZIFL2;4-Oct;PHT1;4	-1.32225	0.0184263	molecular_function					extracellular region	2664	355	SCPL7;CSD1;F4N21.4;F3N11.2;BAM6;RD22;MYH9.4;ALDH22A1;TOM2A;T8P21.8;LP1;SSL2;TTL;F12P19.3;F19F18.10;GH9B13;AT1G11820;AT3G22800;T6P5.3;T2N18.19;ALP;BGAL17;MAPR2;T4F9.10;DEX1;GAMMA-VPE;F22D1.120;MAG2.15;PAP15;FCLY;AT5G12950;MPI7.7;AT3G09410;APRL4;F20H23.6;GUS1;AMY2;AT3G28480;F14G24.18;F17A13.80;MAB16.20;ACBP1;BGAL1;RAC10;NIK1;MUA22.2;ASD1;PDIL1-4;F6I18.70;LPR1;LPAT2;F2P9.21;scpl40;T28I24.15;F1O19.18…	-1.41792	2.67906e-06	cellular_component				aromatic amino acid family biosynthetic process	68	46	CM3;RBP31;AT2G17033;CRR6;CPSUFE;ROC4;GUN4;LIN2;AT3G12930;CH1;FBA2;AP22.85;AT4G39040;NAP7;T29E15.26;F7A19.12;T22J18.13;T25K17.4;GSA1;PCB2;MNB8.2;MWD9.13;AT3G28760;APO2;G4;F17H15.14;F10E10.5;HEMC;AT3G18680;F13K23.5;FLU;ATAB2;SKL2;AT2G30695;LPA3;SKL1;F7F23.4;PIL6;AT3G63490;ISPF;LIP1;AT3G51140;GLDP1;CLA1;OASB;SK1	1.3801	2.73853e-05	biological_process					ATPase activity, coupled to transmembrane movement of substances	102	9	MRP4;MUP24.11;AT3G55090;MRP3;ABCB4;PDR11;PGP11;MRP6;PDR12	-4.0398	0.00214856	molecular_function
carotenoid biosynthetic process	110	89	T13E15.7;AT2G21385;NDF1;TLP18.3;SIG2;PTAC16;FAB1;T10P11.17;MNC6.3;CYP97B3;F18B13.12;MCO15.17;ATS1;EDA3;LUT2;GUN4;F12A21.32;CYP38;AT4G39040;F13F21.19;HCEF1;ATPRX Q;F14N22.2;IM;FKBP13;AT3G59780;CPN60B;emb2726;CAS1;F5O24.30;PCB2;AMK2;F28O16.10;DXR;CRB;ATS2;PHR2;CRTISO;SIGF;NDH-N;G4;SULA;ZKT;HDS;FC2;HCF136;ACLA-1;AT4G35250;GGPS1;F13K23.5;FLU;HCF101;FAD6;F13N6.21;F3N23.32;NPQ1;T23K8.14;ISPD;PSY;AT2G27…	1.31936	0.0152166	biological_process					phenylpropanoid metabolic process	51	26	PDH-E1 BETA;PAO4;RFR1;SLAH3;AT3G22850;VLN2;F17M5.180;SQS1;4CL3;SAMDC;SMT1;BGAL3;APX1;CCoAOMT1;PAL2;PAL1;GDH2;OMT1;FPS1;SAM1;C4H;OPCL1;MYB4;4CL1;F23N19.3;ATR2	-1.95716	3.13267e-06	biological_process				tRNA metabolic process	37	32	AT3G59040;FLN1;AT3G28460;SIG2;CAF1;PTAC14;FSD2;F22K18.50;NOA1;F17A14.4;F20P5.8;T6A9.13;AT3G06980;DAL1;SRS;CPZ;F15N18.70;RH39;AT3G18680;emb2738;FLN2;AT3G13180;OVA5;EMB2730;EMB2369;TIC40;AT2G30695;T16L1.250;PTAC2;EMB2247;MURE;AT3G51140	1.36977	2.81751e-05	biological_process					UDP-glucosyltransferase activity	24	5	UGT71C4;UGT84A1;UGT73B5;GT72B1;UGT74E2	-3.47221	0.0021523	molecular_function
cation transmembrane transporter activity	26	10	F17A22.22;F19C24.16;ZIP9;AT3G58060;ZIP6;ZIP11;CNGC4;F3O9.11;MTP11;MXI10.5	-1.37611	0.01656	molecular_function					defense response to bacterium	359	131	CSD1;HTA11;mMDH1;NSL1;ADF4;SRFR1;PGM;PSL4;IPK1;MSD1;PBS2;ILA;GRX480;GCN3;CAD1;CRT3;ATG10;RSW3;POM1;PGK1;MPK6;AT3G14130;MOS4;KCS6;WIN2;LBA1;CB5-D;MAPR3;RD19;PRL1;NHO1;FED A;HDS;SWC2;CYP83B1;ARP6;UPF3;ATPHS1;MAC3B;GSH1;OST1;CDC5;WOL;ETR1;arginase;T6P5.14;KAPP;PIE1;CRK19;cICDH;VDAC3;COI1;PUB13;SDF2;SRT2;RPE;ACA4;FAAH;PAD4;NRAMP3;ATU2AF65A;EIL1;PCAP1;SPL14;RLK;TSA1;PGDH;CM3;HSC70-1;MBM17.7;ASA1;MPK3;…	-1.53876	3.24384e-06	biological_process				response to blue light	106	60	ACP4;GAPB;APX4;TLP18.3;SIG2;PSBQA;LHCB4.1;PTAC16;PSBP-1;LHCA6;TROL;FTSZ1-1;ROC4;LHCB5;CAO;GS2;LHCB2.1;CSP41A;ENH1;RCA;HCEF1;F15M4.5;OHP2;CRB;PRK;G6PD1;LHCA1;F14G6.17;APO2;FED A;CaS;HDS;CSK;HCF136;PGR5-LIKE A;5PTASE13;PSBR;AT4G35250;AT4G15545;T32A16.60;T2K12.1;AT3G47070;F17M5.260;THI1;GBF2;KCS6;ADG1;COL3;ISPF;HPR;HB-1;APL1;CRY1;PHOT2;CDPMEK;GAPA;GLU1;PGR5;CRY2;F4N21.22	1.34111	3.22385e-05	biological_process					regulation of multi-organism process	91	22	TROL;PPa6;CYP38;2-Cys Prx B;PAD4;TSA1;MKK4;MKK2;MPK4;SNAP33;SYP121;WRKY53;WRKY33;BG3;AMT2;EFE;DL1E;RPS2;DMR6;AOS;WRKY70;PDR12	-1.89066	0.0025359	biological_process
cation transport	60	16	CXIP2;F17A22.22;OEP37;F19C24.16;ZIP9;AT3G58060;CXIP1;CHX15;CCC1;CCX4;ZIP6;ZIP11;F3O9.11;MTP11;MHX;CAX3	-1.1766	0.0306229	biological_process					ADP binding	157	11	F10D13.24;MOK9.3;ADR1-L1;F11A6.20;AT3G46730;RPS2;RPP13;ZAR1;RPM1;AT3G14460;AT3G14470	-3.53069	3.93911e-06	molecular_function				salicylic acid biosynthetic process	210	44	AT3G14470;F19K19.4;EFR;ICS2;AMC1;PSBP-1;T10P11.17;TROL;ROC4;PPa6;RCA;F13M22.16;CYP38;PETC;2-Cys Prx B;SBPASE;CA2;AT3G59660;RLK;CRB;PRK;F10M6.100;FNR1;AT3G09830;HDS;F3G5.1;CERK1;HEMC;ATPD;F7O18.28;PLA2A;GDCH;NQR;PHT4;1;SHM1;CAD1;T23A1.8;SIB1;DGD2;GLU1;MEKK1;RBOH F;CRT3;MPK4	1.4025	3.63236e-05	biological_process					response to nitrate	195	11	LAC7;HB-1;HA2;AT3G48990;PR4;NRT1.1;DL3845W;GLP4;F23N19.3;AT3G22600;CYP87A2	-2.3858	0.0028105	biological_process
cell communication	55	33	RCP1;DGD2;GRX480;MPK6;MJC20.15;VIK;B73;EIL3;T6P5.14;BI1;RBOH F;BZIP60;AGB1;PAD4;PLDP1;CPK6;TH9;CPK32;NAC3;RCD1;ORP1C;MKK4;SAG21;CPK9;MKK2;ABA3;MPK4;PI4K GAMMA 4;SYP121;ABI1;MEKK1;AMT2;JAZ1	-1.49211	0.000241519	biological_process					response to auxin	380	106	ARF3;F19H22.1;PGGT-I;RCE1;PKL;PUR7;RUB1;XBAT32;IAA16;GRX480;AtCHIP;PEX5;IBR10;ARF8;EER5;CAND1;RPN10;BIG;PAP2;TPST;MPK1;MPK6;IAA8;K19M22.10;LSD1;CHY1;RVE1;VIK;ARF19;EIL3;BLH1;ETR1;HBT;RBOH F;CUL1;ABCB1;AIR9;RPN12a;AT3G60690;IAA31;ADA2B;TT4;GLB3;ACO3;AGO1;MQL5.25;PRHA;AIR12;CPK6;CPK32;F16M14.2;PHB3;LRP1;OPR3;TPL;NAC3;IBR5;MYB61;ASA1;LHY;BIN2;SFC;TRB1;SEH;STZ;AXR3;RCD1;VTC5;ARF1;ALDH7B4;MYB12;MYBR1;…	-1.5148	5.60218e-06	biological_process				heme binding	219	27	APX1;KAO2;K18I23.14;CYP72A10;APX4;CYP72A14;CPD;TT7;F8L21.80;CYP97B3;TAPX;F19F18.10;F19F24.18;MUA22.13;CYP707A4;APX3;CB5LP;APX6;CB5-E;CYP709B2;CYP83B1;CYP94D2;CYP97A3;F9N11.20;BR6OX2;F14M13.18;MHK7.4	1.41597	5.22361e-05	molecular_function					systemic acquired resistance	251	34	ACP4;STP1;MRP4;DL4895C;PAD4;ATERDJ3B;RLK;TSA1;F11A3.22;AT3G57280;MKK2;T8D8.4;SNAP33;F20O9.80;F25P22.7;RHF2A;T16B24.15;PR4;CNX1;F20D21.14;SCPL51;BG3;K14A3.2;LRR XI-23;JAR1;AMT2;BCS1;WRKY46;ACA2;F19K19.4;DMR6;AT3G47480;WRKY70;AT3G14470	-2.0369	0.00282373	biological_process
cell wall macromolecule catabolic process	27	7	POM1;F8L15.5;HCHIB;F1N13.10;MYJ24.12;MTG10.18;EP3	-1.67217	0.0101234	biological_process					response to cyclopentenone	125	41	DHAR2;UGT73B4;F27F5.18;MRP2;GSTU25;IAA16;ABCA2;MLO12;ARF19;MJC20.26;M3E9.100;F15H18.25;AT3G44190;DHAR3;GSTL2;T10B6.40;NAC032;UGT75B1;AT3G50910;T13K14.20;T1J8.13;T7B11.13;T12J13.11;WRKY6;T19F6.150;MKD10.10;PMZ;SRO2;AAT1;GSTU18;HSF4;GSTU7;DL3845W;4-Oct;AT4G38540;ELI3-2;UGT73B5;ABCB4;GSTU8;F13H10.7;UGT74E2	-1.76718	1.13672e-05	biological_process				ncRNA metabolic process	77	67	SIG2;emb2184;PTAC16;PLSP1;TROL;MCO15.17;EDA3;MFP1;F12A21.32;PGR3;RNEE/G;PTAC13;PTAC6;HCEF1;NOA1;T32F12.21;F15M4.5;AT3G13120;NAP7;F7A19.12;emb2726;F23N19.15;NARA5;DAL1;CRB;PSB29;ALB3;PMI1;SRS;RPS1;SIGF;G4;HCF107;HCF136;APG2;FZL;PGR5-LIKE A;CLP2;NAP6;F13K23.5;ATAB2;HCF101;PDE149;F13N6.21;T2K12.1;EMB2730;TIC40;SCO1;AT3G47070;T23K8.14;PTAC2;AT2G27680;AT3G07670;AT3G63490;MURE;T5J8.11;CLPP4;APG3;CHUP1;…	1.31677	5.98576e-05	biological_process					negative regulation of defense response	269	43	TROL;PPa6;CYP38;2-Cys Prx B;PMDH2;BI1;COI1;PAD4;RLK;TSA1;MPA22.2;CAD1;T6J4.22;RCD1;T12G13.70;MKK4;CPK9;MKK2;MPK4;SNAP33;F20O9.80;SYP121;ADR1-L1;ZFP8;WRKY53;ABI1;RLK1;WRKY33;BG3;PMT5;JAR1;AMT2;T19P19.60;F19K19.4;EFE;DL1E;RPS2;DMR6;AT3G47480;JAZ1;AOS;WRKY70;PDR12	-1.89066	0.00296933	biological_process
cell wall pectin metabolic process	27	14	F13E7.17;AT3G62270;SHV3;RPL3B;F11F19.21;TRN1;emb2734;SVL1;MNC6.1;PERK1;HA2;NRT1.1;MMG4.7;AT3G29360	-1.47939	0.00686844	biological_process					polyamine catabolic process	38	23	PDH-E1 BETA;PAO4;SLAH3;AT3G22850;VLN2;F17M5.180;SQS1;PAO1;SAMDC;SMT1;BGAL3;APX1;CCoAOMT1;PAL2;PAL1;GDH2;OMT1;FPS1;PAO2;SAM1;MYB4;4CL1;F23N19.3	-1.95716	1.36207e-05	biological_process				apoplast	467	102	PGM;AT3G58610;F9P14.12;MDH9.21;GAPA-2;PAH2;LAC7;DIR1;K18I23.14;XTR6;GAPB;ATSBT5.2;NADP-ME2;OSB1;T2O4.2;PSBP-1;ROC4;XTH9;CSD2;CCH;PBF1;GS2;F28K19.27;XTH29;CSP41A;LIN2;PPC2;RCA;F13M22.16;FBA2;SKU5;CPN60A;2-Cys Prx B;HCEF1;GER3;SBPASE;CA2;ASP5;RD21;CPN60B;GSA1;LTP3;CRB;PRK;RABE1b;FNR1;TIM;K1F13.19;GLP5;MCK7.20;ADSS;CPN20;HEMC;MPO12.80;GPX6;GAPC1;SFGH;SCO1;cICDH;SHM1;ASD1;THFS;T15M6.17;NDPK1;MAB1;AT5…	1.31226	7.18766e-05	cellular_component					response to other organism	84	11	PAD4;MKK2;MPK4;SNAP33;SYP121;AMT2;UGT73B5;RPS2;LOX2;WRKY70;T19K4.140	-2.87412	0.00300649	biological_process
cellular cation homeostasis	103	51	PSAO;LHCA4;MNC6.3;LHCA6;PSAE-2;PSBO2;PSAG;PETE1;F14G9.19;PSAL;RCP1;HCEF1;GER3;F18A8.6;PDK;CCL;GLR3.3;PSAK;AT5G57345;F21A20.3;F28I16.90;MGT10;COL4;NDF4;F3C3.12;AT3G11620;CRR23;NDH18;T32A16.60;GLR3.4;AT3G47070;F17F16.13;PIL6;NDF6;AGT;CXIP1;AT5G02160;SULTR2;1;CLC-A;T21J18.1;BRH1;PGK1;T20L15.20;ATKCO1;CNGC4;GLR2.8;BAG1;FPS1;EFE;F17L21.27;LOX2	1.34494	0.0128089	biological_process					intracellular signal transduction	277	75	YDA;AT3G52800;AT3G10550;MTI20.21;MKK9;MLE2.12;MCA23.5;F19G14.10;MPK1;MPK6;PLC2;NP3;SIK1;T9L3.20;T7A14.14;MKP1;AT5G04540;VIK;EIL3;F5O8.26;SNX2b;EXO70B1;MIK19.6;AT3G57680;RBOH F;S6K2;PEN2;PTP1;SNX1;BZIP60;MAPKKK5;AT3G15220;DGK1;CPK6;MAPKKK7;CPK32;IBR5;HSF A4A;MPK3;MAP3KA;DL4905C;AT3G12180;STZ;CMPG2;MUR4;DGK2;T20F21.13;ORP1C;CERK1;MKK4;MKK5;MKK2;T7B11.13;F26K24.21;MPK4;T19F6.90;EIN4;PI4K GAMMA 4;F12…	-1.57822	1.57246e-05	biological_process				oxidation-reduction process	1367	242	APX1;VEP1;F2I9.11;AT3G58610;T9J23.11;KAO2;F1M20.15;GAPA-2;LAC7;K18I23.14;CYP72A10;CYP89A5;NADP-ME1;FMO1;CYP72A14;F12K11.26;SMO1-1;NCED4;F17L22.40;PORA;CPD;TT7;F23M2.31;MFB13.9;CRD1;CYP71B14;CYP71B13;F8L21.80;F10F5.3;CER1;CYP97B3;FSD3;CSD2;F23H11.27;TAPX;F12K11.24;FSD2;BAN;LIN2;CH1;CYP71B2;FER4;FDH;SKU5;F5D21.3;ATPRX Q;NOA1;AT3G52960;ACHT4;F19F18.10;AT3G61220;PRR1;IM;F16L2.2;MSRB2;FAD8;F25C20.6;MZ…	1.2755	8.06945e-05	biological_process					Jasmonic Acid Signaling	63	12	COI1;JAZ3;MKK2;MPK4;PR4;JAR1;MYC2;PLDALPHA1;JAZ1;AOS;WRKY70;TIFY10B	-2.82364	0.00313234	Arabidopsis Signaling Pathways
cellular glucan metabolic process	28	5	XTR6;XTH9;XTH29;XTH24;TCH4	1.67041	0.00194828	biological_process					Jasmonic Acid Signaling	63	22	RUB1;MPK6;CUL1;COI1;MKK3;PXA1;COP1;JAZ3;OPR3;HCHIB;MKK2;JMT;MPK4;PR4;MEKK1;JAR1;MYC2;PLDALPHA1;JAZ1;AOS;WRKY70;TIFY10B	-1.77119	1.65722e-05	Arabidopsis Signaling Pathways				regulation of multi-organism process	91	22	EFR;PSBP-1;TROL;PPa6;RCA;CYP38;PETC;2-Cys Prx B;SBPASE;CA2;CRB;PRK;F10M6.100;FNR1;HDS;ATPD;F7O18.28;PLA2A;NQR;PHT4;1;CAD1;MPK4	1.42555	9.17442e-05	biological_process					lignin biosynthetic process	57	9	CCR1;CCoAOMT1;T9L3.2;FAH1;OMT1;T29E15.11;ELI3-1;ELI3-2;HCT	-2.26107	0.0031401	biological_process
cellular modified amino acid biosynthetic process	36	23	APX1;PMEAMT;CCH;PDH-E1 BETA;PAO4;SLAH3;AT3G22850;VLN2;F17M5.180;SQS1;SAMDC;SMT1;BGAL3;CCoAOMT1;PAL2;PAL1;GDH2;OMT1;FPS1;SAM1;MYB4;4CL1;F23N19.3	-1.62081	3.00876e-06	biological_process					response to bacterium	178	59	VDAC2;NRP1;PMDH2;F8L15.60;GRX480;CRT3;VDAC1;MPK1;SVP;NHO1;HDS;VDAC4;F12G12.21;ASB1;COL4;ATCSLA09;EDR1;AT3G53180;VDAC3;CBL2;AT3G59660;AGB1;PAD4;NRAMP3;TGA6;LZF1;ERD15;TCP5;GPRI1;RLK;ASA1;COX17;AHBP-1B;MPK3;XLG3;NPR4;MKK4;T10D10.1;MO1;MKK2;RIN4;MPK4;SYP121;WAKL10;CLH1;ZFP8;RLK1;MRG7.9;BG3;HSP70;T1F9.17;ELI3-1;F23N19.3;CYP71A12;ELI3-2;RPS2;DMR6;LOX2;WRKY70	-1.53346	1.85404e-05	biological_process				phosphatidylglycerol biosynthetic process	65	40	ATS1;PSB28;PTAC14;MFP1;AT3G12930;PGR3;AP22.85;PTAC13;T13J8.190;F13F21.19;AT3G29185;NOA1;F7A19.12;T22J18.13;CAS1;DXR;AT3G06980;ATS2;PSB29;AT3G25660;PHR2;DGD1;HDS;APG1;EGY2;F13K23.5;FLU;FAD6;LPAT2;NPQ1;PSY;GPAT6;PMDH2;CYP97A3;ISPF;MCA1;T5J8.11;CCD1;emb2768;CLA1	1.40405	0.000109178	biological_process					nitrate transport	206	16	LAC7;PHT4;3;HB-1;MGH6.18;HA2;PHT4;6;AT3G48990;PHT4;2;PR4;NRT1.1;DL3845W;GLP4;F23N19.3;4-Oct;AT3G22600;CYP87A2	-1.99968	0.00321326	biological_process
cellular response to iron ion starvation	116	26	LAC7;ZIP1;F19F24.18;T1N24.8;ZIP3;MHF15.18;F21M12.12;F9N11.20;CLC-A;AT3G62270;AT3G23090;AKT1;PYE;TIP2;3;WRKY65;BTS;PIP2A;F2P24.4;T4P13.12;DOX1;PPC3;RCI3;CRK25;GLP4;F23N19.3;CYP87A2	-1.31232	0.00163292	biological_process					systemic acquired resistance	251	96	SNI1;NSL1;TTL;AAC3;F22D1.120;VSR6;AT3G28480;MUA22.2;ELP2;CRT3;PDIL2-2;CRCK3;MES7;PEX11C;F1M20.12;T16L4.30;AT3G51130;CPK4;SWP;AT5G04540;T3F17.13;GLP5;MRP4;IWS1;MXC20.2;STP1;EBS1;PSAT;STT3A;T6P5.14;CRCK1;T23A1.8;F1K23.12;CRT1a;RBOH F;F21F23.18;SDF2;F6D8.18;T13M11.15;DL4355W;F12K21.25;LACS1;AT3G59660;DL4895C;PAD4;UNE5;UTR3;AT3G09830;MEE62;TGA6;ATERDJ3B;AT5G21090;RLK;F11O6.14;TSA1;F11A3.22;MBG8.12;AT…	-1.43289	2.3884e-05	biological_process				glucosinolate metabolic process	34	20	F22K20.16;PGM;APX4;GSTF11;MFP1;FBA2;RCP1;SBPASE;hda14;DXR;AT3G56010;NDF4;HDS;FC2;ATPD;THIC;T23K8.14;SBE2.2;ADG1;F4B14.2	1.43944	0.000173225	biological_process					response to karrikin	128	22	SIP2;T21F11.14;GI;DIN10;GPT2;F6G17.120;MJE7.18;LKR;MRG21.10;ADC2;PAL1;PD1;FLS1;T29E15.11;C4H;ZIFL1;ERD9;LHT1;AT3G61220;F22G5.39;F17O7.4;UGT74E2	-2.19423	0.0047945	biological_process
cellular response to phosphate starvation	170	64	MTI20.17;PPC2;UPP;F14N22.2;PCK1;CAT1;CAT2;SQD1;AT3G54470;TIR1;UGP1;UGP3;RIF10;CARA;HK3;DGD2;PYRB;T18K17.17;PHO1;H1;AL6;F8F16.60;LPR1;DL4860W;CARB;PAH2;F12A21.27;KUP3;PHF1;PPCK2;AT3G17770;PDR2;F7H19.181;SPX4;WOL;T6P5.14;AT3G43110;SPX2;PAP10;APG7;NF-YA7;FMN/FHY;AT4G30490;PLDP1;PHR1;F20H23.18;SQD2;MEE6.15;MGD2;FBX2;PAH1;SIZ1;SPX3;F11C18.60;F16P17.18;SAG21;PHO2;PS2;T12J13.11;WRKY6;PPC1;MIPS2;DGD1;CIP…	-1.24565	0.0249478	biological_process					iron ion binding	223	61	LUT1;CH1;HPL1;ATARD2;ENH1;NFU4;AT3G28480;MJM18.3;MHK7.4;AT3G50210;HDS;MIOX1;BSL1;F7D19.25;CYP83B1;CYP86A4;CYP51G1;BSL3;CYTC-2;STE1;F14P3.7;SBH1;AT3G19000;GLB3;CYP78A9;CYP94D2;NFU2;CYP72A8;F14O10.12;CYP72A15;AT4G29890;CYP71A24;T32G9.27;NIA1;T10D10.1;CER3;LOX3;GLT1;DWF4;CYP716A1;CYP711A1;ISU1;CYP90D1;TT7;GA20OX1;F11B9.11;CYP94B3;CYP72A14;C4H;CYP709B2;BETA-OHASE 2;CYP714A1;CYP704A2;MOP10.14;GA3;ATR2…	-1.58031	3.60352e-05	molecular_function				mRNA modification	100	57	F2P9.6;F27J15.20;ABC4;AT3G18890;T19F6.80;SNC4;crr1;F2H15.8;MCO15.17;F17L21.27;MSJ1.22;RNEE/G;T6I14.40;T13J8.190;F13F21.19;F5M6.8;AT3G57190;MPL12.19;AT4G12830;MSI17.2;AT4G19100;hda14;MIO24.14;AT3G10840;APO2;PTAC3;CPZ;NDH-N;AT3G15520;MAJ23.50;CRR21;AT3G63510;F6D8.27;NDF5;CRR28;ATAB2;EMB2369;EMB25;EMB269;T26D3.4;EMB2247;BPG2;F4P13.20;DEG5;AT4G30825;MTH12.13;MQB2.16;GATB;AT3G53170;MFC16.20;CRR22;PHOT…	1.34476	0.000244446	biological_process					protein phosphorylation	871	58	T6H22.26;F7D19.4;PERK4;CIPK9;F2G14.200;HSL1;CIPK10;T14N5.13;CDC2;F25P22.8;CRK42;MCK7.17;AT3G22750;RLK;SKdZeta;CDPK19;FC2;F4I18.11;ATSIK;CPK9;MKK2;F14M4.11;MPK16;F26B6.10;CPK5;MPK4;F4H5.8;AT5G57035;MZF18.11;T16O11.3;TMK1;MCD7.23;PXY;T16O9.6;APK2B;M4I22.100;CIPK3;MPK9;MRH1;T6H22.8;F20B17.5;SERK2;CIPK23;T20K24.15;K14A3.2;F16F14.25;LRR XI-23;T22H22.5;WAK4;K16E14.1;T28N17.90;MPK20;AT3G47570;F18A17.4;K…	-1.90941	0.00531115	biological_process
cellular response to sulfate starvation	17	7	CAT1;CAT2;APS2;VIP1;APS3;SERAT2;1;MGL	-1.51882	0.0419941	biological_process					oxidoreductase activity, acting on paired donors, with incorporation or reduction of molecular oxygen, NAD(P)H as one donor, and incorporation of one atom of oxygen	140	20	CYP706A6;CYP83B1;CYP81D4;CYP71B2;CYP76C4;CYP71B14;CYP81D2;CYP93D1;CYP71B13;CYP81H1;CYP71A25;CYP71A22;CYP90D1;FAH1;CYP71B37;CYP98A3;CYP71A26;F23M2.31;CYP76C2;CYP71B34	-1.66411	3.89399e-05	molecular_function				detection of biotic stimulus	102	23	EFR;PSBP-1;TROL;PPa6;RCA;CYP38;PETC;2-Cys Prx B;SBPASE;CA2;CRB;PRK;F10M6.100;FNR1;HDS;ATPD;F7O18.28;PLA2A;NQR;PHT4;1;CAD1;T16O11.3;MPK4	1.41715	0.00028542	biological_process					gibberellin biosynthetic process	57	5	KAO2;GA1;GA2OX8;GA3;ATGA2OX1	-2.67049	0.00538099	biological_process
cellular response to water deprivation	67	31	MTI20.17;F3C3.2;ALDH3F1;CRB;AT3G46630;F15H11.7;PHT4;1;AT3G10060;F22C12.9;HPR;DGD2;AT3G10550;DL4860W;AT3G17770;COL5;T6P5.14;BPM2;APG7;AT4G30490;PLDP1;BPM1;F11C18.60;SAG21;BPM4;T12J13.11;CIPK23;CHIA;4-Oct;CYP76C2;UGT74E2;MGL	-1.29654	0.00571134	biological_process					monooxygenase activity	128	21	HPL1;EMB2421;F2I11.220;CYP78A9;CYP94D2;CYP72A8;AT3G24200;CYP72A15;T28K15.7;CYP71A24;MO1;CYP716A1;CYP711A1;FAH1;CYP72A14;CYP709B2;CYP714A1;CYP98A3;CYP704A2;AT4G38540;CYP87A2	-1.74564	3.96538e-05	molecular_function				plastid chromosome	18	12	PTAC12;PTAC16;PTAC14;PTAC13;PTAC6;PSI-P;PTAC5;WHY3;PTAC3;PDE312;PTAC4;PTAC2	1.56564	0.000316971	cellular_component					oligopeptide transport	110	9	TGA4;MRG21.10;HA2;NRT1.1;PTR3;ERF9;MIL23.23;MYB4;PHT1;4	-2.41123	0.00572237	biological_process
cellular water homeostasis	37	9	SIP1A;TIP1;3;TIP2;3;PIP2B;PIP2A;TIP4;1;WAK2;PIP1;5;NIP4;1	-1.5268	0.0345656	biological_process					cellular modified amino acid biosynthetic process	36	21	PDH-E1 BETA;PAO4;SLAH3;AT3G22850;VLN2;F17M5.180;SQS1;SAMDC;SMT1;BGAL3;APX1;CCoAOMT1;PAL2;PAL1;GDH2;OMT1;FPS1;SAM1;MYB4;4CL1;F23N19.3	-1.95716	4.33414e-05	biological_process				cell differentiation	211	68	T19F6.80;RBP31;CCB3;crr1;AT3G20680;PSBO2;ROC4;T8O18.1;GUN4;CSP41A;LIN2;CH1;FBA2;T6I14.40;PTAC6;F13F21.19;NOA1;MSI17.2;F20D21.31;GSA1;PCB2;HAM3;AT3G56650;DAL1;CRB;EMF2;SRS;SIGF;K22G18.4;G4;COL4;AMI1;AT4G34090;CRR21;HCF107;CSK;NDF5;HEMC;FLU;APE1;SKL2;AT3G22440;SKL1;NPQ1;CLV1;FTRA2;PTAC2;KOB1;SEF;ATPC1;NDL1;PMDH2;PIL6;ISPF;LIP1;T7N22.12;IDD5;MQB2.16;F28I8.17;GLDP1;F3C3.6;CLA1;CDKD1;1;HCF109;OASB;SVP…	1.33162	0.000362085	biological_process					defense response by callose deposition	47	8	CAD1;F12L6.31;F17I5.110;T19F6.150;AOC3;BCS1;T19P19.60;F18A17.4	-2.25314	0.00580004	biological_process
chitin binding	25	6	TROL;HCHIB;F4P9.35;CERK1;PR4;EP3	-1.66593	0.00129871	molecular_function					secondary metabolite biosynthetic process	138	23	EMB2421;CYP706A6;F2I11.220;CYP81D4;CYP71B2;CYP76C4;CYP71B14;AT3G24200;CYP81D2;CYP93D1;CYP71B13;CYP81H1;CYP71A25;MO1;CYP71A22;TT7;CYP71B37;C4H;CYP71A26;F23M2.31;AT4G38540;CYP76C2;CYP71B34	-1.66411	4.39985e-05	biological_process				oxygen binding	234	20	KAO2;CYP72A10;CYP89A5;CYP72A14;CPD;TT7;F23M2.31;CYP71B14;CYP71B13;CYP97B3;CYP71B2;CYP707A4;CYP71A25;CYP709B2;CYP83B1;CYP94D2;CYP97A3;BR6OX2;CYP71B24;CYP706A6	1.76596	0.000376126	molecular_function					jasmonic acid biosynthetic process	133	26	FAB1;TROL;DXR;RSH2;PMDH2;ILL6;JAZ3;ACX1;LIP2;LOX3;SNAP33;ADC2;MGN6.11;MKD10.10;ATAF1;LOX1;CYP94B3;T22A6.210;OPCL1;AOC3;MYC2;JAZ1;AOS;LOX2;OPR1;TIFY10B	-2.27003	0.00588174	biological_process
chitin catabolic process	26	5	TROL;POM1;HCHIB;EP3;CHIA	-1.56755	0.0246177	biological_process					intracellular membrane-bounded organelle	143	44	RD20;UGT73B4;SRFR1;GRV2;UGT89B1;PSAT1;MAG1;SDIR1;F24H14.8;F23A5.27;FAO3;K21L13.6;GTG1;UGT85A3;FAC1;SNX1;AT3G11340;F4I18.37;VPS26A;F13K3.18;F20D22.9;AT3G55700;DOGT1;UGT75B1;T1J8.15;K18J17.3;K2I5.5;EHD1;UGT72B3;CNX1;UGT85A1;UGT74F2;UGT71C4;UGT84A1;UGT85A2;UGT71B8;UGT88A1;CYP98A3;IAGLU;UGT73B5;T9I22.3;F6F3.19;GT72B1;UGT74E2	-1.58552	4.65003e-05	cellular_component				extrinsic component of membrane	50	16	F22K20.16;PSBQA;PSBP-1;PSBO2;PQL1;PPL1;T8O18.1;PQL2;F15M4.5;DL3795W;AT3G56650;AGO1;SNX2b;PQL3;SNX2a;PHIP1	1.6305	0.000403933	cellular_component					transferase activity, transferring glycosyl groups	477	31	T9L3.150;SIP2;SPS1F;AT3G57380;DIN10;DL4380W;F12K8.4;AT3G18170;MGD2;IRX14-L;DOGT1;T1J8.15;F8F16.170;UGT71C4;UGT84A1;LGT8;DGD1;T8P21.11;SUS3;GAUT10;IRX9-L;F23N20.6;UGT71B8;UGT88A1;T32G6.16;IAGLU;UGT73B5;AT4G32110;FT1;GT72B1;UGT74E2	-2.1927	0.0077934	molecular_function
chitinase activity	26	5	TROL;POM1;HCHIB;PR4;EP3	-1.56755	0.0304163	molecular_function					sequence-specific DNA binding	337	88	F16L1.8;FLP;ABF4;WRKY4;bZIP19;NF-YB11;ZML2;RAP2.4;F27L4.8;GATA12;GATA5;RPL;ABF2;BZIP53;BZO2H3;bZIP68;HB-1;HSF1;SCR;MBF1A;WRKY20;GNC;PDF2;bZIP2;ARF19;HSFA6B;TCP20;NF-YB12;T21E18.12;HB6;LON1;T15M6.12;HAT14;bZIP44;NF-YC11;LON2;HB-7;BZIP60;ARF2;PRHA;WRKY41;WRKY65;TGA6;F15K9.12;NAC071;HSF3;NTMC2T4;HAT3.1;VOZ1;BZIP9;AT4G06634;NF-YC2;MRH10.19;NF-YB10;AREB3;VIP1;HSF A4A;AHBP-1B;MUK11.16;TGA4;WRKY74;STZ;B…	-1.44428	4.83566e-05	molecular_function				regulation of hydrogen peroxide metabolic process	184	33	EFR;PSBP-1;TROL;PSBO2;F1B16.1;PPa6;RCA;CYP38;PETC;2-Cys Prx B;SBPASE;CA2;CS26;RLK;CRB;PRK;F10M6.100;FNR1;COL4;HDS;ATPD;F7O18.28;PLA2A;NQR;PHT4;1;CAD1;LZF1;PMDH2;SIB1;F1M20.32;SVP;GRX480;MPK4	1.4025	0.000487904	biological_process					membrane fusion	287	32	F19K19.12;F4D11.40;VAM3;PAD4;SGR4;UBC28;T15N24.12;CAD1;AT3G12180;RCD1;SYP32;MKK4;SNAP33;SYP121;EHD1;AAP3;TIP1;F17I5.110;F20D21.14;GDH2;WRKY33;F3D13.1;AT4G25030;AAT1;LRR XI-23;AMT2;ACA2;LHT1;F18A17.4;AT3G47480;WRKY70;F18O9.50	-1.91326	0.00788095	biological_process
chlorophyll binding	30	18	LHCA2;LHCA4;LHCB6;LHCB4.1;LHCA6;LHCB5;PSAG;LHCB3;LHCA5;LHCB2.1;LHB1B2;PSAK;LHCA3;LHCA1;F14G6.17;NPQ4;ELIP2;SEP2	1.69591	6.42734e-05	molecular_function					nitrate transport	206	45	CLC-A;UNE2;PHT4;5;T1N24.8;AT1G25550;AT3G62270;F5O24.290;AT3G23090;HB-1;NIR1;GLP5;SLAH3;AKT1;CRK19;GAD;TIP2;3;F17M5.180;RAV2;WRKY65;MGH6.18;HCHIB;MFC19.15;NQR;F2P24.4;T4P13.12;DOX1;T13K14.20;SERAT2;1;HA2;PHT4;6;AT3G48990;PHT4;2;PPC3;RCI3;PR4;UGT74F2;NRT1.1;EP3;CRK25;DL3845W;GLP4;F23N19.3;4-Oct;AT3G22600;CYP87A2	-1.59839	5.73965e-05	biological_process				plastoglobule	61	42	LHCA4;LHCB6;PSAE-1;NCED4;LHCB4.1;PSAE-2;PSBO2;AT3G26070;LHCB5;F3C3.2;F2N1.18;LHCB2.1;LHB1B2;CSP41A;RCA;FBA2;PSAL;ATPRX Q;T11I11.8;AT3G10130;CRB;F17N18.90;LHCA3;LHCA1;CLP2;F12K11.2;ATPD;PSY;F14M4.46;VTE1;F20B17.3;F14O23.19;T3K9.19;T32F12.13;T10I14.70;AT1G51115;PGL34;FIB4;K2A11.7;T24P15.4;F3L17.6;NDC1	1.42555	0.000759264	cellular_component					jasmonic acid mediated signaling pathway	279	47	TROL;PPa6;CYP38;2-Cys Prx B;PMDH2;BI1;COI1;EER4;MFC19.8;PAD4;JAZ3;MGH6.18;RLK;TSA1;CAD1;RCD1;MKK4;AR781;CPK9;MKK2;DWF4;MPK4;SNAP33;SYP121;GAI;ADC2;ZFP8;WRKY53;MKD10.10;ABI1;RLK1;PMZ;WRKY33;BG3;AMT2;T19P19.60;EFE;MYC2;DL1E;RPS2;DMR6;AT3G47480;JAZ1;AOS;WRKY70;PDR12;TIFY10B	-1.89066	0.00796986	biological_process
chlorophyll biosynthetic process	121	100	T13E15.7;F1M20.15;GAPB;APX4;TLP18.3;PORA;HEME1;emb2184;GUN5;PTAC16;FAB1;CRD1;T10P11.17;MNC6.3;TROL;ROC4;ATS1;EDA3;GUN4;CSP41A;F12A21.32;T22D6.3;LIN2;CH1;F13M22.16;CYP38;FBA2;MNB8.3;HCEF1;ATPRX Q;T32F12.21;F15M4.5;FKBP13;AT3G13120;HEME2;CAS1;PRPL11;GSA1;PCB2;DXR;F13K9.27;CRB;ATS2;RPS1;ALB1;CHLM;G4;MFL8.11;PGR7;CHLI2;HDS;HCF136;HEMC;ATPD;ACLA-1;F13K23.5;FLU;HCF101;SKL2;FAD6;T2K12.1;RIF10;SKL1;NPQ1;…	1.32595	0.0022429	biological_process					heme binding	219	55	LUT1;HPL1;F19F18.10;MAPR2;CB5LP;TAPX;MHK7.4;SIR;CB5-D;MAPR3;SAPX;CB5-B;MJC20.29;CYP83B1;NIR1;CYP86A4;CYP51G1;CYTC-2;RLF;GLB3;F17M5.180;CYP78A9;F19F18.20;CYP94D2;CYP72A8;TED4;AT3G62370;CYP72A15;CYP71A24;TG1;NIA1;T4P13.12;DOX1;DWF4;CYP716A1;CYP711A1;APX1;RCI3;CYP90D1;TT7;MAPR4;PA2;F14O23.6;CYP94B3;CYP72A14;C4H;CYP709B2;CYP714A1;CYP704A2;GA3;K18I23.14;AOS;CB5-E;CYP87A2;HB1	-1.52787	7.71694e-05	molecular_function				unsaturated fatty acid biosynthetic process	78	48	T13E15.7;GAPB;TLP18.3;FAB1;CRD1;T10P11.17;MNC6.3;TROL;ROC4;ATS1;CYP38;FBA2;FKBP13;FAD8;OST1;CAS1;PCB2;DXR;CRB;ATS2;LTA2;DGD1;CaS;HDS;F7O18.28;FLU;SKL2;FAD6;SKL1;NPQ1;ISPD;PSY;AT2G27680;ATPC1;CYP83B1;KCS6;PMDH2;CYP97A3;FAD2;PIL6;ISPF;LIP1;CCD1;GLDP1;CLA1;OASB;SQD2;ATH1	1.3217	0.00088715	biological_process					nucleotide transport	26	7	SNAP33;SYP121;AAP3;AAT1;AMT2;ACA2;LHT1	-2.6508	0.00872592	biological_process
chloroplast photosystem II	17	11	PSB27;PSBP-1;PSBO2;PQL1;F5D21.10;PPL1;PQL2;DL3795W;HCF136;NPQ1;PSBQA	1.70448	0.00056871	cellular_component					response to salicylic acid	164	53	RD20;WRKY4;GRX480;MYB48;EER5;F16M22.4;MPK1;MPK6;TRFL10;CPL3;K19M22.10;IRE1A;LSD1;RVE1;EBS1;CRK19;RPN1A;F6N7.15;MYB32;ATAF2;MQL5.25;PAD4;PNG1;F16M14.2;RLK;ACD11;F7H2.12;LHY;EDR2;TRB1;UGT75B1;RCD1;WAK2;MYBR1;DOX1;VAD1;BT3;T2O4.10;CRK5;WAKL10;BT1;WRKY53;PTR3;CRK20;MYB4;GSTU7;T1F9.17;SOT12;WRKY18;MYB13;WRKY70;PDR12;OPR1	-1.57332	7.77414e-05	biological_process				protein-chromophore linkage	38	23	LHCA2;LHCA4;LHCB6;LHCB4.1;LHCA6;LHCB5;LHCB3;LHCA5;LHCB2.1;LHB1B2;PHYA;PHR2;LHCA3;LHCA1;F14G6.17;PHYB;PLPB;UVR8;PHYC;CRY1;PHOT2;ZTL;CRY2	1.39912	0.00109161	biological_process					regulation of ion transport	27	7	SNAP33;SYP121;AAP3;AAT1;AMT2;ACA2;LHT1	-2.6508	0.00872592	biological_process
chloroplast stroma	622	440	GA2;APX1;F22K20.16;PGM;AT3G58610;CLPB3;GAPA-2;CP33;AT3G18890;ACP4;MYH9.3;emb1138;RBP31;AT2G21385;GAPB;F23J3.70;AT3G05625;CRR6;crr1;K19P17.1;HEME1;emb2184;cpHsc70-1;GUN5;T1B8.10;FAB1;PSBP-1;T10P11.17;MNC6.3;CPSUFE;PSBO2;MDJ22.4;AT5G12040;FTSZ1-1;ROC4;CXIP2;CYP97B3;F23H24.6;MCO15.17;CSD2;CAF1;DL4225W;F3G5.29;ATS1;CAO;F1N21.10;CRS1;GS2;AT4G21445;F14G9.19;T7F6.25;PSB28;PPa6;PUR5;CSP41A;AT3G53580;RPL1…	1.20915	0.0289814	cellular_component					para-aminobenzoic acid metabolic process	36	20	F7K24.190;MJB20.6;F18A17.20;AT3G44190;T10B6.40;AT2G41705;ORP3C;CSLE1;UGT75B1;CAD1;T1J8.13;PVA12;AT3G48990;CID11;UGT74F2;GDH2;MSJ1.9;4-Oct;IAGLU;UGT74F1	-1.69546	9.32371e-05	biological_process				extracellular region	2664	213	ILL6;F17L24.13;AT3G14470;F9P14.12;MDH9.21;BFN1;AT1G19715;BGLU15;LAC7;DIR1;K18I23.14;AT3G23760;XTR6;WTF1;F4L23.31;AT3G53980;T32A16.3;K18J17.13;ATSBT5.2;T30N20.40;K2A18.23;AT3G18280;T2O4.2;AT5G12960;BGLU12;TT7;BGLU11;RXW8;MNC6.3;AT3G62110;AT4G08290;TROL;F8L21.80;PAP85;F8K7.10;AT5G12950;XTH9;T18E12.13;RD22;BGLU44;FKBP16-2;CHIA;F28K19.27;F17L21.27;scpl26;XTH29;AT3G60370;PAP27;CHL;AT5G15802;CYP71B2;F1…	1.24585	0.00148663	cellular_component					ammonium transport	29	7	SNAP33;SYP121;AAP3;AAT1;AMT2;ACA2;LHT1	-2.6508	0.00872592	biological_process
chloroplast thylakoid	202	153	F2P9.6;F22K20.16;T13E15.7;F1M20.15;PSB27;LHCA2;F24J8.11;DIT2.1;LHCA4;AT3G18890;LHCB6;NDF1;APX4;TLP18.3;PSAE-1;PORA;LHCB4.1;T1B8.10;PTAC16;PSBP-1;CRD1;T10P11.17;HCF106;MNC6.3;PSAE-2;PSAH-1;TROL;PSBO2;PQL1;T6G15.50;AT3G26070;LHCB5;PSAG;FSD3;APE2;LHCB3;F7D8.28;TAPX;FSD2;F2N1.18;MFP1;LHB1B2;CSP41A;F12A21.32;T22D6.3;ENH1;GHS1;PQL2;CYP38;F10A5.12;T24P15.13;PETC;T28K15.2;PSAL;PSI-P;CYP20-2;ATPRX Q;AT3G5…	1.39792	3.35813e-08	cellular_component					amino acid import	73	46	NSL1;NTF2B;AT3G53660;SHS1;MKP1;PHF1;GLP5;VPS45;GRF7;RPT3;SSP4;F6I7.30;MOP10.6;RHD3;CUL1;MNS3;TOC64-V;CAX2;YUP8H12.3;F5H14.27;PPI1;F1L3.21;CPK6;TLP10;ALA3;MZN1.16;UBA1;F1N13.10;MRP5;F11A12.5;MSS1;SNAP33;SYP121;HA2;AAP3;WRKY6;T16B24.15;F13P17.9;BRL3;SYP43;AAT1;PMT5;AMT2;ACA2;LHT1;ABCB4	-1.48212	9.36397e-05	biological_process				lipid binding	173	14	F17L24.13;DIR1;F4L23.31;AT3G53980;K18J17.13;AT3G18280;MHJ24.6;LTP3;ORP1C;CP5;F4I1.11;F4N21.4;PHB;MFC19.23	1.7458	0.00158302	molecular_function					basic amino acid transport	27	7	SNAP33;SYP121;AAP3;AAT1;AMT2;ACA2;LHT1	-2.6508	0.00872592	biological_process
chloroplast thylakoid lumen	80	56	F2P9.6;F22K20.16;T13E15.7;PSB27;LPA19;APX4;F14M2.10;TLP18.3;T10F20.17;PSBP-1;T10P11.17;MNC6.3;PSBO2;PQL1;F5D21.10;PETE1;PPL1;FKBP16-2;T8O18.1;F13M23.70;AT3G60370;PQL2;CYP38;MNB8.3;T28K15.2;CYP20-2;ATPRX Q;MPL12.19;F15M4.5;CS26;DL3795W;FKBP13;T16H5.190;AT3G56650;DEGP1;AT3G15520;DEG8;AT3G56140;HCF136;NPQ1;T22N19.60;AT3G10060;KOB1;DEG5;F15N18.40;F10E10.3;AT3G55520;T32A16.70;AT3G29240;T1D16.2;F11M15.…	1.53858	7.26213e-06	cellular_component					regulation of innate immune response	45	9	PAD4;RLK;MKK4;MKK2;MPK4;BG3;F11A6.20;AT3G47480;WRKY70	-1.81571	0.000106667	biological_process				peroxidase activity	114	17	APX1;K18I23.14;APX4;F8L21.80;2-Cys Prx B;ATPRX Q;AT3G52960;F19F18.10;OCP3;F19F24.18;MUA22.13;APX6;PRXIIF;AT3G21610;F9N11.20;F14M13.18;RBOH F	1.48372	0.00177341	molecular_function					intracellular signal transduction	277	24	SNX2b;HSF A4A;DL4905C;AT3G12180;T20F21.13;MKK4;MKK2;T7B11.13;F26K24.21;MPK4;EIN4;F12L6.31;T28N17.2;WRKY11;AT3G46620;WRKY33;CIPK23;AT4G25030;AOC3;T19P19.60;T12H20.4;ERF1A;F18A17.4;JAZ1	-1.8983	0.00876625	biological_process
chloroplast thylakoid membrane	334	238	PSAO;T13E15.7;F1M20.15;PSB27;LHCA2;PSBX;LHCA4;AT3G18890;F4L23.31;LHCB6;RBP31;CCB3;GAPB;DL3475W;NDF1;APX4;TLP18.3;PSAE-1;T10F20.17;CRR6;LHCB4.1;T1B8.10;PTAC16;PSBP-1;CRD1;PLSP1;T10P11.17;HCF106;MNC6.3;PSAE-2;PSAH-1;TROL;PSBO2;PQL1;AT3G26070;MNJ8.18;FTSZ1-1;ROC4;F14M13.24;LHCB5;PSAG;F18B13.12;F5D21.10;F20D10.40;PETE1;LHCB3;AT3G51510;LHCA5;CAO;FKBP16-2;GS2;EDA3;TAPX;PSB28;F2N1.18;MFP1;LHCB2.1;LHB1B2…	1.34476	1.60491e-05	cellular_component					membrane fusion	287	117	AT3G53810;YKT61;F22M8.4;NSL1;NTF2B;PHT2;1;F7A7.230;GSL12;GAMMA-VPE;T17H3.3;F24J13.16;F12M16.29;ARA6;SHS1;F5H14.19;SVP;nPAP;SYP61;NPSN13;MEMB11;MAG1;BS14A;F4D11.40;GC6;TPC1;F10M23.90;RABB1C;ZAC;PHF1;GOS11;ALPHA-SNAP2;PDR2;K9D7.6;VPS45;F14F8.110;IWS1;SKD1;RER1B;DL3775W;RHD3;F17I23.60;GSNAP;PEN2;ARA7;VAM3;F4H5.5;GSL8;T24I21.12;SNX1;TOC64-V;ATRER1A;T20H2.10;CAX2;SYP52;K11J9.10;PAD4;VPS26A;AT3G09830;G…	-1.43597	0.000129279	biological_process				defense response, incompatible interaction	87	32	PSBP-1;T10P11.17;TROL;ROC4;PPa6;RCA;F13M22.16;CYP38;PETC;2-Cys Prx B;SBPASE;CA2;F28B23.13;CRB;PRK;F10M6.100;FNR1;HDS;F3G5.1;HEMC;ATPD;F7O18.28;GDCH;SHM1;CAD1;SIB1;ACD2;F10M23.90;GLU1;LOL1;RPP13;GRX480	1.4025	0.00195055	biological_process					proline transport	74	9	F10K1.26;F3I6.29;AT3G21690;F15A17.60;F10B6.18;T22A6.210;AAT1;ERD9;AT5G12010	-2.21638	0.00950921	biological_process
chorismate biosynthetic process	9	6	SK1;EMB1144;K2A18.20;MEE32;F4L23.19;DHS2	-1.57961	0.0281044	biological_process					response to cold	408	169	F16L1.8;RD20;T2N18.5;mMDH1;RD22;CPN20;MDAR6;KCS5;VTC4;PGM;CSP3;RPL23AB;GR-RBP3;NRP1;AT3G17020;GRX480;ACBP1;U2A';DGD2;TUB6;CAT2;CAD1;SFR2;SKIP4;POM1;KAS I;PGK1;MPK1;RAP2.4;SIR;MPK6;PAG1;KCS6;SYTA;T8P21.32;PMH2;HDS;ABI2;ATRZ-1A;F19I3.27;TAP46;LOS2;MKP1;MJC20.15;PLDDELTA;ATPHS1;HOS15;GLP5;GR-RBP2;CHY1;KCS10;AGL20;CSLD3;T1N6.22;ICE1;VIK;GI;ANNAT2;B73;LOS4;EIL3;T6P5.14;SAL1;CRCK1;TAG1;BI1;PHYB;CCR2;RB…	-1.40664	0.00013834	biological_process				response to UV-B	99	21	RPA70B;AT3G52740;HAM1;CPD;TT7;F5D21.10;RUS1;AT3G61220;JAR1;MYB4;SAG12;RUS2;DDB2;MJB21.12;ELIP2;POLH;UVR8;RSR4;TT5;UGT84A1;UBQ3	1.40716	0.00215134	biological_process					secondary metabolite biosynthetic process	138	8	CYP93D1;CYP71A25;TT7;CYP71B37;C4H;F23M2.31;AT4G38540;CYP76C2	-2.44035	0.00974241	biological_process
cinnamoyl-CoA reductase activity	10	5	F4P9.36;MQJ2.6;CCR1;T9L3.2;T29E15.11	-1.52253	0.00150755	molecular_function					lignin biosynthetic process	57	19	T22N19.70;POM1;F4P9.36;DET3;CEV1;ATCAD4;CCR1;CAD1;BGLU46;CCoAOMT1;T9L3.2;FAH1;OMT1;CYP98A3;CAD9;ELI3-1;ELI3-2;T29E15.11;HCT	-2.06497	0.000165636	biological_process				cold acclimation	38	6	RBP31;FAB1;GR-RBP2;TAPX;ACC1;AT3G07020	1.69516	0.00229799	biological_process					glutathione transferase activity	60	8	GSTF11;DHAR3;GSTU20;GSTU18;GSTU7;ERD9;ATGSTF13;GSTU8	-2.66463	0.00985529	molecular_function
cinnamyl-alcohol dehydrogenase activity	15	6	M4I22.60;ATCAD4;CAD1;CAD9;ELI3-1;ELI3-2	-1.69546	0.0136876	molecular_function					response to molecule of bacterial origin	99	19	T22A6.220;NHO1;T9N14.3;MFB13.23;ETR1;COI1;AFB2;F11O6.14;RIN4;K2A11.6;T28N17.5;T16O11.3;BRL3;EXO70E1;F16F14.25;LRR XI-23;AMT2;WRKY18;AT3G47480	-1.81637	0.000190514	biological_process				jasmonic acid mediated signaling pathway	279	49	EFR;UGT85A1;PSBP-1;TROL;PSBO2;F1B16.1;VTC5;F12K11.24;PPa6;RCA;CYP38;PETC;2-Cys Prx B;COS1;SBPASE;CA2;OCP3;RLK;ORP1C;JMT;CRB;PRK;F10M6.100;FNR1;COL4;HDS;ATPD;F7O18.28;PLA2A;PHYB;NQR;COI1;PHT4;1;CUL1;CAD1;LZF1;PMDH2;EER4;S6K2;F10A12.18;DGD2;F1M20.32;MEKK1;SVP;RBOH F;GRX480;BI1;MPK4;B73	1.36196	0.00238491	biological_process					response to ethylene	263	37	PORA;MYB59;WRKY4;MQL5.25;MBF1A;RSH2;ARF19;ACBP4;PHB3;BPC2;XLG3;RCD1;T1G16.90;CPK9;T7B11.13;BT3;MPK4;SYP121;T28N17.2;GAI;PR4;ADC2;ABI1;PMZ;DGK5;CIPK23;AT4G25030;AOC3;T19P19.60;AT3G28580;ERF1A;UGT73B5;F18A17.4;ABCB4;JAZ1;PDR12;TIFY10B	-1.934	0.010025	biological_process
clathrin adaptor complex	10	8	T2K10.12;K5A21.2;HAP13;F5H14.24;AT5G46630;MUG13.13;AT4G11380;alpha-ADR	-1.49055	0.0194384	cellular_component					transmembrane receptor protein tyrosine kinase signaling pathway	130	22	FEI1;F20H23.20;F18A8.10;T9N14.3;F8F16.70;HSL1;MEE62;MCK7.17;PSKR2;RPK2;T7N9.25;SOBIR1;F4H5.8;MRH1;F20B17.5;F16F14.25;AT3G47090;LRR XI-23;EFR;AT3G47570;K2I5.14;RLK902	-1.58417	0.000208009	biological_process				thylakoid membrane	14	8	AT1G49975;HCF153;LHB1B2;AT1G27510;CH1;CRR23;F13N6.21;TAAC	1.64868	0.00261903	cellular_component					transmembrane transport	280	23	PHT4;3;MGT6;INT1;MGH6.18;GPT2;F10K1.26;STP7;UTR5;MHX;PHT4;6;PHT4;2;T16B24.15;STP14;T22I11.10;PMT1;PMT5;T6A9.21;ZIFL2;4-Oct;MRP3;ABCB4;PGP11;PHT1;4	-2.0369	0.0100944	biological_process
clathrin-coated vesicle	23	7	MJB24.1;AT5G11710;F13B15.9;F2I9.22;F14B2.10;T25C13.80;PLDALPHA1	-1.43714	0.0293503	cellular_component					regulation of defense response	104	38	NSL1;TTL;CRT3;PEX11C;F1M20.12;AT4G39050;T3F17.13;STP1;T23A1.8;PHYB;F21F23.18;AT3G27960;UNE12;PAD4;AT3G09830;MEE62;JAZ3;RLK;F11O6.14;TSA1;F11A3.22;MPK3;NQR;HPT1;NPR4;CERK1;BIR1;F20O9.80;F25P22.7;WRKY53;MJM18.6;LRR XI-23;AMT2;EFR;WRKY18;RPS2;DMR6;WRKY70	-1.53358	0.000210215	biological_process				reductive pentose-phosphate cycle	19	10	GAPA-2;GAPB;F14G9.19;HCEF1;SBPASE;PRK;TIM;AT3G60750;F7O18.28;GAPA	1.54116	0.00284843	biological_process					MAPK cascade	217	34	TROL;PPa6;CYP38;2-Cys Prx B;PMDH2;BI1;PAD4;F25P22.8;RLK;TSA1;CAD1;RCD1;MKK4;CPK9;MKK2;MPK4;SNAP33;SYP121;ZFP8;WRKY53;ABI1;RLK1;WRKY33;BG3;AMT2;EFE;DL1E;RPS2;DMR6;AT3G47480;JAZ1;AOS;WRKY70;PDR12	-1.85142	0.0104668	biological_process
coenzyme binding	58	28	AT3G58610;F4P9.36;MQJ2.6;BAN;GER2;SQD1;AXS2;F14P1.35;F7K24.190;UGE2;T24D18.18;M4I22.60;MUM4;GAE2;UGE5;MUR1;AUD1;CCR1;MFP2;MUR4;UXS6;AIM1;RHM1;T9L3.2;UXS1;F9F13.110;UXS4;T29E15.11	-1.16052	0.0192714	molecular_function					ATP binding	2269	727	F3C22.3;XRCC4;CARA;T2K10.4;PEX4;F13B15.19;AT3G53810;FEI1;F2I9.6;GYRB2;MSH3;ATJ1;AAE14;AT4G12790;PPCK1;ckl4;VPS34;AT1G78290;K2A11.7;CPN20;F22M8.4;MDAR6;F21M12.22;CR88;K18I23.26;TTN8;PDR3;NAP11;T7D17.5;UBC4;K9B18.5;AT1G79050;F10A8.20;FKGP;F13K9.28;ckl3;AT5G11010;YDA;TOR;F28B23.11;EMB1030;T2N18.19;F24A6.13;SK42;CLPS3;CDC48B;DRD1;T7N22.4;F9H16.10;MTH12.1;CLPB3;ALE2;RGD3;K9H21.11;MTK;F24A6.120;AT1G039…	-1.35111	0.000212232	molecular_function				glucosinolate biosynthetic process	167	66	PGM;MST1;TLP18.3;PTAC16;PLSP1;LHCA6;PSBO2;GSTF11;MQJ2.6;F13M23.70;AT3G60370;PPa6;2-Cys Prx B;RCP1;ATPRX Q;F14N22.2;SBPASE;NAP7;RP1;DXR;MBB18.5;F28I16.90;F10M6.100;FNR1;APO2;DEGP1;NDF4;AMI1;DEG8;CHLI2;MCK7.20;APG1;F20D21.17;MNC6.12;T5J17.140;T9H9.19;GGPS1;ATAB2;SEX4;APS1;FTSH11;CESA2;GAPC2;T23K8.14;MDAR4;F27D4.19;AT2G27680;CYP83B1;ADG1;PIL6;KUP3;PPOX;IIL1;CXIP1;AT3G20390;F4B14.2;PHOT2;OASA1;HCF164…	1.30324	0.00292849	biological_process					Systemin Signaling	44	6	FAD8;MKK2;MYC2;PLDALPHA1;AOS;SERK1	-3.15722	0.0109258	Arabidopsis Signaling Pathways
cold acclimation	38	17	RBP31;FAB1;TAPX;ACC1;CSP3;SEX1;ATRZ-1A;SWP;GR-RBP2;MED32;AT3G07020;ADA2B;SFR6;MKK2;COR47;CSDP1;DREB1A	-1.24511	0.0453565	biological_process					oxidoreductase activity, acting on paired donors, with incorporation or reduction of molecular oxygen	85	18	CH1;HPL1;PDS3;CYP78A9;CYP94D2;CYP72A8;CYP72A15;CYP71A24;DWF4;CYP716A1;CYP711A1;CYP94B3;CYP72A14;CYP709B2;CYP714A1;CYP704A2;AOS;CYP87A2	-1.7865	0.000230617	molecular_function				rRNA binding	58	28	emb2184;T1B8.10;EMB2750;CSP41A;RPL9;T6I14.40;emb2394;F9P14.5;DL4815W;AT3G54210;PSRP6;MRB17.10;PRPL11;F28N24.22;CRB;MFL8.11;RPS9;MCL19.22;AT3G16080;MQJ2.1;RPS18C;RPL3P;AT3G63490;T2N18.5;RPS11-BETA;NOF1;RPL23AB;MYH19.10	1.45824	0.00318077	molecular_function					monooxygenase activity	128	9	CYP72A10;CYP97B3;CYP72A8;CYP711A1;FAH1;CYP72A14;CYP709B2;AT4G38540;CYP87A2	-2.21426	0.0109662	molecular_function
Cold-Stress Signaling	31	6	APX1;ICE1;HOS1;DREB2A;STZ;DREB1A	-1.58188	0.00621334	Arabidopsis Signaling Pathways					calmodulin binding	217	68	BAG7;DRL1;CPN20;LP1;PSL4;MUL8.6;MRP2;MSF3.13;UBP6;DL4115W;MLO9;MUF9.8;CRK1;MLO12;RPT5A;ATM2;CPSF30;XI-I;CRCK1;MYA2;GAD;iqd2;ATM1;ABCB1;DND1;NADK2;ACA4;AT4G30490;CNGC17;PCAP1;CNGC9;CNGC4;MSJ1.6;AT3G52870;XIK;NPGR2;IBR5;NPG1;T1D16.17;IQD22;F14M19.80;TGA4;AT3G13600;WRKY74;AT3G49050;CNGC1;F13I13.3;WRKY21;EICBP.B;BT3;MLO15;NADK1;CRK3;IQD31;APY1;WRKY11;ACA11;MLO1;F1N21.13;SR1;BT1;XIE;ACA2;F9O13.1;BAG5;…	-1.52034	0.000247306	molecular_function				phylloquinone biosynthetic process	9	5	ECHID;ABC4;ICS2;MENG;AAE14	1.96483	0.0031886	biological_process					transmembrane receptor protein tyrosine kinase signaling pathway	130	10	HSL1;MCK7.17;F4H5.8;MRH1;F20B17.5;F16F14.25;LRR XI-23;AT3G47570;K2I5.14;RLK902	-2.43522	0.011748	biological_process
coumarin biosynthetic process	54	36	CCH;MC4;OASA1;T11I18.10;PDH-E1 BETA;POM1;PAO4;F1K23.12;F2H17.10;F17A22.28;HMG1;ECT8;EMB1144;T4C12.30;SAMDC;SMT1;LACS4;AP22.47;CYP711A1;CCoAOMT1;PAL2;PAL1;OMT1;SAM1;KCS1;AT4G25030;C4H;CYP98A3;MYB4;4CL1;F12K8.24;F23N19.3;PDR1;ATB2;GT72B1;HCT	-1.71794	5.25982e-07	biological_process					protein kinase activity	325	90	T2N18.19;SK42;NEK6;F14O23.19;AT3G25840;T17A5.2;F20H23.20;CYCH;1;F18A8.10;T8K14.1;RLP2;MPK6;CDPK6;T21L14.21;GCN2;RK2;PHOT1;CPK4;SRPK4;AT3G46920;AT3G24190;F6A4.180;OST1;ASK1;VIK;FER;WNK1;CRK19;F20M13.30;S6K2;MPK2;SPA4;ORG1;T7D17.9;T2G17.15;K7J8.16;F20D22.2;D6PKL2;F13F21.28;F3O9.7;F12K21.25;F2K11.13;GRIK2;WNK6;MUA2.19;SPA2;AT3G09830;DL3215C;MEE62;CDC2;AT5G21326;MCK7.17;F6I7.20;F10M6.110;WNK5;KEG;CRY…	-1.42801	0.000286219	molecular_function				response to chitin	421	44	F22F7.5;EFR;MYB59;PSBP-1;TROL;MHK10.8;PPa6;RCA;CYP38;PETC;F8B4.140;2-Cys Prx B;SBPASE;CA2;ORP1C;CRB;PRK;F10M6.100;FNR1;AT3G59350;F13E7.17;AT5G48655;HDS;CERK1;ATPD;F7O18.28;PLA2A;NQR;PHT4;1;CAD1;F24J13.16;S6K2;HSFB2A;MUG13.28;T23A1.8;F4M15.3;ERF5;AT3G19950;HSFA2;T16O11.3;SKOR;BRH1;MPK4;MKK9	1.33301	0.00319455	biological_process					amino acid import	73	17	GRF7;TLP10;F11A12.5;MSS1;SNAP33;SYP121;HA2;AAP3;T16B24.15;F13P17.9;BRL3;AAT1;PMT5;AMT2;ACA2;LHT1;ABCB4	-2.0369	0.0124722	biological_process
cuticle development	49	27	ACP4;F4L23.31;KCS5;T2O4.2;FAB1;CER1;PSB28;KAS I;RABE1b;KAS III;T1N6.22;F14N23.19;MWD22.8;mtACP2;ALE2;ATNFXL2;MAX2;KCS6;LTPG1;KCS10;F21J9.2;KCR1;CER3;ANL2;AT3G59710;KCS4;KCS1	1.05842	0.0376316	biological_process					response to karrikin	128	46	AT1G78290;STO;VTC4;NPQ4;RSW10;LPR1;T4I9.18;NHO1;NAP9;GPAT1;F20D23.10;KCS10;GI;MRI1.7;AT3G52740;DIN10;ATCAD4;AT2G16365;T21F11.14;HY5;FADA;K18I23.7;KUF1;GPT2;F12K11.12;F6G17.120;MJE7.18;LKR;SIP2;MRG21.10;ADC2;PAL2;PAL1;PD1;FLS1;C4H;ZIFL1;ERD9;MOP10.14;LHT1;AT3G61220;F22G5.39;OPT4;F17O7.4;T29E15.11;UGT74E2	-1.50623	0.000287924	biological_process				protein import into chloroplast thylakoid membrane	6	5	HCF106;CAO;CPSRP54;PSB29;ALB3	1.59415	0.00429833	biological_process					respiratory burst involved in defense response	122	16	PAD4;HSF A4A;CAD1;MKK4;K2A11.6;SNAP33;SYP121;F12L6.31;WRKY11;AT3G46620;WRKY33;T19P19.60;ERF1A;F18A17.4;AT3G47480;WRKY70	-1.8983	0.0136287	biological_process
cysteine biosynthetic process	211	117	PSAO;F1M20.15;LHCA4;LHCB6;GAPB;TLP18.3;T2K10.5;PSAE-1;PSBP-1;CRD1;TROL;ROC4;LHCB5;PSAG;APE2;PETE1;CAO;GS2;F14G9.19;GUN4;PPa6;LIN2;CH1;FBA2;T24P15.13;AT4G38220;TUB6;CYP20-2;ATPRX Q;F14N22.2;SBPASE;CS26;NAP7;T22J18.13;F12A4.4;GSA1;PCB2;PSAK;PRK;F28I16.90;LHCA3;GLYR1;G4;TIM;AT3G60750;CaS;CPN20;AT3G61540;HEMC;ACLA-1;PSBR;SAH7;T9H9.19;F13K23.5;F7O18.28;FLU;SKL2;GDCH;NPQ4;SKL1;ATPC1;MAC12.38;F12F1.30;P…	1.25375	0.0139469	biological_process					response to nitrate	195	42	CLC-A;NLP7;T1N24.8;AT1G25550;POM1;AT3G62270;F5O24.290;AT3G23090;HB-1;NIR1;GLP5;SLAH3;AKT1;CRK19;GAD;TIP2;3;F17M5.180;RAV2;WRKY65;HCHIB;MFC19.15;CIPK8;NQR;F2P24.4;T4P13.12;DOX1;T13K14.20;SERAT2;1;HA2;AT3G48990;PPC3;RCI3;PR4;UGT74F2;NRT1.1;EP3;CRK25;DL3845W;GLP4;F23N19.3;AT3G22600;CYP87A2	-1.56903	0.000298627	biological_process				L-ascorbate peroxidase activity	9	5	APX1;APX4;TAPX;APX3;APX6	1.67898	0.00515704	molecular_function					response to bacterium	178	22	PMDH2;VDAC1;PAD4;RLK;COX17;XLG3;MKK4;MKK2;MPK4;SYP121;ZFP8;RLK1;MRG7.9;BG3;HSP70;ELI3-1;F23N19.3;ELI3-2;RPS2;DMR6;LOX2;WRKY70	-2.17382	0.0137322	biological_process
Cytokinins Signaling	55	15	ARR3;AHP1;ARR6;PHYB;HK3;ARR9;PDV2;WOL;RR2;HK2;CKX1;MMP;RR10;RR5;CRF2	-1.28441	0.0249803	Arabidopsis Signaling Pathways					phenylpropanoid biosynthetic process	12	5	PAL2;PAL1;FAH1;C4H;CYP98A3	-2.21426	0.000392346	biological_process				protein targeting to membrane	367	64	EFR;UGT85A1;NADP-ME2;AMC1;AT3G18280;RR5;PSBP-1;TROL;PSBO2;F1B16.1;CCH;VTC5;PPa6;RCA;CYP38;PETC;2-Cys Prx B;SBPASE;CA2;MQL5.3;F25P17.15;RLK;ORP1C;JMT;CRB;PRK;F10M6.100;FNR1;COL4;AT3G09830;AT3G27210;HDS;CERK1;ATPD;4CL1;F7O18.28;PLA2A;MNI5.4;PP2-A1;NQR;PHT4;1;CAD1;LZF1;MPO12.160;PMDH2;S6K2;CCR3;PDR1;F10A12.18;F4M15.3;DGD2;F1M20.32;MES3;NTF2B;MEKK1;F28J7.19;SVP;SHS1;AT3G10260;RBOH F;GRX480;BI1;MPK4;B…	1.3217	0.00521916	biological_process					potassium ion transmembrane transport	38	5	KAT2;CNGC1;ZIFL1;KUP10;HAK5	-2.75974	0.0146607	biological_process
defense response	527	102	ZAR1;ICS2;SGT1A;K21L19.12;WRKY4;F12M16.35;OCP3;WHY3;T29E15.17;TIR1;AT3G46710;VDAC1;F15A23.4;MC4;T29M8.10;RFC3;AHG2;LCR69;SAR3;MFC19.23;AT3G15010;AGO5;F12P19.3;AT1G11820;CRL;F2D10.34;PBS2;ATWHY2;K17O22.9;AT3G13560;F10A12.18;MLO9;F10D13.24;MKP1;MLO12;CEV1;ETR1;HSP81-2;RBOH F;DGK7;COI1;F13O11.7;DND1;PTP1;AT3G11340;JAZ12;AGO1;PRHA;CRK23;DGK1;NINJA;ERF3;UBA2A;MNJ7.14;JAZ3;AFB2;AT3G12920;MOK9.3;VIP1;MD…	-1.47326	6.58423e-07	biological_process					jasmonic acid metabolic process	35	9	F6F3.7;ILL6;OPR3;JMT;F22H5.6;CYP94B3;JAR1;MYC2;AOS	-1.91962	0.000393884	biological_process				NADP binding	53	12	GAPA-2;G6PD6;GAPB;FMO1;MFB13.9;PHS1;G6PD1;GR;GAPC1;GAPC2;GAPA;G6PD4	1.38942	0.00579338	molecular_function					oxidoreductase activity, acting on paired donors, with incorporation or reduction of molecular oxygen	85	11	CYP72A10;CYP97B3;LUT2;CYP72A8;DWF4;CYP711A1;CYP94B3;CYP72A14;CYP709B2;AOS;CYP87A2	-1.92938	0.0146822	molecular_function
defense response by callose deposition	47	17	NSL1;AT3G16330;F3F9.18;AT3G19970;RBOH F;FC1;CAD1;MUR4;T10D10.1;F12L6.31;5PTASE2;F17I5.110;T19F6.150;AOC3;BCS1;T19P19.60;F18A17.4	-1.72135	0.000979472	biological_process					oxidation-reduction process	1367	319	CSD1;LUT1;F8F16.60;AT3G12290;RD20;AT3G15090;ALDH5F1;AT3G58610;F25C20.6;MOD1;CH1;MDAR6;HCF164;ALDH22A1;AT5G11770;PDH-E1 ALPHA;TPX1;F7L13.70;HPL1;MPPalpha;CER10;MJE7.7;F19C24.7;BAN;F19F18.10;F17K4.50;PYRD;F6N18.16;TRX3;HPR;PDH-E1 BETA;AT3G59890;MFDX2;PDS1;ATARD2;DXR;GAPCP-2;FCLY;ALDH2B7;MSD1;AT1G79010;F20H23.6;FAD8;MS2;PMDH2;AT3G28480;P5CS2;MJM18.3;mtACP3;CYP706A6;IBR3;IM;F25P17.12;LPD1;GRX480;DL41…	-1.39267	0.000431975	biological_process				gibberellin biosynthetic process	57	5	GA1;GA2;KAO2;ABI3;PIL5	2.53919	0.00669826	biological_process					iron ion binding	223	29	KAO2;CYP72A10;CER1;CYP97B3;ARD4;F7D19.25;CYP707A4;CYTC-2;NFU2;CYP72A8;F14O10.12;T32G9.27;NIA1;CER3;LOX3;DWF4;CYP711A1;TT7;CYP94B3;CYP72A14;C4H;CYP709B2;GA3;ATR2;AOS;LOX2;ATGA2OX1;CYP87A2;HB1	-1.75652	0.0160387	molecular_function
defense response to bacterium	359	182	PGM;T13E15.7;GAPB;FMO1;crr1;T1B8.10;PSBP-1;T10P11.17;TROL;PSBO2;CER1;ROC4;PPa6;RCA;F13M22.16;CYP38;PETC;2-Cys Prx B;HCEF1;GER3;SBPASE;CA2;AT3G52960;HTA11;OST1;CRB;PRK;PSB29;F10M6.100;FNR1;FED A;HDS;F3G5.1;PGR5-LIKE A;HEMC;ATPD;F7O18.28;PLA2A;GDCH;PHT4;1;RSW3;GAPC2;SPDS3;SHM1;CAD1;ILA;THI1;WIN1;SEF;CYP83B1;PSL4;F17F16.13;SIB1;HK3;EMB2024;mMDH1;AT3G14420;GAPA;ADF4;FIB4;GLU1;EIN2;CSD1;AT3G23700;NSL1…	-1.24553	8.37164e-09	biological_process					plant-type hypersensitive response	62	33	NSL1;DELTA-OAT;PBS2;CRT3;MPK6;LOL1;LSD1;CPSF30;EBS1;VDAC3;DND1;PAD4;CNGC4;RIN2;HCHIB;AHBP-1B;MPK3;EDR2;CAD1;MKK4;DOX1;MKK5;PUB17;RIN4;T22A6.120;F10B6.18;EP3;EFR;ELI3-1;ELI3-2;RPS2;RPP13;RPM1	-1.59251	0.000558672	biological_process				defense response to fungus	597	52	EFR;DRM2;BAG6;FMO1;PSBP-1;TROL;CER1;PPa6;RCA;BBD1;CYP38;PETC;2-Cys Prx B;SBPASE;CA2;RD21;OCP3;RLK;GLR3.3;ORP1C;CRB;PRK;F10M6.100;FNR1;NRPD2A;HDS;HCHIB;ATPD;F7O18.28;TRX3;PLA2A;THO1;NQR;COI1;PHT4;1;T7F6.4;CAD1;EDM2;T23A1.8;SIB1;F4M15.3;DGD2;MEKK1;LCR69;EIN2;SKOR;HSC70-1;RBOH F;GRX480;BI1;MPK4;B73	1.3217	0.00699769	biological_process					cell	1243	120	PSAO;RBP31;AT3G18280;cpHsc70-1;T1B8.10;MNC6.3;F19K19.12;F22K18.50;AT3G12930;AT3G55605;AT3G52150;2-Cys Prx B;RCP1;F17A14.4;HUB1;PEX14;F2G14.30;TIC20;F28I16.90;TGD2;AT3G27210;MBD2.4;T24D18.26;APA1;SCR;CI51;F6I18.10;SNX2b;BI1;T5I8.8;VAM3;PEX13;CAT2;ACA4;MFC19.8;PAD4;AT3G56310;SGR4;TLP10;MGH6.18;CNGC4;CRF4;CCR1;F23H14.3;RLK;TSA1;UBC28;COX17;T15N24.12;CAD1;AT3G12180;MSL3.12;RCD1;SYP32;ATFP8;T1M15.100;…	-1.77119	0.016901	cellular_component
defense response to fungus	597	145	DRM2;BAG6;FMO1;PSBP-1;TROL;CER1;PPa6;RCA;BBD1;CYP38;PETC;2-Cys Prx B;SBPASE;CA2;RD21;OCP3;GLR3.3;CRB;PRK;F10M6.100;FNR1;NRPD2A;HDS;ATPD;F7O18.28;TRX3;PLA2A;PHT4;1;T7F6.4;CAD1;EDM2;SIB1;DGD2;LCR69;EIN2;SKOR;RD20;NSL1;MED21;DRD1;IPK1;F6E21.100;ATG6;GRX480;ATG10;MED8;AtATG18a;MPK6;MOS4;PRL1;PFT1;F14D16.17;LTPG1;MJC20.15;GSH1;CDC5;VIK;B73;APG5;APG9;EIL3;T6P5.14;FER;T23A1.8;BI1;RBOH F;COI1;SDF2;APG7;A…	-1.41868	7.90154e-13	biological_process					lipid oxidation	6	5	T10D10.1;LOX3;LOX1;LOX2;LOX5	-2.45185	0.000655423	biological_process				chloroplast membrane	103	57	F1M20.15;ABC4;GAPB;CYP97B3;PHT4;3;APE2;LUT2;GUN4;EGY3;RUS1;CYP20-2;CA2;ACHT4;KEA3;FAD8;F14J16.20;CJD1;ATS2;MGT10;CRTISO;AT3G61320;CHLM;G4;HEMA1;NTT1;FC2;FZL;SAMC1;Z-ISO;EGY2;F22D22.21;FLU;AAE14;ATH12;F16B3.32;BETA-OHASE 1;GPT2;MZN1.8;F22C12.9;RBL10;CYP97A3;AT4G38380;ABA1;EGY1;HST;KEA1;MSL2;F8F6.110;T19C21.18;F8K7.7;CUE1;GAPA;PAA1;TAP1;ATNTT2;TAG1;BETA-OHASE 2	1.29081	0.0079695	cellular_component					ethylene biosynthetic process	116	13	UBA2A;MGH6.18;LOX3;F12L6.31;T28N17.2;F13A10.15;AT3G46620;emb2170;SAM1;T22A6.210;LCB2;EFE;F9O13.1	-2.08945	0.0179323	biological_process
defense response, incompatible interaction	87	45	PSBP-1;T10P11.17;TROL;ROC4;PPa6;RCA;F13M22.16;CYP38;PETC;2-Cys Prx B;SBPASE;CA2;CRB;PRK;F10M6.100;FNR1;HDS;F3G5.1;HEMC;ATPD;F7O18.28;GDCH;SHM1;CAD1;SIB1;ACD2;GLU1;SOBER1;GRX480;PGK1;LOL1;F10M23.90;MKK3;F28B23.13;ASA1;MPK3;MKK4;MKK5;MKK2;PUB17;BG3;ATL6;RPP13;AT3G47480;WRKY70	1.21406	0.00101425	biological_process					cell communication	55	32	GRX480;DGD2;MPK6;MJC20.15;VIK;B73;EIL3;T6P5.14;BI1;RBOH F;BZIP60;AGB1;PAD4;PLDP1;CPK6;TH9;CPK32;NAC3;RCD1;ORP1C;MKK4;SAG21;CPK9;MKK2;ABA3;MPK4;PI4K GAMMA 4;SYP121;ABI1;MEKK1;AMT2;JAZ1	-1.49211	0.00075976	biological_process				cation transport	60	8	CXIP2;F17A22.22;MTP11;OEP37;F19C24.16;ZIP9;AT3G58060;CXIP1	1.6077	0.00803233	biological_process					amino acid transmembrane transport	55	9	AT2G42005;CAT2;AAP3;AAP6;AT1G08230;LHT2;LHT1;BAT1;AAP7	-2.64388	0.0181266	biological_process
detection of bacterium	17	5	THIC;TSA1;NQR;EFR;RPS2	-1.59839	0.0134383	biological_process					symporter activity	75	27	SULTR2;1;F12K21.8;K11J9.8;PHT2;1;SULTR4;1;AT3G19553;STP1;F5M6.16;PHT1;5;SUT2;STP7;F5H14.25;AST91;SULTR1;3;SULTR3;4;AAP3;AAP6;STP14;PMT1;NRT1.1;AT3G13620;MIL23.23;LHT2;LHT1;SULTR3;1;AAP7;PHT1;4	-1.84304	0.000785643	molecular_function				iron ion binding	223	36	ISU1;KAO2;CYP72A10;CYP72A14;SMO1-1;CPD;TT7;CER1;CYP97B3;ENH1;CH1;ARD4;PDF1A;F20D21.31;F7D19.25;CYP707A4;K3K7.19;NFU3;HDS;FAH1;NFU1;AT3G18210;CYP709B2;BETA-OHASE 1;CYP83B1;CYP94D2;CYP97A3;BR6OX2;BSL3;AT3G28480;SMO2-2;MHK7.4;F17K4.150;CER3;PDF1B;BETA-OHASE 2	1.32642	0.00838731	molecular_function					innate immune response	108	16	RBP31;SGT1A;HUB1;PAD4;T6J4.22;PBS1;MKK2;SNAP33;SYP121;TCH2;MRG7.9;T19P19.60;F19K19.4;T28N17.90;RPS2;DMR6	-1.85142	0.0189242	biological_process
detection of biotic stimulus	102	45	PSBP-1;TROL;PPa6;RCA;CYP38;PETC;2-Cys Prx B;SBPASE;CA2;CRB;PRK;F10M6.100;FNR1;HDS;ATPD;F7O18.28;PLA2A;PHT4;1;CAD1;NSL1;PAD4;TSA1;ASA1;MPK3;NQR;MKK4;MKK2;MPK4;SNAP33;SYP121;T16O11.3;WRKY53;WRKY33;BG3;AMT2;SOT12;EFE;EFR;DL1E;RPS2;DMR6;AT3G47480;AOS;WRKY70;PDR12	-1.57169	1.00382e-10	biological_process					response to mechanical stimulus	55	16	ABF4;HSP81-2;F5O8.26;T15M6.12;TET8;CAM7;STZ;F1M20.13;AR781;CAM1;SNAP33;F12L6.31;AT3G46620;TCH4;TCH2;BCS1	-1.65905	0.000824324	biological_process				regulation of proton transport	77	50	ACP4;GAPB;PSBQA;LHCB4.1;PSBP-1;LHCA6;ROC4;LHCB5;CAO;GS2;RCA;AP22.85;KEA3;T27E13.9;AMK2;OHP2;G6PD1;LHCA1;APO2;CHLM;FED A;HDS;CSK;PSBR;ATAB2;AT4G15545;T32A16.60;PHYB;F6N7.27;HCF173;PLPB;NDH-O;F17M5.260;THI1;KCS6;ADG1;COL3;ISPF;PHYC;FUG1;F3C3.6;CRY1;PHOT2;CDPMEK;GAPA;CLA1;PDS3;GLU1;PGR5;T4C15.7	1.27569	0.00989661	biological_process					regulation of stomatal movement	42	6	AT1G05805;SYP121;F18A8.14;ABI1;JAR1;PLDALPHA1	-2.04207	0.0191903	biological_process
detection of external stimulus	19	5	PAD4;T16O11.3;AMT2;EFR;AT3G47480	-2.87412	0.00116753	biological_process					transferase activity, transferring glycosyl groups	477	155	SS3;F9L11.8;F1B16.5;T20K18.50;UGT73B4;ATSPS4F;SSI1;F18F4.6;SS2;GSL12;SPY;SPS3F;AT5G11730;MNA5.21;F24J13.14;AT4G18530;GAUT7;F6A14.20;DGD2;SS4;TPS7;T5C23.40;MBK20.18;TPS5;AT3G07170;F17F16.20;LEW3;CSLA02;UGT89B1;F15M4.23;F7A19.11;F15O4.45;SUB1;EMB2756;IRX9;F9L11.10;F3F9.18;MJB21.3;F24H14.8;AT1G05150;AT1G20575;AT1G05170;ATPHS1;F9K20.16;PGSIP1;AT3G52060;KOB1;CSLD3;CEV1;F14N23.16;AT4G21060;CESA1;EBS1;T…	-1.38678	0.000888424	molecular_function				response to cold	408	109	PGM;CT-BMY;T13E15.7;F18C1.9;GAPB;KCS5;BAG6;cpHsc70-1;T1B8.10;FAB1;PSBP-1;T10P11.17;TROL;ROC4;RD22;GR-RBP2;F1N21.10;CHIA;GS2;SAL1;PPa6;RCA;F13M22.16;CYP38;PETC;ELF3;2-Cys Prx B;HCEF1;TUB6;GER3;SBPASE;CA2;ASP5;KAS I;CPN60B;LTP3;ORP1C;CAT2;CRB;PRK;F10M6.100;FNR1;ABI2;CIPK9;AT3G53990;KAS III;PAO2;AGL20;GLP5;HDS;F3G5.1;CPN20;HEMC;ATPD;T9L24.33;F7O18.28;PHYB;T29E15.4;GDCH;SHM1;CAD1;RAD23D;THI1;KCS6;EMB…	1.29136	0.0102078	biological_process					para-aminobenzoic acid metabolic process	36	6	T1J8.13;AT3G48990;CID11;GDH2;4-Oct;IAGLU	-1.97752	0.0211824	biological_process
developmental growth	50	20	HUB1;CPL2;CSTF64;GRL;KINESIN-13A;AKT1;REV;AIR9;GSL8;GN;KEG;XRN4;PHB;SIZ1;SFC;SCAR2;T4P13.12;GLT1;MRH1;WAK4	-1.48938	0.0208095	biological_process					toxin catabolic process	210	88	DHAR2;UGT73B4;TPX1;TOR;F27F5.18;PBC1;ARPC3;MRP2;T17H3.3;GSTU25;PUR7;IBR10;PBA1;RPN10;ABCA2;T32E8.10;ASP3;EMB2107;PBF1;TAP46;CSY2;MLO12;GSTZ2;FYPP3;RPT5A;IMPA-2;PBB1;ATBCAT-5;GRF7;APG9;RPT2a;ECH2;HSFA6B;RPT3;EMB2719;MJC20.26;M3E9.100;F6I7.30;GSH2;F15H18.25;AT3G44190;DHAR3;RPN12a;PBG1;PXA1;MQM1.19;POP2;GSTL2;T10B6.40;UBC11;PNC1;NAC032;MFP2;F15F15.2;UBA1;UGT75B1;PKT3;AT3G50910;T13K14.20;T1J8.13;T7B1…	-1.35673	0.000941557	biological_process				positive regulation of transcription, DNA-templated	472	145	FLN1;AP1;PTAC12;AUR3;AT3G28460;RBP31;CCB3;OSB1;crr1;AT3G20680;PLSP1;PSBO2;ROC4;T8O18.1;GUN4;AT3G60370;PTAC14;FSD2;CSP41A;T22D6.3;LIN2;CH1;CYP38;FBA2;T6I14.40;PTAC13;AT4G39040;PTAC6;F9P14.5;NOA1;HUB1;MQN23.16;NAP7;CIA2;T29E15.26;T4L20.310;T25K17.4;F20D21.31;GSA1;PCB2;ABI3;DAL1;CRB;PSB29;PKDM7D;MNB8.2;T4M8.15;ALB3;NAC2;PMI1;SRS;SIGF;PTAC3;G4;COL4;AMI1;CRR21;HCF107;AGL20;PDE312;HDS;CSK;HCF136;APG2;N…	1.28153	0.0102991	biological_process					defense response	527	35	ZAR1;ICS2;SGT1A;WRKY4;F12M16.35;WHY3;VDAC1;HSP81-2;COI1;ERF3;UBA2A;JAZ3;AFB2;AT3G12920;MDH9.21;PBS1;LOX3;SYP121;ERF7;ADR1-L1;PAL1;LOX1;DGK5;CRK20;ERF9;AT3G46730;AT3G61220;UGT73B5;RPS2;AOS;AT3G14460;T15M6.17;TIFY10B;AT3G14470;PLP4	-1.89066	0.0223922	biological_process
developmental process	21	14	RUS1;UPP;TIC;RDM4;T4I9.13;BPG2;SNX2a;BOB1;SNX2b;AT3G10400;EXO70A1;SAG24;AT3G55240;C4H	1.11574	0.0474421	biological_process					response to other organism	84	21	NSL1;UGT73B4;GRX480;PLA IIIA;MPK1;AGB1;PAD4;MPK3;UBA1;DOX1;MKK2;MPK4;SNAP33;SYP121;OSM34;AMT2;UGT73B5;RPS2;LOX2;WRKY70;T19K4.140	-1.77119	0.00112594	biological_process				regulation of plant-type hypersensitive response	367	66	EFR;UGT85A1;NADP-ME2;AMC1;AT3G18280;RR5;PSBP-1;TROL;PSBO2;F1B16.1;CCH;VTC5;PPa6;RCA;CYP38;PETC;2-Cys Prx B;SBPASE;CA2;MQL5.3;F25P17.15;RLK;ORP1C;JMT;CRB;PRK;F10M6.100;FNR1;COL4;AT3G09830;AT3G27210;HDS;CERK1;ATPD;4CL1;F7O18.28;PLA2A;MNI5.4;PP2-A1;NQR;PHT4;1;CAD1;LZF1;MPO12.160;PMDH2;S6K2;CCR3;PDR1;F10A12.18;F4M15.3;ACD2;DGD2;F1M20.32;MES3;NTF2B;MEKK1;PBA1;F28J7.19;SVP;SHS1;AT3G10260;RBOH F;GRX480;…	1.31388	0.0108252	biological_process					transition metal ion transport	115	6	LAC7;AHP1;F28J12.20;T28P16.12;CYP72A14;GLP4	-2.54668	0.0228024	biological_process
diacylglycerol kinase activity	10	6	DGK7;LCBK1;SPHK1;DGK1;DGK2;DGK5	-1.43681	0.036985	molecular_function					UDP-glucosyltransferase activity	24	10	UGT73B4;UGT89B1;UGT75B1;UGT74F2;UGT71C4;UGT84A1;UGT73B5;GT72B1;UGT74E2;UGT74F1	-2.12233	0.00122121	molecular_function				negative regulation of defense response	269	51	F19K19.4;EFR;AMC1;PSBP-1;TROL;PSBO2;F1B16.1;PPa6;RCA;CYP38;PETC;2-Cys Prx B;SBPASE;CA2;JAR1;PMT5;AT3G59660;F16L1.9;RLK;ORP1C;CRB;PRK;F10M6.100;FNR1;COL4;HDS;ATPD;F7O18.28;PLA2A;NQR;COI1;PHT4;1;ATB' GAMMA;CAD1;LZF1;PMDH2;ACS;T23A1.8;SIB1;DGD2;F26H11.12;F1M20.32;RFC3;MEKK1;EIN2;SVP;RBOH F;GRX480;BI1;MPK4;B73	1.3217	0.0110775	biological_process					jasmonic acid metabolic process	35	5	ILL6;CYP94B3;JAR1;MYC2;AOS	-2.82364	0.0232809	biological_process
dioxygenase activity	16	8	NCED4;AT3G20810;PKDM7D;ELF6;MDN11.10;AT4G15093;MSJ1.9;GA2OX8	-1.38595	0.0137082	molecular_function					flavin adenine dinucleotide binding	138	37	MDAR6;IBR3;LPD1;SDH1-1;AT3G49640;NDB1;mtLPD1;ACX3;FAO3;ACX2;XF1;ETFALPHA;AP22.14;AT3G44190;F14P3.7;CKX7;K21H1.18;PAO1;IVD;T28K15.7;ACX1;NIA1;T13K14.20;GLT1;XDH1;GR1;CSR1;ACX4;CKX1;MDAR1;AT4G20820;AO1;AAO3;F5O11.31;K9L2.20;NDB2;MFC16.3	-1.51291	0.00128911	molecular_function				polyamine catabolic process	38	8	APX1;PMEAMT;CCH;MYB4;PAO2;4CL1;BGAL3;PDH-E1 BETA	1.44166	0.0114671	biological_process					membrane	2625	143	MFH8.13;F1M20.15;GAPA-2;LHCA2;DIT2.1;LHCB6;emb1138;AT3G27110;PSAE-1;T1B8.10;PTAC16;PLSP1;PHT4;3;APE2;LHCA5;F14G9.19;AT3G60370;PPa6;F17A22.22;YLMG2;OEP37;CPN60A;AT2G42005;emb2394;DL4815W;DL3795W;STP1;F17M5.110;AT4G19100;KAS I;SC35;TIC20;RABE1b;RPS1;TGD2;RPS9;GAPC1;FTSH1;TUB8;GAMMA CA2;T24D18.26;T30G6.9;EIF4A1;GONST4;T9A21.110;MGT6;SNX2b;INT1;VAMP725;AT3G12030;F1O11.9;CAT2;AT4G26555;DRP3A;PIP2B;MGH…	-1.75057	0.0242672	cellular_component
divalent metal ion transport	82	46	PSAO;LHCA4;MNC6.3;LHCA6;PSAE-2;PSBO2;PSAG;PETE1;F14G9.19;PSAL;RCP1;HCEF1;GER3;F18A8.6;PDK;CCL;PSAK;AT5G57345;F21A20.3;F28I16.90;MGT10;COL4;NDF4;F3C3.12;CRR23;NDH18;T32A16.60;AT3G47070;F17F16.13;NDF6;AGT;CXIP1;AT5G02160;SULTR2;1;CLC-A;T21J18.1;BRH1;PGK1;T20L15.20;ATKCO1;CNGC4;BAG1;FPS1;EFE;F17L21.27;LOX2	1.36077	0.0124854	biological_process					detection of external stimulus	19	5	PAD4;T16O11.3;AMT2;EFR;AT3G47480	-2.87412	0.00147643	biological_process				photosynthetic electron transport chain	11	10	PSAO;PQL1;PQL2;PETC;FNR1;PGR7;FED A;TAP38;PQL3;PAA1	1.39607	0.0117791	biological_process					response to molecule of bacterial origin	99	11	COI1;AFB2;K2A11.6;T28N17.5;T16O11.3;BRL3;F16F14.25;LRR XI-23;AMT2;WRKY18;AT3G47480	-2.08578	0.025756	biological_process
endoplasmic reticulum unfolded protein response	186	77	AMC1;IRE1A;ABF4;GBF2;GBF6;DGD2;bZIP19;GRX480;CRCK3;MPK6;CPK4;F14D16.17;MJC20.15;BZO2H3;F14F8.110;VIK;B73;EIL3;T6P5.14;BI1;T21E18.12;RBOH F;S6K2;T19L5.5;bZIP44;BZIP60;F5A18.5;AGB1;PAD4;UTR3;F4M15.3;TGA6;PLDP1;CPK6;MGH6.18;CPK32;MRH10.19;VIP1;AT3G45040;NAC3;ATXYN2;FC1;AHBP-1B;TGA4;F6A4.20;AT3G49350;RCD1;F1N13.10;ORP1C;CERK1;MKK4;KEU;SAG21;CPK9;MKK2;ABA3;MPK4;PVA12;SNAP33;AGK2;EIN4;PI4K GAMMA 4;SYP1…	-1.53567	1.64087e-08	biological_process					defense response by callose deposition	47	17	NSL1;AT3G16330;F3F9.18;AT3G19970;RBOH F;FC1;CAD1;MUR4;T10D10.1;F12L6.31;5PTASE2;F17I5.110;T19F6.150;AOC3;BCS1;T19P19.60;F18A17.4	-1.72135	0.00148441	biological_process				coenzyme binding	58	8	AT3G58610;F4P9.36;MQJ2.6;BAN;GER2;SQD1;AXS2;MUM4	1.65909	0.0117926	molecular_function					response to water deprivation	337	42	CER1;ABI2;RSH2;GR-RBP2;MRP4;HSP81-2;BI1;F18C1.3;ERF3;PIP2B;SHD;PIP2A;RCD1;GolS1;MSS1;MPK4;AT3G12630;ESK1;SYP121;T12J13.11;ERF7;AT3G46620;SIP1-like;ADC2;F14B2.22;SUS3;MKD10.10;ATAF1;ABI1;PMZ;WRKY33;NRT1.1;CIPK23;AT4G25030;HSF4;ZIFL1;ERF1A;ABCB4;JAZ1;LOX2;PDR12;TIFY10B	-1.96575	0.0273447	biological_process
enzyme binding	8	5	GUN4;MBD02;WOL;GSTU20;JAR1	-1.28441	0.0379271	molecular_function					response to gibberellin	111	24	ATARCA;PKL;K19M22.10;AGL20;RVE1;ETR1;F6N7.15;MQL5.25;XERICO;F16M14.2;IQD22;LHY;TRB1;TFIIS;GID1C;MYBR1;XTH24;T2O4.10;GAI;SCL3;FPF1;GA20OX1;TCH2;MYB13	-1.57872	0.00155428	biological_process				integral component of membrane	2978	451	AT5G10530;PSAO;EFR;KAO2;CRK10;LHCA2;DIT2.1;CLS;LHCA4;ABC4;AT3G09460;KAT2;LHCB6;AT3G21090;MQB2.190;SNC4;DL3475W;KCS5;CYP72A14;TLP18.3;F18O14.22;SMO1-1;CPD;LHCB4.1;TT7;F15M7.2;AT3G47570;PLSP1;HCF106;RXW8;AT4G08290;CYP71B14;LHCA6;PSAH-1;MGT6;TROL;PSBO2;CYP71B13;F16B3.8;CER1;T9N14.3;F6I18.50;MHK10.8;PHT4;3;AT3G10910;LHCB5;PSAG;GATL4;APE2;ZIP1;NRAMP6;LHCB3;LHCA5;F28I16.80;TAPX;DER1;T6H22.26;F7D19.4;F1…	1.24267	0.0121079	cellular_component					response to auxin	380	32	F27J15.20;MYB59;AILP1;ARF6;MQL5.25;RSH2;ARF19;ACO3;F16M14.2;PHB3;RCD1;ARF1;ACT7;MPK4;T18A10.18;SYP121;PAP1;F14G9.23;ADC2;MIPS2;TT7;ABI1;PMZ;FLS1;TCH2;AT4G25030;ARF16;JAR1;ABCB4;JAZ1;PDR12;TIFY10B	-1.89066	0.0280995	biological_process
ER to Golgi vesicle-mediated transport	120	79	SYP81;T21F11.17;F13E7.17;NTF2B;NSL1;AT3G53660;F5H14.10;T10O22.22;K21L19.2;T1E22.40;SHS1;NPSN13;MEMB11;TED3;BS14A;MQO24.2;GC6;MKP1;MBG8.1;RABB1C;PHF1;GOS11;PDR2;GLP5;VPS45;F10A12.14;ATSTE24;T4M8.5;GRF7;RPT3;SSP4;F6I7.30;ACBP2;MOP10.6;RHD3;PRA1.A1;CUL1;T5I8.8;T9L24.37;MNS3;TOC64-V;CAX2;YUP8H12.3;F5H14.27;NPSN11;ERMO2;T7B11.7;PPI1;F1L3.21;AT3G23660;SGR4;CPK6;TLP10;RA-5;ALA3;F8K4.21;MZN1.16;UBA1;AT5G…	-1.36991	0.00400701	biological_process					multicellular organismal development	261	57	K9B18.5;CRL;ARP5;NAC075;LPAT2;ELO1;CSN6A;K18L3.13;AT3G20800;CPL3;EMB2107;OPT3;SWP;ARP6;TCX2;NAC1;SEC;NAC035;LACS6;NAC082;ANAC087;ATAF2;UNE12;AGO1;NAM;ARP2;MSI1;TSO2;NAC071;F21F14.2;K6A12.9;LRP1;NAC080;WOX13;NAC032;NAC3;SMG7;PAS2;NAC2;SWI3C;NAC017;CPL1;NAC047;SIP3;NAC6;AIM1;ULT1;DIS1;SOG1;SEU;ATAF1;NAC086;NAC083;SRO2;NAC014;NAC2;PSK3	-1.46342	0.00157356	biological_process				phenylpropanoid metabolic process	51	8	APX1;PMEAMT;CCH;MYB4;RFR1;4CL1;BGAL3;PDH-E1 BETA	1.44166	0.0122457	biological_process					response to salicylic acid	164	20	F27J15.20;MYB59;WRKY4;MQL5.25;IRE1A;PAD4;F16M14.2;RLK;RCD1;BT3;WRKY53;PTR3;CRK20;MYB4;GSTU7;WRKY18;MYB13;WRKY70;PDR12;OPR1	-1.78091	0.0289472	biological_process
ethylene biosynthetic process	116	32	ASP5;PIL6;D-CDES;AGD2;AT3G15010;MKK9;RUB1;XBAT32;GRX480;F4F7.1;ASP3;ACS12;M3E9.100;BZIP60;AT3G09830;TET8;UBA2A;MGH6.18;F2P24.4;PLA-I{beta]2;LOX3;F12L6.31;T28N17.2;F13A10.15;AT3G46620;emb2170;SAM1;T22A6.210;LCB2;T1F9.17;EFE;F9O13.1	-1.45408	0.0284332	biological_process					UDP-N-acetylmuramate dehydrogenase activity	43	7	AP22.14;CKX7;T13K14.20;CKX1;AT4G20820;K9L2.20;MFC16.3	-1.87838	0.00161624	molecular_function				nutrient reservoir activity	65	5	PAP85;RD22;GER3;GLP5;PLA2A	1.54469	0.0127181	molecular_function					response to sucrose	204	26	ACP4;TROL;GAPC1;GSR 1;DIN10;IVD;GPT2;F6G17.120;XLG3;PP2-A13;LKR;F11A12.5;F25P22.7;F12L6.23;UGT84A1;TT7;DIN9;FLS1;T28P16.12;T29E15.11;AMT2;AT5MAT;SOUL-1;PSBQA;AT3G61220;FT1	-1.89696	0.0294808	biological_process
ethylene-activated signaling pathway	237	77	MYB109;TIR1;F23H11.26;HK3;ERF5;EIN2;F16L1.8;ADAP;AT3G23230;CTR1;MKK9;ASK2;XCT;T13E15.25;POM1;CRF3;EER5;MPK1;RAP2.4;MPK6;SYD;F5H14.15;F28P22.24;LSD1;EIL3;BLH1;ETR1;T20M3.11;FER;F13O11.3;F5O8.26;RAP2.12;EDR1;AT4G39780;RBOH F;CUL1;PTP1;RR2;MYB32;ACO3;BZIP60;RAV2;PAD4;EIL1;DEAR2;RAB8A;ERF3;EBF1;RAN1;CRF4;DEAR3;XRN4;ABR1;EDR2;AT4G29380;EOL1;STZ;RCD1;ALDH7B4;T1J8.15;AT4G13040;T10D10.1;RAP2.2;ABA3;EIN4;…	-1.36733	0.0135107	biological_process					Golgi membrane	262	101	AT3G49720;F10N7.70;RTE1;MXK3.23;VSR6;GAUT7;VSR3;F6A14.20;AT2G14255;MBK20.18;CSLA02;TPST;MBM17.13;T5I7.5;MEMB11;BS14A;IRX9;F9L11.10;HIT1;AT3G09320;PCME;ERD2B;AT1G05170;RABB1C;GOS11;T2P11.4;PGSIP1;CSLD3;GONST4;AT4G21060;GC2;F12M16.19;SEC22;DL3220C;F14H20.4;RHD3;ATCSLA09;VPS54;TMN1;GAUT4;K16L22.3;F3C3.11;CGL1;GATL7;F4H5.5;L23H3.10;ARG1;F17M19.13;AUD1;K19E1.14;F28N24.23;POK;GC1;ERMO2;ICME-LIKE2;RAB8A…	-1.39858	0.00172168	cellular_component				stromule	35	23	PGM;GAPB;F1N21.10;RCA;2-Cys Prx B;HCEF1;ASP5;CPN60B;CAT2;CRB;PRK;PSB29;F3G5.1;ATPD;SHM1;THI1;F17F16.13;RPE;F19I3.27;cMDH;T26J12.5;MDAR6;GAPA	1.41081	0.0132101	cellular_component					flavin adenine dinucleotide binding	138	11	F14J16.20;IVD;ACX1;NIA1;ACX4;MDAR1;AO1;AAO3;K9L2.20;NDB2;MFC16.3	-2.34049	0.0347073	molecular_function
Expression Targets of ABA3	8	5	ABA3	RD22;COR47;WRKY2;AAO3;BG1	-2.53781	0.0073488					Golgi apparatus	1160	476	AT3G49720;AT3G62870;F7K24.190;YKT61;T2N18.5;mMDH1;F1B16.5;ATPQ;RD22;VPS34;T9J14.21;ATP3;TOM2A;MMN10.16;F16L1.9;T22I11.9;TMT2;T31J12.5;F10N7.70;AT3G28715;P40;F18F4.6;TRX3;RTE1;SPS3F;MYH19.10;K9I9.10;F6I18.5;AT5G11730;MNA5.21;RPL23AB;VSR6;AP19;DL4385C;CASP;MUK11.13;RABA2b;F5G3.22;AT1G64385;ATL5;GAUT7;F15M4.10;VSR3;AT3G28480;AT3G42050;RAB18;F6A14.20;HIR1;AT3G13410;MPO12.80;SMT2;MCO15.24;MUA22.2;GMII…	-1.34356	0.00183911	cellular_component				metal ion binding	1393	274	APX1;F2I9.11;RPA70B;SPL7;FD3;F18C1.9;LHCA2;BFN1;LHCA4;MQJ16.12;K18I23.14;NADP-ME1;RecQl3;F22K18.70;HAM1;MZN1.16;NADP-ME2;T28N17.80;ATJ3;F12K11.26;NCED4;LHCB4.1;CRD1;MSG15.9;LHCA6;F8L21.80;F5G3.6;CXIP2;F14M13.24;LHCB5;GAMMA CAL2;F18B13.12;FSD3;LHCB3;LHCA5;CAO;BGLU44;F1N21.10;TAPX;F12K11.24;FSD2;LHCB2.1;LHB1B2;FP3;PAPS3;ENH1;PPDK;PAP27;DL4315C;F10A5.12;AP22.85;PETC;F2J6.2;HCEF1;AT4G38220;F4D11.210;…	1.25261	0.0145975	molecular_function					iron ion transport	118	7	LAC7;ZIP1;PIP2A;MHX;GLP4;F23N19.3;CYP87A2	-1.76158	0.035364	biological_process
Expression Targets of ABI3	35	9	ABI3	ABI2;MAX2;MYBR1;NAC6;HSP17.4;PAL1;ABI1;WRKY2;AOX1A	-1.98748	0.0336432					response to salt stress	655	312	CSD1;RD20;PIMT1;FUS6;PUR ALPHA-1;FUM1;mMDH1;SOS1;ATPQ;AT3G58610;RD22;MOD1;VPS34;ADAP;STO;CPN20;NSL1;DELTA-OAT;CR88;T6A23.9;CER10;IDH1;T21J18.1;ATARCA;SK42;P40;T26J12.5;ALP;PBC1;CYSC1;ABF4;PAE1;GAMMA CAL2;MKK9;PMM;F6E21.100;CPL4;AT5G47030;MSD1;TRIP-1;PIN1AT;AT3G42050;RSR4;AtCHIP;AT3G13410;TUB6;PAC1;GCN3;PP2-A1;GAPC1;NACA3;VHA-A;COX6B;POM1;RPT2;VHA-B2;ADK1;EER5;AT3G27460;AtATG18a;PMP;PBA1;RPN10;MPK…	-1.36053	0.00190134	biological_process				cellular modified amino acid biosynthetic process	36	7	APX1;PMEAMT;CCH;MYB4;4CL1;BGAL3;PDH-E1 BETA	1.44166	0.0147984	biological_process					amino acid transmembrane transporter activity	62	8	AT2G42005;CAT2;AAP3;AAP6;LHT2;LHT1;BAT1;AAP7	-1.98432	0.0356717	molecular_function
Expression Targets of COI1	55	20	COI1	HDA6;PBS2;BI1;YSL3;OPR3;NAC3;HCHIB;ASA1;ACX1;WRKY57;CLH1;PR4;CYP94B3;MYC2;JAZ1;AOS;LOX2;WRKY70;HAK5;TIFY10B	-1.82593	0.00322742					calcium ion transmembrane transport	20	8	TPC1;ACA4;F27L4.3;F12M16.12;ACA11;AT1G09575;ACA2;ACA8	-1.87832	0.00191739	biological_process				chloroplast inner membrane	68	42	DIT2.1;AT3G18890;GUN5;CRD1;CH1;OEP37;AT5G12470;RCP1;F17M5.110;TIC20;DiT1;AT4G13010;PGLCT;MDF20.15;SULA;F3C3.12;TGD2;MXC17.8;K1F13.10;APG1;T6A23.25;ACD1-LIKE;MQB2.4;PTAC4;FAD6;T6G15.140;TIC40;AT3G61870;ANTR2;EMB269;TIC21;MGD1;AT3G23710;VTE1;T20D1.20;RBL11;CLPC1;AT3G51140;PHT2;1;SHS1;MJC20.24;HMA1	1.3082	0.0148353	cellular_component					signal transduction	540	35	CIPK9;F7K24.140;RSH2;COI1;CIPK10;AT3G26020;AT3G56310;MXC9.11;MOP9.16;AFB2;AT3G15470;CPK9;MPK16;MPK4;SYP121;AT3G43230;RHF2A;TMK1;BRL3;ADC2;K18G13.8;CIPK3;ABI1;MPK9;PMZ;AT4G25030;F16F14.25;LRR XI-23;T3A4.9;MPK20;MAJ23.10;ABCB4;JAZ1;PDR12;TIFY10B	-1.99294	0.0384121	biological_process
Expression Targets of CTR1	16	6	CTR1	PIF3;CIPK1;GA20OX1;T13K14.40;MYC2;HAK5	-2.21269	0.0148721					calcium-transporting ATPase activity	16	5	ACA4;ACA11;ECA4;ACA2;ACA8	-2.20748	0.00199675	molecular_function				nonphotochemical quenching	7	5	LHCB6;LHCB5;PETC;F13N6.21;NPQ4	1.58146	0.0149979	biological_process					endoplasmic reticulum membrane	310	23	KAO2;T9L3.150;CER1;BI1;F28N24.23;ICME-LIKE2;T9L6.6;SGR4;F9L1.4;KCR1;CER3;EIN4;DGL1;CNX1;TT7;F20D21.14;LAG13;LCB2;AT3G57220;ACA2;ATR2;CB5-E;SERK1	-1.85301	0.0430982	cellular_component
Expression Targets of EIN2	41	17	EIN2	BFN1;MAX2;SIR;AP2;HY5;EIL1;NAC071;EBF1;NAC3;HCHIB;NAC6;PR4;ABI1;ERF1A;DREB1A;HAK5;PDR12	-1.53809	0.0385842					iron ion transport	118	19	CLC-A;T1N24.8;AT3G62270;AT3G23090;AKT1;TIP2;3;WRKY65;PIP2A;F2P24.4;T4P13.12;DOX1;MHX;YSL2;PPC3;RCI3;CRK25;GLP4;F23N19.3;CYP87A2	-1.69552	0.00223225	biological_process				response to high light intensity	211	66	APX1;KAT2;ACP4;GAPB;BAG6;PSBQA;LHCB4.1;T8O5.80;PSBP-1;LHCA6;Fes1A;ROF2;ROC4;LHCB5;CAO;GS2;DER1;RCA;EGY3;MRB17.16;IM;OHP2;MGT4;T1J8.2;PHS1;NAC2;LHCA1;FED A;HDS;PSBR;MBF1A;GEK1;FTSH11;AT3G46920;F26H11.30;F16G16.3;F7N22.4;AT5G18420;MCA23.17;KCS6;ADG1;F18O19.26;ROF1;F12B7.17;SIS3;VTE1;COL3;ISPF;MEC18.18;F22G5.31;ATERDJ3B;AT4G07990;HSFA2;RPL23AB;EXO70F1;PHOT2;CDPMEK;GAPA;GLU1;RAB7B;PGR5;F23N19.9;F16D1…	1.25335	0.015422	biological_process					anchored component of membrane	245	8	F9D12.16;SVL1;COBL7;F4B14.150;MMP;UCC1;AT3G22600;T19K4.140	-1.65278	0.0458953	cellular_component
Expression Targets of ETR1	16	7	ETR1	HY5;HCHIB;EIN4;PAL1;TCH4;ERF1A;HAK5	-2.19423	0.011746					innate immune response	108	46	NSL1;DGD2;CRT3;CRCK3;GLR3.3;TPST;MOS4;PRL1;CPK4;SGT1A;MAC3B;RPN8A;CDC5;RPT2a;T6P5.14;HUB1;T23A1.8;RPN1A;CCR2;HUB2;F12K21.25;AGO1;AT3G59660;PAD4;ORP3C;AT3G45040;T6J4.22;AT3G49350;F4P9.35;CERK1;PBS1;MKK2;RIN4;BIR1;SNAP33;SYP121;ATMIN7;AMC1;MEKK1;TCH2;MRG7.9;T19P19.60;F19K19.4;T28N17.90;RPS2;DMR6	-1.40162	0.00223927	biological_process				cation transmembrane transporter activity	26	5	F17A22.22;MTP11;F19C24.16;ZIP9;AT3G58060	1.55771	0.0159272	molecular_function					Name	Total # of Neighbors	# of Measured Neighbors	Gene Set Seed	Measured Neighbors	Median change	p-value	Activation Score	Hit type
Expression Targets of FAR1	17	7	FAR1	ARC5;COP1;LHY;COR47;MIPS2;ABI1;AOS	-2.09071	0.0476845					sinapyl alcohol dehydrogenase activity	9	5	ATCAD4;CAD1;CAD9;ELI3-1;ELI3-2	-2.87006	0.00240873	molecular_function				aging	49	14	MST1;STR18;CCH;SEN1;GS2;AT4G27700;PIMT1;T7D17.1;SAG12;ACLA-1;TET6;OASA1;TAG1;TET3	1.46304	0.016532	biological_process					Expression Targets of COI1	55	11	COI1	BI1;ACX1;PR4;CYP94B3;MYC2;JAZ1;AOS;LOX2;WRKY70;HAK5;TIFY10B	-4.5709	0.021437	0.447214	Expression Targets
Expression Targets of HSF	17	7	HSF	APX1;HSFA2;DREB2A;GolS1;HSP101;HSFA3;HSP70	-1.77689	0.0492843					proline transport	74	24	SDP6;PROT1;DL4860W;PAP18;T7F6.4;AT3G20650;MLO12;ATCOAE;UGT85A3;ECI1;F10K1.26;F3I6.29;T13K14.20;MKK5;K13P22.5;AT3G21690;F15A17.60;F10B6.18;T22A6.210;EP3;AAT1;ERD9;F2K13.150;AT5G12010	-1.68387	0.00242016	biological_process				lipid catabolic process	140	18	T2O4.2;RXW8;F12K2.6;K15I22.12;F14N22.2;AT2G40116;LCAT3;K15I22.11;AT4G26790;F14J9.5;PLA2A;F1K23.28;T8E3.19;T22H22.20;AT3G11210;PLA IIIA;F25P12.90;LIP1	1.4333	0.0169923	biological_process					Name	Total # of Neighbors	# of Measured Neighbors	Gene Set Seed	Measured Neighbors	Median change	p-value	Activation Score	Hit type
Expression Targets of KNAT1	12	6	KNAT1	CAD1;SOBIR1;PAL1;GA20OX1;RR5;C4H	-2.19423	0.0479282					Hypersensitive Response	46	15	PBS2;MPK1;MPK6;CUL1;COI1;MPK3;PBS1;MKK2;RIN4;MPK4;MEKK1;MYC2;RPS2;RPM1;WRKY70	-1.77119	0.00243247	Arabidopsis Signaling Pathways				iron ion transport	118	11	LAC7;ZIP1;FER4;PPC3;F19F24.18;T1N24.8;ZIP3;MHF15.18;F21M12.12;F9N11.20;MJC20.24	1.42984	0.0181883	biological_process					Proteins/Chemicals Regulating Cell Processes of lignification	63	12	lignification	AP2;CCR1;PAL1;FAH1;PA2;C4H;GA2OX8;MYB4;K18I23.14;4CL1;GT72B1;HCT	-2.66492	0.00342651	0	Proteins/Chemicals Regulating Cell Processes
Expression Targets of LOX1	9	5	LOX1	APX1;CSD2;CAT2;RBOHD;LOX5	1.42555	0.0163444					organic anion transmembrane transporter activity	21	8	AT5G25400;AT3G14410;F13B15.18;AT3G11320;GPAT5;PHT4;6;PHT4;2;T5M16.20	-1.82284	0.00279741	molecular_function				chloroplast RNA processing	10	5	OTP82;OTP84;DL4225W;RIF10;T6I14.3	1.71021	0.0191094	biological_process					Proteins/Chemicals Regulating Cell Processes of defense response	482	63	defense response	ZAR1;FDH;NOA1;HUB1;FAD8;ELO3;SCR;AGG2;BI1;COI1;AT2G41835;AP2;PAD4;CNGC4;CCR1;RLK;PHB;ABR1;TGA4;RCD1;MKK4;PBS1;MKK2;PUB17;CPK5;MPK4;PHO2;SNAP33;EIN4;SYP121;GAI;PAP1;PR4;SR1;WRKY53;PAL1;ATAF1;WRKY33;PTR3;PA2;LOX1;CRK20;ERF9;PYL4;HSP70;NFXL1;JAR1;WRKY46;LHT1;MYC2;ERF1A;4CL1;WRKY18;RPS2;RANGAP2;JAZ1;AOS;LOX2;WRKY70;AOX1A;PDR12;SERK1;HB1	-2.04301	0.00587844	-0.727607	Proteins/Chemicals Regulating Cell Processes
Expression Targets of mitogen-activated protein kinase	26	7	mitogen-activated protein kinase	SCD1;AGO2;RBOHD;WRKY53;HSP70;MYC2;AOS	-2.18702	0.0144907					xenobiotic-transporting ATPase activity	14	9	MRP2;MRP4;MRP9;MRP5;MRP14;MRP10;MRP3;ABCB4;MRP6	-2.18947	0.00310789	molecular_function				polygalacturonase activity	71	6	T32A16.3;AT3G62110;AT3G61490;AT3G48950;F17M5.200;AT3G57790	1.59946	0.0191696	molecular_function					Proteins/Chemicals Regulating Cell Processes of root length	69	7	root length	PGM;FDH;PHB;ERF1A;RLK902;OPR1;PLP4	-3.19039	0.0067559	0.816497	Proteins/Chemicals Regulating Cell Processes
Expression Targets of NAC019	14	7	NAC019	HSFA6B;HSF3;COR47;UGT74F2;HSF4;LOX2;ERD1	-2.12021	0.00681039					transition metal ion transport	115	19	UKL2;OPT3;NRAMP1;AKT1;M3E9.100;GAD;TIP2;3;F2H17.10;CAX2;WRKY65;RAN1;T4P13.12;AT1G56145;AT3G54040;F28J12.20;T28P16.12;CYP72A14;CRK25;GLP4	-1.43564	0.00354468	biological_process				Group II intron splicing	11	6	APO1;CAF1;CRS1;CAF2;OTP51;CFM2	1.68808	0.0199473	biological_process					Proteins/Chemicals Regulating Cell Processes of somatic embryogenesis	54	7	somatic embryogenesis	CDF2;SERK2;HSP70;MYC2;JAZ1;SERK1;HB1	-3.15722	0.00736604	0	Proteins/Chemicals Regulating Cell Processes
Expression Targets of NPR1	27	10	NPR1	LSD1;YSL3;PAD4;BIR1;MPK4;WRKY6;WRKY53;WRKY46;WRKY70;PDR12	-1.81571	0.0215492					response to UV-B	99	47	F13B15.19;RPA70B;CRY3;POLH;HAM1;RSR4;ATCSA-1;F20H23.20;AFR;MPK6;SDG26;NAP9;FVE;MKP1;AT3G24190;AT3G52740;AT3G43110;TT4;MRO11.23;HY5;RUS2;REV3;AT3G17800;K18I23.7;CHC1;4CL3;F3O9.11;F6G17.120;MPK3;DREB2A;MYB12;SAG24;F25P22.7;RHM1;UGT84A1;TT7;PAL1;FAH1;AT3G21890;ELIP2;FLS1;JAR1;MYB4;AT5MAT;SOUL-1;AT3G61220;T29E15.11	-1.49925	0.00358421	biological_process				oxylipin biosynthetic process	39	18	GAPB;FAB1;CRD1;TROL;DXR;JMT;OPR1;CaS;HDS;FLU;PLA2A;FAD6;NPQ1;ISPD;KCS6;PMDH2;CLA1;ATH1	1.3217	0.0199682	biological_process					Proteins/Chemicals Regulating Cell Processes of plant defense	323	41	plant defense	RFC3;FAB1;HUB1;HEMC;ELO3;IRE1A;BI1;COI1;PAD4;CNGC4;CCR1;RLK;MKK4;MSS1;CPK5;MPK4;SYP121;WRKY11;PR4;SR1;WRKY53;WRKY33;PTR3;LOX1;F28J12.20;HSP70;AAT1;HSF4;JAR1;WRKY46;AAO3;LHT1;MYC2;ERF1A;ELI3-1;UGT73B5;WRKY18;DMR6;AOS;LOX2;WRKY70	-2.18702	0.0092901	-1	Proteins/Chemicals Regulating Cell Processes
Expression Targets of peroxidase	8	6	peroxidase	FDH;E2F3;HSP70;EFE;AOS;HAK5	-2.61611	0.00248298					protein serine-threonine phosphatase activity	143	62	DBR1;PAP15;T1N24.8;PAP27;T26M18.10;MAA21.3;WIN2;PAP18;MAG1;BSL1;ABI2;F10K1.27;PP5.2;F16A14.11;PAP26;FYPP3;F7H19.181;BSL3;TOPP7;KAPP;T12M4.15;TOPP4;MPH15.11;F21F23.18;F13E7.31;PP2A-2;PP7;T2G17.15;PAP10;AT3G62260;PLL4;AT3G51370;PPX2;HAB1;MFH8.8;T1B8.2;MDC8.3;F17M5.260;F11O6.14;PAP16;T10F20.4;F21D18.16;PAP28;PAP29;F20M13.80;T3F24.2;HAI2;F11C18.60;PP2A-4;DBP1;HAB2;TOPP8;F20O9.80;PAP3;F4F7.38;AT3G1526…	-1.4302	0.00377684	molecular_function				transition metal ion transport	115	8	LAC7;CYP72A14;T18E12.13;AHP1;F19F24.18;TET6;CRK27;UKL2	1.46295	0.0201229	biological_process					Proteins/Chemicals Regulating Cell Processes of jasmonate response	63	15	jasmonate response	CRD1;ABI2;COI1;JAZ3;MPK4;GAI;PYL4;HSP70;JAR1;MYC2;ERF1A;JAZ1;AOS;LOX2;WRKY70	-2.61611	0.0101084	1	Proteins/Chemicals Regulating Cell Processes
Expression Targets of WRKY17	6	5	WRKY17	VIP1;WRKY11;AOS;LOX2;WRKY70	-4.94657	0.00553503					lipid catabolic process	140	23	PLA IIIA;PLC2;LIP1;PLDDELTA;RXW8;SGR2;F1K23.28;F2N1.17;MQB2.25;PAD4;F1K23.17;PLDP1;PLA-I{gamma}1;K15I22.11;PLA-I{beta]2;F12K2.6;F8K4.6;K13P22.5;F15D2.21;F14J9.5;PLDALPHA1;LCAT3;PLP4	-1.4707	0.00388936	biological_process				response to gibberellin	111	12	F27J15.20;MYB59;F16M14.2;FPF1;MYB109;IQD22;AGL20;MQL5.25;LHY;F8L15.2;ATARCA;F4I18.12	1.53951	0.0207022	biological_process					Proteins/Chemicals Regulating Cell Processes of lignin biosynthesis trait	51	8	lignin biosynthesis trait	CCR1;CCoAOMT1;FAH1;OMT1;C4H;MYB4;4CL1;HCT	-2.26107	0.0127807	-1	Proteins/Chemicals Regulating Cell Processes
Expression Targets of WRKY57	8	6	WRKY57	LHCB2.1;SAG12;XTH24;ABA3;NCED3;AOX1A	-1.75095	0.0349515					potassium ion transmembrane transport	38	13	KCO6;KUP3;ATKCO1;DND1;KT2;KUP7;HAI2;CNGC1;T9L3.180;KT2/3;ZIFL1;KUP10;HAK5	-1.65942	0.00402647	biological_process				oxidoreductase activity, acting on paired donors, with incorporation or reduction of molecular oxygen	85	12	CYP72A10;CYP72A14;CPD;CYP97B3;LUT2;CH1;CYP709B2;T26B15.22;CYP94D2;CYP97A3;BR6OX2;PDS3	1.63884	0.0214568	molecular_function					Proteins/Chemicals Regulating Cell Processes of response to osmotic stress	74	8	response to osmotic stress	AP2;MKK4;NFXL1;UGT71B8;MYC2;ERF1A;PLDALPHA1;WRKY70	-2.67291	0.0145985	-1.73205	Proteins/Chemicals Regulating Cell Processes
Expression Targets of WRKY70	16	5	WRKY70	CLH1;PR4;WRKY53;WRKY46;MYC2	-2.18702	0.00671044					purine nucleobase transport	123	15	F2J6.14;F12K11.18;T9D9.8;F12G12.16;F17A8.160;T20D1.20;AT3G14410;RR18;F13B15.18;AT3G11320;PUP11;AZG1;T22I11.10;T5M16.20;T6B20.18	-1.57843	0.00418195	biological_process				leaf morphogenesis	186	76	T19F6.80;RBP31;CCB3;crr1;AT3G20680;PSBO2;ROC4;T8O18.1;GUN4;CSP41A;LIN2;CH1;EGL3;FBA2;T6I14.40;PTAC6;F13F21.19;NOA1;VCS;HUB1;MSI17.2;F20D21.31;GSA1;PCB2;AT3G56650;DAL1;CRB;SRS;SIGF;G4;COL4;AMI1;AT4G34090;CRR21;HCF107;CSK;NDF5;HEMC;FLU;AGO1;APE1;SKL2;SKL1;NPQ1;FTRA2;PTAC2;HEN1;ATPC1;PMDH2;PIL6;AXR1;ISPF;LIP1;IDD5;MQB2.16;F28I8.17;AT3G22790;HST;HB-1;GLDP1;AGO4;F3C3.6;BLH4;CLA1;PHB;ATL5;RPS13A;RPT2a;…	1.30687	0.0218751	biological_process					Proteins/Chemicals Regulating Cell Processes of systemic acquired resistance	87	15	systemic acquired resistance	ACP4;RFC3;PAD4;TGA4;MKK2;MPK4;PAP1;SR1;WRKY53;PA2;HSF4;MYB4;MYC2;WRKY18;AOS	-2.12287	0.0172536	0.447214	Proteins/Chemicals Regulating Cell Processes
extracellular region	2664	459	F17L24.13;F9P14.12;BFN1;BGLU15;LAC7;DIR1;AT3G23760;XTR6;WTF1;F4L23.31;AT3G53980;T32A16.3;K18J17.13;ATSBT5.2;T30N20.40;K2A18.23;AT3G18280;T2O4.2;BGLU12;BGLU11;RXW8;MNC6.3;AT3G62110;AT4G08290;TROL;F8L21.80;PAP85;F8K7.10;AT5G12950;XTH9;T18E12.13;RD22;FKBP16-2;F28K19.27;scpl26;XTH29;AT3G60370;PAP27;CHL;AT5G15802;ATL43;AT3G61490;SKU5;T26C19.17;K15I22.12;EXPB2;T28K15.2;GER3;MPL12.19;F19F18.10;RD21;F12G…	-1.24958	1.09608e-09	cellular_component					phosphatidylinositol dephosphorylation	15	8	PEN2;5PTASE13;T23K3.9;BST1;F14O23.9;IP5PI;5PTASE2;5PTASE11	-1.59973	0.00427033	biological_process				defense response to virus	57	14	AT3G28460;PLSP1;F6G17.160;CPSRP54;DL4815W;K11I1.1;NIK1;DCL4;PLA2A;DCL1;MTACP-1;ARLA1C;MHM17.5;DRB2	1.31761	0.0223054	biological_process					Proteins/Chemicals Regulating Cell Processes of ROS generation	170	24	ROS generation	CDF1;KAT2;PORA;ABI2;COI1;PP7;MKK4;PBS1;LKR;CPK5;MPK4;NTRA;ATAF1;ABI1;NRT1.1;LOX1;F28J12.20;PYL4;HSP70;LRR XI-23;JAR1;PLDALPHA1;AOS;AOX1A	-1.88716	0.0188564	-1.66667	Proteins/Chemicals Regulating Cell Processes
extrinsic component of membrane	50	27	F22K20.16;PSBP-1;PSBO2;PQL1;PPL1;T8O18.1;PQL2;F15M4.5;DL3795W;AT3G56650;PQL3;SNX2a;PHIP1;F22F7.15;ATG6;G18B;AtATG18a;SNX2b;ATG18D;SNX1;AGO1;SPI;AT3G28430;KEU;F10N7.30;PUX2;PSBQA	-1.036	0.0240028	cellular_component					chitin binding	25	5	HCHIB;F4P9.35;CERK1;PR4;EP3	-1.69599	0.00432807	molecular_function				2 iron, 2 sulfur cluster binding	54	18	FD3;ISU1;T28N17.80;CXIP2;CH1;PETC;F26A9.12;T9G5.4;BIO2;MIO24.14;FED A;AO1;ACD1-LIKE;DL3485W;CXIP1;SDH2-2;FD1;MOM	1.3975	0.0230068	molecular_function					Proteins/Chemicals Regulating Cell Processes of cell growth	173	9	cell growth	CDF1;CDC2;PLP3b;TIP1;HSP70;HSF4;T1J1.6;DL1E;ATGA2OX1	-2.61611	0.0193887	0	Proteins/Chemicals Regulating Cell Processes
fatty acid biosynthetic process	109	52	ACP4;KCS5;SMO1-1;FAB1;CER1;F16L2.2;FAD8;KAS I;KAS III;FAH1;MOD1;ACLA-1;FAD6;BETA-OHASE 1;F16B3.24;MTACP-1;FaTA;T26C19.11;SMO2-2;mtACP2;TOP1BETA;CER10;PDH-E1 BETA;mtACP3;SSE1;LACS9;MAK10;KCS10;ACP2;LACS6;STE1;SBH1;LACS8;LACS1;BCE2;KCS11;F21J9.2;AKINBETA1;PAS2;F7H2.12;KIN10;ACX1;PKP-BETA1;NADP-ME4;LACS4;SSI2;CER3;KING1;KCS4;FATB;KCS1;BETA-OHASE 2	-1.19647	0.0303772	biological_process					membrane	2625	502	F2G14.60;EMB1080;ARV2;AT3G49720;RPS11-BETA;AT3G62870;T16O11.1;DL4250W;AT3G18140;ALB4;CLC-E;PGLCT;F22M8.4;T18E12.19;TOP1BETA;ATP3;TOM2A;TPX1;MMN10.16;RPSAb;F12K21.8;K11J9.8;MOP9.8;MSL5;T19C21.18;F12K8.12;AT3G30390;PPR336;AT5G07900;F10A8.20;PSAE-1;KCS5;F4H5.6;MUP24.17;T21J18.1;TMT2;AAC3;UNE2;F18A8.15;EMB1030;K15E6.5;P40;AT5G20090;AT4G32470;T7I23.15;TRX3;AT3G13580;F5I10.9;EMB2289;F14O23.25;MAPR2;DEX…	-1.34223	0.00444974	cellular_component				ovule development	152	60	TT16;FLN1;AP1;CP33;cpHsc70-1;CPSUFE;SAL1;FER4;MNB8.3;CPN60A;NOA1;NAP7;T4L20.310;ERS;ATS2;AT3G13470;SRS;AT3G58140;GR;AGL20;ARF6;FZL;CPN20;TOC75-III;AT3G18680;OVA4;EGY2;SYCO ARATH;NAP6;OTC;F7F23.11;OVA5;AGL21;EMB2369;SCO1;T16L1.250;AFO;HEN1;CR88;WIN1;AG;MEE40;KCS6;ADG1;EMB2247;NS1;F12F1.30;BEL1;pde191;OVA6;OVA2;F13E7.30;emb2768;OVA1;GLU1;PREP1;SVP;ATH1;MPK4;ARF2	1.26366	0.0240004	biological_process					Proteins/Chemicals Regulating Cell Processes of lignin content	30	6	lignin content	CCR1;PAL1;FAH1;C4H;4CL1;HCT	-2.21426	0.029083	-1	Proteins/Chemicals Regulating Cell Processes
Flagellin Signaling	20	6	MPK6;MKK4;MKK5;WRKY6;WRKY53;MEKK1	-1.76754	0.00833033	Arabidopsis Signaling Pathways					L-phenylalanine catabolic process	7	5	HGO;F11A3.11;PAL2;PAL1;PAL4	-2.18511	0.00507098	biological_process				beta-glucosidase activity	42	5	BGLU15;BGLU12;BGLU11;BGLU44;BGLU46	1.8832	0.0241877	molecular_function					Proteins/Chemicals Regulating Cell Processes of lipid peroxidation	38	8	lipid peroxidation	HSF A4A;LOX3;TIL;WRKY53;LOX1;HSP70;AOS;HB1	-2.18702	0.0298601	0	Proteins/Chemicals Regulating Cell Processes
flavin adenine dinucleotide binding	138	51	SDH1-1;FMO1;MFB13.9;F10F5.3;F14J16.20;GR;AT3G63510;GLDH;ACX2;MDAR4;T10C21.70;NTRC;F15M7.11;NDA1;F19H22.4;T26C18.3;MDAR6;IBR3;LPD1;AT3G49640;NDB1;mtLPD1;ACX3;FAO3;XF1;ETFALPHA;AP22.14;AT3G44190;F14P3.7;CKX7;K21H1.18;PAO1;IVD;T28K15.7;ACX1;NIA1;T13K14.20;GLT1;XDH1;GR1;CSR1;ACX4;CKX1;MDAR1;AT4G20820;AO1;AAO3;F5O11.31;K9L2.20;NDB2;MFC16.3	-1.29602	0.0021674	molecular_function					root development	136	60	PSP;TFL2;PKL;DOT2;CTF7;EER5;BIG;MPK6;WAV2;AT3G62270;PRL1;P5CS1;NOV;NUC-L1;HST;DFB;RPT2a;HBT;F25P12.99;FER;GTE4;DGK7;ABCB1;ACC1;RR2;MNS3;IAA31;AT2G37250;SNX1;AGB1;UBP15;POP2;PLDP1;MNS1;5PTASE13;SVL1;CHC1;LRP1;ALA3;MYB61;CIPK8;RR12;TSD2;XLG3;TCTP;DGK2;PAS1;CINV2;ACT7;EXO70A1;ANL2;RACK1C_AT;LHW;TMO6;LOX1;RR10;ZIFL1;PERK4;CRF2;LOX5	-1.40664	0.0051919	biological_process				monooxygenase activity	128	12	CYP72A10;FMO1;CYP72A14;CPD;MFB13.9;CYP97B3;CYP709B2;AT3G24200;CYP94D2;BR6OX2;CTF2A;EMB2421	1.76596	0.0254195	molecular_function					Proteins/Chemicals Regulating Cell Processes of nodulation	67	7	nodulation	PGM;AP2;SBP1;DGD1;HSP70;ERF1A;HB1	-2.21052	0.0409697	-1	Proteins/Chemicals Regulating Cell Processes
flavonoid biosynthetic process	174	63	BAN;UGT73B4;AT3G63170;F24H14.8;UGT73D1;UGT89B1;MJB21.12;ELIP2;F1C9.11;TT5;DL4410C;T4C12.20;F13B15.19;F19H22.60;CRY3;DL4195C;AFR;NAP9;SRG1;TT16;AT3G24190;AT3G52740;K21L13.6;UGT85A3;AT3G43110;TT4;AT3G11340;F24A6.140;K18I23.7;TED4;4CL3;F13K3.18;F6G17.120;AT3G55700;DOGT1;UGT75B1;MYB12;T1J8.15;K18J17.3;F25P22.7;K2I5.5;UGT72B3;RHM1;UGT85A1;UGT74F2;UGT71C4;UGT84A1;UGT85A2;TT7;FLS1;UGT71B8;UGT88A1;CYP98A…	-1.55704	1.25474e-06	biological_process					developmental growth	50	18	GRL;KINESIN-13A;AKT1;HUB1;REV;AIR9;GSL8;GN;KEG;XRN4;PHB;SIZ1;SFC;SCAR2;T4P13.12;GLT1;MRH1;WAK4	-1.53022	0.00560313	biological_process				defense response to bacterium	359	91	PGM;EFR;T13E15.7;CM3;GAPB;FMO1;crr1;T1B8.10;PSBP-1;T10P11.17;TROL;PSBO2;CER1;ROC4;PPa6;RCA;F13M22.16;CYP38;PETC;2-Cys Prx B;HCEF1;GER3;SBPASE;CA2;AT3G52960;HTA11;OST1;RLK;CRB;PRK;PSB29;F10M6.100;FNR1;FED A;CRK5;HDS;F3G5.1;CERK1;PGR5-LIKE A;HEMC;ATPD;F7O18.28;PLA2A;APS1;GDCH;NQR;COI1;PHT4;1;RSW3;GAPC2;cICDH;SPDS3;SHM1;CAD1;ILA;THI1;MAB1;WIN1;SEF;CYP83B1;KCS6;ATU2AF65A;PSL4;F17F16.13;SIB1;RPE;HK3;C…	1.24053	0.0264151	biological_process
flavonoid glucuronidation	114	30	UGT73B4;F24H14.8;UGT73D1;UGT89B1;F1C9.11;T4C12.20;K21L13.6;UGT85A3;AT3G11340;F13K3.18;AT3G55700;DOGT1;UGT75B1;T1J8.15;K18J17.3;K2I5.5;UGT72B3;UGT85A1;UGT74F2;UGT71C4;UGT84A1;UGT85A2;UGT71B8;UGT88A1;IAGLU;UGT73B5;T9I22.3;F6F3.19;GT72B1;UGT74E2	-1.88881	1.03915e-07	biological_process					GTPase activator activity	60	26	AT4G29950;AGD6;T11J7.10;ZAC;REN1;GDI2;PAM1;VPS9A;ZIGA4;AGD5;K11J9.10;MXC9.11;F18A5.120;GDI1;MBG8.4;MJC20.4;AT3G55020;SFC;AGD8;F7K24.140;AT3G49350;F6N7.6;NIG;MCO15.1;T3A4.9;RANGAP2	-1.47053	0.00580237	molecular_function				biosynthetic process	80	22	COAD;ICS2;DL4715C;K19P17.14;pde194;ASP5;F28B23.13;T20F21.27;AT5G19485;PRK;MAB16.11;T5M16.26;AlaAT1;PECT1;BIOF;MURE;F28K20.18;MMT;PGSIP1;F10O3.15;UKL2;F23N19.9	1.36684	0.0269482	biological_process
gibberellin biosynthetic process	57	12	GA2;KAO2;ABI3;CTR1;M4I22.60;F28P22.24;PIL5;GA1;GA20OX1;GA2OX8;GA3;ATGA2OX1	-1.23653	0.00473091	biological_process					transcription, DNA-templated	1598	387	F16L1.8;MSL3.8;F14F8.80;ARF3;T22P11.50;F20N2.28;HB-1;CDF3;PUR ALPHA-1;T1O24.24;DAG1;NRPB5;AT3G23230;STO;HDA9;NRPD2A;LRL3;AGO4;MED21;PIL6;MED19A;MLE2.11;AT5G08565;AGO5;F19H22.60;NRPB2;NF-YA3;HDA3;T30D6.8;FIB2;PRP40C;TFL2;ABF4;SNL1;HDA15;CPL4;WRKY4;NGA3;BEL1;T2N18.12;HAM1;NRPB8B;TOC1;NLP7;IAA16;F8L15.60;ING2;RECQL2;AT3G54130;IMB1;NRPB12;NRPB10;ELP2;T13E15.25;SPL12;AT3G07340;ZML2;SWN;ELO1;MYB48;F5J6…	-1.36211	0.00600894	biological_process				sucrose metabolic process	21	5	HCEF1;OST1;POP2;SUT4;UGP1	1.36392	0.0273126	biological_process
glucuronosyltransferase activity	15	6	MYH19.150;PGSIP1;UGT85A3;PGSIP6;UGT85A1;UGT85A2	-1.34799	0.0262682	molecular_function					inorganic diphosphatase activity	9	5	PPa1;PPa4;PPa3;PS2;AVP1	-1.80901	0.0060493	molecular_function				cellular response to iron ion starvation	116	10	LAC7;ZIP1;PPC3;F19F24.18;T1N24.8;ZIP3;MHF15.18;F21M12.12;F9N11.20;BTS	1.42984	0.0273342	biological_process
glucuronoxylan biosynthetic process	12	6	IRX9;PGSIP1;IRX14-L;GUT1;GUT2;IRX9-L	-1.59296	0.0430339	biological_process					inositol-polyphosphate 5-phosphatase activity	7	5	5PTASE13;F14O23.9;IP5PI;5PTASE2;5PTASE11	-1.69171	0.00616236	molecular_function				protoporphyrinogen IX biosynthetic process	15	8	HEME1;LIN2;HEME2;GSA1;HEMA1;HEMC;PPOX;HEMG2	1.45891	0.0276764	biological_process
glutathione transferase activity	60	15	GSTF11;GSTU25;DHAR2;MRH10.11;T14N5.14;GSTL3;GSTZ2;DHAR3;GSTL2;GSTU20;GSTU18;GSTU7;ERD9;ATGSTF13;GSTU8	-1.32882	0.0435034	molecular_function					nucleotide-sugar metabolic process	20	9	GAE2;GME;AUD1;MUR4;UXS6;RHM1;UXS1;F9F13.110;UXS4	-1.82594	0.0062304	biological_process				peptidyl-prolyl cis-trans isomerase activity	60	28	F2P9.6;T10F20.17;ROF2;ROC4;MCO15.17;FKBP16-2;AT3G60370;CYP38;CYP20-2;FKBP13;T16H5.190;AT3G15520;FKBP53;F7N22.3;DL4565C;M4E13.20;T22N19.60;AT3G10060;T1K7.8;ROC2;ROF1;F8B4.120;T6A23.7;TWD1;AT3G55520;F26H11.11;FKBP15-1;AT3G63400	1.30381	0.0289491	molecular_function
Golgi apparatus	1160	550	APX1;BGLU15;SDH1-1;XTR6;F6I18.5;AT4G35220;BGLU12;GATL4;RD22;UBQ9;LHCB2.1;LHB1B2;TTN5;AT4G38220;T9J14.21;ZIP4;CSLB04;MYH19.150;MOK9.14;AT3G51050;CPN60B;F15P23.1;F16L1.9;MQD19.4;CSLC12;UBQ5;CRB;ATCSLA09;AT3G13470;APX3;F1N21.15;APT2;T5E8.310;QUA1;F13O11.18;F7A19.11;ZAC;AT3G44330;TPST;TRX3;MPO12.80;GAPC1;AT4G37690;F12K8.19;F15J5.70;M4E13.20;F8F16.160;F5D21.24;GAPC2;TUB8;F2K13.40;T13M11.2;NDPK1;GC2;RO…	-1.28706	0.0065422	cellular_component					cellular water homeostasis	37	7	TIP2;3;PIP2B;PIP2A;TIP4;1;WAK2;PIP1;5;NIP4;1	-1.6885	0.0068206	biological_process				plastid translation	10	5	SVR1;CSP41A;MRB17.10;CRB;APG3	1.52364	0.0296492	biological_process
Golgi cisterna membrane	33	14	GAE2;NHX6;MLP3.13;AT3G22845;FUT13;FUT11;AUD1;FUT12;MUR4;T24P13.7;UXS1;F9F13.110;UXS4;FT1	-1.38529	0.0101015	cellular_component					Systemin Signaling	44	14	FAD8;MPK1;MPK6;MPK2;MKK3;OPR3;MPK3;BIN2;MKK2;MEKK1;MYC2;PLDALPHA1;AOS;SERK1	-1.59251	0.00696126	Arabidopsis Signaling Pathways				acid phosphatase activity	46	7	F24A6.12;TLP18.3;PAP27;LPP2;F17A13.80;F2G14.190;F21F23.18	1.47069	0.0296813	molecular_function
Golgi membrane	262	109	GATL4;CSLB04;F15P23.1;CSLC12;ATCSLA09;QUA1;TPST;AT4G37690;GC2;T19L18.9;AT4G21060;AT3G49720;ALIS1;F4H5.5;AT5G14430;T7M7.24;F10N7.70;RTE1;MXK3.23;VSR6;GAUT7;VSR3;F6A14.20;AT2G14255;MBK20.18;CSLA02;MBM17.13;T5I7.5;MEMB11;BS14A;IRX9;F9L11.10;HIT1;AT3G09320;PCME;ERD2B;AT1G05170;RABB1C;GOS11;T2P11.4;PGSIP1;CSLD3;GONST4;F12M16.19;SEC22;DL3220C;F14H20.4;RHD3;VPS54;TMN1;GAUT4;K16L22.3;F3C3.11;CGL1;GATL7;L…	-1.35184	0.00573973	cellular_component					amino acid transmembrane transport	55	15	AT3G30390;PROT1;T7F6.1;T3K9.4;CAT9;CAT2;T20D1.20;AT3G56200;AAP3;AAP6;AT1G08230;LHT2;LHT1;BAT1;AAP7	-1.65909	0.00714176	biological_process				NAD binding	64	22	GAPA-2;NADP-ME1;GAPB;NADP-ME2;F23N20.17;FDH;HDH;GLYR1;EDA9;GLY1;GAPC1;GME;ALDH5F1;GAPC2;cICDH;GLYR2;NADP-ME4;HPR;IMD2;T9N14.9;GAPA;F21J9.2	1.27188	0.0305035	molecular_function
GTPase activator activity	60	28	F7K24.140;SCN1;ZAC;MWD9.20;AT4G29950;AGD6;T11J7.10;REN1;GDI2;PAM1;VPS9A;ZIGA4;AGD5;K11J9.10;MXC9.11;F18A5.120;GDI1;MBG8.4;MJC20.4;AT3G55020;SFC;AGD8;AT3G49350;F6N7.6;NIG;MCO15.1;T3A4.9;RANGAP2	-1.41236	0.00827362	molecular_function					transmembrane receptor protein serine-threonine kinase activity	12	6	RK2;RK3;F20P5.3;PR5K;TMK1;SERK1	-1.81156	0.00725373	molecular_function				anchored component of plasma membrane	70	9	F17L24.13;MHJ24.6;K21L19.12;SKU5;FLA1;F13E7.17;F25A4.24;F10A12.18;F13O11.7	1.44025	0.0328202	cellular_component
heme binding	219	70	APX1;KAO2;CYP72A10;APX4;CPD;F8L21.80;CYP97B3;TAPX;F19F18.10;F19F24.18;MUA22.13;CYP707A4;APX3;CB5LP;APX6;CYP83B1;CYP97A3;F9N11.20;BR6OX2;F14M13.18;LUT1;HPL1;MAPR2;MHK7.4;SIR;CB5-D;MAPR3;SAPX;CB5-B;MJC20.29;NIR1;CYP86A4;CYP51G1;CYTC-2;RLF;GLB3;F17M5.180;CYP78A9;F19F18.20;CYP94D2;CYP72A8;TED4;AT3G62370;CYP72A15;CYP71A24;TG1;NIA1;T4P13.12;DOX1;DWF4;CYP716A1;CYP711A1;RCI3;CYP90D1;TT7;MAPR4;PA2;F14O23.…	-1.35427	3.14691e-07	molecular_function					quercetin 4'-O-glucosyltransferase activity	8	6	UGT89B1;DOGT1;VTC5;UGT71B8;UGT88A1;UGT74F1	-1.66085	0.00757411	molecular_function				carbohydrate biosynthetic process	56	9	GATL4;SKU5;SBPASE;MYH19.150;T20F21.27;QUA1;DET3;GH9A1;GAUT7	1.47094	0.033126	biological_process
hydrolase activity, hydrolyzing O-glycosyl compounds	227	54	BGLU15;XTR6;SIP2;BGLU12;BGLU11;XTH9;F28K19.27;XTH29;K21L19.12;F7G19.12;F12B17.90;RSW3;SBE2.2;AT5G11720;T25M19.1;AT3G54440;AT4G28320;GH9B13;AT1G11820;F22D1.120;K9I9.10;HEXO1;SFR2;AT3G13560;F10A12.18;AT3G49880;GH9A1;AT3G47000;HGL1;CWINV2;T9J22.27;DIN10;F13O11.7;F5H14.35;BGLU44;GH9B7;AT3G56310;AT5G01930;ATXYN2;T4L20.60;AT5G24318;XTH24;BGLU46;GH9B8;DL4170C;MCO15.13;SIP1-like;TCH4;BG3;BGLU40;CHIA;BG1;…	-1.22838	0.00361384	molecular_function					response to absence of light	31	10	FUS6;T19L5.5;BCE2;ERD15;GDH1;AR781;ASN1;DIN9;TCH2;ERD1	-1.6221	0.00758238	biological_process				protein peptidyl-prolyl isomerization	55	25	F2P9.6;T10F20.17;ROF2;ROC4;FKBP16-2;AT3G60370;CYP38;CYP20-2;FKBP13;T16H5.190;AT3G15520;FKBP53;F7N22.3;DL4565C;M4E13.20;T22N19.60;AT3G10060;ROC2;ROF1;T6A23.7;TWD1;AT3G55520;F26H11.11;FKBP15-1;AT3G63400	1.30381	0.0335637	biological_process
hyperosmotic salinity response	161	72	CEST;LTP3;ABI2;RSH2;DELTA-OAT;ATHAL3B;RSR4;ERD2;ASN2;RD20;P5CS2;GRX480;AtCHIP;T10O22.22;IBR10;P5CS1;AT3G19970;GH9A1;VIK;CESA1;EIL3;T6P5.14;F12K11.24;RBOH F;T29E15.24;HB-7;SOS4;T9L24.33;ERF3;CPK6;SLT1;CPK32;OPR3;NAC3;ASA1;SK 11;STZ;VTC5;GID1C;BZIP17;ABA3;JMT;MPK4;PI4K GAMMA 4;SYP121;SIP3;T12J13.11;EHD1;TIL;GBF3;5PTASE2;NAC6;GAI;HVA22A;RCI3;CP1;ADC2;F14B2.22;ATAF1;ABI1;PMZ;PTR3;F18C1.9;AT4G25030;HS…	-1.63103	2.49775e-08	biological_process					response to endoplasmic reticulum stress	187	86	NSL1;T1P2.12;F7O18.18;AAC3;F22D1.120;VSR6;MUB3.3;APRL4;AT3G28480;MEC18.18;MUA22.2;PDIL1-4;GAPC1;CRT3;PDIL2-2;F4I10.3;ATS9;T16L4.30;RAB7B;PGK;GLP5;MRP4;MXC20.2;MLP3.13;F16G16.3;FKBP53;EBS1;PSAT;STT3A;BOB1;SEC22;BI1;F1K23.12;CRT1a;F15H18.25;HSP60;F15E12.10;SDF2;F6D8.18;F10A5.22;T13M11.15;DL4355W;BZIP60;LACS1;T13C7.15;DL4895C;UNE5;UTR3;HSP17.6II;ATERDJ3B;AT5G21090;DER1;PDIL5-2;PHB3;SHD;TSA1;AT3G5728…	-1.38712	0.00781523	biological_process				defense response to fungus, incompatible interaction	41	8	PBF1;HUB1;PCK1;SAG12;NDH-N;CERK1;MJB21.12;T26C19.11	1.40716	0.0336874	biological_process
Hypersensitive Response	46	15	PBS2;MPK1;MPK6;CUL1;COI1;MPK3;PBS1;MKK2;RIN4;MPK4;MEKK1;MYC2;RPS2;RPM1;WRKY70	-1.77119	0.00177662	Arabidopsis Signaling Pathways					cellular response to iron ion starvation	116	19	CLC-A;T1N24.8;AT3G62270;AT3G23090;AKT1;PYE;TIP2;3;WRKY65;BTS;PIP2A;F2P24.4;T4P13.12;DOX1;PPC3;RCI3;CRK25;GLP4;F23N19.3;CYP87A2	-1.5268	0.00813776	biological_process				chaperone-mediated protein folding	27	13	T10F20.17;ROF2;FKBP16-2;AT3G60370;AT5G19855;FKBP13;T16H5.190;FKBP53;T22N19.60;AT3G10060;TWD1;AT3G55520;FKBP15-1	1.45555	0.0340755	biological_process
induced systemic resistance, jasmonic acid mediated signaling pathway	11	6	GLR3.3;MPK6;MKK3;SIZ1;JAR1;WRKY70	-1.35263	0.044303	biological_process					ethylene-activated signaling pathway	237	72	F16L1.8;ADAP;AT3G23230;CTR1;MKK9;ASK2;XCT;T13E15.25;POM1;CRF3;EER5;MPK1;RAP2.4;MPK6;SYD;F5H14.15;F28P22.24;LSD1;EIL3;BLH1;ETR1;T20M3.11;FER;F13O11.3;F5O8.26;RAP2.12;EDR1;AT4G39780;RBOH F;CUL1;F23H11.26;PTP1;RR2;MYB32;ACO3;BZIP60;RAV2;PAD4;EIL1;DEAR2;RAB8A;ERF3;EBF1;RAN1;CRF4;DEAR3;XRN4;ABR1;EDR2;AT4G29380;EOL1;STZ;RCD1;ALDH7B4;T1J8.15;AT4G13040;T10D10.1;RAP2.2;ABA3;EIN4;RAP2.7;WRKY6;GBF3;ERF7;NAC…	-1.38712	0.00878429	biological_process				oxidoreductase activity, acting on paired donors, with incorporation or reduction of molecular oxygen, NAD(P)H as one donor, and incorporation of one atom of oxygen	140	9	CYP89A5;F23M2.31;CYP71B14;CYP71B13;CYP71B2;CYP71A25;CYP83B1;CYP71B24;CYP706A6	1.62659	0.0363862	molecular_function
innate immune response	108	49	RBP31;AMC1;SGT1A;HUB1;GLR3.3;F3G5.1;TPST;MOS7;DGD2;NSL1;CRT3;CRCK3;MOS4;PRL1;CPK4;MAC3B;RPN8A;CDC5;RPT2a;T6P5.14;T23A1.8;RPN1A;CCR2;HUB2;F12K21.25;AGO1;AT3G59660;PAD4;ORP3C;AT3G45040;T6J4.22;AT3G49350;F4P9.35;CERK1;PBS1;MKK2;RIN4;BIR1;SNAP33;SYP121;ATMIN7;MEKK1;TCH2;MRG7.9;T19P19.60;F19K19.4;T28N17.90;RPS2;DMR6	-1.39001	7.09253e-05	biological_process					pectin catabolic process	94	5	AT3G55140;F12A21.12;F17I14.50;T9J22.12;QRT2	-1.63847	0.00894264	biological_process				regulation of anion channel activity	30	5	EFR;BGLU15;F19F24.18;APM1;CDPK6	1.43498	0.0365733	biological_process
inorganic diphosphatase activity	9	6	PPa6;PPa1;PPa4;PPa3;PS2;AVP1	-1.55244	0.00247667	molecular_function					cell wall pectin metabolic process	27	13	AT3G62270;SHV3;RPL3B;F11F19.21;TRN1;emb2734;SVL1;MNC6.1;PERK1;HA2;NRT1.1;MMG4.7;AT3G29360	-1.50468	0.0090604	biological_process				chloroplast nucleoid	8	6	FLN1;FSD3;FSD2;T5F17.40;FLN2;ARP	1.66638	0.0383942	cellular_component
inositol-polyphosphate 5-phosphatase activity	7	5	5PTASE13;F14O23.9;IP5PI;5PTASE2;5PTASE11	-1.69171	0.0113671	molecular_function					ER to Golgi vesicle-mediated transport	120	76	NSL1;NTF2B;AT3G53660;F5H14.10;T10O22.22;K21L19.2;T1E22.40;SHS1;NPSN13;MEMB11;TED3;BS14A;MQO24.2;GC6;MKP1;MBG8.1;RABB1C;PHF1;GOS11;PDR2;GLP5;VPS45;F10A12.14;ATSTE24;T4M8.5;GRF7;RPT3;SSP4;F6I7.30;ACBP2;MOP10.6;RHD3;PRA1.A1;CUL1;T5I8.8;T9L24.37;MNS3;TOC64-V;CAX2;YUP8H12.3;F5H14.27;NPSN11;ERMO2;T7B11.7;PPI1;F1L3.21;AT3G23660;SGR4;CPK6;TLP10;RA-5;ALA3;F8K4.21;MZN1.16;UBA1;AT5G11560;F2G1.10;F1N13.10;AT…	-1.3791	0.00953493	biological_process				sodium ion transport	41	6	DIT2.1;TDT;DiT1;NHX2;PHT4;1;NHD1	1.41473	0.0386984	biological_process
integral component of membrane	2978	1113	PSAO;KAO2;LHCA2;DIT2.1;CLS;LHCA4;ABC4;AT3G09460;KAT2;LHCB6;AT3G21090;DL3475W;KCS5;TLP18.3;F18O14.22;SMO1-1;CPD;LHCB4.1;F15M7.2;PLSP1;HCF106;RXW8;AT4G08290;CYP71B14;LHCA6;PSAH-1;TROL;PSBO2;CYP71B13;F16B3.8;CER1;F6I18.50;MHK10.8;PHT4;3;AT3G10910;LHCB5;PSAG;GATL4;APE2;ZIP1;NRAMP6;LHCB3;LHCA5;TAPX;DER1;T6H22.26;F7D19.4;LUT2;F2N1.18;LHCB2.1;LHB1B2;F17A22.22;BAM2;MBB18.4;PRA1.H;F10A5.12;EGY3;PHT1;5;T24…	-1.25673	2.25637e-11	cellular_component					abscisic acid biosynthetic process	35	13	ABA2;MGN6.13;ATERDJ3A;F28M11.1;AT3G59580;XERICO;FD3;ABA4;ABA3;GA20OX1;NCED3;AO1;AAO3	-1.58665	0.00970544	biological_process				systemic acquired resistance, salicylic acid mediated signaling pathway	252	42	EFR;DIR1;PSBP-1;TROL;PSBO2;F1B16.1;PPa6;RCA;CYP38;PETC;2-Cys Prx B;SBPASE;CA2;RLK;ORP1C;CRB;PRK;F10M6.100;FNR1;COL4;HDS;ATPD;F7O18.28;PLA2A;NQR;PHT4;1;CAD1;LZF1;PMDH2;BEL1;SIB1;DGD2;F26H11.12;F1M20.32;MEKK1;SVP;AGD2;RBOH F;GRX480;BI1;MPK4;B73	1.3217	0.0419938	biological_process
intracellular membrane-bounded organelle	143	47	FAC1;UGT73B4;F24H14.8;UGT73D1;UGT89B1;SDIR1;F1C9.11;T4C12.20;RD20;SRFR1;GRV2;PSAT1;MAG1;F23A5.27;FAO3;K21L13.6;GTG1;UGT85A3;SNX1;AT3G11340;F4I18.37;VPS26A;F13K3.18;F20D22.9;AT3G55700;DOGT1;UGT75B1;T1J8.15;K18J17.3;K2I5.5;EHD1;UGT72B3;CNX1;UGT85A1;UGT74F2;UGT71C4;UGT84A1;UGT85A2;UGT71B8;UGT88A1;CYP98A3;IAGLU;UGT73B5;T9I22.3;F6F3.19;GT72B1;UGT74E2	-1.56152	1.2697e-05	cellular_component					response to osmotic stress	141	58	F16L1.8;PUR ALPHA-1;AT1G78290;P40;IAA16;LEW3;AtATG18a;MPK1;RAP2.4;MPK6;CDPK6;RD19;HIT1;ABI2;MKP1;MAMI;PAP26;GR-RBP2;OST1;ASK1;cICDH;CCR2;BPM2;SAM-2;L23H3.10;SRO1;NADP-ME2;SAC9;ACA4;PCAP1;XERICO;SFR6;PIP2A;BPM1;ADH1;ABR1;MPK3;NQR;RCD1;CIPK1;AT4G14605;F10O5.8;MKK2;ABA3;HK2;BPM4;MPK4;WRKY57;FQR1;HKL1;COR47;ADC2;MKD10.10;WRKY33;MEKK1;COAD;NCED3;T1F9.17	-1.40792	0.00981646	biological_process				protein self-association	29	8	DIR1;FTSZ1-1;F9P14.5;hda14;FTSZ2-1;CLV1;TOM2A;SNX2a	1.47961	0.042642	molecular_function
intracellular protein transport	226	98	ZIP4;SYP23;F4D11.40;LIP1;ZAC;F19K6.16;AT3G15980;MVA3.2;AT3G50860;F8K7.7;REP;AP19;RABA2b;VSR3;T28M21.22;RAB18;ARA6;RABG3d;RHA1;K16E1.4;SYP61;RAB7B;AT3G27325;IMPA-1;F11F8.39;MQO24.2;F6F22.18;AT3G08960;RABB1C;VPS35B;AT4G27640;ALPHA-SNAP2;VPS45;RABA1d;F10A12.14;IMPA-2;XPO1A;RAB11c;MLP3.13;F5O11.22;AT4G24550;F14J9.28;RABA2c;SYP71;T2K10.12;F27M3.7;RHD3;AT5G11710;GSNAP;ARA7;EYE;VAM3;K16F4.8;PAT2;AT3G173…	-1.32924	0.0389395	biological_process					plant-type vacuole	37	23	MRP2;AT3G42050;VHA-A;VHA-A1;TPC1;MRP4;DET3;VAM3;PTR2;ACA4;VHA-A3;TAP2;SGR4;KUP7;MRP5;F16P17.18;F12M16.12;PR4;MRP10;F23N19.3;MRP3;AVP1;MRP6	-1.44654	0.0100097	cellular_component				response to light stimulus	167	54	ACP4;GAPB;KCS5;RIC7;FAB1;CRD1;TROL;CSD2;SAL1;RCA;KNAT3;GSA1;GLR3.3;MCA23.12;DXR;CAT1;J8;CAT2;HEMA1;FED A;CaS;HDS;FLU;GATA23;FAD6;ALDH5F1;GLR3.4;NPY2;NPQ1;PHT4;1;ISPD;T23K23.25;SHM1;EMB269;PMSR4;KOB1;KCS6;PMDH2;NUDX23;F17F16.13;mtLPD1;EGY1;MYB60;DWF1;GAPA;CLA1;GLU1;STO;ECB2;F26G16.2;ATH1;CRY2;ACT7;TIL	1.24529	0.0446673	biological_process
intracellular signal transduction	277	85	MPL12.19;AT2G40116;T7A14.14;DSPTP1;MTI20.21;CLV1;CCR3;HSFB2A;F5O11.11;ERF5;SNX2a;ALIS1;YDA;AT3G52800;AT3G10550;MKK9;MLE2.12;MCA23.5;F19G14.10;MPK1;MPK6;PLC2;NP3;SIK1;T9L3.20;MKP1;AT5G04540;VIK;EIL3;F5O8.26;SNX2b;EXO70B1;MIK19.6;AT3G57680;RBOH F;S6K2;PEN2;PTP1;SNX1;BZIP60;MAPKKK5;AT3G15220;DGK1;CPK6;MAPKKK7;CPK32;IBR5;HSF A4A;MPK3;MAP3KA;DL4905C;AT3G12180;STZ;CMPG2;MUR4;DGK2;T20F21.13;ORP1C;CERK1;…	-1.46835	4.00762e-05	biological_process					anthocyanin-containing compound biosynthetic process	49	11	F20H23.20;TT4;AT3G28430;LZF1;T19B17.5;K18I23.7;4CL3;F3O9.11;TT7;FLS1;AT5MAT	-1.49925	0.0100343	biological_process				poly(U) RNA binding	19	10	RBP31;PSBP-1;PSBO2;CSP41A;FNR1;F3G5.1;ATB' GAMMA;SHM1;HPR;AT5G08690	1.39607	0.0449784	molecular_function
iron ion binding	223	82	KAO2;CYP72A10;SMO1-1;CPD;CER1;CYP97B3;ENH1;CH1;ARD4;PDF1A;F20D21.31;F7D19.25;CYP707A4;K3K7.19;NFU3;HDS;FAH1;NFU1;AT3G18210;BETA-OHASE 1;CYP83B1;CYP97A3;BR6OX2;AT3G28480;SMO2-2;F17K4.150;PDF1B;LUT1;HPL1;ATARD2;NFU4;MJM18.3;MHK7.4;AT3G50210;MIOX1;BSL1;CYP86A4;CYP51G1;BSL3;CYTC-2;STE1;F14P3.7;SBH1;AT3G19000;GLB3;CYP78A9;CYP94D2;NFU2;CYP72A8;F14O10.12;CYP72A15;AT4G29890;CYP71A24;T32G9.27;NIA1;T10D10.…	-1.34062	1.10534e-06	molecular_function					sulfate assimilation	15	7	APK3;SERAT3;2;APS3;SBP1;APS1;APR2;APR3	-1.732	0.01016	biological_process				metal ion transmembrane transporter activity	32	5	MGT6;NRAMP6;MGT4;ZIP9;MGT2	1.42013	0.0456013	molecular_function
iron ion transport	118	28	LAC7;ZIP1;FER4;F19F24.18;T1N24.8;ZIP3;MHF15.18;F21M12.12;F9N11.20;MJC20.24;CLC-A;AT3G62270;AT3G23090;AKT1;TIP2;3;WRKY65;PIP2A;F2P24.4;T4P13.12;DOX1;MHX;YSL2;PPC3;RCI3;CRK25;GLP4;F23N19.3;CYP87A2	-1.28856	0.00103512	biological_process					plasmodesma	862	327	EMB1080;BAG7;T14P8.5;F7K24.190;AT1G48090;T2N18.5;T9J14.21;T30B22.8;TOM2A;T8P21.8;PDR3;AT3G15180;NRPB2;T6P5.3;AT3G28715;T2N18.19;P40;F8F16.90;TRX3;MTH12.1;T7D17.16;MYH19.10;F22D1.120;T20H2.2;T1O3.18;F18C1.17;T13L16.5;MWF20.2;T20K18.40;AT5G15550;CPSF100;BEL1;EMB2754;PIN1AT;P5CS2;SEC5A;AT3G09100;MYJ24.15;AT3G62120;T27G7.6;BGAL1;HIR1;T14G11.16;T21H19.40;MUA22.2;BBC1;T5E8.310;UBP6;SWN;F14D16.25;MQB2.1…	-1.33904	0.0105457	cellular_component				cellular response to nitrogen starvation	44	9	CRK10;AGL26;RLK;ALN;CAT1;CAT2;T23A1.8;SIB1;CRT3	1.43639	0.0458235	biological_process
isopentenyl diphosphate biosynthetic process, methylerythritol 4-phosphate pathway	227	184	F2P9.6;F22K20.16;PGM;T13E15.7;CP33;ABC4;ACP4;AT2G21385;GAPB;AT3G09860;APX4;TLP18.3;SIG2;emb2184;FAB1;CRD1;T10P11.17;MNC6.3;LHCA6;TROL;ROC4;CYP97B3;GSTF11;MCO15.17;ATS1;F6G17.160;EDA3;PSB28;MFP1;F12A21.32;F22K18.50;AT3G12930;PGR3;F13M22.16;RPL9;CYP38;FBA2;MNB8.3;CPSRP54;PTAC13;AT4G39040;AT3G52150;T13J8.190;F13F21.19;AT3G29185;RCP1;emb2394;DL4815W;AT3G54210;NOA1;SBPASE;T32F12.21;MRB17.10;FKBP13;AT3…	1.3612	0.002134	biological_process					Flagellin Signaling	20	6	MPK6;MKK4;MKK5;WRKY6;WRKY53;MEKK1	-1.76754	0.0108655	Arabidopsis Signaling Pathways				regulation of lipid metabolic process	19	15	GAPB;FAB1;CRD1;TROL;DXR;CaS;HDS;FLU;FAD6;NPQ1;ISPD;KCS6;PMDH2;CLA1;ATH1	1.27603	0.0464187	biological_process
jasmonic acid biosynthetic process	133	76	FAB1;TROL;ROC4;FBA2;T26C19.17;DXR;LTA2;HDS;RSW10;F7O18.28;FLU;RSH2;SKL2;FAD6;SKL1;NPQ1;ISPD;AT2G27680;ATPC1;CYP83B1;PMDH2;MGD1;PIL6;LIP1;GLDP1;ATH1;K9H21.11;GRX480;OASB;KCS6;SERAT1;1;AT4G39730;AT3G19970;T19N18.9;C17L7.80;MUG13.28;ILL6;SUT2;JAZ3;OPR3;NAC3;F7A10.4;ACX1;STZ;LIP2;PKT3;HPT1;SSI2;VTC5;T10D10.1;LOX3;CLA1;F8K4.6;JMT;SNAP33;T12G13.10;AIM1;ADC2;SIP4;MGN6.11;MKD10.10;ATAF1;MEKK1;LOX1;CYP94B…	-1.48025	5.12536e-07	biological_process					nucleolus organization	23	5	VIM1;PLP3b;MK;PDIL1-5;T1J1.6	-1.98153	0.0109184	biological_process				amino acid transport	150	18	F22F7.5;MHK10.8;AT2G42005;AAP8;PROT1;F13E7.17;UGT73D1;NAC047;GLP5;F15M7.10;AAP1;ANT1;AT3G28960;ERD9;AT3G59630;T20D1.20;F22I13.20;YSL7	1.32456	0.0470245	biological_process
jasmonic acid mediated signaling pathway	279	124	PSBP-1;TROL;PSBO2;F1B16.1;PPa6;RCA;CYP38;PETC;2-Cys Prx B;COS1;SBPASE;CA2;OCP3;CRB;PRK;F10M6.100;FNR1;COL4;HDS;ATPD;F7O18.28;PLA2A;PHYB;PHT4;1;CAD1;PMDH2;DGD2;F1M20.32;NSL1;F8L15.60;MLE2.12;GRX480;F10A12.18;MPK1;MPK6;SVP;SERAT1;1;PFT1;MJC20.15;AT3G19970;VIK;B73;EIL3;T6P5.14;BI1;F12K11.24;RBOH F;S6K2;CUL1;COI1;EER4;T19L5.5;CBL2;BZIP60;JAZ12;AGB1;MFC19.8;PAD4;LZF1;PLDP1;NINJA;CPK6;JAZ3;MGH6.18;CPK3…	-1.48212	1.44957e-14	biological_process					potassium ion transmembrane transporter activity	23	9	KEA1;KUP3;KEA5;KT2;KUP7;T9L3.180;KEA4;KUP10;HAK5	-1.62035	0.0114482	molecular_function				peptide binding	24	8	F2P9.6;ROC4;T9N14.3;CYP20-2;F7N22.3;M4E13.20;T6A23.7;F26H11.11	1.55533	0.0475738	molecular_function
jasmonic acid metabolic process	35	10	AT4G33905;F6F3.7;ILL6;OPR3;JMT;F22H5.6;CYP94B3;JAR1;MYC2;AOS	-1.81562	0.00235286	biological_process					Cold-Stress Signaling	31	6	ICE1;HOS1;DREB2A;STZ;APX1;DREB1A	-1.60765	0.0118791	Arabidopsis Signaling Pathways				MAPK cascade	217	39	EFR;PSBP-1;TROL;PSBO2;F1B16.1;PPa6;RCA;CYP38;PETC;2-Cys Prx B;SBPASE;CA2;RLK;ORP1C;CRB;PRK;F10M6.100;FNR1;COL4;HDS;ATPD;F7O18.28;PLA2A;NQR;PHT4;1;CAD1;LZF1;PMDH2;SIB1;DGD2;F1M20.32;MEKK1;SVP;RBOH F;GRX480;BI1;MPK4;MKK9;B73	1.3217	0.0482715	biological_process
Jasmonic Acid Signaling	63	25	COS1;SAG12;AXR1;RUB1;MPK6;CUL1;COI1;MKK3;PXA1;COP1;JAZ3;OPR3;HCHIB;MKK2;JMT;MPK4;PR4;MEKK1;JAR1;MYC2;PLDALPHA1;JAZ1;AOS;WRKY70;TIFY10B	-1.56755	1.93422e-05	Arabidopsis Signaling Pathways					sphingolipid biosynthetic process	13	5	LCBK1;T3F17.14;LCB1;AtIPCS1;LCB2	-1.68963	0.0119433	biological_process				NAD(P)H dehydrogenase complex (plastoquinone)	10	8	NDF1;NDF2;NDH-N;NDF4;CRR23;NDH-M;NDH-O;NDF6	1.36077	0.0490912	cellular_component
kinase activity	1028	313	FLN1;AT4G28706;F7D19.4;PPDK;MIK19.26;F5I6.13;F20D23.14;NCRK;OST1;SNRK2.5;NARA5;T4O24.7;RSH3;CIPK9;F8F16.70;T28P6.1;F13E7.17;GRIK1;CPK17;F7D19.9;TSL;CSK;IRE1A;AT3G61080;FLN2;RSH2;F7J8.5;MBB18.10;T4O24.8;CPK1;CRSH;MNI5.4;F22L4.8;MFB16.18;STN7;CRK27;CLV1;SRF3;PEPKR1;MZN1.8;CCR3;T7M7.1;CPK30;F5M6.9;SOS2;F4H5.18;SRF8;ATGWD3;YDA;PHOT2;F10O3.15;F25P12.84;AT3G07700;XK-2;AT2G35400;F1O11.20;K2A11.7;CDKE;1;…	-1.33521	1.93293e-05	molecular_function					oxylipin biosynthetic process	39	21	K9H21.11;DXR;PMDH2;FLU;KCS6;HDS;ISPD;C17L7.80;OPR3;PKT3;HPT1;T10D10.1;DOX1;LOX3;CLA1;JMT;LOX1;AOS;LOX2;OPR1;LOX5	-1.64247	0.0120446	biological_process				Name	Total # of Neighbors	# of Measured Neighbors	Gene Set Seed	Measured Neighbors	Median change	p-value	Activation Score	Hit type
lateral root development	81	26	GATA23;SHY2;PUB9;IPK1;ARABIDILLO-1;AT4G31600;AT5G04540;AGG2;NAC1;ARF19;RHD3;LON2;AGB1;PLDP1;PHB3;ALA3;TCTP;DGK2;PAS1;T4P13.12;TAR2;WIT1;MRH1;ERD9;WAK4;RANGAP2	-1.40664	0.033607	biological_process					glycerol channel activity	36	6	TIP2;3;PIP2B;PIP2A;TIP4;1;PIP1;5;NIP4;1	-1.5268	0.0128818	molecular_function				miRNA Targets of MIR156H	28	5	MIR156H	F1E22.9;T2P4.23;PHR2;CaS;BRK1	1.39912	0.0389897	-1.41421	miRNA Targets
L-glutamate transmembrane transporter activity	6	5	DIT2.1;AAP1;CAT5;AAT1;BAT1	-1.75005	0.00629557	molecular_function					water channel activity	38	6	TIP2;3;PIP2B;PIP2A;TIP4;1;PIP1;5;NIP4;1	-1.5268	0.0128818	molecular_function				Name	Total # of Neighbors	# of Measured Neighbors	Gene Set Seed	Measured Neighbors	Median change	p-value	Activation Score	Hit type
light-harvesting complex	20	12	LHCA2;LHCA4;LHCB4.1;LHCA6;LHCB5;LHCB3;LHCA5;LHCB2.1;LHB1B2;LHCA3;LHCA1;F14G6.17	1.71357	0.000190387	cellular_component					cell wall macromolecule catabolic process	27	7	POM1;F8L15.5;HCHIB;F1N13.10;MYJ24.12;MTG10.18;EP3	-1.67217	0.0132255	biological_process				Binding Partners of photosystem I reaction center	47	15	photosystem I reaction center	PSAO;PSB27;LHCA2;LHCA4;LHCB5;LHCB3;TAPX;LHCB2.1;PSI-P;OHP2;F9I5.10;LHCA3;LHCA1;PGR5-LIKE A;PGR5	1.66	4.21052e-06	unknown	Binding Partners
lignin biosynthetic process	57	20	F4P9.36;MQJ2.6;T22N19.70;POM1;DET3;CEV1;ATCAD4;CCR1;CAD1;BGLU46;CCoAOMT1;T9L3.2;FAH1;OMT1;CYP98A3;CAD9;ELI3-1;ELI3-2;T29E15.11;HCT	-1.86844	8.65946e-06	biological_process					pollen maturation	12	6	PDR2;AFB2;RPK2;DL1C;SERK2;SERK1	-1.54602	0.0132371	biological_process				Binding Partners of light-harvesting complex	43	10	light-harvesting complex	LHCA2;LHCB6;PORA;LHCB5;PPa6;LHCB2.1;PSI-P;LHCA3;LHCA1;G4	1.66326	2.14068e-05	unknown	Binding Partners
lipid binding	173	41	F17L24.13;DIR1;F4L23.31;AT3G53980;K18J17.13;AT3G18280;MHJ24.6;LTP3;CP5;F4I1.11;F4N21.4;MFC19.23;LP1;ACBP1;SYTA;ATHB-15;LTPG1;AT3G20270;AT3G13062;PDF2;ACBP2;REV;ACBP4;K5A21.2;T25C13.60;NTMC2T4;ORP3C;AT5G46630;PHB;ADL6;EDR2;T1B3.16;F13M7.4;ORP1C;ORP2A;ANL2;alpha-ADR;HDG2;F17P19.6;SERK2;AT3G22600	-1.30284	0.000305058	molecular_function					Golgi cisterna membrane	33	14	GAE2;NHX6;MLP3.13;AT3G22845;FUT13;FUT11;AUD1;FUT12;MUR4;T24P13.7;UXS1;F9F13.110;UXS4;FT1	-1.38529	0.0137337	cellular_component				Binding Partners of psbC	15	7	psbC	PSB27;LHCB6;PSBP-1;LHCB5;PSB28;AT4G19100;PSBR	1.74138	0.000174344	unknown	Binding Partners
lipid catabolic process	140	33	T2O4.2;RXW8;K15I22.12;F14N22.2;AT2G40116;AT4G26790;PLA2A;F1K23.28;T8E3.19;T22H22.20;AT3G11210;PLA IIIA;F25P12.90;PLC2;LIP1;PLDDELTA;SGR2;F2N1.17;MQB2.25;PAD4;F1K23.17;PLDP1;PLA-I{gamma}1;K15I22.11;PLA-I{beta]2;F12K2.6;F8K4.6;K13P22.5;F15D2.21;F14J9.5;PLDALPHA1;LCAT3;PLP4	-1.24791	0.00270012	biological_process					oligopeptide transport	110	27	F2G14.60;F12K8.12;MDF20.5;OPT7;YSL6;F24J5.19;OPT3;T22N19.50;MLO12;MYH19.150;YSL3;DL4355W;F12M16.27;PLL4;YSL7;TGA4;F9I5.4;MRG21.10;HA2;YSL2;NRT1.1;PTR3;ERF9;MIL23.23;MYB4;OPT4;PHT1;4	-1.4302	0.0141835	biological_process				Binding Partners of LHCB5	8	5	LHCB5	LHCB6;PSBQA;PSBP-1;CAO;NPQ4	1.86374	0.00193987	unknown	Binding Partners
lipid oxidation	6	5	T10D10.1;LOX3;LOX1;LOX2;LOX5	-2.45185	0.000505007	biological_process					hydrolase activity, hydrolyzing O-glycosyl compounds	227	40	GH9B13;AT1G11820;F22D1.120;K9I9.10;HEXO1;SFR2;RSW3;AT3G13560;F10A12.18;AT3G49880;GH9A1;BGLU11;AT3G47000;HGL1;CWINV2;T9J22.27;DIN10;F13O11.7;F5H14.35;BGLU44;GH9B7;AT3G56310;AT5G01930;ATXYN2;T4L20.60;AT5G24318;XTH24;SIP2;BGLU46;GH9B8;DL4170C;MCO15.13;SIP1-like;TCH4;BG3;BGLU40;CHIA;BG1;F23N19.3;FRUCT5	-1.43313	0.014451	molecular_function				Binding Partners of CAB2	11	5	CAB2	LHCB6;LHCB3;CAO;CPSRP54;NPQ4	1.69186	0.00300179	unknown	Binding Partners
L-phenylalanine catabolic process	7	6	MAB16.11;HGO;F11A3.11;PAL2;PAL1;PAL4	-1.78031	0.00548233	biological_process					response to virus	35	14	SYTA;EIF4E;EIF4G;CYCT1;4;CYCT1;5;GRIK2;RKP;HSC70-1;MTHSC70-2;CDKC;1;NIG;GDU3;PR4;HSP70	-1.47448	0.014707	biological_process				Binding Partners of photosystem II reaction center	33	10	photosystem II reaction center	APX4;LHCB3;PSB28;LHCB2.1;CYP20-2;ATPRX Q;AT3G11620;ELIP2;TRX-M4;HSP70	1.55533	0.00695038	unknown	Binding Partners
MAP kinase activity	22	9	MPK1;MPK6;MPK2;MKK3;MPK3;MPK16;MPK4;MPK9;MPK20	-1.59251	0.0404944	molecular_function					regulation of transcription, DNA-templated	2203	521	F16L1.8;F18O22.70;T22A6.270;MSL3.8;ARF3;T22P11.50;F20N2.28;HB-1;CDF3;PUR ALPHA-1;T1O24.24;SNI1;DAG1;ADAP;AT3G23230;STO;HDA9;NRPD2A;FLP;LRL3;MED21;F27G20.10;F1K3.2;MIK19.31;MED19A;MLE2.11;AGO5;F19H22.60;SUF4;PYRD;NF-YA3;CLPS3;HDA3;MRG7.19;PBRP;AT1G07705;T30D6.8;SRT1;F8F16.90;FIB2;PRP40C;SRFR1;SPY;HAF01;ABF4;ARP5;SNL1;HDA15;LIL3:1;CPL4;U1-70K;CSP3;WRKY4;NGA3;ATNFXL2;BEL1;T2N18.12;AT3G51950;bZIP19;A…	-1.35541	0.0151964	biological_process				Binding Partners of CH1	7	5	CH1	PORA;TIC20;OEP80;TOC34;TIC40	1.39297	0.0177798	unknown	Binding Partners
MAPK cascade	217	95	PSBP-1;TROL;PSBO2;F1B16.1;PPa6;RCA;CYP38;PETC;2-Cys Prx B;SBPASE;CA2;CRB;PRK;F10M6.100;FNR1;COL4;HDS;ATPD;F7O18.28;PLA2A;PHT4;1;CAD1;PMDH2;SIB1;DGD2;F1M20.32;NSL1;MKK9;F8L15.60;GRX480;MPK1;MPK6;SVP;MJC20.15;VIK;B73;EIL3;FUS5;T6P5.14;BI1;EDR1;RBOH F;MKK6;MKK3;CBL2;BZIP60;AGB1;PAD4;F25P22.8;LZF1;PLDP1;CPK6;CPK32;TCP5;GPRI1;RLK;NAC3;TSA1;ASA1;MPK3;NQR;CAD1;RCD1;ORP1C;MKK4;SAG21;CPK9;MKK5;MKK2;ABA3;M…	-1.41868	3.06524e-10	biological_process					response to sucrose	204	82	F13B15.19;HHP3;COL3;ISPF;CTR1;CRY3;VSR6;T20K18.40;LTA3;CYCD2;1;F20H23.20;GAPC1;ADK1;RPN10;AFR;PGK1;AT4G08790;KCS6;LBA1;THA1;NAP9;FED A;MCCA;HDS;HSI2;PHOT1;AT3G24190;KOB1;XLG1;GSR 1;WOL;AT3G52740;HHP4;PUM23;IDH-V;DIN10;HGO;MQK4.26;F26H11.8;PGR5;AT3G43110;TT4;ATAF2;BCE2;F1L3.21;HHP1;K18I23.7;IVD;4CL3;GPT2;F3O9.11;AKINBETA1;F6G17.120;F18O14.8;CYB-1;XLG3;T6K12.3;MYB12;PP2-A13;MAB1;LKR;F11A12.5;F25P22…	-1.35613	0.0153759	biological_process				Binding Partners of NAD(P)H dehydrogenase (quinone)	15	5	NAD(P)H dehydrogenase (quinone)	CRR6;CYP20-2;FNR1;CRR23;NDF6	1.39607	0.0317306	unknown	Binding Partners
membrane	2625	680	F2J7.10;MFH8.13;F1M20.15;GAPA-2;LHCA2;DIT2.1;LHCA4;LHCB6;CYP89A5;emb1138;GAPB;KCS5;AT3G27110;NADP-ME2;F18O14.22;PSAE-1;SMO1-1;LHCB4.1;T1B8.10;PTAC16;PLSP1;CYP71B14;CYP71B13;ROF2;AT5G20090;PHT4;3;LHCB5;PSAG;APE2;LHCA5;TPP2;GS2;F14G9.19;YLMG1-2;AT3G60370;DL1C;PPa6;LHCB2.1;LHB1B2;F17A22.22;YLMG2;PHYA;RCA;FBA2;OEP37;SKU5;T26C19.17;CPN60A;PETC;EXPB2;PSAL;AT2G42005;emb2394;F19C24.16;DL4815W;PDE135;AAP8…	-1.19992	0.00193151	cellular_component					ethylene biosynthetic process	116	29	AT3G15010;PIL6;MKK9;RUB1;XBAT32;GRX480;F4F7.1;ASP3;ACS12;M3E9.100;BZIP60;AT3G09830;TET8;UBA2A;MGH6.18;F2P24.4;PLA-I{beta]2;LOX3;F12L6.31;T28N17.2;F13A10.15;AT3G46620;emb2170;SAM1;T22A6.210;LCB2;T1F9.17;EFE;F9O13.1	-1.48845	0.0159286	biological_process				Binding Partners of HSP70	53	13	HSP70	CLPB3;ISU1;BAG6;PORA;TIR1;UGT74F2;GME;TIC40;FTSH1;FTSZ2-1;CKI1;CLA1;HSC70-1	1.25792	0.0406348	unknown	Binding Partners
membrane fusion	287	134	AP1;AMC1;F19K19.12;SYP23;F12M16.29;F4D11.40;MPL12.3;AT3G15290;FAH1;ZAC;PLA2A;AGL21;F24J13.16;PUX4;T8L23.7;CCR3;T6J4.18;ATVPS33;GAMMA-VPE;GSL12;F4H5.5;T28M21.6;NTF2B;K3M16.80;YLS8;VPS46.2;F3O9.2;AT3G53810;YKT61;F22M8.4;NSL1;PHT2;1;F7A7.230;T17H3.3;ARA6;SHS1;F5H14.19;SVP;nPAP;SYP61;NPSN13;MEMB11;MAG1;BS14A;GC6;TPC1;F10M23.90;RABB1C;PHF1;GOS11;ALPHA-SNAP2;PDR2;K9D7.6;VPS45;F14F8.110;IWS1;SKD1;RER1B;…	-1.37551	0.000580662	biological_process					cinnamyl-alcohol dehydrogenase activity	15	6	M4I22.60;ATCAD4;CAD1;CAD9;ELI3-1;ELI3-2	-1.69546	0.0159697	molecular_function				Binding Partners of TIC55-II	6	5	TIC55-II	TIC20;OEP80;NAC2;TIC110;TIC40	1.38736	0.0438744	unknown	Binding Partners
metal ion binding	1393	560	APX1;F2I9.11;RPA70B;SPL7;FD3;LHCA2;BFN1;LHCA4;MQJ16.12;NADP-ME1;RecQl3;F22K18.70;HAM1;NADP-ME2;T28N17.80;NCED4;LHCB4.1;CRD1;MSG15.9;LHCA6;F8L21.80;F5G3.6;CXIP2;F14M13.24;LHCB5;GAMMA CAL2;F18B13.12;FSD3;LHCB3;LHCA5;CAO;F1N21.10;TAPX;FSD2;LHCB2.1;LHB1B2;FP3;PAPS3;ENH1;PPDK;PAP27;DL4315C;F10A5.12;AP22.85;PETC;F2J6.2;HCEF1;AT4G38220;F4D11.210;SBPASE;ZFN1;F19F18.10;IM;WRKY4;HB34;MSRB2;F25C20.6;ARD4;MA…	-1.17681	0.00404386	molecular_function					protein dephosphorylation	74	34	FY;AT4G18593;WIN2;SSP5;ABI2;PP5.2;MKP1;MQL5.29;TOPP7;KAPP;SSP4;MIK19.6;TOPP4;MPH15.11;PP2A-2;T2G17.15;AT3G62260;ATB BETA;AT3G51370;HAB1;MFH8.8;T1B8.2;IBR5;F20M13.80;HAI2;T20F21.13;F11C18.60;PP2A-4;DBP1;HAB2;TOPP8;F17I5.110;ABI1;AP2C1	-1.41699	0.0163538	biological_process				Name	Total # of Neighbors	# of Measured Neighbors	Gene Set Seed	Measured Neighbors	Median change	p-value	Activation Score	Hit type
miRNA Targets of MIR164A	13	7	MIR164A	NAC1;NAM;NAC080;NAC2;NAC6;DRB2;ARF16	-1.55908	0.017673					Salicylic Acid Signaling	70	22	CSD1;SNI1;GRX480;CAD1;MPK6;LSD1;COI1;PAD4;TGA6;HCHIB;AHBP-1B;MPK3;LOX3;VAD1;MKK2;MPK4;WRKY3;WRKY6;APX1;CLH1;MEKK1;WRKY70	-1.5849	0.0166183	Arabidopsis Signaling Pathways				Proteins/Chemicals Regulating Cell Processes of photosynthesis	326	121	photosynthesis	APX1;PGM;PSB27;LHCA4;SDH1-1;ACP4;LHCB6;GAPB;NADP-ME2;SIG2;PSAE-1;PSBQA;GUN5;PSBP-1;PSAH-1;LHCB5;CSD2;APE2;CAO;GS2;TAPX;SIGC;LHCB2.1;LHB1B2;LIN2;ENH1;PPDK;CH1;RCA;PETC;PSAL;2-Cys Prx B;ATPRX Q;SBPASE;KEA3;CS26;IM;CPN60B;LPP2;HPA1;CEST;ABI3;J8;CAT2;PRK;T9G5.4;ALB3;ALB1;HEMA1;SUT4;GLY1;AT3G11620;GR;DGD1;CSK;APG2;ATPD;CcdA;ACA1;SEX4;TAP38;PHYB;CLPR1;APS1;NPQ4;RIF10;GLR3.4;ELIP2;COI1;NPQ1;SIGA;PUMP1;S…	1.27093	6.90438e-05	1.29099	Proteins/Chemicals Regulating Cell Processes
miRNA Targets of MIR403	6	5	MIR403	DCL1;AGO1;AGO2;AT4G13010;F18E5.130	-2.11766	0.0269926					COPI vesicle coat	11	7	T5I8.8;AT3G15980;F8K4.21;MUG13.13;F3L17.50;T4L20.30;F19K16.4	-1.55604	0.0176994	cellular_component				Proteins/Chemicals Regulating Cell Processes of chloroplast organization and biogenesis	149	71	chloroplast organization and biogenesis	CLPB3;FLN1;PTAC12;SIG2;CRD1;PLSP1;HCF106;FSD3;SVR1;GUN4;PTAC14;FSD2;PHYA;RNEE/G;EMB506;CPSRP54;PTAC6;RCP1;SBPASE;IM;CIA2;PTAC5;CPN60B;CEST;PRPL11;TIC20;PSB29;ALB3;SIGF;PTAC3;CPZ;SCA3;HDS;APG2;CLP2;ATAB2;FLN2;PHYB;VAR3;GUN1;CDT1A;TIC40;ELIP2;SCO1;SIGA;FTSZ2-1;EMB269;PTAC2;CR88;LZF1;DET1;ZDS;NTRC;MGD1;TOC159;EGY1;MURE;DG1;PIL5;CRY1;CDPMEK;CLA1;PDS3;GLU1;VAR2;ECB2;HDR;CRY2;HSP70;PIF3;HXK1	1.27569	0.000170278	2	Proteins/Chemicals Regulating Cell Processes
monooxygenase activity	128	28	CYP72A10;FMO1;CPD;MFB13.9;CYP97B3;BR6OX2;CTF2A;HPL1;EMB2421;F2I11.220;CYP78A9;CYP94D2;CYP72A8;AT3G24200;CYP72A15;T28K15.7;CYP71A24;MO1;CYP716A1;CYP711A1;FAH1;CYP72A14;CYP709B2;CYP714A1;CYP98A3;CYP704A2;AT4G38540;CYP87A2	-1.46874	4.12099e-06	molecular_function					recognition of pollen	29	7	RK2;RDR6;RK3;F23M19.5;B120;M4I22.100;T20K24.15	-1.78537	0.0177645	biological_process				Proteins/Chemicals Regulating Cell Processes of cold tolerance	89	14	cold tolerance	PRH75;TT7;GR-RBP2;PPDK;PHYA;NOA1;MYB4;CAT1;RDM4;GR;AGL20;PHYB;LHY;HSP70	1.44166	0.000685031	1.41421	Proteins/Chemicals Regulating Cell Processes
multicellular organismal development	261	69	FEY;RCP1;F21F14.2;LPAT2;FTSH1;CLV1;CHB3;EGY1;FIE;EYA;VND7;GCT;VAR2;CPL2;K9B18.5;CRL;ARP5;NAC075;ELO1;CSN6A;K18L3.13;AT3G20800;CPL3;EMB2107;OPT3;SWP;ARP6;TCX2;NAC1;SEC;NAC035;LACS6;NAC082;ANAC087;ATAF2;UNE12;AGO1;NAM;ARP2;MSI1;TSO2;NAC071;K6A12.9;LRP1;NAC080;WOX13;NAC032;NAC3;SMG7;PAS2;NAC2;SWI3C;NAC017;CPL1;NAC047;SIP3;NAC6;AIM1;ULT1;DIS1;SOG1;SEU;ATAF1;NAC086;NAC083;SRO2;NAC014;NAC2;PSK3	-1.38521	0.0199233	biological_process					metal ion binding	1393	411	SPS1;TIM10;ATU2AF35A;T22P11.50;NUDT20;CDF3;AT3G10950;DAG1;F25C20.6;F22M8.4;NRPD2A;GAMMA CA1;F21M12.22;F7L13.70;UAH;MPPalpha;F27G20.10;FKGP;AGO5;F19F18.10;NRPB2;SUF4;PGGT-I;M7J2.80;MAP2B;HDA3;VTC4;AMSH2;TIM8;SRT1;RPA70B;ISPF;HISN5B;C17L7.10;MFDX2;AFO;GAMMA CAL2;ATARD2;PAP15;EIF2 BETA;DXR;CPL4;ENH1;POLH;MSD1;WRKY4;AT5G18400;AT1G79010;SEX1;HCF101;AT3G51950;HAM1;IM;AT3G15140;EMB1467;RECQL2;KCO6;ATNTH…	-1.35737	0.0183068	molecular_function				Proteins/Chemicals Regulating Cell Processes of nonphotochemical quenching	30	18	nonphotochemical quenching	LHCB6;CRD1;LHCB5;FSD3;APE2;FSD2;LHCB2.1;AMK2;SAG12;PGR7;PSBR;NPQ4;NPQ1;STN7;NTRC;ABA1;VTE1;PGR5	1.40716	0.00130382	-0.816497	Proteins/Chemicals Regulating Cell Processes
NAD+ kinase activity	13	8	DGK7;NADK2;LCBK1;SPHK1;DGK1;DGK2;NADK1;DGK5	-1.43681	0.016658	molecular_function					cellular response to nitrogen levels	10	5	BETA-UP;AKINBETA1;TAR2;PYD2;PYD4	-1.70886	0.0191165	biological_process				Proteins/Chemicals Regulating Cell Processes of aging	32	8	aging	AMC1;GS2;MSRB2;PMT5;PIMT1;GR;MC5;GLDH	1.49369	0.00291356	-1.41421	Proteins/Chemicals Regulating Cell Processes
NADP binding	53	22	GAPA-2;G6PD6;GAPB;FMO1;MFB13.9;PHS1;G6PD1;GR;GAPC1;GAPC2;GAPA;GAPCP-2;F10B6.22;G6PD4;F14P3.7;T28K15.7;GAPCP-1;MEE32;G6PD2;F11A12.5;GR1;MBK23.20	1.07277	0.00738158	molecular_function					regulation of stomatal movement	42	22	CYCH;1;CDPK6;PHOT1;TPC1;ATKCO1;OST1;ETR1;CCR2;RBOH F;RR2;HT1;COP1;CPK6;RAN1;MYB61;AT1G05805;SYP121;ELF3;F18A8.14;ABI1;JAR1;PLDALPHA1	-1.42491	0.019509	biological_process				Proteins/Chemicals Regulating Cell Processes of plastid organization and biogenesis	37	23	plastid organization and biogenesis	CLPB3;SIG2;PLSP1;PHYA;EMB506;IM;ABI3;DiT1;TOC34;AKRP;EMB1586;HCF136;ACD1-LIKE;CcdA;TIC110;SCO1;EMB25;TIC21;LZF1;EGY1;CUE1;CLA1;VAR2	1.31677	0.00391677	1	Proteins/Chemicals Regulating Cell Processes
negative regulation of defense response	269	123	AMC1;PSBP-1;TROL;PSBO2;F1B16.1;PPa6;RCA;CYP38;PETC;2-Cys Prx B;SBPASE;CA2;F16L1.9;CRB;PRK;F10M6.100;FNR1;COL4;HDS;ATPD;F7O18.28;PLA2A;PHT4;1;ATB' GAMMA;CAD1;PMDH2;SIB1;DGD2;F1M20.32;RFC3;EIN2;QC;NSL1;SRFR1;K21I16.4;F8L15.60;GRX480;GGT1;CRCK3;MPK1;MPK6;SVP;CPK4;F14D16.17;MJC20.15;VIK;B73;EIL3;T6P5.14;T23A1.8;BI1;F26H11.12;RBOH F;DGK7;COI1;PTP1;AT5G35735;CBL2;SRT2;BZIP60;F12K21.25;AT3G59660;AGB1;PA…	-1.40162	2.55822e-10	biological_process					sucrose metabolic process	21	7	OST1;POP2;SUS4;SUT2;SUC9;SUS3;F23N19.3	-1.48025	0.0195707	biological_process				Proteins/Chemicals Regulating Cell Processes of Polymerase II transcription	10	6	Polymerase II transcription	FLN1;FSD3;FSD2;PTAC3;RDM4;HDA6	1.66638	0.00432009	unknown	Proteins/Chemicals Regulating Cell Processes
negative regulation of programmed cell death	166	80	AMC1;FAH1;PLA2A;CCR3;DGD2;NTF2B;AT3G53810;NSL1;GRX480;SHS1;MPK1;MPK6;MJC20.15;PHF1;LSD1;VPS45;F14F8.110;VIK;B73;EIL3;T6P5.14;BI1;RHD3;RBOH F;TOC64-V;BZIP60;CAX2;AGB1;ACA4;PAD4;AT3G09830;PPI1;PLDP1;CPK6;CPK32;ALA3;RLK;NAC3;FC1;ACX1;MPK3;CAD1;AT3G49350;RCD1;ORP1C;CERK1;MKK4;SAG21;CPK9;VAD1;MKK2;ABA3;MPK4;SNAP33;PI4K GAMMA 4;SYP121;AAP3;ACA11;B120;MSF3.7;F17I5.110;RBOHD;ABI1;WRKY33;MEKK1;AT4G25030;A…	-1.59064	4.42579e-10	biological_process					cellular response to water deprivation	67	23	AT3G10550;HPR;MTI20.17;DGD2;DL4860W;AT3G17770;COL5;T6P5.14;BPM2;APG7;AT4G30490;PLDP1;BPM1;F11C18.60;SAG21;BPM4;T12J13.11;CIPK23;CHIA;4-Oct;CYP76C2;UGT74E2;MGL	-1.4707	0.0199091	biological_process				Proteins/Chemicals Regulating Cell Processes of reductive pentose-phosphate cycle	23	12	reductive pentose-phosphate cycle	PGM;GAPA-2;GAPB;NADP-ME2;RCA;SBPASE;IM;PRK;RSW10;GAPA;ATNTT2;F28J7.18	1.54116	0.0077304	0	Proteins/Chemicals Regulating Cell Processes
nitrate assimilation	39	13	F18A8.6;NLP7;EMB2024;F24J5.19;NIR1;GSR 1;AKINBETA1;KIN10;NIA1;GLT1;KING1;NRT1.1;MIL23.23	-1.55416	0.033441	biological_process					cellular response to sulfate starvation	17	6	CAT2;VIP1;APS3;SERAT2;1;CAT1;MGL	-1.71428	0.0199253	biological_process				Proteins/Chemicals Regulating Cell Processes of pigment biosynthesis	14	7	pigment biosynthesis	TT16;APX4;TT7;GUN4;EGL3;PSY;CRY2	1.67105	0.0079235	1	Proteins/Chemicals Regulating Cell Processes
nitrate transport	206	59	LAC7;PHT4;3;F19F24.18;T1N24.8;ZIP3;MHF15.18;AT3G11780;F1N21.15;PHT4;1;AT3G62040;F21M12.12;F9N11.20;ALDH2C4;MC4;F18D22.5;CLC-A;UNE2;PHT4;5;AT1G25550;AT3G62270;F5O24.290;AT3G23090;HB-1;NIR1;GLP5;SLAH3;AKT1;CRK19;GAD;TIP2;3;F17M5.180;RAV2;WRKY65;MGH6.18;HCHIB;MFC19.15;NQR;F2P24.4;T4P13.12;DOX1;T13K14.20;SERAT2;1;HA2;PHT4;6;AT3G48990;PHT4;2;PPC3;RCI3;PR4;UGT74F2;NRT1.1;EP3;CRK25;DL3845W;GLP4;F23N19.3…	-1.35	0.000221015	biological_process					Cytokinins Signaling	55	11	PDV2;ARR3;WOL;PHYB;RR2;HK2;CKX1;MMP;RR10;RR5;CRF2	-1.78668	0.0199521	Arabidopsis Signaling Pathways				Proteins/Chemicals Regulating Cell Processes of pigmentation	56	14	pigmentation	TT16;NCED4;EGL3;PHYA;DXR;PGLCT;ALB1;HEMC;SIP1A;ACLA-1;PHYB;CCD1;CUL4;PDS3	1.37413	0.00898431	1.73205	Proteins/Chemicals Regulating Cell Processes
N-terminal protein myristoylation	120	75	APX1;ROF2;TOPP4;AT3G44330;F19K6.7;ROF1;F4I1.23;TTL;F11A3.12;F11F19.17;F18E5.70;F15M4.10;MAB16.20;PDIL1-4;F5J5.6;RPN13;T12H20.9;MRH10.6;SPP;MKP1;MJC20.15;ARF1A1C;GLP5;MAC3B;ALATS;CI51;F27J15.15;AT3G62360;T20M3.11;AT5G27470;ARFA1B;T6P5.14;UBP3;AT3G63460;NMT1;CUL1;F15K9.11;PP2A-2;PUB13;J2;T28I24.9;AGD5;PSD;F12K21.25;NHL8;SUS2;YUP8H12.3;CBR;MQM1.19;F22D22.18;EMB1144;F5H14.27;PCAP1;ATJ3;PNG1;F23A5.13;…	-1.34244	0.0392813	biological_process					lateral root development	81	24	PUB9;IPK1;ARABIDILLO-1;AT4G31600;AT5G04540;AGG2;NAC1;ARF19;RHD3;LON2;AGB1;PLDP1;PHB3;ALA3;TCTP;DGK2;PAS1;T4P13.12;TAR2;WIT1;MRH1;ERD9;WAK4;RANGAP2	-1.4707	0.0200287	biological_process				Proteins/Chemicals Regulating Cell Processes of light adaptation	10	6	light adaptation	PSB27;LHCB2.1;T27E13.9;FED A;TAP38;STN7	1.4834	0.0107921	0	Proteins/Chemicals Regulating Cell Processes
nucleoid	35	22	FLN1;PTAC12;PTAC16;FSD3;PTAC14;FSD2;PTAC13;PTAC6;PSI-P;MQN23.16;PTAC5;RABE1b;WHY3;PTAC3;PDE312;FLN2;PTAC4;PTAC2;MURE;GYRB2;GYRA;LON2	1.49032	0.0223167	cellular_component					response to ozone	37	16	CSD1;GH9A1;GSH1;FER;LACS6;F13E7.31;RBP45B;PNG1;OPR3;RCD1;VTC5;T10D10.1;CYT1;WRKY53;JAR1;PDR12	-1.46564	0.0202243	biological_process				Proteins/Chemicals Regulating Cell Processes of carbon fixation	13	6	carbon fixation	TAPX;RCA;SBPASE;IM;PUMP1;PIL6	1.54116	0.0177837	1	Proteins/Chemicals Regulating Cell Processes
nucleosome	47	9	HTA11;HON4;HON5;HTA12;GAMMA-H2AX;HTB9;HIS1-3;F4H5.15;T6B20.3	-1.54548	0.0304769	cellular_component					response to hypoxia	84	33	F9L11.8;F1B16.5;ATSPS4F;SSI1;SS2;CTR1;SPS3F;DGD2;SS4;LSD1;ACBP2;RAP2.12;LON1;GLB3;PAD4;SUS4;F2N1.24;ADH1;MPK3;T1G16.90;F27G19.50;RAP2.2;MYH19.8;DGD1;SUS3;PDC1;EIF4A-III;AT3G28510;DMR6;PDC2;WRKY70;AATP1;HB1	-1.50926	0.0221535	biological_process				Proteins/Chemicals Regulating Cell Processes of plant adaptation	32	9	plant adaptation	MGT6;ZIP1;PHYA;PTAC5;RLK;FLN2;PHR1;SOS2;ELF5A-1	1.46164	0.0212312	unknown	Proteins/Chemicals Regulating Cell Processes
nucleotide transport	26	18	NTF2B;NSL1;SHS1;PHF1;VPS45;RHD3;TOC64-V;CAX2;PPI1;CPK6;ALA3;SNAP33;SYP121;AAP3;AAT1;AMT2;ACA2;LHT1	-1.45744	0.0215217	biological_process					NAD+ kinase activity	13	8	DGK7;NADK2;LCBK1;SPHK1;DGK1;DGK2;NADK1;DGK5	-1.43681	0.0227085	molecular_function				Proteins/Chemicals Regulating Cell Processes of H+ homeostasis/export	17	7	H+ homeostasis/export	ROF2;HCEF1;KEA3;WNK1;AVP1;CBR;PUMP1	1.27454	0.0241749	0	Proteins/Chemicals Regulating Cell Processes
nucleotide-sugar metabolic process	20	9	GAE2;GME;AUD1;MUR4;UXS6;RHM1;UXS1;F9F13.110;UXS4	-1.82594	0.00454497	biological_process					response to toxic substance	70	20	DHAR2;UGT73B4;GSTU25;GSTL3;XPB1;T8P21.32;GSTZ2;DHAR3;ALF5;GSTL2;HK2;UGT84A1;GSTU20;GSTU18;GSTU7;ERD9;IAGLU;ATGSTF13;GSTU8;GT72B1	-1.43079	0.0229425	biological_process				Proteins/Chemicals Regulating Cell Processes of photorespiration	31	15	photorespiration	PEX11B;DL4715C;GS2;RCA;CAT1;CAT2;AOAT2;POP2;PUMP1;SHM1;TIC21;SHM4;HPR;mMDH1;GLU1	1.36392	0.0268805	unknown	Proteins/Chemicals Regulating Cell Processes
nutrient reservoir activity	65	10	PAP85;RD22;GER3;PLA2A;GLP5;T8O18.3;VHA-A3;AT3G10080;GLP4;PLP4	-1.24125	0.00399981	molecular_function					dioxygenase activity	16	6	PKDM7D;ELF6;MDN11.10;AT4G15093;MSJ1.9;GA2OX8	-1.49785	0.0233581	molecular_function				Proteins/Chemicals Regulating Cell Processes of mitochondrial respiration	18	8	mitochondrial respiration	GR-RBP2;PHYA;FDH;CS26;PREP2;PRR7;PUMP1;ATM3	1.52252	0.0316542	-1	Proteins/Chemicals Regulating Cell Processes
oligopeptide transport	110	32	F18A8.6;MYH19.150;GER2;F12K8.11;AT5G03700;PTR5;F2G14.60;F12K8.12;MDF20.5;OPT7;YSL6;F24J5.19;OPT3;T22N19.50;MLO12;YSL3;DL4355W;F12M16.27;PLL4;YSL7;TGA4;F9I5.4;MRG21.10;HA2;YSL2;NRT1.1;PTR3;ERF9;MIL23.23;MYB4;OPT4;PHT1;4	-1.3753	0.0120441	biological_process					plant-type cell wall cellulose metabolic process	24	12	AT3G62270;SHV3;RPL3B;F11F19.21;TRN1;emb2734;SVL1;MNC6.1;PERK1;HA2;NRT1.1;MMG4.7	-1.47939	0.0236642	biological_process				Proteins/Chemicals Regulating Cell Processes of Tricarboxylic acid cycle	23	6	Tricarboxylic acid cycle	PDK;IM;UGP1;PRR7;APX6;ALDH5F1	1.32616	0.0363926	1	Proteins/Chemicals Regulating Cell Processes
O-methyltransferase activity	23	5	AT3G62000;AT3G53140;CCoAOMT1;HEN1;T12J5.30	-2.06497	0.031941	molecular_function					defense response, incompatible interaction	87	20	SOBER1;GRX480;CAD1;PGK1;HDS;LOL1;F10M23.90;MKK3;F28B23.13;ASA1;MPK3;MKK4;MKK5;MKK2;PUB17;BG3;ATL6;RPP13;AT3G47480;WRKY70	-1.57169	0.0244025	biological_process				Proteins/Chemicals Regulating Cell Processes of leaf shape	76	10	leaf shape	AP1;DRM2;SAL1;AGL20;PHYB;DCL1;HEN1;AG;UVR8;BLH4	1.26736	0.0438954	unknown	Proteins/Chemicals Regulating Cell Processes
organ senescence	29	13	DELTA-OAT;SRG1;F18A17.20;ECH2;ACBP2;CFIM-25;APG7;F10M6.110;KIN10;NAC047;NAC6;T2N18.9;MAJ23.10	-1.37627	0.0277583	biological_process					developmental process	21	7	BOB1;SNX2b;AT3G10400;EXO70A1;SAG24;AT3G55240;C4H	-1.78689	0.024829	biological_process				Proteins/Chemicals Regulating Cell Processes of metaphase	19	5	metaphase	AUR3;BNS;MAP65-1;BRK1;AXR1	1.50457	0.0447258	unknown	Proteins/Chemicals Regulating Cell Processes
organic anion transmembrane transporter activity	21	11	PHT4;3;PHT4;1;ANTR2;AT5G25400;AT3G14410;F13B15.18;AT3G11320;GPAT5;PHT4;6;PHT4;2;T5M16.20	-1.61055	0.00507903	molecular_function					response to mannitol	8	5	XLG1;SKIP;XLG3;SUS3;CIPK9	-1.63614	0.0250399	biological_process				Proteins/Chemicals Regulating Cell Processes of non-selective vesicle budding	26	5	non-selective vesicle budding	TTN5;ABP1;ATS2;PTAC4;TIC21	1.41212	0.0455102	unknown	Proteins/Chemicals Regulating Cell Processes
oxidation-reduction process	1367	459	APX1;VEP1;F2I9.11;AT3G58610;T9J23.11;KAO2;F1M20.15;GAPA-2;LAC7;CYP72A10;CYP89A5;NADP-ME1;FMO1;SMO1-1;NCED4;F17L22.40;PORA;CPD;MFB13.9;CRD1;CYP71B14;CYP71B13;F8L21.80;F10F5.3;CER1;CYP97B3;FSD3;CSD2;TAPX;FSD2;BAN;LIN2;CH1;FER4;FDH;SKU5;F5D21.3;ATPRX Q;NOA1;AT3G52960;ACHT4;F19F18.10;PRR1;IM;F16L2.2;MSRB2;FAD8;F25C20.6;MZF18.6;ARD4;AT3G56840;F5H14.34;F14J16.20;MHK10.21;AT4G20960;ALDH3F1;GER2;AT3G5989…	-1.13536	1.06093e-05	biological_process					response to glucose	81	31	VSR6;LTA3;ADK1;PGK1;AT4G08790;PRL1;KOB1;XLG1;GSR 1;WOL;TAG1;PUM23;IDH-V;MQK4.26;F26H11.8;K7J8.16;F1L3.21;GPT2;F18O14.8;ABR1;CIPK8;CYB-1;XLG3;MAB1;F11A12.5;PPC1;ASN1;MBK23.20;T28P16.12;AMT2;FT1	-1.35864	0.0250616	biological_process				Proteins/Chemicals Regulating Cell Processes of photosynthetic acclimation	7	5	photosynthetic acclimation	RCA;KEA3;STN8;STN7;GPT2	1.44558	0.0459233	1	Proteins/Chemicals Regulating Cell Processes
oxidoreductase activity, acting on paired donors, with incorporation or reduction of molecular oxygen	85	25	CYP72A10;CPD;CYP97B3;LUT2;CH1;T26B15.22;CYP97A3;BR6OX2;HPL1;PDS3;CYP78A9;CYP94D2;CYP72A8;CYP72A15;CYP71A24;DWF4;CYP716A1;CYP711A1;CYP94B3;CYP72A14;CYP709B2;CYP714A1;CYP704A2;AOS;CYP87A2	-1.46299	1.60026e-05	molecular_function					N-terminal protein myristoylation	120	69	F18E5.70;TTL;F15M4.10;MAB16.20;PDIL1-4;F5J5.6;RPN13;AT3G44330;T12H20.9;MRH10.6;SPP;MKP1;MJC20.15;ARF1A1C;GLP5;MAC3B;ALATS;CI51;F27J15.15;AT3G62360;T20M3.11;AT5G27470;ARFA1B;T6P5.14;UBP3;AT3G63460;NMT1;TOPP4;CUL1;F15K9.11;PP2A-2;PUB13;J2;T28I24.9;AGD5;PSD;F12K21.25;NHL8;SUS2;YUP8H12.3;CBR;MQM1.19;F22D22.18;EMB1144;F5H14.27;PCAP1;ATJ3;PNG1;F23A5.13;SKIP;SHD;F23H14.3;MUG13.13;AT3G49350;F1N13.10;BSK1…	-1.37285	0.0256042	biological_process				Proteins/Chemicals Regulating Cell Processes of plastid fission	23	10	plastid fission	FTSZ1-1;CPN60A;CPN60B;ARC5;SULA;BETA-VPE;CDT1A;FTSZ2-1;MSL2;VAR2	1.36177	0.0479323	unknown	Proteins/Chemicals Regulating Cell Processes
oxidoreductase activity, acting on paired donors, with incorporation or reduction of molecular oxygen, NAD(P)H as one donor, and incorporation of one atom of oxygen	140	22	CYP89A5;CYP71B14;CYP71B13;CYP83B1;CYP71B24;CYP706A6;CYP81D4;CYP71B2;CYP76C4;CYP81D2;CYP93D1;CYP81H1;CYP71A25;CYP71A22;CYP90D1;FAH1;CYP71B37;CYP98A3;CYP71A26;F23M2.31;CYP76C2;CYP71B34	-1.51336	1.39729e-05	molecular_function					gibberellin biosynthetic process	57	10	CTR1;M4I22.60;F28P22.24;PIL5;GA2;GA1;GA20OX1;GA2OX8;GA3;ATGA2OX1	-1.7727	0.0258663	biological_process
oxygen binding	234	49	KAO2;CYP72A10;CYP89A5;CPD;CYP71B14;CYP71B13;CYP97B3;CYP707A4;CYP83B1;CYP97A3;BR6OX2;CYP71B24;LUT1;CYP706A6;CYP86A4;CYP51G1;CYP81D4;GLB3;CYP71B2;CYP76C4;CYP78A9;CYP94D2;CYP72A8;CYP81D2;CYP93D1;CYP72A15;CYP71A24;CYP81H1;CYP71A25;CYP71A22;CYP716A1;CYP711A1;CYP90D1;TT7;CYP71B37;CYP94B3;CYP72A14;CYP709B2;CYP714A1;CYP704A2;GA3;CYP71A26;F23M2.31;CYP71A12;CYP76C2;CYP71B34;AOS;CYP87A2;HB1	-1.51336	4.42248e-10	molecular_function					ammonium transport	29	19	NSL1;NTF2B;SHS1;PHF1;VPS45;RHD3;TOC64-V;CAX2;AMT1;2;PPI1;CPK6;ALA3;SNAP33;SYP121;AAP3;AAT1;AMT2;ACA2;LHT1	-1.45744	0.025989	biological_process
oxylipin biosynthetic process	39	30	GAPB;FAB1;CRD1;TROL;DXR;CaS;HDS;FLU;PLA2A;FAD6;NPQ1;ISPD;PMDH2;ATH1;K9H21.11;KCS6;C17L7.80;OPR3;PKT3;HPT1;T10D10.1;DOX1;LOX3;CLA1;JMT;LOX1;AOS;LOX2;OPR1;LOX5	-1.06297	0.000759034	biological_process					clathrin adaptor complex	10	8	T2K10.12;K5A21.2;HAP13;F5H14.24;AT5G46630;MUG13.13;AT4G11380;alpha-ADR	-1.49055	0.0265262	cellular_component
para-aminobenzoic acid metabolic process	36	24	ILR1;MAC9.6;AT5G26600;AT3G09180;F7K24.190;MJB20.6;F18A17.20;AT3G44190;T10B6.40;AT2G41705;ORP3C;CSLE1;UGT75B1;CAD1;T1J8.13;PVA12;AT3G48990;CID11;UGT74F2;GDH2;MSJ1.9;4-Oct;IAGLU;UGT74F1	-1.52041	0.0022445	biological_process					cation transmembrane transporter activity	26	7	ZIP6;F17A22.22;ZIP11;CNGC4;F3O9.11;MTP11;MXI10.5	-1.50093	0.0269011	molecular_function
pentose-phosphate shunt	193	146	F22K20.16;PGM;AT3G59040;PSAO;T13E15.7;LPA19;CCB3;GAPB;NDF1;APX4;PEX11B;SIG2;emb2184;PTAC16;T10P11.17;LHCA6;PSBO2;F23N20.17;GSTF11;PPL1;F7D8.28;GS2;EDA3;GUN4;MFP1;CSP41A;T22D6.3;ENH1;PQL2;PGR3;CYP38;FBA2;MNB8.3;F10A5.12;PETC;2-Cys Prx B;PSI-P;RCP1;HCEF1;emb2394;SBPASE;F15M4.5;AT3G59780;AT4G27700;F2G14.30;hda14;F23N19.15;PCB2;DXR;NDF2;CRB;PRK;T9G5.4;F10M6.100;T29E15.29;FNR1;MIO24.14;AT3G22210;GLYR1…	1.31677	0.0112249	biological_process					cellular response to stress	38	7	MBK23.10;TIP2;3;PIP2B;PIP2A;TIP4;1;PIP1;5;NIP4;1	-1.5268	0.0280175	biological_process
peroxidase activity	114	33	APX1;APX4;F8L21.80;2-Cys Prx B;ATPRX Q;AT3G52960;F19F18.10;OCP3;F19F24.18;MUA22.13;APX6;PRXIIF;AT3G21610;F9N11.20;F14M13.18;TPX1;F21F14.5;SAPX;MJC20.29;F12A21.27;PAP26;MMN10.18;RBOH F;F17M5.180;F19F18.20;F3I6.29;T4P13.12;DOX1;RCI3;RBOHD;PA2;F14O23.6;K18I23.14	-1.15592	0.00938166	molecular_function					carbohydrate transmembrane transporter activity	89	27	PGLCT;F12K21.8;K11J9.8;TMT2;UNE2;F1N21.12;F18O14.22;MNC17.15;STP1;INT1;T7A14.10;SUT2;MGH6.18;SUC9;F2K13.160;STP7;F5H14.25;MSS1;F22H5.6;PHT4;6;PHT4;2;STP14;PMT1;PMT5;ZIFL2;4-Oct;PHT1;4	-1.59378	0.029059	molecular_function
phenylpropanoid biosynthetic process	12	6	ALDH2C4;PAL2;PAL1;FAH1;C4H;CYP98A3	-2.19423	0.00279918	biological_process					cellular response to phosphate starvation	170	51	F8F16.60;CARA;MTI20.17;DGD2;LPR1;CAT2;DL4860W;CARB;PAH2;F12A21.27;KUP3;PHF1;PPCK2;AT3G17770;PDR2;F7H19.181;SPX4;WOL;T6P5.14;AT3G43110;SPX2;PAP10;APG7;NF-YA7;FMN/FHY;AT4G30490;AT3G54470;SQD1;PLDP1;PHR1;F20H23.18;SQD2;MEE6.15;MGD2;FBX2;PAH1;SIZ1;SPX3;F11C18.60;F16P17.18;SAG21;PHO2;PS2;CAT1;T12J13.11;WRKY6;PPC1;MIPS2;DGD1;CIPK23;CYP76C2	-1.42056	0.0291077	biological_process
phenylpropanoid metabolic process	51	28	APX1;PMEAMT;CCH;RFR1;PDH-E1 BETA;PAO4;SLAH3;AT3G22850;VLN2;F17M5.180;SQS1;4CL3;SAMDC;SMT1;BGAL3;CCoAOMT1;PAL2;PAL1;GDH2;OMT1;FPS1;SAM1;C4H;OPCL1;MYB4;4CL1;F23N19.3;ATR2	-1.62081	1.0631e-07	biological_process					phospholipid binding	32	14	NTMC2T5.2;ZAC;KOB1;SNX2b;AT5G11710;ATSYTF;SPI;NTMC2T4;NTMC2T2.1;F14B2.10;ANN5;PLL1;F7K24.170;SYTB	-1.43029	0.0291542	molecular_function
phosphatidylcholine 1-acylhydrolase activity	12	6	F14N22.2;SGR2;AT4G18550;PLA-I{gamma}1;PLA-I{beta]2;LCAT3	-1.31448	0.0424334	molecular_function					brassinosteroid mediated signaling pathway	48	12	TTL;IWS1;VIK;FER;BIL4;IBH1;SKdZeta;BIN2;BSK1;SERK2;GRF2;SERK1	-1.45798	0.0294267	biological_process
phosphatidylglycerol biosynthetic process	65	51	ATS1;PSB28;PTAC14;MFP1;AT3G12930;PGR3;AP22.85;PTAC13;T13J8.190;F13F21.19;AT3G29185;NOA1;F7A19.12;T22J18.13;CAS1;DXR;AT3G06980;ATS2;PSB29;AT3G25660;PHR2;HDS;APG1;EGY2;F13K23.5;FLU;FAD6;LPAT2;NPQ1;PSY;GPAT6;PMDH2;CYP97A3;ISPF;MCA1;T5J8.11;CCD1;emb2768;F23A5.31;F28B23.11;GPAT1;GPAT9;F22F7.4;GPAT2;DL4905C;SSI2;F17K2.20;CLA1;GPAT5;GPAT3;DGD1	1.27603	0.0358199	biological_process					response to brassinosteroid	81	16	HERK2;BRH1;ARLA1C;AT3G17120;ARF19;FER;ELF6;SK32;F14G9.17;F2N1.22;XTH24;DWF4;T4C15.4;F1O11.6;TCH4;NAC083	-1.45301	0.0308036	biological_process
phosphatidylinositol dephosphorylation	15	8	5PTASE13;PEN2;T23K3.9;BST1;F14O23.9;IP5PI;5PTASE2;5PTASE11	-1.59973	0.00624039	biological_process					nucleotide transport	26	18	NSL1;NTF2B;SHS1;PHF1;VPS45;RHD3;TOC64-V;CAX2;PPI1;CPK6;ALA3;SNAP33;SYP121;AAP3;AAT1;AMT2;ACA2;LHT1	-1.45744	0.0308722	biological_process
phospholipid binding	32	15	TGD2;ZAC;KOB1;NTMC2T5.2;SNX2b;AT5G11710;ATSYTF;SPI;NTMC2T4;NTMC2T2.1;F14B2.10;ANN5;PLL1;F7K24.170;SYTB	-1.43029	0.0224789	molecular_function					regulation of ion transport	27	18	NSL1;NTF2B;SHS1;PHF1;VPS45;RHD3;TOC64-V;CAX2;PPI1;CPK6;ALA3;SNAP33;SYP121;AAP3;AAT1;AMT2;ACA2;LHT1	-1.45744	0.0308722	biological_process
phosphorelay response regulator activity	44	16	ARR3;ARR6;PRR7;HK3;ARR9;TOC1;WOL;ETR1;RR2;RR18;RR12;PRR5;HK2;EIN4;RR10;RR5	-1.29185	0.0378709	molecular_function					basic amino acid transport	27	18	NSL1;NTF2B;SHS1;PHF1;VPS45;RHD3;TOC64-V;CAX2;PPI1;CPK6;ALA3;SNAP33;SYP121;AAP3;AAT1;AMT2;ACA2;LHT1	-1.45744	0.0308722	biological_process
photosynthesis	152	99	F22K20.16;T13E15.7;GAPA-2;LHCA2;APO1;PSBX;LHCA4;LHCB6;NDF1;APX4;TLP18.3;PSAE-1;PORA;AT1G49975;LHCB4.1;emb2184;PTAC16;CRD1;T10P11.17;MNC6.3;LHCA6;PSAE-2;PSAH-1;TROL;LHCB5;PSAG;LHCB3;LHCA5;T8O18.1;TAPX;PSB28;LHCB2.1;LHB1B2;CSP41A;F12A21.32;PPC2;PPDK;FER4;F2J6.2;PSAL;PSI-P;HCEF1;T32F12.21;F15M4.5;CS26;AT3G13120;AT4G19100;T25C13.50;NARA5;AT3G56650;PSAK;PRK;LHCA3;FNR1;emb2746;G6PD1;LHCA1;F14G6.17;ALB1…	1.4354	1.21384e-06	biological_process					response to UV	36	12	F19H22.60;MSH6;XPB1;TT4;REV3;DRT101;4CL3;TT7;ELIP2;FLS1;BCS1;4CL1	-1.4708	0.0318323	biological_process
photosynthesis, light harvesting	24	14	LHCA2;LHCA4;LHCB6;LHCB4.1;LHCA6;LHCB5;LHCB3;LUT2;LHCB2.1;LHB1B2;LHCA3;LHCA1;F14G6.17;SEP2	1.71357	2.54064e-05	biological_process					response to superoxide	32	18	EER5;MPK1;MPK6;LSD1;EIL3;BLH1;T20M3.11;PTP1;ACO3;RAN1;AT4G29380;RCD1;ALDH7B4;ABA3;GBF3;NAC6;ABI1;ABCB4	-1.38529	0.0328146	biological_process
photosynthesis, light reaction	111	77	PSAO;F1M20.15;GAPA-2;PSB27;AT3G18890;LHCB6;APX4;TLP18.3;crr1;LHCB4.1;GUN5;PTAC16;FAB1;PSBP-1;T10P11.17;PSAE-2;TROL;PSBO2;PQL1;ROC4;APE2;PETE1;EDA3;PPa6;CSP41A;F12A21.32;T22D6.3;RCA;F13M22.16;CYP38;F10A5.12;T24P15.13;PETC;PSAL;2-Cys Prx B;PSI-P;HCEF1;GER3;SBPASE;CA2;F9I5.10;CRB;PRK;F28I16.90;F10M6.100;FNR1;CaS;CHLI2;HDS;F3G5.1;PGR5-LIKE A;HEMC;ATPD;AT4G35250;F7O18.28;GDCH;FAD6;K24G6.12;NDH-O;SHM1;…	1.54116	2.86849e-07	biological_process					serine-type carboxypeptidase activity	55	13	SCPL7;scpl40;scpl29;scpl20;SCPL34;scpl28;SCPL19;scpl6;SCPL51;F27D4.19;scpl26;SCPL27;scpl50	-1.57948	0.033334	molecular_function
photosynthetic electron transport in photosystem I	46	36	GAPA-2;GAPB;NDF1;TLP18.3;crr1;emb2184;PSBP-1;TROL;PSBO2;PSAG;PETE1;T22D6.3;CYP38;AT3G52150;PSI-P;HCEF1;SBPASE;F20D21.31;NDF2;PRK;PSB29;FNR1;RPS1;NDF4;FED A;CaS;CRR23;NDF5;PGR5-LIKE A;ATPD;F13N6.21;ATPC1;NDF6;HPR;AT3G23700;PGR5	1.47166	0.000669529	biological_process					gynoecium development	14	7	RDR6;MYA2;XIK;PEP;SLK2;TAR2;SEU	-1.59534	0.0334734	biological_process
photosystem I	27	16	PSAO;LHCA2;LHCA4;AT1G49975;LHCB4.1;LHCA6;LHCB5;PSAG;LHCB3;LHCB2.1;LHB1B2;PSAK;LHCA3;LHCA1;F14G6.17;ELIP2	1.74075	5.49903e-05	cellular_component					chorismate biosynthetic process	9	6	SK1;EMB1144;K2A18.20;MEE32;F4L23.19;DHS2	-1.57961	0.034246	biological_process
photosystem II	33	18	LHCA2;PSBX;LHCA4;LHCB4.1;LHCA6;LHCB3;LHCA5;LHCB2.1;LHB1B2;PSB29;LHCA3;LHCA1;F14G6.17;HCF136;PSBR;NPQ4;ELIP2;SEP2	1.6585	0.000551562	cellular_component					phosphatidylinositol binding	44	22	AT1G48090;F19G14.10;F7F1.9;REN1;F1N18.15;MJC20.25;SNX2b;SNX1;T20H2.10;DRP3A;T25C13.60;MXC9.11;T25B24.3;T13M11.5;SFC;T1B3.16;F7K24.140;ORP1C;ORP2A;AT3G43230;F10N7.30;FAB1B	-1.44203	0.0351417	molecular_function
photosystem II assembly	154	116	PSAO;GAPA-2;PSB27;ABC4;ACP4;LPA19;GAPB;NDF1;TLP18.3;PSAE-1;crr1;emb2184;PSBP-1;CRD1;PLSP1;PSAH-1;TROL;PSBO2;F1B16.1;PPL1;LHCA5;PSB28;GUN4;AT3G60370;CSP41A;F12A21.32;T9J22.17;ENH1;AT1G05140;CYP38;FBA2;T6I14.40;F10A5.12;PETC;PTAC6;PSAL;PSI-P;HCEF1;emb2394;F8L15.130;SBPASE;HCF208;NAP7;AT4G19100;T27E13.9;T22J18.13;AT4G08280;MBB18.5;F9I5.10;DAL1;TIC20;CRB;PRK;PSB29;F10M6.100;MNB8.2;FNR1;F4I18.49;OEP80…	1.39501	0.000572705	biological_process					clathrin-coated vesicle	23	7	MJB24.1;AT5G11710;F13B15.9;F2I9.22;F14B2.10;T25C13.80;PLDALPHA1	-1.43714	0.0355868	cellular_component
photosystem II oxygen evolving complex	21	15	F22K20.16;PSBP-1;PSBO2;PQL1;PPL1;T8O18.1;PSB28;PQL2;F15M4.5;DL3795W;AT3G56650;PSBR;PQL3;F22F7.15;PSBQA	1.6305	0.00176265	cellular_component					transmembrane transport	280	88	PGLCT;PIN5;F12K21.8;K11J9.8;MSL5;TMT2;AT3G16310;AAC3;UNE2;F5I10.9;F1O17.9;PHT4;5;MXK3.20;MCO15.24;ATH12;F1N21.12;MQB2.190;PGP9;F23N20.8;AT3G08650;CSLB4;OPT7;F18O14.22;MNC17.15;YSL6;K2A18.4;MJB20.6;AT3G55640;SLAH3;PGP21;NDT1;IAR1;PS3;F12G12.16;MGT6;CCX4;MGT1;INT1;MGT9;MGT4;ABCB1;K3K7.23;T7A14.10;F7H19.170;PXA1;ZTP29;YSL3;PGP20;TAP2;PHT1;5;F17A8.160;ZIP11;SUT2;MGH6.18;YSL7;AT3G53940;GPT2;T7H20.40;F…	-1.36861	0.0360173	biological_process
phylloquinone biosynthetic process	9	5	ECHID;ABC4;ICS2;MENG;AAE14	1.96483	0.0164484	biological_process					terpenoid biosynthetic process	53	8	HDS;F28P22.15;DXPS3;AT3G25810;GA20OX1;K1F13.8;AT3G14490;TPS14	-1.41844	0.0372744	biological_process
plant-type cell wall cellulose metabolic process	24	13	F13E7.17;AT3G62270;SHV3;RPL3B;F11F19.21;TRN1;emb2734;SVL1;MNC6.1;PERK1;HA2;NRT1.1;MMG4.7	-1.47939	0.0181048	biological_process					exocyst	32	10	SEC6;SEC8;EXO70F1;EXO70B1;SEC15B;SEC3A;EXO70A1;EXO70G1;EXO84B;EXO70E1	-1.43144	0.0382573	cellular_component
plant-type hypersensitive response	62	36	FMO1;PLA2A;DELTA-OAT;SHM1;NSL1;PBS2;CRT3;MPK6;LOL1;LSD1;CPSF30;EBS1;VDAC3;DND1;PAD4;CNGC4;RIN2;HCHIB;AHBP-1B;MPK3;EDR2;CAD1;MKK4;DOX1;MKK5;PUB17;RIN4;T22A6.120;F10B6.18;EP3;EFR;ELI3-1;ELI3-2;RPS2;RPP13;RPM1	-1.56755	0.000157657	biological_process					phosphogluconate dehydrogenase (decarboxylating) activity	10	5	T13K14.90;F23N20.17;T10O22.24;F11A12.5;MBK23.20	-1.72027	0.0383289	molecular_function
plant-type vacuole	37	25	VMA10;VHA-D;MRP2;AT3G42050;VHA-A;VHA-A1;TPC1;MRP4;DET3;VAM3;PTR2;ACA4;VHA-A3;TAP2;SGR4;KUP7;MRP5;F16P17.18;F12M16.12;PR4;MRP10;F23N19.3;MRP3;AVP1;MRP6	-1.44262	0.0253342	cellular_component					protein tyrosine kinase activity	12	5	T28I24.9;F6D8.24;PK1B;SOBIR1;K19M22.20	-1.60652	0.0396033	molecular_function
plasma membrane	3336	1251	APX1;F2I9.11;F17L24.13;F22D22.1;MFH8.13;ABC4;AT3G09460;KAT2;AT3G21090;T13M11.12;F22K18.70;AT3G27110;F9D12.16;NADP-ME2;F18O14.22;CEN2;RIC7;F20L16.30;HCF106;F16B3.8;AT5G20090;F6I18.50;SP1L1;MHJ24.6;ZIP1;AILP1;AT2G36885;F19K19.12;PBF1;T6H22.26;DL1C;BAM2;YLMG2;FP3;T21P5.2;PPC2;MBB18.4;K21L19.12;AT1G05140;MIK19.26;SKU5;AT3G18800;PETC;AT3G17365;AT2G42005;HEXO3;TUB6;T9J14.21;PDE135;AAP8;F18A8.6;iqd2;MYH…	-1.29889	3.0805e-11	cellular_component					cytoskeleton	72	30	CDC48B;T28M21.22;RAC10;PRF5;SEC6;ARP6;F12E4.70;SEC8;ABIL1;MKK6;F16B22.26;VLN2;ARP7;ARG1;ACT11;SEC15B;TPLATE;WLIM1;CDC48C;FIM2;SEC3A;UGT75B1;SCAR2;VLN4;KEU;ACT7;EXO70A1;T12J13.11;EXO84B;CIP1	-1.40221	0.0402327	cellular_component
plasmodesma	862	378	APX1;BGLU15;DIR1;BAG6;NADP-ME2;SIP2;F28K19.27;DL1C;PPC2;K21L19.12;SKU5;T9J14.21;PDE135;MOK9.14;STP1;RD21;CSLC12;UNE10;CRB;RBL4;APX3;AT3G53990;PEX11C;F13E7.17;RPS5B;F7D19.9;T5E8.310;ATH6;T32G6.14;F19G10.11;AT3G44330;EMB2219;SPS1F;TRX3;F11F19.25;FIP37;T22P22.90;T1O3.18;GAPC2;PUMP1;T20H2.2;MQJ2.5;NDPK1;emb2386;TOM2A;BEL1;RPS18C;AT5G02610;SHM4;MWF20.2;F2G1.15;ARA1;T14G11.16;T2N18.5;BGAL1;F8N16.8;T21H…	-1.28597	0.0403773	cellular_component					phosphorelay response regulator activity	44	13	TOC1;ARR3;PRR7;WOL;ETR1;RR2;RR18;RR12;PRR5;HK2;EIN4;RR10;RR5	-1.57843	0.0403344	molecular_function
plastid chromosome	18	12	PTAC12;PTAC16;PTAC14;PTAC13;PTAC6;PSI-P;PTAC5;WHY3;PTAC3;PDE312;PTAC4;PTAC2	1.56564	0.0170127	cellular_component					Jasmonic Acid, Ethylene, and Salicylic Acid Crosstalk Signaling	79	27	CSD1;SNI1;CTR1;MKK9;RUB1;MPK6;ETR1;CUL1;COI1;MKK3;RR2;PAD4;EIL1;TGA6;JAZ3;EBF1;HCHIB;AHBP-1B;MPK3;VAD1;MKK2;MPK4;APX1;MEKK1;MYC2;JAZ1;WRKY70	-1.4432	0.0405406	Arabidopsis Signaling Pathways
plastid organization	83	60	PSAO;GAPA-2;PSB27;ACP4;GAPB;TLP18.3;PSAE-1;emb2184;PSBP-1;CRD1;PSAH-1;TROL;PSBO2;PPL1;LHCA5;CSP41A;T9J22.17;ENH1;CYP38;FBA2;F10A5.12;PETC;PTAC6;PSAL;PSI-P;HCEF1;emb2394;NOA1;SBPASE;IM;T27E13.9;ABI3;MBB18.5;F9I5.10;DAL1;CRB;PRK;PSB29;F10M6.100;FNR1;F3K23.29;HCF107;CaS;HDS;HCF136;MCK7.20;PGR5-LIKE A;CCB1;GDCH;NPQ4;AT3G61870;ATPC1;PMDH2;HPR;MSL2;GAPA;HCF109;LIL3:1;IDD5;PSBQA	1.5207	1.58672e-05	biological_process					nitrate assimilation	39	11	NLP7;F24J5.19;NIR1;GSR 1;AKINBETA1;KIN10;NIA1;GLT1;KING1;NRT1.1;MIL23.23	-1.5772	0.0407993	biological_process
pollen maturation	12	7	DL1C;TIR1;PDR2;AFB2;RPK2;SERK2;SERK1	-1.49919	0.0144837	biological_process					transcription cofactor activity	19	6	TAF13;HAC1;T10D10.14;BT3;BT1;SEU	-1.5268	0.0411383	molecular_function
polyamine catabolic process	38	25	APX1;PMEAMT;CCH;PDH-E1 BETA;PAO4;SLAH3;AT3G22850;VLN2;F17M5.180;SQS1;PAO1;SAMDC;SMT1;BGAL3;CCoAOMT1;PAL2;PAL1;GDH2;OMT1;FPS1;PAO2;SAM1;MYB4;4CL1;F23N19.3	-1.62081	8.53249e-07	biological_process					lipid binding	173	31	F4N21.4;LP1;CP5;ACBP1;SYTA;ATHB-15;LTPG1;AT3G20270;AT3G13062;PDF2;ACBP2;REV;ACBP4;K5A21.2;T25C13.60;NTMC2T4;ORP3C;AT5G46630;PHB;ADL6;EDR2;T1B3.16;F13M7.4;ORP1C;ORP2A;ANL2;alpha-ADR;HDG2;F17P19.6;SERK2;AT3G22600	-1.47107	0.0419935	molecular_function
polygalacturonase activity	71	9	T32A16.3;AT3G62110;AT3G61490;AT3G48950;F17M5.200;AT3G57790;T29M8.4;T6A9.22;QRT2	1.29966	0.0118643	molecular_function					basipetal auxin transport	32	12	ATH12;PGP9;AGG2;ABCB1;D6PKL2;PGP20;GN;ENP;SIP3;ZIFL1;ABCB4;PGP11	-1.40846	0.041997	biological_process
polygalacturonate 4-alpha-galacturonosyltransferase activity	25	10	GATL4;QUA1;GAUT7;GAUT4;GATL7;GAUT11;GAUT14;GAUT13;LGT8;GAUT10	-1.35184	0.0396851	molecular_function					integral component of plasma membrane	107	24	T21J18.1;VSR6;VSR3;BOR4;AT3G62270;K7B16.1;F7H19.20;DEK1;RBOH F;DND1;TIP2;3;F24J8.9;PIP2B;PIP2A;SUC9;CNGC1;TIP4;1;VSR1;PIP1;5;AT3G14770;KT2/3;NIP4;1;LPP2;F25I24.60	-1.4866	0.0423834	cellular_component
positive regulation of flavonoid biosynthetic process	101	49	NADP-ME2;AT3G18280;CCH;MQL5.3;F25P17.15;AT3G27210;MNI5.4;MPO12.160;F28J7.19;AT3G52800;PP2-A1;BLH1;T6P5.14;F1K23.12;AT3G10260;MPK2;F2H17.10;AT5G35735;F15F15.20;F17A22.28;JAZ12;ECT8;MES3;F4M15.3;T13M11.1;CPK32;PGDH;ALA1;T1M15.100;SYP121;CYP711A1;ACA11;CCoAOMT1;ADR1-L1;PAL2;PAL1;OMT1;NAC083;F21E1.3;RR5;C4H;CYP98A3;MYC2;4CL1;RPS2;PDR1;ATB2;GT72B1;HCT	-1.47363	1.83166e-08	biological_process					sugar:proton symporter activity	95	31	PGLCT;F12K21.8;K11J9.8;TMT2;UNE2;MXK3.23;F1N21.12;F18O14.22;MNC17.15;STP1;PS3;INT1;K16L22.3;T7A14.10;SUT2;MGH6.18;SUC9;F2K13.160;UTR6;STP7;F5H14.25;MSS1;F22H5.6;PHT4;6;PHT4;2;STP14;PMT1;PMT5;ZIFL2;4-Oct;PHT1;4	-1.48845	0.0426032	molecular_function
positive regulation of translation	20	14	DL4225W;CSP41A;CRB;T2K12.1;PK3;T18B16.80;S6K2;MKK6;AT3G15220;FC2;FC1;AME3;MHK;HSP101	-1.32923	0.0247163	biological_process					regulation of anthocyanin metabolic process	14	5	WOL;RR2;RR12;HK2;RR10	-1.62333	0.0465018	biological_process
potassium ion transmembrane transport	38	18	KAT2;CNGC15;KUP6;T13D8.5;SKOR;KCO6;KUP3;ATKCO1;DND1;KT2;KUP7;HAI2;CNGC1;T9L3.180;KT2/3;ZIFL1;KUP10;HAK5	-1.34383	0.00613291	biological_process					diacylglycerol kinase activity	10	6	DGK7;LCBK1;SPHK1;DGK1;DGK2;DGK5	-1.43681	0.0468442	molecular_function
potassium ion transmembrane transporter activity	23	12	KEA3;KUP6;T13D8.5;KEA1;KUP3;KEA5;KT2;KUP7;T9L3.180;KEA4;KUP10;HAK5	-1.43252	0.0112312	molecular_function					potassium ion transport	63	17	T16O11.1;KEA1;CHX15;KUP3;AKT1;CCC1;CCX4;KEA5;KAB1;KT2;KUP7;F27D4.15;CNGC1;T9L3.180;KEA4;KUP10;HAK5	-1.52659	0.0468518	biological_process
proline transport	74	27	MHK10.8;PROT1;T7F6.4;AT3G59630;T11I18.10;SDP6;DL4860W;PAP18;AT3G20650;MLO12;ATCOAE;UGT85A3;ECI1;F10K1.26;F3I6.29;T13K14.20;MKK5;K13P22.5;AT3G21690;F15A17.60;F10B6.18;T22A6.210;EP3;AAT1;ERD9;F2K13.150;AT5G12010	-1.62555	0.00162235	biological_process					glutamine metabolic process	26	11	T10M13.13;AT-HF;ASB1;ASE1;POP2;PUR4;emb2742;T17H7.12;T29E15.17;emb1997;ASN1	-1.59831	0.0469873	biological_process
protein import into chloroplast thylakoid membrane	6	5	HCF106;CAO;CPSRP54;PSB29;ALB3	1.59415	0.0305827	biological_process					MAP kinase activity	22	9	MPK1;MPK6;MPK2;MKK3;MPK3;MPK16;MPK4;MPK9;MPK20	-1.59251	0.0486936	molecular_function
protein kinase activity	325	104	SPA1;AUR3;T6H22.26;MIK19.26;OST1;RP1;PERK4;F13E7.17;SK42;AT3G25840;AT3G46920;STN7;SRF3;T17A5.2;SRF6;CPK30;SOS2;F14O23.19;SRF8;T31P16.10;CRY1;F1O11.20;F3L17.6;KIPK;T2N18.19;NEK6;F20H23.20;CYCH;1;F18A8.10;T8K14.1;RLP2;MPK6;CDPK6;T21L14.21;GCN2;RK2;PHOT1;CPK4;SRPK4;AT3G24190;F6A4.180;ASK1;VIK;FER;WNK1;CRK19;F20M13.30;S6K2;MPK2;SPA4;ORG1;T7D17.9;T2G17.15;K7J8.16;F20D22.2;D6PKL2;F13F21.28;F3O9.7;F12K2…	-1.35111	0.00338456	molecular_function					glutathione transferase activity	60	12	DHAR2;GSTU25;GSTL3;GSTZ2;DHAR3;GSTL2;GSTU20;GSTU18;GSTU7;ERD9;ATGSTF13;GSTU8	-1.43079	0.0486967	molecular_function
protein phosphorylation	871	251	SPA1;AUR3;T6H22.26;F7D19.4;BAM2;T1N24.12;MIK19.26;NCRK;OST1;SNRK2.5;T4O24.7;PERK4;CIPK9;F8F16.70;F13E7.17;GRIK1;CPK17;TSL;SK42;AT3G25840;F7J8.5;MBB18.10;T4O24.8;CPK1;MNI5.4;AT3G46920;F22L4.8;STN7;CRK27;CLV1;SRF3;CCR3;T17A5.2;SRF6;CPK30;SOS2;T9N14.20;F14O23.19;SRF8;T31P16.10;PHOT2;F1O11.20;CDKE;1;T20B5.6;FEI1;F3L17.6;KIPK;AT3G53810;PPCK1;AT1G78290;ckl3;T2N18.19;F24A6.13;MTH12.1;F4P13.4;T10M13.2;PE…	-1.38089	1.78689e-09	biological_process					Name	Total # of Neighbors	# of Measured Neighbors	Gene Set Seed	Measured Neighbors	Median change	p-value	Activation Score	Hit type
protein serine-threonine kinase activity	811	250	T6H22.26;F7D19.4;BAM2;T1N24.12;NCRK;SNRK2.5;RP1;T4O24.7;PERK4;CIPK9;F8F16.70;F13E7.17;GRIK1;CPK17;SNF4;TSL;SK42;IRE1A;AT3G25840;F7J8.5;MBB18.10;T4O24.8;CPK1;MNI5.4;AT3G46920;F22L4.8;STN7;CRK27;CLV1;SRF3;PEPKR1;CCR3;T17A5.2;SRF6;T7M7.1;CPK30;SOS2;T9N14.20;T31P16.10;PHOT2;F25P12.84;F1O11.20;T20B5.6;FEI1;T8P21.25;AT3G13670;KIPK;AT3G53810;PPCK1;ckl4;AT1G78290;ckl3;TOR;T2N18.19;F24A6.13;MTH12.1;ALE2;C…	-1.35267	6.32841e-06	molecular_function					Expression Targets of COI1	55	19	COI1	PBS2;BI1;YSL3;OPR3;NAC3;HCHIB;ASA1;ACX1;WRKY57;CLH1;PR4;CYP94B3;MYC2;JAZ1;AOS;LOX2;WRKY70;HAK5;TIFY10B	-1.99048	0.00245923	0.447214	Expression Targets
protein serine-threonine phosphatase activity	143	67	F22K18.70;PAP27;T1N24.8;ABI2;TOPP4;TAP38;AT3G09970;F28L1.21;T20B5.6;AT3G17090;DBR1;PAP15;T26M18.10;MAA21.3;WIN2;PAP18;MAG1;BSL1;F10K1.27;PP5.2;F16A14.11;PAP26;FYPP3;F7H19.181;BSL3;TOPP7;KAPP;T12M4.15;MPH15.11;F21F23.18;F13E7.31;PP2A-2;PP7;T2G17.15;PAP10;AT3G62260;PLL4;AT3G51370;PPX2;HAB1;MFH8.8;T1B8.2;MDC8.3;F17M5.260;F11O6.14;PAP16;T10F20.4;F21D18.16;PAP28;PAP29;F20M13.80;T3F24.2;HAI2;F11C18.60;…	-1.35714	0.00327491	molecular_function					Expression Targets of peroxidase	8	6	peroxidase	FDH;E2F3;HSP70;EFE;AOS;HAK5	-2.61611	0.00726475	1.41421	Expression Targets
protein targeting to chloroplast	53	38	RBP31;cpHsc70-1;T1B8.10;ROC4;DL4225W;PTAC14;F22K18.50;AT3G12930;AT3G52150;F17A14.4;F20P5.8;CIA2;T29E15.26;F2G14.30;T6A9.13;TOC34;PTAC3;MFL8.11;F10E10.5;K1F13.13;TOC75-III;AT3G18680;TIC110;FLN2;emb1473;AT3G13180;AT3G08740;AT2G30695;PTAC2;EMB2247;AT3G63490;F15N18.40;F5O24.190;CLPC1;TIC55-II;AKR2;TOC159;TOC120	1.32398	0.0481204	biological_process					Expression Targets of WRKY17	6	5	WRKY17	VIP1;WRKY11;AOS;LOX2;WRKY70	-4.94657	0.0076899	1	Expression Targets
protein targeting to membrane	367	169	NADP-ME2;AMC1;AT3G18280;PSBP-1;TROL;PSBO2;F1B16.1;CCH;PPa6;RCA;CYP38;PETC;2-Cys Prx B;SBPASE;CA2;MQL5.3;F25P17.15;CRB;PRK;F10M6.100;FNR1;COL4;AT3G27210;HDS;ATPD;F7O18.28;PLA2A;MNI5.4;PHT4;1;CAD1;MPO12.160;PMDH2;CCR3;DGD2;F1M20.32;NTF2B;F28J7.19;AT3G53810;NSL1;AT3G52800;F8L15.60;MLE2.12;GRX480;PP2-A1;F10A12.18;SHS1;MPK1;MPK6;SVP;SYTA;SERAT1;1;MJC20.15;AT3G19970;PHF1;VPS45;F14F8.110;VIK;B73;EIL3;BL…	-1.4707	3.32456e-18	biological_process					Expression Targets of WRKY70	16	5	WRKY70	CLH1;PR4;WRKY53;WRKY46;MYC2	-2.18702	0.0114358	1.41421	Expression Targets
protein tyrosine kinase activity	12	5	T28I24.9;F6D8.24;PK1B;SOBIR1;K19M22.20	-1.60652	0.0318746	molecular_function					Expression Targets of ETR1	16	7	ETR1	HY5;HCHIB;EIN4;PAL1;TCH4;ERF1A;HAK5	-2.19423	0.018534	-0.447214	Expression Targets
Proteins/Chemicals Regulating Cell Processes of asymmetric cytokinesis	48	19	asymmetric cytokinesis	BAM2;GATA23;MPK6;SCR;ARF19;WOL;CDC2;RBR1;GN;MGP;MPK3;MKK4;RK3;MAB1;MKK5;E2F3;SCL3;LHW;PLL1	-1.49758	0.00588972					Expression Targets of mitogen-activated protein kinase	26	7	mitogen-activated protein kinase	SCD1;AGO2;RBOHD;WRKY53;HSP70;MYC2;AOS	-2.18702	0.018758	-1.41421	Expression Targets
Proteins/Chemicals Regulating Cell Processes of cell death	419	198	cell death	SPL7;BFN1;CDF1;XPL1;BAG6;FMO1;AMC1;FAB1;CAF1;SEN1;TAPX;LIN2;CH1;PHYA;FDH;CPN60A;HUB1;CPN60B;CAS1;EMB93;OZS1;CAT1;PSB29;HPY2;SIGF;SCA3;CaS;FAH1;RSW10;MOD1;HD2B;PLA2A;PHYB;CPK1;FAD6;MC5;ALDH5F1;GFA2;PHT4;1;SHM1;CAD1;DET1;HOT5;ZDS;NTRC;SKB1;SHM4;F28I8.26;BTF3;ACD2;PDAT;DHS;YDA;VND7;HSFA2;MC4;CRY1;GAPA;OASA1;EIN2;HB-1;RABG3B;RD20;VPS34;TOR;SSI1;MKK9;PMM;PBS2;ATG6;ATWHY2;HXK1;EX1;CRT3;ATRX;MPK1;MPK6;C…	-1.27784	0.00267545					Expression Targets of CTR1	16	6	CTR1	PIF3;CIPK1;GA20OX1;T13K14.40;MYC2;HAK5	-2.21269	0.02094	-1.41421	Expression Targets
Proteins/Chemicals Regulating Cell Processes of cell wall biosynthesis	33	12	cell wall biosynthesis	UGP1;MYB52;DL1;TPS1;ATSAC1;ERH3;GCS1;COB;TSD2;MUR4;RHM1;DL1E	-1.40013	0.0355915					Expression Targets of NAC019	14	7	NAC019	HSFA6B;HSF3;COR47;UGT74F2;HSF4;LOX2;ERD1	-2.12021	0.0219017	-1.41421	Expression Targets
Proteins/Chemicals Regulating Cell Processes of cold tolerance	89	36	cold tolerance	PPDK;PHYA;NOA1;CAT1;RDM4;GR;PHYB;BAG7;MPK6;HAG1;ATRZ-1A;LOS2;GR-RBP2;AGL20;GNC;ICE1;GI;PRH75;arginase;CCR2;BZIP60;F8M21.30;RAN1;CPK13;SIZ1;LHY;MPK3;ALA1;PRR5;EICBP.B;SR1;TT7;HSP70;MYB4;MYC2;DREB1A	-1.28948	0.0282394					Expression Targets of HSF	17	6	HSF	DREB2A;GolS1;APX1;HSP101;HSFA3;HSP70	-1.95716	0.0338621	-1	Expression Targets
Proteins/Chemicals Regulating Cell Processes of defense response	482	201	defense response	ZAR1;DIR1;FMO1;LIN2;RCA;FDH;NOA1;HUB1;FAD8;OCP3;CCL;GLR3.3;GRIK1;GLY1;GR;CaS;DCL4;MOD1;ELO3;ARI1;ALDH12A1;HDA6;RIN1;CAD1;HOT5;SRF6;HSFB2A;VTE1;SIB1;ACD2;ERF5;EMB2024;DWF1;CRY1;ADF4;OASA1;GLU1;EIN2;CDKE;1;SAR3;AGD2;SOBER1;SNI1;LP1;SSI1;CTR1;PBS2;IBR3;NIK1;HXK1;PP2-A1;CRT3;ERA1;ABA2;CPK28;RPT2;F10A12.18;MPK1;MPK6;CDPK6;PRL1;PFT1;SUA;MKP1;GH9A1;RDR6;LSD1;HD1;ARIA;GSH1;SCR;AGG2;CEV1;CDC5;EBS1;STT3A;R…	-1.39336	5.50639e-07					Expression Targets of NPR1	27	10	NPR1	LSD1;YSL3;PAD4;BIR1;MPK4;WRKY6;WRKY53;WRKY46;WRKY70;PDR12	-1.81571	0.0343894	-0.57735	Expression Targets
Proteins/Chemicals Regulating Cell Processes of disease resistance	290	104	disease resistance	ZAR1;DIR1;CAF1;LIN2;FDH;ELF3;HUB1;OCP3;CPL3;RPS5B;T22A6.270;HDS;CPK1;DELTA-OAT;PHT4;1;RIN1;EDM2;FCA;HOT5;NTRC;F15K20.19;ATARCA;EIN2;SAR3;AGD2;SOBER1;PRF3;SNI1;LP1;MED21;SSI1;CTR1;PBS2;MED8;PBA1;MPK1;MPK6;WIN2;NHO1;PFT1;RDR6;LSD1;HD1;RPN8A;NAC1;CPSF30;RPT2a;HSP81-2;ROP1;CCR2;EXO70B1;EDR1;RBOH F;COI1;AP2;HMG1;AGO1;AGB1;PAD4;EIL1;CCR1;RPT4A;RLK;HSC70-1;ACD11;SIZ1;LHY;AHBP-1B;MPK3;TGA4;EDR2;PK1B;RCD1…	-1.32564	0.00544536					Expression Targets of FAR1	17	6	FAR1	COP1;LHY;COR47;MIPS2;ABI1;AOS	-2.09071	0.0394921	-1.73205	Expression Targets
Proteins/Chemicals Regulating Cell Processes of drought tolerance	208	81	drought tolerance	CER1;RD22;PCK1;OST1;SAG12;HPY2;CaS;PHYB;GUN1;SDIR1;MYB52;ABF4;PPOX;DET1;SKB1;ABA1;MYB60;HK3;CCD1;CRY1;RD20;AT1G78290;SPY;ERA1;MAX2;CYCH;1;PLC2;BRM;HSI2;PHOT1;ABF2;F10M23.90;CRY2;HD1;IAR3;WRKY20;NAC1;GI;TRE1;SAL1;ACBP2;ABCG25;UBC2;TPS1;AP2;HB-7;AGO1;AGB1;SQS1;PAD4;XERICO;CPK6;NAC3;SIZ1;DREB2A;SAMDC;STZ;TCTP;MKK4;MRP5;MYBR1;BIP2;ABA3;WRKY57;SIP3;ERF7;HSP101;PR4;ADC2;LOS1;WRKY53;ABI1;NRT1.1;F6F22.16…	-1.30284	0.0489003					Expression Targets of MAX2	10	5	MAX2	KUF1;CIPK1;PHO2;FLS1;PHT1;4	-1.83439	0.0475696	0.57735	Expression Targets
Proteins/Chemicals Regulating Cell Processes of grain weight	19	5	grain weight	GS2;HAG1;GLT1;NCED3;ERF1A	-1.77054	0.0286173					Name	Total # of Neighbors	# of Measured Neighbors	Gene Set Seed	Measured Neighbors	Median change	p-value	Activation Score	Hit type
Proteins/Chemicals Regulating Cell Processes of H+ homeostasis/export	17	11	H+ homeostasis/export	ROF2;HCEF1;KEA3;PUMP1;WNK1;CBR;MHX;HA2;SIP4;ZIFL1;AVP1	-1.41179	0.00310031					miRNA Targets of MIR164A	13	7	MIR164A	NAC1;NAM;NAC080;NAC2;NAC6;DRB2;ARF16	-1.55908	0.0371992	2.23607	miRNA Targets
Proteins/Chemicals Regulating Cell Processes of heat tolerance	116	58	heat tolerance	APX1;CLPB3;BAG6;cpHsc70-1;GUN5;ROF2;CSD2;CEST;LTP3;ABI2;RPS1;CPK1;GUN1;APX6;FTSH11;HDA6;FCA;HOT5;NTRC;ROF1;HSFA2;EIN2;ATJ1;TPS5;POM1;SAPX;CRK1;PP5.2;HSF1;XPO1A;APG5;ETR1;BOB1;HSA32;ATERDJ3A;DND1;PP7;APG7;AGO1;HSF3;CNGC4;SKIP;HSC70-1;XRN4;SIZ1;DREB2A;DPL1;CKX1;TIL;HSP101;WRKY33;HSFA3;HSP70;HSF4;T1J1.6;AT-HSFB2B;ERF1A;AOS	-1.23814	0.0158431					Name	Total # of Neighbors	# of Measured Neighbors	Gene Set Seed	Measured Neighbors	Median change	p-value	Activation Score	Hit type
Proteins/Chemicals Regulating Cell Processes of heat-shock response	32	17	heat-shock response	NDPK1;HSFB2A;HSFA2;PLDDELTA;HSF1;HSP81-2;HSF3;HSC70-1;LHY;DREB2A;RCD1;HSP101;WRKY33;HSFA3;HSP70;HSF4;AT-HSFB2B	-1.57872	0.0228903					Binding Partners of BAK1	26	9	BAK1	CNGC17;RLK;SOBIR1;PBS1;BIR1;ABI1;SERK2;EFR;SERK1	-1.79567	0.000170405	unknown	Binding Partners
Proteins/Chemicals Regulating Cell Processes of immune response	123	48	immune response	APX1;HUB1;CaS;MOD1;CAD1;ATARCA;UBC13;CDKE;1;SAR3;TOR;PBS2;CPK28;MPK6;PRL1;SAUL1;AGG2;EBS1;STT3A;EXO70B1;TPR1;DND1;PUB13;TT4;AGB1;PAD4;CNGC4;HSC70-1;ACD11;MPK3;NPR4;CERK1;BSK1;PBS1;RIN4;BIR1;MPK4;SYP121;SIP3;UGT74F2;WRKY53;WRKY33;CRK20;HSP70;MYC2;EFR;ERF1A;RPS2;RPM1	-1.40664	0.00613934					Binding Partners of calmodulin	118	43	calmodulin	SPPA;DRL1;LP1;UBP6;T5C23.60;CPK1;MUF9.8;CRK1;HSF1;NAC1;BI1;HSP60;NADK2;NAM;CRK;CNGC17;MEE62;T25C13.60;PCAP1;RLK;NPG1;ACA7;CIPK8;WRKY74;NIA1;CNGC1;PAS1;WRKY21;EICBP.B;CAM1;NADK1;CRK3;WRKY11;SR1;APY2;WRKY53;ATAF1;MPK9;CIPK23;HSP70;CRK10;ZAR1;STN8	-1.57135	0.000506963	unknown	Binding Partners
Proteins/Chemicals Regulating Cell Processes of induced systemic resistance	19	7	induced systemic resistance	ETR1;COI1;LOX3;WRKY11;JAR1;MYC2;WRKY70	-1.96142	0.0038252					Binding Partners of transmembrane receptor protein kinase	35	6	transmembrane receptor protein kinase	CERK1;SOBIR1;RIN4;MEKK1;LRR XI-23;EFR	-1.77493	0.00061761	unknown	Binding Partners
Proteins/Chemicals Regulating Cell Processes of infection response	9	5	infection response	COI1;PAD4;VIP1;ATMIN7;WRKY33	-1.51882	0.046376					Binding Partners of BRI1	27	11	BRI1	VHA-A1;KAPP;SNX1;RK3;BIP2;BIR1;SERK2;EFR;ACA8;GRF2;SERK1	-1.79567	0.000651831	unknown	Binding Partners
Proteins/Chemicals Regulating Cell Processes of innate immune response	84	34	innate immune response	NADP-ME2;OST1;GLR3.3;CPL3;PHT4;1;SRF3;OASA1;PBS2;MPK6;MOS4;CDPK6;PRL1;NRAMP1;CDC5;RPN1A;CCR2;PUB13;RLK;SIZ1;AHBP-1B;MPK3;CERK1;SOBIR1;P58IPK;MKK2;BIR1;CPK5;MPK4;AGO2;UGT74F2;MEKK1;HSP70;AP2C1;EFR	-1.34794	0.0131642					Binding Partners of CBL3	16	11	CBL3	MTN1;CIPK12;CBL2;CIPK2;AT5G21326;CIPK1;SIP3;SIP4;CIPK3;CIPK23;CIPK9	-1.69645	0.00864983	unknown	Binding Partners
Proteins/Chemicals Regulating Cell Processes of jasmonate response	63	41	jasmonate response	CRD1;EGL3;OST1;TIC;ABI2;TIR1;PHYB;NPQ4;HDA6;AXR1;EIN2;PGGT-I;RCE1;ASK2;PBS2;RUB1;PFT1;CEV1;CUL1;COI1;PIL5;EIL1;NINJA;CPK6;JAZ3;TPL;NAC3;MBM17.7;MYBR1;MPK4;GAI;PYL4;HSP70;JAR1;MYC2;EFR;ERF1A;JAZ1;AOS;LOX2;WRKY70	-1.35281	0.0114927					Binding Partners of photosystem II reaction center	33	5	photosystem II reaction center	psbC;psbB;ELIP2;HSP70;NYE1	-2.35862	0.0158841	unknown	Binding Partners
Proteins/Chemicals Regulating Cell Processes of leaf senescence	182	88	leaf senescence	SEN1;PPDK;PHYA;RCA;ELF3;NOA1;NAP7;ABI3;SAG12;RCAR1;G4;PRORP2;GR;ARR6;PHYB;HDA6;PIL6;HK3;GAMMA-VPE;ACD2;DHS;MEE11;SHY2;K2A18.18;EIN2;VPS34;MKK9;HXK1;MAX2;AtATG18a;RAP2.4;MPK6;GRF5;ELF5A-1;MJC20.15;CRY2;RCAR3;SAUL1;APG5;APG9;PIF3;ETR1;BI1;APT1;REV;COI1;RR2;YSL3;APG7;ATAF2;ATG3;NAM;ARF2;QS;UBA 2;PAD4;EIL1;SGR4;MPS1;XRN4;NAC2;ACD1;AXR3;MYBR1;XTH24;BIP2;HK2;SAG24;WRKY57;JAZ4;EIN4;CRK3;CKX1;PPH;WRKY6;C…	-1.31479	0.0100419					Binding Partners of LRR-RLK	24	5	LRR-RLK	KAPP;RLK;BIN2;BIR1;EFR	-1.60555	0.0271236	unknown	Binding Partners
Proteins/Chemicals Regulating Cell Processes of lignification	63	26	lignification	CH1;MYB52;VND7;TPX1;POM1;ATHB-15;SAUL1;APG5;ABCB1;AP2;ATCAD4;CCR1;MYB61;BGLU46;RBOHD;PAL2;PAL1;FAH1;PA2;C4H;GA2OX8;MYB4;K18I23.14;4CL1;GT72B1;HCT	-1.56081	0.000867753					Binding Partners of AGB1	18	8	AGB1	LOS2;AGG2;NDL1;RPK2;MPK3;BIN2;ZAR1;PLDALPHA1	-1.54602	0.0275674	unknown	Binding Partners
Proteins/Chemicals Regulating Cell Processes of lignin biosynthesis trait	51	18	lignin biosynthesis trait	CCL;MYB52;BEL1;POM1;MYB32;ATCAD4;SUS4;CCR1;MYB61;CCoAOMT1;GA20OX1;FAH1;OMT1;C4H;MYB4;CAD9;4CL1;HCT	-1.56081	0.000574224					Binding Partners of TGA3	14	6	TGA3	RR2;TGA6;CAM7;AHBP-1B;NPR4;CAM1	-1.4557	0.041565	unknown	Binding Partners
Proteins/Chemicals Regulating Cell Processes of lignin content	30	9	lignin content	CAD1;TPX1;ATCAD4;CCR1;PAL1;FAH1;C4H;4CL1;HCT	-2.19423	0.0186013					Binding Partners of SERK1	17	5	SERK1	GRF7;KAPP;BIR1;SERK2;EFR	-1.79567	0.041936	unknown	Binding Partners
Proteins/Chemicals Regulating Cell Processes of lipid peroxidation	38	28	lipid peroxidation	SPL7;CH1;ATPRX Q;AT3G52960;GR;NPQ1;NTRC;TRX-M4;VTE1;RSR4;CDSP32;EX1;G-TMT;P5CS1;CPK6;TED4;HSF A4A;STZ;HPT1;ALDH7B4;LOX3;TIL;WRKY53;LOX1;HSP70;AOS;HB1;LOX5	-1.20912	0.0151165					Binding Partners of SYP121	11	6	SYP121	SYP61;EXO70B1;KEU;VAMP727;SNAP33;ATL6	-1.74	0.0439287	unknown	Binding Partners
Proteins/Chemicals Regulating Cell Processes of pathogen interaction	56	23	pathogen interaction	FDH;ATPRX Q;SIB1;ACD2;PBS2;EDR1;DND1;ATAF2;ATCAD4;PAD4;CCR1;RLK;ACX4;HA2;WRKY6;WRKY11;WRKY53;ATAF1;PA2;EFR;RPS2;RPP13;RPM1	-1.53346	0.000464984					Binding Partners of SAR1	10	5	SAR1	SYP71;NPSN11;SYP132;SNAP33;SYP121	-1.63422	0.0483867	unknown	Binding Partners
Proteins/Chemicals Regulating Cell Processes of plant defense	323	147	plant defense	FMO1;RFC3;FAB1;LIN2;RCA;COS1;HUB1;CCL;HEMC;ELO3;IRE1A;SEX4;PHYB;DCL1;PHT4;1;CLV1;CAD1;PPOX;SRF3;HOT5;UVR8;AXR1;SIB1;ACD2;ERF5;PAPS1;CCD1;GLDP1;ATP3;EIN2;SAR3;SNI1;VPS34;LP1;MKK9;PBS2;URE;GRX480;ELP2;BOR4;CRT3;ABA2;EFS;MED8;MPK1;MPK6;RD19;PSK2;UBP13;UBP12;UPF3;LSD1;HD1;PI-4KBETA1;SAUL1;CEV1;FER;BI1;CCR2;SDG25;EDR1;CM1;RBOH F;COI1;DND1;PUB13;MKK3;YSL3;ATAF2;BZIP60;ATCAD4;NAM;AGB1;ARF2;FAAH;SQS1;PAD…	-1.40772	4.13094e-05					Binding Partners of VAMP721	10	5	VAMP721	SYP71;NPSN11;SYP132;SNAP33;SYP121	-1.63422	0.0483867	unknown	Binding Partners
Proteins/Chemicals Regulating Cell Processes of plant immunity	160	68	plant immunity	RAP;LTP3;CPL3;ELO3;MOS7;PHT4;1;CAD1;ILA;HOT5;ERF5;CDKE;1;SRFR1;PBS2;ELP2;MPK6;MOS4;PRL1;UBP13;F10M23.90;RDR6;SAUL1;AGG2;CPSF30;CRT1a;CCR2;EDR1;PUB13;SDF2;RR2;TAF15b;ATAF2;BZIP60;AGO1;NAM;AGB1;PAD4;EIL1;ATERDJ3B;KEG;LHY;MPK3;CDKC;1;CERK1;MKK4;SOBIR1;BSK1;MYBR1;ACT7;MKK5;RIN4;BIR1;MPK4;SNAP33;SYP121;AGO2;UGT74F2;SR1;SNC4;ATAF1;MEKK1;LOX1;ATL6;LHT1;EFR;ERF1A;WRKY18;DMR6;RANGAP2	-1.39967	0.000890674					Name	Total # of Neighbors	# of Measured Neighbors	Gene Set Seed	Measured Neighbors	Median change	p-value	Activation Score	Hit type
Proteins/Chemicals Regulating Cell Processes of plant pathogen interaction	17	9	plant pathogen interaction	NOA1;SFGH;RBOH F;PAD4;RLK;MYBR1;RBOHD;FAH1;AOS	-1.53346	0.0113137					Protein Modification Targets of MPK6	38	14	MPK6	SOS1;MKP1;F10M23.90;VIP1;HSF A4A;STZ;CDKC;1;DCP1;MYBR1;ZAT6;MAP65-1;WRKY33;WRKY2;MYC2	-1.64549	0.0227254	unknown	Protein Modification Targets
Proteins/Chemicals Regulating Cell Processes of plant response	256	130	plant response	SPA1;ARR3;NRAMP6;PHYA;RCA;ELF3;OST1;PRK;ABI2;RPS1;GR;HDS;5PTASE13;GAPC1;PHYB;CPK1;FAD6;SRX;SDIR1;PHT4;1;PMSR4;FCA;HOT5;UVR8;ROF1;VDAC1;PIL6;SOS2;ARR9;PHOT2;SPT;EIN2;HB-1;SKOR;CSN5B;AT1G78290;CTR1;NAS4;AtCHIP;XCT;MAX2;ABA2;ARA6;MPK6;SVP;CBL3;YSL6;CBL9;GRL;PHOT1;CPK4;ATRZ-1A;CIPK20;PLDDELTA;SAB;GH9A1;HOS15;RDR6;LSD1;HD1;ICE1;PIF3;ETR1;COI1;PTP1;CBL2;AP2;F18C1.3;AGO1;PAD4;HY5;COP1;BTS;PLDP1;AIR12;CP…	-1.35567	0.00482772					Protein Modification Targets of MPK3	21	8	MPK3	F10M23.90;VIP1;HSF A4A;STZ;CDKC;1;MYBR1;WRKY33;WRKY2	-1.63317	0.0323716	unknown	Protein Modification Targets
Proteins/Chemicals Regulating Cell Processes of plant yield	70	21	plant yield	ZAR1;GS2;RCA;SAG12;NTRC;ABA1;DWF1;FLP;AtCHIP;NRAMP1;MYB32;ARF2;PAD4;CCR1;ASA1;ABA3;HSP101;NRT1.1;NCED3;ATGA2OX1;HCT	-1.36733	0.0353655					Name	Total # of Neighbors	# of Measured Neighbors	Gene Set Seed	Measured Neighbors	Median change	p-value	Activation Score	Hit type
Proteins/Chemicals Regulating Cell Processes of pollen tube growth	104	43	pollen tube growth	CPK17;PRF4;VPS34;PRF5;CBL3;SEC6;CBL9;REN1;SLAH3;SEC8;AT3G10330;MIRO1;ROPGEF12;FER;TAFII59;GAD;ROP1;CIPK12;VLN2;CBL2;PXA1;ACT11;CBR;POP2;SPHK1;MGP2;CPK32;GAUT14;GAUT13;ALA3;RPK2;FIM2;TCTP;VLN4;T13D8.29;EXO70A1;CRK5;GAI;ANN5;TCH2;WRKY2;SYTB;PDC2	-1.40221	0.0483865					Proteins/Chemicals Regulating Cell Processes of defense response	482	172	defense response	SOBER1;SNI1;MOD1;LP1;SSI1;ADF4;CTR1;PBS2;FAD8;IBR3;NIK1;HXK1;PP2-A1;CAD1;CRT3;ERA1;ABA2;CPK28;CCL;RPT2;F10A12.18;RIN1;GLR3.3;MPK1;MPK6;CDPK6;PRL1;PFT1;SUA;MKP1;GH9A1;RDR6;LSD1;HD1;ARIA;GSH1;SCR;AGG2;CEV1;CDC5;EBS1;STT3A;RPT2a;ETR1;arginase;FER;HUB1;BI1;ROP1;RPN1A;CRT1a;CCR2;EXO70B1;EDR1;RBOH F;MPK2;DCL4;COI1;TPR1;DND1;PUB13;MNB8.12;HUB2;PTP1;RR2;AT2G41835;AP2;ATAF2;FDH;AGO1;NAM;AGB1;GRIK2;PAD4;WR…	-1.55622	4.52862e-08	-1.04257	Proteins/Chemicals Regulating Cell Processes
Proteins/Chemicals Regulating Cell Processes of pollination	44	11	pollination	BAN;GR;GPAT1;GSL8;RBR1;GSL1;ACD1;EXO70A1;KT2/3;ERF1A;ACA8	-1.57325	0.00558316					Proteins/Chemicals Regulating Cell Processes of plant defense	323	123	plant defense	SNI1;VPS34;ATP3;LP1;MKK9;PBS2;URE;GRX480;PPOX;ELP2;BOR4;CAD1;CRT3;ABA2;CCL;EFS;MED8;MPK1;MPK6;RD19;PSK2;IRE1A;UBP13;UBP12;UPF3;LSD1;HD1;PI-4KBETA1;SAUL1;CEV1;FER;HUB1;BI1;PHYB;CCR2;SDG25;EDR1;CM1;RBOH F;COI1;DND1;PUB13;MKK3;YSL3;ATAF2;BZIP60;ATCAD4;NAM;AGB1;ARF2;FAAH;SQS1;PAD4;EIL1;TGA6;CPK6;ATCRT1;CNGC4;CCR1;KEG;RLK;CYSB;SIZ1;HCHIB;VPS2.1;ADH1;LHY;AHBP-1B;MPK3;PK1B;SEH;STZ;HPT1;NPR4;CERK1;MKK4;S…	-1.54724	4.84847e-06	-0.632456	Proteins/Chemicals Regulating Cell Processes
Proteins/Chemicals Regulating Cell Processes of response to osmotic stress	74	36	response to osmotic stress	NADP-ME2;OST1;ABI3;CAT2;DSPTP1;ABA1;HK3;ZFP1;HSFA2;PKL;HXK1;ARA6;SYP61;P5CS1;RAPTOR1;PGK;ABF2;STT3A;AP2;HCHIB;RR18;DREB2A;MKK4;MYBR1;ABA3;HK2;HSP101;KT2/3;MEKK1;NFXL1;UGT71B8;COAD;MYC2;ERF1A;PLDALPHA1;WRKY70	-1.28541	0.0237686					Proteins/Chemicals Regulating Cell Processes of pathogen interaction	56	20	pathogen interaction	PBS2;EDR1;DND1;ATAF2;FDH;ATCAD4;PAD4;CCR1;RLK;ACX4;HA2;WRKY6;WRKY11;WRKY53;ATAF1;PA2;EFR;RPS2;RPP13;RPM1	-1.82082	0.000192566	-1.34164	Proteins/Chemicals Regulating Cell Processes
Proteins/Chemicals Regulating Cell Processes of response to oxidative stress	24	12	response to oxidative stress	ABI3;IIL1;FH;ndhF;RBOH F;TGA6;TED4;HPT1;NTRA;RBOHD;WRKY53;AOS	-1.4432	0.045565					Proteins/Chemicals Regulating Cell Processes of plant immunity	160	59	plant immunity	SRFR1;PBS2;ILA;ELP2;CAD1;MPK6;MOS4;PRL1;UBP13;F10M23.90;RDR6;SAUL1;AGG2;CPSF30;CRT1a;CCR2;EDR1;PUB13;SDF2;RR2;TAF15b;ATAF2;BZIP60;AGO1;NAM;AGB1;PAD4;EIL1;ATERDJ3B;KEG;LHY;MPK3;CDKC;1;CERK1;MKK4;SOBIR1;BSK1;MYBR1;ACT7;MKK5;RIN4;BIR1;MPK4;SNAP33;SYP121;AGO2;UGT74F2;SR1;SNC4;ATAF1;MEKK1;LOX1;ATL6;LHT1;EFR;ERF1A;WRKY18;DMR6;RANGAP2	-1.53022	0.000689096	1.34164	Proteins/Chemicals Regulating Cell Processes
Proteins/Chemicals Regulating Cell Processes of response to wounding	60	24	response to wounding	SEN1;CAT1;ERA1;MPK1;MPK6;TPC1;MPK2;COI1;PLA-I{gamma}1;OPR3;ACX1;MPK3;MKK4;PP2-A13;MYBR1;MKK5;CPL1;WRKY3;ADC2;JAR1;MYC2;ERF1A;PLDALPHA1;AOS	-1.59251	0.000392373					Proteins/Chemicals Regulating Cell Processes of response to wounding	60	23	response to wounding	ERA1;MPK1;MPK6;TPC1;MPK2;COI1;PLA-I{gamma}1;OPR3;ACX1;MPK3;MKK4;PP2-A13;MYBR1;MKK5;CPL1;WRKY3;CAT1;ADC2;JAR1;MYC2;ERF1A;PLDALPHA1;AOS	-1.71533	0.000784665	0	Proteins/Chemicals Regulating Cell Processes
Proteins/Chemicals Regulating Cell Processes of ROS generation	170	90	ROS generation	CDF1;KAT2;PORA;GUN4;ELF3;IM;OST1;OZS1;TRX2;ABI2;GR;FLU;CPK1;MC5;ALDH12A1;NPQ1;PUMP1;ATARCA;DHS;TOC1;ATP3;GAPA;EIN2;VPS34;MSD1;IBR3;LPR1;HXK1;ABA2;CYCH;1;MPK6;CDPK6;FH;GCN2;CBL9;CPK4;MKP1;MWD22.24;LSD1;RVE1;CPSF30;FER;MMN10.18;GAD;RBOH F;VDAC3;COI1;ATHM3;DND1;PP7;ATAF2;NAM;AGB1;WRKY41;HAP13;AT5G21326;CPK6;MPK3;PKT3;CERK1;MKK4;FAB1D;MYBR1;PBS1;LKR;MKK5;CPK5;MPK4;PYL2;NTRA;SIP3;RCI3;UGT74F2;RBOHD;AT…	-1.32887	0.00335076					Proteins/Chemicals Regulating Cell Processes of systemic acquired resistance	87	34	systemic acquired resistance	SNI1;AT1G78290;PBS2;ILA;GRX480;LACS9;SWP;PHYB;MPK2;RR2;PAD4;TGA6;OPR3;CRY1;AHBP-1B;MPK3;TGA4;NPR4;SOBIR1;MKK2;MPK4;CLH1;PAP1;UGT74F2;SR1;WRKY53;MEKK1;PA2;HSF4;MYB4;MYC2;WRKY18;RPM1;AOS	-1.59821	0.00108396	-0.333333	Proteins/Chemicals Regulating Cell Processes
Proteins/Chemicals Regulating Cell Processes of salinity response	249	102	salinity response	APX1;SIG2;PSBP-1;ENH1;RCA;NOA1;GER3;ABI2;TIR1;GR;MBF1A;FAD6;ALDH12A1;SHM1;SKB1;ABA1;SOS2;ERF5;OTS2;ZFP1;TT5;ADT2;EIN2;STO;HB-1;SOS1;PAP15;MKK9;SAD1;T1O3.7;MPK6;AL7;TPI;SYP61;SAPX;UBC34;GH9A1;ATKCO1;GR-RBP2;NHX6;CSLD3;NAC1;GI;ANNAT2;STT3A;AKT1;ETR1;KAPP;SAL1;GME;NMT1;RBOH F;SAM-2;PP7;BZIP60;AGO1;NAM;AGB1;SOS4;EIL1;F25P22.8;CLC-C;NHX2;EBF1;SLT1;CPK32;TED4;SKIP;NF-YC2;HSF A4A;MPK3;DREB2A;SAMDC;RR12;…	-1.32586	0.0125518					Proteins/Chemicals Regulating Cell Processes of plant response	256	109	plant response	HB-1;AT1G78290;PIL6;CTR1;NAS4;AtCHIP;XCT;GAPC1;MAX2;ABA2;ARA6;VDAC1;CPK1;MPK6;SVP;CBL3;YSL6;CBL9;HDS;GRL;PHOT1;SDIR1;CPK4;ABI2;ARR3;ATRZ-1A;CIPK20;PLDDELTA;SAB;GH9A1;HOS15;RDR6;LSD1;HD1;OST1;ICE1;PIF3;ETR1;PHYB;COI1;PTP1;CBL2;AP2;F18C1.3;AGO1;PAD4;HY5;COP1;BTS;PLDP1;AIR12;CPK6;PHR1;ERD15;TED4;5PTASE13;RNR1;GCS1;NAC3;HSC70-1;SIZ1;ADH1;KIN10;HSF A4A;COX17;HOS1;SWI3C;MPK3;DREB2A;SAMDC;RR12;HPT1;TCTP…	-1.49933	0.00121546	-0.447214	Proteins/Chemicals Regulating Cell Processes
Proteins/Chemicals Regulating Cell Processes of seedling establishment	38	22	seedling establishment	PPDK;PHYA;PCK1;LIP1;EIN2;T1D16.13;DDB1A;BOU;DFB;MGT6;LON1;PXA1;CBR;RBR1;MFP2;ACX1;PKP-BETA1;SDP1;DWF4;PYL4;COAD;ERF1A	-1.34308	0.0409999					Proteins/Chemicals Regulating Cell Processes of lignification	63	24	lignification	CH1;TPX1;POM1;ATHB-15;SAUL1;APG5;ABCB1;AP2;ATCAD4;CCR1;MYB61;BGLU46;RBOHD;PAL2;PAL1;FAH1;PA2;C4H;GA2OX8;MYB4;K18I23.14;4CL1;GT72B1;HCT	-1.86844	0.00147413	0	Proteins/Chemicals Regulating Cell Processes
Proteins/Chemicals Regulating Cell Processes of senescence	279	143	senescence	APX1;BFN1;AMC1;NCED4;CCH;SEN1;GS2;LIN2;PHYA;FER4;ELF3;RCP1;COS1;NOA1;CAT1;CAT2;SAG12;RCAR1;AT3G11620;ARR6;ACLA-1;NYC1;PHYB;OTC;MC5;GLDH;NOL;ACX2;HDA6;TAAC;PIL6;DEG5;HK3;GAMMA-VPE;ARP4;DHS;CCD1;PYRB;EIN2;HB-1;ETFQO;DRL1;TOR;MKK9;ATWHY2;AtCHIP;HXK1;MAX2;ATG10;ABA2;AtATG18a;CAND1;SIR;MPK6;SNL3;ELF5A-1;MJC20.15;PLDDELTA;NIR1;HD1;RCAR3;SAUL1;GNC;APG5;APG9;PIF3;EIL3;WOL;ETR1;AP22.14;TAG1;BI1;GSH2;HIRA;…	-1.30818	0.0060192					Proteins/Chemicals Regulating Cell Processes of heat-shock response	32	14	heat-shock response	PLDDELTA;HSF1;HSP81-2;HSF3;HSC70-1;LHY;DREB2A;RCD1;HSP101;WRKY33;HSFA3;HSP70;HSF4;AT-HSFB2B	-1.60765	0.00227137	1.41421	Proteins/Chemicals Regulating Cell Processes
Proteins/Chemicals Regulating Cell Processes of shoot yield	13	8	shoot yield	AP1;NAS4;B73;CRT1a;SAG21;CYT1;RR5;AVP1	-1.31687	0.0335122					Proteins/Chemicals Regulating Cell Processes of lignin biosynthesis trait	51	17	lignin biosynthesis trait	BEL1;POM1;CCL;MYB32;ATCAD4;SUS4;CCR1;MYB61;CCoAOMT1;GA20OX1;FAH1;OMT1;C4H;MYB4;CAD9;4CL1;HCT	-2.06497	0.00232848	-1.41421	Proteins/Chemicals Regulating Cell Processes
Proteins/Chemicals Regulating Cell Processes of somatic embryogenesis	54	14	somatic embryogenesis	ABI3;TIR1;PKL;AFR;NF-YA6;CKI1;CDF2;TCTP;SERK2;HSP70;MYC2;JAZ1;SERK1;HB1	-1.28325	0.0299642					Proteins/Chemicals Regulating Cell Processes of H+ homeostasis/export	17	7	H+ homeostasis/export	WNK1;CBR;MHX;HA2;SIP4;ZIFL1;AVP1	-1.90193	0.00545481	unknown	Proteins/Chemicals Regulating Cell Processes
Proteins/Chemicals Regulating Cell Processes of stomatal conductance	25	16	stomatal conductance	SDH1-1;PRR7;CBP20;CCD1;HXK1;LSD1;DND1;HB-7;AGB1;MYB61;PK1B;CAX3;SUS3;NCED3;LPP2;PLDALPHA1	-1.37417	0.0375396					Proteins/Chemicals Regulating Cell Processes of lateral root number	20	5	lateral root number	APT1;HK2;TCH4;ABCB4;HB1	-2.26693	0.00582197	0	Proteins/Chemicals Regulating Cell Processes
Proteins/Chemicals Regulating Cell Processes of stomatal movement	280	158	stomatal movement	KAT2;LHCB6;GUN5;LHCB5;LHCB3;LHCB2.1;PPDK;CH1;PHYA;ELF3;NOA1;OCP3;OST1;AHP4;ABP1;ABI3;OZS1;RCAR1;ABI2;CaS;FLU;PHYB;GLR3.4;SDIR1;ILA;ABF4;SKB1;ABA1;MYB60;PHYC;UBP24;CCD1;TOC1;CRY1;PHOT2;ADF4;EIN2;RAC3;GCR1;VPS34;PDR3;ARPC4;PGGT-I;PBS2;ATNFXL2;CRK;ELP2;HXK1;ROP10;ERA1;ABA2;CYCH;1;RPT2;MPK1;MPK6;CDPK6;NPC4;SYP61;CBL9;PHOT1;CPK4;ABF2;TPC1;CIPK20;PLDDELTA;CRY2;ATKCO1;NIR1;LSD1;MRP4;CKL2;RCAR3;TSF;AGL20…	-1.27233	0.0129027					Proteins/Chemicals Regulating Cell Processes of induced systemic resistance	19	7	induced systemic resistance	ETR1;COI1;LOX3;WRKY11;JAR1;MYC2;WRKY70	-1.96142	0.00582481	1	Proteins/Chemicals Regulating Cell Processes
Proteins/Chemicals Regulating Cell Processes of systemic acquired resistance	87	42	systemic acquired resistance	DIR1;ACP4;FMO1;RFC3;PHYA;GLY1;PHYB;ILA;HOT5;CRY1;RFC3;SNI1;AT1G78290;PBS2;GRX480;LACS9;SWP;MPK2;RR2;PAD4;TGA6;OPR3;AHBP-1B;MPK3;TGA4;NPR4;SOBIR1;MKK2;MPK4;CLH1;PAP1;UGT74F2;SR1;WRKY53;MEKK1;PA2;HSF4;MYB4;MYC2;WRKY18;RPM1;AOS	-1.4432	0.000443842					Proteins/Chemicals Regulating Cell Processes of leaf senescence	182	71	leaf senescence	VPS34;PRORP2;PIL6;RCAR1;GAMMA-VPE;MKK9;HXK1;MAX2;AtATG18a;RAP2.4;MPK6;GRF5;ELF5A-1;MJC20.15;CRY2;RCAR3;SAUL1;APG5;APG9;PIF3;ETR1;BI1;PHYB;APT1;REV;COI1;RR2;YSL3;APG7;ATAF2;ATG3;NAM;ARF2;QS;UBA 2;K2A18.18;PAD4;EIL1;SGR4;MPS1;XRN4;NAC2;ACD1;AXR3;MYBR1;XTH24;BIP2;HK2;SAG24;WRKY57;JAZ4;EIN4;CRK3;CKX1;PPH;ELF3;WRKY6;CIB1;NAC6;WRKY53;ATAF1;NAC083;MEKK1;AT1G08230;MYC2;NAC2;PLDALPHA1;WRKY70;HAT22;NYE1;PP…	-1.41791	0.00597401	1.29099	Proteins/Chemicals Regulating Cell Processes
Proteins/Chemicals Regulating Cell Processes of tiller number	26	6	tiller number	GA2;APO1;SEN1;GLDH;SPL14;RAN1	1.69983	0.0240426					Proteins/Chemicals Regulating Cell Processes of salinity response	249	83	salinity response	HB-1;SOS1;STO;PAP15;MKK9;ENH1;SAD1;T1O3.7;MPK6;AL7;TPI;SYP61;SAPX;ABI2;UBC34;GH9A1;ATKCO1;GR-RBP2;NHX6;CSLD3;MBF1A;NAC1;GI;ANNAT2;STT3A;AKT1;ETR1;KAPP;SAL1;GME;NMT1;RBOH F;SAM-2;PP7;BZIP60;AGO1;NAM;AGB1;SOS4;EIL1;F25P22.8;CLC-C;NHX2;EBF1;SLT1;CPK32;TED4;SKIP;NF-YC2;HSF A4A;MPK3;DREB2A;SAMDC;RR12;STZ;RCD1;BZIP17;TFIIIA;MYBR1;MKK2;PHO2;CKX1;DGL1;ZAT6;CYT1;SIP3;APX1;PHT4;6;ULT1;SAT32;MAP65-1;ATAF1;W…	-1.47789	0.00617535	-2.85774	Proteins/Chemicals Regulating Cell Processes
Proteins/Chemicals Regulating Cell Processes of trichome differentiation	56	15	trichome differentiation	EGL3;PHYA;AG;CPL3;KCS10;RPN1A;COI1;ARP2;RBR1;SAD2;GAI;ZFP8;GEM;MYC2;AOS	-1.40897	0.0108995					Proteins/Chemicals Regulating Cell Processes of immune response	123	44	immune response	MOD1;ATARCA;TOR;PBS2;CAD1;CPK28;MPK6;PRL1;SAUL1;AGG2;EBS1;STT3A;HUB1;EXO70B1;TPR1;DND1;PUB13;TT4;AGB1;PAD4;CNGC4;HSC70-1;ACD11;MPK3;NPR4;CERK1;BSK1;PBS1;RIN4;BIR1;MPK4;SYP121;SIP3;APX1;UGT74F2;WRKY53;WRKY33;CRK20;HSP70;MYC2;EFR;ERF1A;RPS2;RPM1	-1.55179	0.00676807	0	Proteins/Chemicals Regulating Cell Processes
purine nucleobase transport	123	18	OZS1;PUP3;F2J6.14;INT2;F12K11.18;T9D9.8;F12G12.16;F17A8.160;T20D1.20;AT3G14410;RR18;F13B15.18;AT3G11320;PUP11;AZG1;T22I11.10;T5M16.20;T6B20.18	-1.51084	0.00579586	biological_process					Proteins/Chemicals Regulating Cell Processes of disease resistance	290	91	disease resistance	SOBER1;T22A6.270;PRF3;SNI1;DELTA-OAT;LP1;MED21;ATARCA;SSI1;CTR1;PBS2;MED8;RIN1;CPK1;PBA1;MPK1;MPK6;WIN2;NHO1;HDS;PFT1;RDR6;LSD1;HD1;RPN8A;NAC1;CPSF30;RPT2a;HUB1;HSP81-2;ROP1;CCR2;EXO70B1;EDR1;RBOH F;COI1;RPS5B;AP2;HMG1;FDH;AGO1;AGB1;PAD4;EIL1;CCR1;RPT4A;RLK;HSC70-1;ACD11;SIZ1;LHY;AHBP-1B;MPK3;TGA4;EDR2;PK1B;RCD1;NPR4;CERK1;MKK4;SOBIR1;BSK1;PBS1;MKK5;MKK2;CAM1;RIN4;EDM2;MPK4;CYT1;SYP121;ELF3;WRKY1…	-1.53059	0.00737259	-1.60357	Proteins/Chemicals Regulating Cell Processes
quercetin 3-O-glucosyltransferase activity	112	29	UGT73B4;F24H14.8;UGT73D1;UGT89B1;F1C9.11;K21L13.6;UGT85A3;AT3G11340;F13K3.18;AT3G55700;DOGT1;UGT75B1;T1J8.15;K18J17.3;K2I5.5;UGT72B3;UGT85A1;UGT74F2;UGT71C4;UGT84A1;UGT85A2;UGT71B8;UGT88A1;IAGLU;UGT73B5;T9I22.3;F6F3.19;GT72B1;UGT74E2	-1.9038	1.06192e-08	molecular_function					Proteins/Chemicals Regulating Cell Processes of lipid peroxidation	38	20	lipid peroxidation	CH1;RSR4;EX1;G-TMT;P5CS1;CPK6;TED4;HSF A4A;STZ;HPT1;SPL7;ALDH7B4;LOX3;TIL;WRKY53;LOX1;HSP70;AOS;HB1;LOX5	-1.64247	0.00822642	-0.632456	Proteins/Chemicals Regulating Cell Processes
quercetin 4'-O-glucosyltransferase activity	8	6	UGT89B1;DOGT1;VTC5;UGT71B8;UGT88A1;UGT74F1	-1.66085	0.00245073	molecular_function					Proteins/Chemicals Regulating Cell Processes of plant pathogen interaction	17	7	plant pathogen interaction	RBOH F;PAD4;RLK;MYBR1;RBOHD;FAH1;AOS	-1.71806	0.0100104	unknown	Proteins/Chemicals Regulating Cell Processes
quercetin 7-O-glucosyltransferase activity	113	30	UGT73B4;F24H14.8;UGT73D1;UGT89B1;F1C9.11;K21L13.6;UGT85A3;AT3G11340;F13K3.18;AT3G55700;DOGT1;UGT75B1;T1J8.15;K18J17.3;K2I5.5;UGT72B3;UGT85A1;UGT74F2;UGT71C4;UGT84A1;UGT85A2;UGT71B8;UGT88A1;IAGLU;UGT73B5;T9I22.3;F6F3.19;GT72B1;UGT74E2;UGT74F1	-1.9038	2.90402e-09	molecular_function					Proteins/Chemicals Regulating Cell Processes of cell death	419	157	cell death	DET1;RD20;PDAT;HB-1;ALDH5F1;MOD1;VPS34;CH1;YDA;TOR;SSI1;MKK9;PMM;RSW10;PBS2;ATG6;ATWHY2;HXK1;EX1;CAD1;CRT3;CPN60A;TAPX;ATRX;CPK1;MPK1;MPK6;CDPK6;PSAT1;LOL1;ELF5A-1;TAP46;ERD2B;MKP1;MJC20.15;PLDDELTA;ARF1A1C;VPS35B;CRY2;MWD22.24;LSD1;SAUL1;RVE1;AGG2;CDC5;NAC1;SKD1;CPSF30;APG5;EBS1;PIF3;STT3A;CAS1;ETR1;FER;HUB1;BI1;PHYB;RPN1A;pentaerythritol triacrylate;EXO70B1;EDR1;RBOH F;COI1;DND1;HSP60;PUB13;SDF…	-1.42978	0.010107	-2.74398	Proteins/Chemicals Regulating Cell Processes
receptor serine-threonine kinase binding	24	5	BAM2;CLV1;BIR1;SERK2;SERK1	-1.79567	0.0115845	molecular_function					Proteins/Chemicals Regulating Cell Processes of plant yield	70	15	plant yield	FLP;AtCHIP;NRAMP1;MYB32;ARF2;PAD4;CCR1;ASA1;ABA3;HSP101;NRT1.1;NCED3;ZAR1;ATGA2OX1;HCT	-1.57169	0.0118307	-1.13389	Proteins/Chemicals Regulating Cell Processes
recognition of pollen	29	8	AT5G03700;RK2;RDR6;RK3;F23M19.5;B120;M4I22.100;T20K24.15	-1.71517	0.0460716	biological_process					Proteins/Chemicals Regulating Cell Processes of asymmetric cytokinesis	48	17	asymmetric cytokinesis	MPK6;SCR;ARF19;WOL;CDC2;RBR1;GN;MGP;MPK3;MKK4;RK3;MAB1;MKK5;E2F3;SCL3;LHW;PLL1	-1.59251	0.012559	0.816497	Proteins/Chemicals Regulating Cell Processes
regulation of defense response	104	43	STP1;PEX11C;PHYB;CLPR4;VTE1;T9N14.20;SIB1;TTL;F18D22.5;NSL1;CRT3;F1M20.12;AT4G39050;T3F17.13;T23A1.8;F21F23.18;AT3G27960;UNE12;PAD4;AT3G09830;MEE62;JAZ3;RLK;F11O6.14;TSA1;F11A3.22;MPK3;NQR;HPT1;NPR4;CERK1;BIR1;F20O9.80;F25P22.7;WRKY53;MJM18.6;LRR XI-23;AMT2;EFR;WRKY18;RPS2;DMR6;WRKY70	-1.48658	0.00111151	biological_process					Proteins/Chemicals Regulating Cell Processes of senescence	279	114	senescence	TAAC;HB-1;DRL1;PIL6;RCAR1;TOR;GAMMA-VPE;MKK9;ATWHY2;AtCHIP;CAT2;HXK1;MAX2;ATG10;ABA2;AtATG18a;CAND1;SIR;MPK6;SNL3;ELF5A-1;MJC20.15;PLDDELTA;NIR1;HD1;RCAR3;SAUL1;GNC;APG5;APG9;PIF3;ACX2;EIL3;WOL;ETR1;AP22.14;TAG1;BI1;GSH2;PHYB;HIRA;EDR1;NMT1;LACS6;AT4G19006;REV;COI1;MKK6;DND1;RR2;AP2;HB-7;YSL3;ARP7;APG7;ATAF2;HMG1;NAM;AGB1;ARF2;UBA 2;PAD4;WRKY65;RBR1;TED4;GPRI1;IVD;OPR3;RLK;PHB;NAC2;VPS2.1;KIN10;A…	-1.39006	0.0126754	-0.625543	Proteins/Chemicals Regulating Cell Processes
regulation of hydrogen peroxide metabolic process	184	76	PSBP-1;TROL;PSBO2;F1B16.1;PPa6;RCA;CYP38;PETC;2-Cys Prx B;SBPASE;CA2;CS26;CRB;PRK;F10M6.100;FNR1;COL4;HDS;ATPD;F7O18.28;PLA2A;PHT4;1;CAD1;PMDH2;SIB1;F1M20.32;NSL1;F8L15.60;GRX480;MPK1;SVP;LSD1;CBL2;AGB1;PAD4;LZF1;SUS4;TCP5;GPRI1;RLK;TSA1;ASA1;ADH1;MPK3;NQR;CAD1;MKK4;F27G19.50;MKK2;MPK4;SNAP33;SYP121;CLH1;MYH19.8;ZFP8;WRKY53;RLK1;WRKY33;PDC1;BG3;F11A6.20;NFXL1;AT3G28510;AMT2;SOT12;EFE;EFR;DL1E;RPS…	-1.49949	2.56821e-12	biological_process					Proteins/Chemicals Regulating Cell Processes of response to osmotic stress	74	30	response to osmotic stress	PKL;CAT2;HXK1;ARA6;SYP61;P5CS1;RAPTOR1;PGK;ABF2;OST1;STT3A;NADP-ME2;AP2;HCHIB;RR18;DREB2A;MKK4;MYBR1;ABA3;HK2;HSP101;KT2/3;MEKK1;NFXL1;UGT71B8;COAD;MYC2;ERF1A;PLDALPHA1;WRKY70	-1.57843	0.0159656	-2.44949	Proteins/Chemicals Regulating Cell Processes
regulation of immune response	16	5	NRPD2A;TSA1;NQR;EFR;RPS2	-1.59839	0.00935759	biological_process					Proteins/Chemicals Regulating Cell Processes of apoptosis	262	105	apoptosis	MOD1;VPS34;CH1;GAMMA-VPE;ATG6;T14G11.16;HON4;HXK1;EX1;CAD1;SWN;ATG10;ARF8;VDAC1;CPK1;MPK1;MPK6;CDPK6;ALG3;EIF4E;LOL1;IRE1A;ELF5A-1;CPK4;TAP46;KU70;PP5.2;ERD2B;MJC20.15;PLDDELTA;CRY2;MWD22.24;LSD1;CKI1;CPSF30;APG5;WOL;BI1;LOH2;pentaerythritol triacrylate;EDR1;AT4G19006;DND1;PUB13;SAM-2;APG7;BZIP60;ATG3;NAM;PAD4;HY5;SPHK1;EIL1;CDC2;RBR1;CPK6;SPL14;TED4;RNR1;RPT4A;CRY1;PHB;BAG4;PAS2;ACD11;MBM17.7;HS…	-1.43779	0.0161224	-0.229416	Proteins/Chemicals Regulating Cell Processes
regulation of innate immune response	45	10	SIB1;PAD4;RLK;MKK4;MKK2;MPK4;BG3;F11A6.20;AT3G47480;WRKY70	-1.77119	0.000410888	biological_process	Activation Score	Hit type			Proteins/Chemicals Regulating Cell Processes of trichome differentiation	56	12	trichome differentiation	CPL3;KCS10;RPN1A;COI1;ARP2;RBR1;SAD2;GAI;ZFP8;GEM;MYC2;AOS	-1.44526	0.0175514	0.57735	Proteins/Chemicals Regulating Cell Processes
regulation of ion transport	27	18	NTF2B;NSL1;SHS1;PHF1;VPS45;RHD3;TOC64-V;CAX2;PPI1;CPK6;ALA3;SNAP33;SYP121;AAP3;AAT1;AMT2;ACA2;LHT1	-1.45744	0.0215217	biological_process	0.57735	Expression Targets			Proteins/Chemicals Regulating Cell Processes of ROS generation	170	76	ROS generation	VPS34;ATP3;ATARCA;MSD1;TOC1;IBR3;IM;LPR1;HXK1;ABA2;CYCH;1;CPK1;MPK6;FLU;CDPK6;FH;GCN2;CBL9;CPK4;ABI2;MKP1;MWD22.24;LSD1;OST1;RVE1;CPSF30;FER;MMN10.18;GAD;RBOH F;VDAC3;COI1;ATHM3;DND1;PP7;ATAF2;NAM;AGB1;WRKY41;HAP13;AT5G21326;CPK6;MPK3;PKT3;CERK1;MKK4;FAB1D;MYBR1;PBS1;LKR;MKK5;CPK5;MPK4;PYL2;NTRA;SIP3;ELF3;RCI3;UGT74F2;RBOHD;ATAF1;ABI1;MEKK1;NRT1.1;LOX1;F28J12.20;PYL4;HSP70;LRR XI-23;ITN1;JAR1;EFR…	-1.40664	0.0186687	-1.06904	Proteins/Chemicals Regulating Cell Processes
regulation of lipid metabolic process	19	18	GAPB;FAB1;CRD1;TROL;DXR;CaS;HDS;FLU;FAD6;NPQ1;ISPD;PMDH2;ATH1;KCS6;HPT1;CLA1;AOS;LOX2	1.2589	0.041366	biological_process	0.447214	Expression Targets			Proteins/Chemicals Regulating Cell Processes of cell wall biosynthesis	33	10	cell wall biosynthesis	DL1;TPS1;ATSAC1;ERH3;GCS1;COB;TSD2;MUR4;RHM1;DL1E	-1.53524	0.0232579	unknown	Proteins/Chemicals Regulating Cell Processes
regulation of multi-organism process	91	43	PSBP-1;TROL;PPa6;RCA;CYP38;PETC;2-Cys Prx B;SBPASE;CA2;CRB;PRK;F10M6.100;FNR1;HDS;ATPD;F7O18.28;PLA2A;PHT4;1;CAD1;NSL1;PAD4;TSA1;ASA1;MPK3;NQR;MKK4;MKK2;MPK4;SNAP33;SYP121;WRKY53;WRKY33;BG3;AMT2;SOT12;EFE;EFR;DL1E;RPS2;DMR6;AOS;WRKY70;PDR12	-1.53876	7.56656e-10	biological_process	1	Expression Targets			Proteins/Chemicals Regulating Cell Processes of jasmonate response	63	34	jasmonate response	PGGT-I;RCE1;NPQ4;ASK2;PBS2;RUB1;PFT1;ABI2;OST1;CEV1;PHYB;CUL1;COI1;PIL5;EIL1;NINJA;CPK6;JAZ3;TPL;NAC3;MBM17.7;MYBR1;MPK4;GAI;PYL4;HSP70;JAR1;MYC2;EFR;ERF1A;JAZ1;AOS;LOX2;WRKY70	-1.48212	0.0246	0.707107	Proteins/Chemicals Regulating Cell Processes
regulation of plant-type hypersensitive response	367	170	NADP-ME2;AMC1;AT3G18280;PSBP-1;TROL;PSBO2;F1B16.1;CCH;PPa6;RCA;CYP38;PETC;2-Cys Prx B;SBPASE;CA2;MQL5.3;F25P17.15;CRB;PRK;F10M6.100;FNR1;COL4;AT3G27210;HDS;ATPD;F7O18.28;PLA2A;MNI5.4;PHT4;1;CAD1;MPO12.160;PMDH2;CCR3;ACD2;DGD2;F1M20.32;NTF2B;F28J7.19;SOBER1;AT3G53810;NSL1;AT3G52800;F8L15.60;MLE2.12;GRX480;PP2-A1;F10A12.18;EFS;SHS1;PBA1;MPK1;MPK6;SVP;SERAT1;1;MJC20.15;AT3G19970;PHF1;VPS45;F14F8.110…	-1.45744	1.1626e-16	biological_process	1.41421	Expression Targets			Proteins/Chemicals Regulating Cell Processes of innate immune response	84	30	innate immune response	PBS2;GLR3.3;MPK6;MOS4;CDPK6;PRL1;NRAMP1;OST1;CDC5;RPN1A;CCR2;PUB13;NADP-ME2;RLK;SIZ1;AHBP-1B;MPK3;CERK1;SOBIR1;P58IPK;MKK2;BIR1;CPK5;MPK4;AGO2;UGT74F2;MEKK1;HSP70;AP2C1;EFR	-1.56661	0.0275324	-1	Proteins/Chemicals Regulating Cell Processes
regulation of protein dephosphorylation	136	78	PSAO;F1M20.15;GAPA-2;PSB27;LHCB6;TLP18.3;PLSP1;TROL;PSBO2;F1B16.1;APE2;PETE1;EDA3;AT3G60370;CYP38;T6I14.40;F10A5.12;PTAC6;PSI-P;HCEF1;SBPASE;NAP7;F9I5.10;DAL1;CRB;PRK;PSB29;F28I16.90;F10M6.100;ALB3;SRS;COL4;HCF107;HCF136;APG2;FZL;PGR5-LIKE A;SAMC1;CLP2;NAP6;ATAB2;FAD6;SCO1;K24G6.12;PTAC2;ATPC1;PMDH2;MED24.18;HPR;CLPP4;CHUP1;F1M20.32;PHOT2;VAR2;HCF109;CLPP6;F8L15.60;GRX480;MPK1;SVP;CBL2;AGB1;PAD4;…	1.30458	0.000364287	biological_process	-1.41421	Expression Targets			Proteins/Chemicals Regulating Cell Processes of shoot growth	86	32	shoot growth	COL3;UGE2;CER10;MKK9;PPOX;MPK6;PAH2;OST1;WOL;ROP1;TPS1;PSD;COP1;PHR1;TED4;PIP2A;CRY1;PAH1;RR12;RCD1;HAM3;HK2;VSR1;CKX1;ELF3;GA20OX1;ABI1;NRT1.1;RR10;ERF1A;FT1;HB1	-1.5268	0.0279778	0.707107	Proteins/Chemicals Regulating Cell Processes
regulation of stomatal movement	42	23	ELF3;OST1;EIN2;CYCH;1;CDPK6;PHOT1;TPC1;ATKCO1;ETR1;CCR2;RBOH F;RR2;HT1;COP1;CPK6;RAN1;MYB61;AT1G05805;SYP121;F18A8.14;ABI1;JAR1;PLDALPHA1	-1.36016	0.0255	biological_process	-1	Expression Targets			Proteins/Chemicals Regulating Cell Processes of phloem loading	26	8	phloem loading	OPT3;SHM4;SUS4;SUT2;GolS1;MRG21.10;PAP1;KT2/3	-1.48025	0.0282551	unknown	Proteins/Chemicals Regulating Cell Processes
respiratory burst involved in defense response	122	40	MHK10.8;F13E7.17;PLA2A;HSFB2A;ERF5;NSL1;AT3G52800;PBS2;MLO12;F5O8.26;F15H18.25;RBOH F;AT3G53180;BZIP60;PAD4;HSF A4A;CAD1;STZ;CMPG2;CERK1;MKK4;T13K14.20;K2A11.6;SNAP33;PI4K GAMMA 4;SYP121;F12L6.31;WRKY6;WRKY11;B120;AT3G46620;WRKY33;K2A18.15;EP3;T19P19.60;ATL6;ERF1A;F18A17.4;AT3G47480;WRKY70	-1.69599	1.14415e-06	biological_process	-0.447214	Expression Targets			Proteins/Chemicals Regulating Cell Processes of floral organ abscission	25	11	floral organ abscission	MPK6;COI1;AP2;AGD5;ARF2;MPK3;ARF1;MKK4;MKK5;QRT2;SERK1	-1.59251	0.0289543	unknown	Proteins/Chemicals Regulating Cell Processes
response to abscisic acid	456	201	F22D22.1;F4P9.36;MYB59;ROC4;GAMMA CAL2;RD22;FBA2;F2J6.2;T13J8.190;ELF3;PSI-P;MYB109;F9P14.5;MAP1D;OCP3;OST1;PIMT1;ABI3;LTP3;FAC1;OZS1;CAT1;TIC;ABI2;AT4G14605;F13E7.17;F3G5.1;5PTASE13;MQL5.25;RSH2;T29E15.4;emb1796;SDIR1;MYB52;AFO;HDA6;PXG4;ABF4;KOB1;FBW2;MZN1.8;MYB60;VND7;F26H11.11;SAP18;AHG2;RFC1;STO;SKOR;GRF10;SCE1;RD20;ADAP;PGGT-I;ATE2;P5CS2;AtCHIP;ACBP1;SAD1;ELP2;AFP2;ARL1;ERA1;ELO1;POM1;EER5;…	-1.3227	6.9682e-08	biological_process	-1.41421	Expression Targets			Proteins/Chemicals Regulating Cell Processes of transcription activation	205	63	transcription activation	PIL6;ADF4;TFL2;BEL1;PKL;TOC1;ELP2;EFS;MPK1;HAG1;SYD;KU70;CHR11;GCN4;MKP1;HSF1;HD1;ARF19;RDM1;PIF3;BI1;CCR2;COI1;PIL5;RH1;AP2;HY5;COP1;HAC1;RBR1;NINJA;SUT2;STOP1;PHR1;TED4;UBP26;CRY1;PHB;NAC2;MYB61;KIN10;HSF A4A;SWI3C;AHBP-1B;BIN2;SPL7;MYB12;HAM3;bZIP16;CPK5;WRKY6;NAC6;ULT1;SOG1;NAC083;WRKY33;WRKY2;T13K14.40;MYC2;ERF1A;CRF2;ATR2;NAC2	-1.48025	0.0293649	1.66667	Proteins/Chemicals Regulating Cell Processes
response to absence of light	31	12	PLA2A;ETFQO;FUS6;T19L5.5;BCE2;ERD15;GDH1;AR781;ASN1;DIN9;TCH2;ERD1	-1.48478	0.0361273	biological_process	-1.41421	Expression Targets			Proteins/Chemicals Regulating Cell Processes of response to oxidative stress	24	11	response to oxidative stress	FH;ndhF;RBOH F;IIL1;TGA6;TED4;HPT1;NTRA;RBOHD;WRKY53;AOS	-1.49933	0.0303136	-1	Proteins/Chemicals Regulating Cell Processes
response to auxin	380	121	F27J15.20;MYB59;AILP1;ELF3;MYB109;ARF3;ABI3;MHF15.18;SAG12;TIR1;ARF6;TPST;MQL5.25;RSH2;IAA13;F8L15.2;TT5;SHY2;CPL2;SAR3;CSN5B;F19H22.1;PGGT-I;RCE1;PKL;PUR7;RUB1;XBAT32;IAA16;GRX480;AtCHIP;PEX5;IBR10;ARF8;EER5;CAND1;RPN10;BIG;PAP2;MPK1;MPK6;IAA8;K19M22.10;LSD1;CHY1;RVE1;VIK;ARF19;EIL3;BLH1;ETR1;HBT;RBOH F;CUL1;ABCB1;AIR9;RPN12a;AT3G60690;IAA31;ADA2B;TT4;GLB3;ACO3;AGO1;PRHA;AIR12;CPK6;CPK32;F16M14.…	-1.37834	1.50566e-05	biological_process	2	Expression Targets			Proteins/Chemicals Regulating Cell Processes of lignin content	30	9	lignin content	TPX1;CAD1;ATCAD4;CCR1;PAL1;FAH1;C4H;4CL1;HCT	-2.19423	0.0331905	-1	Proteins/Chemicals Regulating Cell Processes
response to bacterium	178	63	PSBO2;F1B16.1;ATCSLA09;COL4;MTI20.15;HDS;PMDH2;VDAC1;F1M20.32;VDAC2;NRP1;F8L15.60;GRX480;CRT3;MPK1;SVP;NHO1;VDAC4;F12G12.21;ASB1;EDR1;AT3G53180;VDAC3;CBL2;AT3G59660;AGB1;PAD4;NRAMP3;TGA6;LZF1;ERD15;TCP5;GPRI1;RLK;ASA1;COX17;AHBP-1B;MPK3;XLG3;NPR4;MKK4;T10D10.1;MO1;MKK2;RIN4;MPK4;SYP121;WAKL10;CLH1;ZFP8;RLK1;MRG7.9;BG3;HSP70;T1F9.17;ELI3-1;F23N19.3;CYP71A12;ELI3-2;RPS2;DMR6;LOX2;WRKY70	-1.49949	1.58217e-06	biological_process	-0.57735	Expression Targets			Proteins/Chemicals Regulating Cell Processes of somatic embryogenesis	54	12	somatic embryogenesis	PKL;AFR;NF-YA6;CKI1;CDF2;TCTP;SERK2;HSP70;MYC2;JAZ1;SERK1;HB1	-1.64921	0.0363327	0	Proteins/Chemicals Regulating Cell Processes
response to chitin	421	156	MYB59;PSBP-1;TROL;MHK10.8;PPa6;RCA;CYP38;PETC;F8B4.140;2-Cys Prx B;SBPASE;CA2;CRB;PRK;F10M6.100;FNR1;F13E7.17;HDS;ATPD;F7O18.28;PLA2A;PHT4;1;CAD1;F24J13.16;HSFB2A;ERF5;HSFA2;SKOR;AT3G23230;NSL1;AT3G52800;F2D10.34;ELC;MKK9;AT3G54130;CPK28;BRH1;RHA1;NUDT21;AT3G51130;F3F9.18;SUVH5;F14D16.17;AT3G19970;MLO12;UCP5;AT1G13195;AT3G19950;T23A1.8;F5O8.26;F15H18.25;AT3G44190;S6K2;AT3G53180;ARA7;MUG13.28;BZIP…	-1.59251	1.94816e-21	biological_process	-1.73205	Expression Targets			Proteins/Chemicals Regulating Cell Processes of cold tolerance	89	32	cold tolerance	BAG7;MPK6;HAG1;ATRZ-1A;LOS2;GR-RBP2;AGL20;GNC;ICE1;GI;PRH75;arginase;PHYB;CCR2;BZIP60;F8M21.30;RAN1;CPK13;SIZ1;LHY;MPK3;ALA1;PRR5;EICBP.B;CAT1;SR1;TT7;HSP70;MYB4;MYC2;DREB1A;PPDK	-1.42438	0.0401517	-1	Proteins/Chemicals Regulating Cell Processes
response to cold	408	226	PGM;T13E15.7;GAPB;KCS5;BAG6;cpHsc70-1;T1B8.10;FAB1;PSBP-1;T10P11.17;TROL;ROC4;RD22;F1N21.10;GS2;PPa6;RCA;F13M22.16;CYP38;PETC;ELF3;2-Cys Prx B;HCEF1;TUB6;GER3;SBPASE;CA2;ASP5;KAS I;CPN60B;LTP3;CAT2;CRB;PRK;F10M6.100;FNR1;ABI2;CIPK9;AT3G53990;KAS III;HDS;F3G5.1;CPN20;HEMC;ATPD;F7O18.28;PHYB;T29E15.4;GDCH;SHM1;CAD1;RAD23D;THI1;ADC1;F17F16.13;PFC1;F3A4.4;DRT102;T1N6.22;FIE;F15K20.19;HK3;F14N23.19;ER…	-1.25126	1.78107e-07	biological_process	-1.41421	Expression Targets			Proteins/Chemicals Regulating Cell Processes of hypersensitive response	153	57	hypersensitive response	SOBER1;VPS34;DELTA-OAT;ADF4;MKK9;PBS2;ATG6;HXK1;TAPX;CPK1;MPK1;MPK6;LOL1;ERD2B;LSD1;ARIA;GSH1;APG5;HSP81-2;BI1;EDR1;RBOH F;COI1;CK1;DND1;APG7;ATG3;FDH;PAD4;CNGC4;5PTASE13;RPT4A;ACD11;COX17;MPK3;SPX3;NIA1;MKK4;SOBIR1;PBS1;MKK5;PUB17;RIN4;UGT74F2;RBOHD;PAL1;FATB;MEKK1;PA2;HSP70;UGT73B5;RPS2;PDR1;RPP13;RANGAP2;RPM1;AOS	-1.41868	0.0431729	-1.13389	Proteins/Chemicals Regulating Cell Processes
response to cyclopentenone	125	43	UGT73B4;GSTU25;ATH6;DHAR2;MRH10.11;F27F5.18;MRP2;IAA16;ABCA2;MLO12;ARF19;MJC20.26;M3E9.100;F15H18.25;AT3G44190;DHAR3;GSTL2;T10B6.40;NAC032;UGT75B1;AT3G50910;T13K14.20;T1J8.13;T7B11.13;T12J13.11;WRKY6;T19F6.150;MKD10.10;PMZ;SRO2;AAT1;GSTU18;HSF4;GSTU7;DL3845W;4-Oct;AT4G38540;ELI3-2;UGT73B5;ABCB4;GSTU8;F13H10.7;UGT74E2	-1.74636	9.21079e-07	biological_process	0.816497	Expression Targets			Proteins/Chemicals Regulating Cell Processes of pollination	44	10	pollination	BAN;GPAT1;GSL8;RBR1;GSL1;ACD1;EXO70A1;KT2/3;ERF1A;ACA8	-1.57325	0.0449453	1.73205	Proteins/Chemicals Regulating Cell Processes
response to cytokinin	193	121	APX1;ACP4;ARR3;PSAE-1;T10P11.17;PSAE-2;PAP85;ROC4;UBQ9;GS2;CSP41A;RPL15;LIN2;HCEF1;emb2394;GER3;HEME2;F2G14.30;KAS I;PRK;SAG12;F10M6.100;LHCA3;RPL27;RPS1;APX3;DEGP1;ACC1;RPS5B;ARR6;CHLI2;HCF136;TOC75-III;ATPD;PSBR;F7O18.28;TRX3;emb1473;LPA3;AGL79;ACX2;AT3G07230;PMSR4;THFS;PMDH2;ROF1;F17F16.13;AXR1;TRX-M4;F7K24.120;ARR9;F6F22.24;AT3G14420;VND7;F6E13.19;PHOT2;VAR2;AGD2;GCR1;AT3G07480;VDAC2;SDH5;ATL…	-1.07703	0.0186598	biological_process	-1.73205	Expression Targets			Proteins/Chemicals Regulating Cell Processes of stomatal movement	280	136	stomatal movement	VPS34;CH1;PDR3;UBP24;ARPC4;RCAR1;PGGT-I;ADF4;ABF4;PBS2;ILA;ATNFXL2;TOC1;CRK;ELP2;HXK1;ROP10;ERA1;ABA2;CYCH;1;RPT2;MPK1;MPK6;FLU;CDPK6;NPC4;SYP61;CBL9;PHOT1;SDIR1;CPK4;ABI2;ABF2;TPC1;CIPK20;PLDDELTA;CRY2;ATKCO1;NIR1;LSD1;GLR3.4;MRP4;CKL2;RCAR3;TSF;AGL20;DET3;SLAH3;VPS28-2;OST1;GI;TRE1;ABH1;PIF3;ETR1;ACBP2;HSP81-2;PHYB;CCR2;ABCG25;RBOH F;HB6;COI1;GTG1;DND1;PP7;AGB1;PAD4;HT1;WRKY41;SPHK1;COP1;PCAP1;…	-1.41868	0.0499014	-0.816497	Proteins/Chemicals Regulating Cell Processes
response to endoplasmic reticulum stress	187	98	APX1;BAG6;ROF2;DER1;AT3G60450;FKBP53;GAPC1;F26H11.30;F7N22.4;F18O19.26;ROF1;F12B7.17;ALDH2C4;AT3G28480;APRL4;HSFA2;OASC;F16D14.8;NSL1;T1P2.12;F7O18.18;AAC3;F22D1.120;VSR6;MUB3.3;MEC18.18;MUA22.2;PDIL1-4;CRT3;PDIL2-2;F4I10.3;ATS9;T16L4.30;RAB7B;PGK;GLP5;MRP4;MXC20.2;MLP3.13;F16G16.3;EBS1;PSAT;STT3A;BOB1;SEC22;BI1;F1K23.12;CRT1a;F15H18.25;HSP60;F15E12.10;SDF2;F6D8.18;F10A5.22;T13M11.15;DL4355W;BZIP…	-1.3191	0.0157708	biological_process	1	Expression Targets
response to ethylene	263	106	PORA;MYB59;MYB109;WRKY4;SAG12;UGT73B4;HLS1;AT3G23550;MQL5.25;MBF1A;PLA2A;RSH2;CCR3;EGY1;ALIS1;EIN2;MBF1B;QC;RTE1;ALP;CTR1;MLE2.12;GRX480;AtCHIP;T1N24.3;MCA23.5;IBR10;EER5;MPK6;MAPR3;SAB;ASB1;RVE1;VIK;ARF19;EIL3;ETR1;FER;GSH2;F6N7.15;EDR1;RBOH F;S6K2;RR2;MYB32;AGB1;ACBP4;EIL1;CPK6;EBF1;CPK32;RAN1;PHB3;OPR3;NAC3;BPC2;XRN4;ASA1;LHY;K15E6.80;EDR2;TRB1;STZ;XLG3;RCD1;VTC5;GID1C;MUR4;ORP1C;MYB12;TAR2;MY…	-1.51074	2.44371e-08	biological_process	-1	Expression Targets
response to far red light	96	61	SPA1;ACP4;GAPB;APX4;TLP18.3;SIG2;LHCB4.1;PTAC16;PSBP-1;LHCA6;TROL;ROC4;LHCB5;CAO;GS2;LHCB2.1;CSP41A;ENH1;RCA;HCEF1;F15M4.5;OHP2;CRB;PRK;LHCA1;F14G6.17;FED A;CaS;HDS;HCF136;PGR5-LIKE A;PSBR;AT4G35250;PHYB;T2K12.1;ELIP2;AT3G47070;PMSR4;ADG1;COL3;ISPF;HPR;APL1;PHOT2;CDPMEK;GAPA;GLU1;LIL3:1;KCS6;PFT1;PHOT1;GI;SIGE;COI1;PGR5;AGO1;HY5;PRR5;GAI;T3A4.9;PSBQA	1.31165	0.0066599	biological_process	Activation Score	Hit type
response to fungus	115	53	RSW10;RSH2;MGD1;RD20;MKK9;BIG;MPK6;TLP7;TLP3;SERAT1;1;AT3G19970;T19N18.9;EDR1;MUG13.28;ATAF2;ILL6;SUT2;TLP10;OPR3;ACX1;PERK1;STZ;NPR4;T10D10.1;LOX3;F8K4.6;JMT;MPK4;SNAP33;SYP121;T12G13.10;PR5K;WAKL10;ADC2;SIP4;MGN6.11;MKD10.10;ATAF1;MEKK1;CYP94B3;T22A6.210;OPCL1;AP2C1;AOC3;MOP10.14;EFE;MYC2;4CL1;DMR6;JAZ1;AOS;LOX2;TIFY10B	-1.81562	9.66446e-10	biological_process	2.23607	miRNA Targets
response to gibberellin	111	29	F27J15.20;MYB59;MYB109;IQD22;MQL5.25;F8L15.2;ATARCA;F4I18.12;PKL;K19M22.10;AGL20;RVE1;ETR1;F6N7.15;XERICO;F16M14.2;LHY;TRB1;TFIIS;GID1C;MYBR1;XTH24;T2O4.10;GAI;SCL3;FPF1;GA20OX1;TCH2;MYB13	-1.45608	0.00103397	biological_process	1.73205	miRNA Targets
response to glucose	81	39	GAPB;TROL;GS2;SAG12;GDCH;PUMP1;KOB1;T4C15.21;GAPA;VSR6;LTA3;ADK1;PGK1;AT4G08790;PRL1;XLG1;GSR 1;WOL;TAG1;PUM23;IDH-V;MQK4.26;F26H11.8;K7J8.16;F1L3.21;GPT2;F18O14.8;ABR1;CIPK8;CYB-1;XLG3;MAB1;F11A12.5;PPC1;ASN1;MBK23.20;T28P16.12;AMT2;FT1	-1.3162	0.0222187	biological_process	Activation Score	Hit type
response to heat	249	124	APX1;CLPB3;F4P9.36;BAG6;T8O5.80;cpHsc70-1;Fes1A;ROF2;DER1;EGY3;HSFA6B;MRB17.16;ABI2;TRX3;GAPC1;FTSH11;ALDH5F1;F26H11.30;NPQ1;F7N22.4;MCA23.17;CR88;F18O19.26;ROF1;F12B7.17;HSFB2A;ABA1;ATCHR12;KU80;HSFA2;EIN2;F23N19.9;F16D14.8;PRF4;ATJ1;T1P2.12;UBC4;F7O18.18;MUB3.3;NRP1;RABA2b;AtCHIP;RECA3;MEC18.18;CLPB4;AR192;ABA2;PDIL2-2;POM1;F14O23.17;RPN10;F4I10.3;ATS9;T16L4.30;RAB7B;HIT1;F28P22.15;TAP46;KU70;H…	-1.25848	0.0420068	biological_process	unknown	Binding Partners
response to high light intensity	211	122	APX1;KAT2;ACP4;GAPB;BAG6;LHCB4.1;T8O5.80;PSBP-1;LHCA6;Fes1A;ROF2;ROC4;LHCB5;CAO;GS2;DER1;RCA;EGY3;MRB17.16;IM;OHP2;T1J8.2;PHS1;LHCA1;FED A;HDS;PSBR;MBF1A;GEK1;FTSH11;AT3G46920;F26H11.30;F7N22.4;MCA23.17;ADG1;F18O19.26;ROF1;F12B7.17;SIS3;VTE1;COL3;ISPF;AT4G07990;HSFA2;RPL23AB;PHOT2;CDPMEK;GAPA;GLU1;F23N19.9;F16D14.8;PRF4;T1P2.12;F7O18.18;MUB3.3;RABA2b;MEC18.18;CLPB4;PDIL2-2;AT5G18420;F4I10.3;KCS6;…	-1.15768	0.0124319	biological_process	unknown	Binding Partners
response to hypoxia	84	35	AlaAT1;SS2;SPS3F;DGD2;HSFA2;F1B16.5;F9L11.8;ATSPS4F;SSI1;CTR1;SS4;LSD1;ACBP2;RAP2.12;LON1;GLB3;PAD4;SUS4;F2N1.24;ADH1;MPK3;T1G16.90;F27G19.50;RAP2.2;MYH19.8;DGD1;SUS3;PDC1;EIF4A-III;AT3G28510;DMR6;PDC2;WRKY70;AATP1;HB1	-1.47895	0.0204904	biological_process	unknown	Binding Partners
response to jasmonic acid	277	100	F27J15.20;MYB59;SEN1;RCA;MYB109;F18A8.6;WRKY4;RSW10;MQL5.25;RSH2;MGD1;F8L15.2;MYB60;AT4G33905;EIN2;COP9;GRX480;AtCHIP;IBR10;F16M22.4;CPL3;K19M22.10;SERAT1;1;AT3G19970;GSH1;RVE1;T19N18.9;VIK;F6F3.7;EIL3;GSH2;F6N7.15;RBOH F;CUL1;COI1;MYB32;MUG13.28;TT4;ATAF2;ACBP4;ILL6;NINJA;SUT2;CPK6;CPK32;F16M14.2;OPR3;NAC3;ASA1;LHY;ACX1;TRB1;STZ;VTC5;MYBR1;T10D10.1;LOX3;ABA3;DWF4;T2O4.10;JMT;MPK4;SNAP33;CYT1;SYP…	-1.57872	5.93706e-14	biological_process	unknown	Binding Partners
response to karrikin	128	53	LHCA4;AT3G21090;SIP2;T22D6.3;T21F11.14;PETC;RSW10;NPQ4;T3K9.19;TT5;STO;FD1;AT1G78290;VTC4;LPR1;T4I9.18;NHO1;NAP9;GPAT1;F20D23.10;KCS10;GI;MRI1.7;AT3G52740;DIN10;ATCAD4;AT2G16365;HY5;FADA;K18I23.7;KUF1;GPT2;F12K11.12;F6G17.120;MJE7.18;LKR;MRG21.10;ADC2;PAL2;PAL1;PD1;FLS1;C4H;ZIFL1;ERD9;MOP10.14;LHT1;AT3G61220;F22G5.39;OPT4;F17O7.4;T29E15.11;UGT74E2	-1.41071	4.00988e-05	biological_process	unknown	Binding Partners
response to mannitol	8	6	ROC4;CIPK9;XLG1;SKIP;XLG3;SUS3	-1.25371	0.0312543	biological_process	unknown	Binding Partners
response to mechanical stimulus	55	18	ALDH3F1;ABF4;CPK30;HSP81-2;F5O8.26;T15M6.12;TET8;CAM7;STZ;F1M20.13;AR781;CAM1;SNAP33;F12L6.31;AT3G46620;TCH4;TCH2;BCS1	-1.63317	0.000573834	biological_process	unknown	Binding Partners
response to molecule of bacterial origin	99	24	TIR1;PLA2A;MNI5.4;EIN2;F18D22.5;T22A6.220;NHO1;T9N14.3;MFB13.23;ETR1;COI1;AFB2;F11O6.14;RIN4;K2A11.6;T28N17.5;T16O11.3;BRL3;EXO70E1;F16F14.25;LRR XI-23;AMT2;WRKY18;AT3G47480	-1.49919	0.00485183	biological_process	unknown	Binding Partners
response to nitrate	195	53	LAC7;F19F24.18;T1N24.8;ZIP3;MHF15.18;AT3G11780;F1N21.15;NLP7;AT3G62040;F21M12.12;F9N11.20;ALDH2C4;MC4;CLC-A;AT1G25550;POM1;AT3G62270;F5O24.290;AT3G23090;HB-1;NIR1;GLP5;SLAH3;AKT1;CRK19;GAD;TIP2;3;F17M5.180;RAV2;WRKY65;HCHIB;MFC19.15;CIPK8;NQR;F2P24.4;T4P13.12;DOX1;T13K14.20;SERAT2;1;HA2;AT3G48990;PPC3;RCI3;PR4;UGT74F2;NRT1.1;EP3;CRK25;DL3845W;GLP4;F23N19.3;AT3G22600;CYP87A2	-1.35	0.000314265	biological_process	unknown	Binding Partners
response to osmotic stress	141	67	NADP-ME2;OST1;SNRK2.5;ABI2;AT4G14605;ROF1;PUR ALPHA-1;ABA1;HK3;MC4;F6E13.19;AHG2;EIN2;CPL2;F16L1.8;AT1G78290;P40;IAA16;LEW3;AtATG18a;MPK1;RAP2.4;MPK6;CDPK6;RD19;HIT1;MKP1;MAMI;PAP26;GR-RBP2;ASK1;cICDH;CCR2;BPM2;SAM-2;L23H3.10;SRO1;SAC9;ACA4;PCAP1;XERICO;SFR6;PIP2A;BPM1;ADH1;ABR1;MPK3;NQR;RCD1;CIPK1;F10O5.8;MKK2;ABA3;HK2;BPM4;MPK4;WRKY57;FQR1;HKL1;COR47;ADC2;MKD10.10;WRKY33;MEKK1;COAD;NCED3;T1F9.17	-1.33639	0.0497772	biological_process	unknown	Binding Partners
response to other organism	84	27	FMO1;UGT73B4;F9E10.10;PLA2A;PLA IIIA;F8N16.8;T9A14.6;F7A7.170;NSL1;GRX480;MPK1;AGB1;PAD4;MPK3;UBA1;DOX1;MKK2;MPK4;SNAP33;SYP121;OSM34;AMT2;UGT73B5;RPS2;LOX2;WRKY70;T19K4.140	-1.59251	0.0044817	biological_process	unknown	Binding Partners
response to oxidative stress	209	101	APX1;OXS3;APX4;SIP2;ROC4;GSTF11;CSD2;SEN1;F3C3.2;CHL;NOA1;F19F18.10;MSRB2;CAT2;TIC;GLYR1;APX3;NDH18;GAPC1;DL4565C;SRX;GAPC2;PRXIIF;CSD3;ADC1;TRX-M4;VTE1;RSR4;SIRB;CDSP32;RPL23AB;EIN2;MMH-1;GPX4;CSD1;FUM1;HHP3;SOS1;T10P11.14;EMB1467;ELP2;PDIL1-4;NQR;ELO1;GGT1;MSRB1;AtATG18a;MPK6;T18N14.2;FH;SAPX;MXI22.6;ALDH6B2;F14D16.17;P5CS1;SRPK4;SCL30;ELP6;MCO15.2;CPSF30;AT2G01140;CRT1a;NUDT2;PMSR1;DIN10;SRO1;…	-1.18848	0.0224358	biological_process	unknown	Binding Partners
response to ozone	37	21	F5D21.10;NOA1;OZS1;F22I13.20;FIB4;CSD1;GH9A1;GSH1;FER;LACS6;F13E7.31;RBP45B;PNG1;OPR3;RCD1;VTC5;T10D10.1;CYT1;WRKY53;JAR1;PDR12	-1.33057	0.0274412	biological_process	unknown	Binding Partners
response to red light	98	63	SPA1;ACP4;ARR3;GAPB;APX4;TLP18.3;SIG2;LHCB4.1;PTAC16;PSBP-1;LHCA6;TROL;ROC4;LHCB5;CAO;GS2;LHCB2.1;CSP41A;ENH1;RCA;HCEF1;F15M4.5;OHP2;CRB;PRK;LHCA1;FED A;CaS;HDS;HCF136;PGR5-LIKE A;PSBR;AT4G35250;T2K12.1;ELIP2;AT3G47070;PMSR4;CYP83B1;ADG1;ABA1;MEE3;COL3;ISPF;HPR;APL1;PHOT2;CDPMEK;GAPA;GLU1;SPT;LIL3:1;XCT;KCS6;PFT1;PHOT1;SIGE;PGR5;POB1;ZTL;HY5;PRR5;RR5;PSBQA	1.28838	0.0335078	biological_process	unknown	Binding Partners
response to salicylic acid	164	60	F27J15.20;MYB59;MYB109;WRKY4;MQL5.25;IRE1A;F8L15.2;MYB60;ORG4;AHG2;RD20;GRX480;MYB48;EER5;F16M22.4;MPK1;MPK6;TRFL10;CPL3;K19M22.10;LSD1;RVE1;EBS1;CRK19;RPN1A;F6N7.15;MYB32;ATAF2;PAD4;PNG1;F16M14.2;RLK;ACD11;F7H2.12;LHY;EDR2;TRB1;UGT75B1;RCD1;WAK2;MYBR1;DOX1;VAD1;BT3;T2O4.10;CRK5;WAKL10;BT1;WRKY53;PTR3;CRK20;MYB4;GSTU7;T1F9.17;SOT12;WRKY18;MYB13;WRKY70;PDR12;OPR1	-1.46564	4.65548e-05	biological_process	unknown	Binding Partners
response to salt stress	655	367	APX1;AT3G58610;F27J15.20;LHCB6;SMO1-1;MYB59;Fes1A;ROC4;GAMMA CAL2;CCH;RD22;F19K19.12;PBF1;GS2;PPa6;2-Cys Prx B;MYB109;TUB6;F14N22.2;NOA1;MOK9.14;RD21;OST1;PIMT1;SNRK2.5;CPL3;ATCSLA09;DiT1;CIPK9;AT4G14605;TIM;AT3G60750;DL4270C;UGP1;CPN20;MOD1;MPPBETA;SK42;ALDH10A8;T18K17.10;SAH7;MQL5.25;AT4G15545;GAPC1;ATSRL1;T29E15.4;DELTA-OAT;ALDH12A1;SDIR1;GAPC2;TUB8;SIGA;HDA6;COX6B;F7N22.4;NDPK1;CR88;ABF4;CYN;…	-1.26165	0.000235273	biological_process	unknown	Binding Partners
response to sucrose	204	112	ACP4;GAPB;LHCB4.1;PSBP-1;LHCA6;TROL;ROC4;LHCB5;SEN1;CAO;GS2;RCA;OHP2;SAG12;LHCA1;FED A;HDS;PSBR;GAPC1;MJB21.12;GDCH;TPS9;CYCD2;1;ELIP2;PUMP1;KOB1;ADG1;F17F16.13;MDC12.16;COL3;ISPF;GBF6;T4C15.21;TT5;PHOT2;CDPMEK;GAPA;GLU1;F13B15.19;HHP3;CTR1;CRY3;VSR6;T20K18.40;LTA3;F20H23.20;ADK1;RPN10;AFR;PGK1;AT4G08790;KCS6;LBA1;THA1;NAP9;MCCA;HSI2;PHOT1;AT3G24190;XLG1;GSR 1;WOL;AT3G52740;HHP4;PUM23;IDH-V;DIN10…	-1.18977	0.00457935	biological_process	unknown	Binding Partners
response to superoxide	32	20	MYB109;HK3;EER5;MPK1;MPK6;LSD1;EIL3;BLH1;T20M3.11;PTP1;ACO3;RAN1;AT4G29380;RCD1;ALDH7B4;ABA3;GBF3;NAC6;ABI1;ABCB4	-1.35567	0.0323109	biological_process	unknown	Binding Partners
response to toxic substance	70	25	GSTF11;UGT73B4;GSTU25;GEK1;DHAR2;AT3G20390;T14N5.14;HMA1;GSTL3;XPB1;T8P21.32;GSTZ2;DHAR3;ALF5;GSTL2;HK2;UGT84A1;GSTU20;GSTU18;GSTU7;ERD9;IAGLU;ATGSTF13;GSTU8;GT72B1	-1.32882	0.0216661	biological_process	unknown	Binding Partners
response to UV-B	99	56	RPA70B;HAM1;CPD;F5D21.10;RUS1;SAG12;RUS2;DDB2;MJB21.12;ELIP2;UVR8;RSR4;TT5;UBQ3;F13B15.19;CRY3;POLH;ATCSA-1;F20H23.20;AFR;MPK6;SDG26;NAP9;FVE;MKP1;AT3G24190;AT3G52740;AT3G43110;TT4;MRO11.23;HY5;REV3;AT3G17800;K18I23.7;CHC1;4CL3;F3O9.11;F6G17.120;MPK3;DREB2A;MYB12;SAG24;F25P22.7;RHM1;UGT84A1;TT7;PAL1;FAH1;AT3G21890;FLS1;JAR1;MYB4;AT5MAT;SOUL-1;AT3G61220;T29E15.11	-1.35613	0.000802346	biological_process	unknown	Binding Partners
response to virus	35	15	CYCT1;5;GRIK1;SYTA;EIF4E;EIF4G;CYCT1;4;GRIK2;RKP;HSC70-1;MTHSC70-2;CDKC;1;NIG;GDU3;PR4;HSP70	-1.47448	0.00986474	biological_process	unknown	Binding Partners
response to water deprivation	337	155	F4P9.36;CER1;RD21;OCP3;OST1;CEST;LTP3;TIC;ABI2;ALDH10A8;RSH2;BAM1;SDIR1;NLP7;CR88;ABF4;AXR1;ABA1;ATCHR12;MYB60;HK3;CCD1;CDSP32;PHS2;CRY1;F26H11.11;ERD2;F16L1.8;RD20;ADAP;PGGT-I;GRX480;AtCHIP;SAD1;AFP2;IBR10;MPB2C;ERA1;MAX2;ABA2;CYCH;1;POM1;DRIP2;AtATG18a;RAP2.4;F15M7.6;FTA;T8P21.32;RD19;CBL9;P5CS1;ABF2;AT3G19970;CRY2;ATPHS1;GR-RBP2;MRP4;VIK;ANNAT2;EIL3;WOL;XF1;AKT1;T6P5.14;SAL1;HSP81-2;BI1;F12K11…	-1.40444	6.60488e-07	biological_process	unknown	Binding Partners
response to wounding	334	161	VEP1;F5D21.10;CCH;SEN1;FDH;T26C19.17;F18A8.6;GLR3.3;CRB;CIPK9;ZKT;5PTASE13;RSW10;DSPTP1;RSH2;GLR3.4;T7F6.4;ROF1;MGD1;T9N14.20;MC4;OASA1;T11I18.10;HPL1;PDH-E1 BETA;T9A4.6;MKK9;GRX480;AtCHIP;GGT1;POM1;RAP2.4;SYD;SERAT1;1;PAO4;AT4G39730;F14D16.17;AT3G19970;F24J8.24;MRP4;IAR3;T19N18.9;WRKY20;T6P5.14;F5O8.26;F12K11.24;F1K23.12;RBOH F;COI1;RSH1;RHD4;F2H17.10;MUG13.28;TT4;F17A22.28;ATAF2;JAZ12;HMG1;WBC1…	-1.62072	5.56869e-22	biological_process	Activation Score	Hit type
root development	136	69	ROPGEF11;FLA1;PERK4;MDF20.2;ACC1;5PTASE13;DAR2;T9D9.14;WIN1;BIN4;PSP;DWF1;ATM3;TFL2;PKL;DOT2;CTF7;EER5;BIG;MPK6;WAV2;AT3G62270;PRL1;P5CS1;NOV;NUC-L1;HST;DFB;RPT2a;HBT;F25P12.99;FER;GTE4;DGK7;ABCB1;RR2;MNS3;IAA31;AT2G37250;SNX1;AGB1;UBP15;POP2;PLDP1;MNS1;SVL1;CHC1;LRP1;ALA3;MYB61;CIPK8;RR12;TSD2;XLG3;TCTP;DGK2;PAS1;CINV2;ACT7;EXO70A1;ANL2;RACK1C_AT;LHW;TMO6;LOX1;RR10;ZIFL1;CRF2;LOX5	-1.33321	0.0192676	biological_process	-0.784465	Proteins/Chemicals Regulating Cell Processes
rRNA processing	247	192	AT3G59040;PSAO;FLN1;GAPA-2;PSB27;ACP4;DRH1;AT3G28460;GAPB;APX4;TLP18.3;SIG2;PSAE-1;LHCB4.1;emb2184;PTAC16;PSBP-1;CRD1;PLSP1;T10P11.17;MNC6.3;LHCA6;PSAH-1;TROL;PSBO2;LHCB5;CAF1;PPL1;LHCA5;GUN4;AT3G60370;PTAC14;FSD2;CSP41A;F12A21.32;F22K18.50;LIN2;T9J22.17;ENH1;F13M22.16;CYP38;FBA2;T6I14.40;MNB8.3;F10A5.12;PETC;PTAC6;PSAL;PSI-P;HCEF1;emb2394;ATPRX Q;NOA1;F17A14.4;SBPASE;T32F12.21;F15M4.5;AT3G13120;…	1.29782	0.0211005	biological_process	-0.632456	Proteins/Chemicals Regulating Cell Processes
salicylic acid biosynthetic process	210	91	ICS2;AMC1;PSBP-1;T10P11.17;TROL;ROC4;PPa6;RCA;F13M22.16;CYP38;PETC;2-Cys Prx B;SBPASE;CA2;CRB;PRK;F10M6.100;FNR1;HDS;F3G5.1;HEMC;ATPD;F7O18.28;PLA2A;GDCH;PHT4;1;SHM1;CAD1;SIB1;DGD2;GLU1;NSL1;VSR6;CRT3;CRCK3;PGK1;AT3G51130;CPK4;AT5G04540;IWS1;T6P5.14;CRCK1;T23A1.8;RBOH F;F12K21.25;AT3G59660;PAD4;AT3G09830;ORP3C;RLK;AT3G45040;TSA1;MBG8.12;ASA1;MPK3;NQR;T6J4.22;AT3G49350;CERK1;MKK4;MKK2;BIR1;MPK4;SN…	-1.40162	4.51586e-12	biological_process	0.816497	Proteins/Chemicals Regulating Cell Processes
salicylic acid mediated signaling pathway	163	68	AMC1;PLA2A;HK3;DGD2;NSL1;MLE2.12;GRX480;CRCK3;EER5;F10A12.18;MPK1;SERAT1;1;CPK4;AT3G19970;LSD1;VIK;T20M3.11;T6P5.14;T23A1.8;S6K2;PTP1;T19L5.5;F12K21.25;AGB1;MFC19.8;PAD4;ORP3C;MGH6.18;CPK32;RAN1;AT3G45040;NAC3;ACX1;MPK3;AT4G29380;T6J4.22;AT3G49350;RCD1;VTC5;GID1C;AR781;MKK2;ABA3;BIR1;JMT;MPK4;SNAP33;SYP121;GAI;B120;UGT85A1;MSF3.7;ADC2;MKD10.10;ABI1;PMZ;WRKY33;MEKK1;AOC3;AMT2;BCS1;T19P19.60;F19K19…	-1.59251	2.1694e-08	biological_process	0.57735	Proteins/Chemicals Regulating Cell Processes
Salicylic Acid Signaling	70	24	APX1;DIR1;GR;CAD1;CSD1;SNI1;GRX480;MPK6;LSD1;COI1;PAD4;TGA6;HCHIB;AHBP-1B;MPK3;LOX3;VAD1;MKK2;MPK4;WRKY3;WRKY6;CLH1;MEKK1;WRKY70	-1.4432	0.00312299	Arabidopsis Signaling Pathways	-1.34164	Proteins/Chemicals Regulating Cell Processes
secondary metabolite biosynthetic process	138	27	CYP89A5;CYP71B14;CYP71B13;ABA1;CTF2A;CYP71B24;EMB2421;CYP706A6;F2I11.220;CYP81D4;CYP71B2;CYP76C4;AT3G24200;CYP81D2;CYP93D1;CYP81H1;CYP71A25;MO1;CYP71A22;TT7;CYP71B37;C4H;CYP71A26;F23M2.31;AT4G38540;CYP76C2;CYP71B34	-1.49932	0.000114025	biological_process	-1.41421	Proteins/Chemicals Regulating Cell Processes
sequence-specific DNA binding	337	108	NF-YC4;BBD1;HSFA6B;AT3G57190;WRKY4;NF-YB3;NF-YB5;MBF1A;GATA23;F19B11.23;ZML1;WRKY31;F9L1.26;EDM2;T1J8.20;ABF4;GBF2;bZIP23;T6J4.18;HSFB2A;GBF6;HSFA2;FLP;MBF1B;NF-YC9;ATH1;F16L1.8;bZIP19;NF-YB11;ZML2;RAP2.4;F27L4.8;GATA12;GATA5;RPL;ABF2;BZIP53;BZO2H3;bZIP68;HB-1;HSF1;SCR;WRKY20;GNC;PDF2;bZIP2;ARF19;TCP20;NF-YB12;T21E18.12;HB6;LON1;T15M6.12;HAT14;bZIP44;NF-YC11;LON2;HB-7;BZIP60;ARF2;PRHA;WRKY41;WRKY…	-1.35373	0.000691997	molecular_function	0	Proteins/Chemicals Regulating Cell Processes
signal transduction	540	132	ROC4;AT2G40116;CIPK9;TIR1;F7K24.140;ARI1;RSH2;SKIP1;MNI5.4;MWD9.20;ATB' GAMMA;DL4710W;PLPB;EDM2;ROC2;F2H15.5;SOS2;F4I1.23;HK3;T14C9.50;SNX2a;DL3410C;ATB' BETA;AT3G15410;AT1G48090;ALB4;K16E1.3;GRX480;AtCHIP;IBR10;F19G14.10;T22A6.220;F7F1.9;RPT2;EER5;SBP1;RLP2;MPK1;MPK6;PLC2;CIPK18;LKP2;F10D13.24;CIPK20;REN1;CDC20.1;FKF1;FZR2;VIK;F1N18.15;F16M22.8;PIF3;EIL3;T9N14.3;MFB13.23;T20M3.11;MJC20.25;KAPP;C…	-1.37795	0.000177983	biological_process	0.377964	Proteins/Chemicals Regulating Cell Processes
sinapyl alcohol dehydrogenase activity	9	5	ATCAD4;CAD1;CAD9;ELI3-1;ELI3-2	-2.87006	0.0019017	molecular_function	-0.92582	Proteins/Chemicals Regulating Cell Processes
sphingolipid biosynthetic process	13	6	DES-1-LIKE;LCBK1;T3F17.14;LCB1;AtIPCS1;LCB2	-1.56794	0.0121444	biological_process	0	Proteins/Chemicals Regulating Cell Processes
stomatal complex morphogenesis	140	66	GAPA-2;ABC4;AT3G18890;APX4;crr1;PTAC16;HCF106;MCO15.17;PPL1;LUT2;F13M23.70;PTAC14;AT3G12930;CYP38;T6I14.40;T24P15.13;T13J8.190;AT3G29185;GER3;SBPASE;FKBP13;T25K17.4;F12A4.4;RP1;AT3G06980;F9I5.10;PRK;T9G5.4;T4M8.15;F3K23.29;TIR1;AT3G15520;CHLI2;F10E10.5;EGY2;NPQ4;EMB2369;MNI5.4;AFO;T26D3.4;PTAC2;PMDH2;EMB2247;pde191;YDA;PHOT2;GLU1;MRL1;ATH1;LUT1;CLC-E;LIL3:1;T22A6.220;GCP2;AT4G18810;TCX2;T9N14.3;M…	1.32595	0.023331	biological_process	-1.60591	Proteins/Chemicals Regulating Cell Processes
sucrose metabolic process	21	10	HCEF1;OST1;SUT4;UGP1;POP2;SUS4;SUT2;SUC9;SUS3;F23N19.3	-1.42977	0.00673003	biological_process	1	Proteins/Chemicals Regulating Cell Processes
sugar:proton symporter activity	95	38	F18O14.22;PHT4;3;STP1;PGLCT;SUT4;PHT4;1;F17K4.90;TMT2;T22H22.15;F12K21.8;F18D22.5;INT2;K11J9.8;UNE2;MXK3.23;F1N21.12;MNC17.15;PS3;INT1;K16L22.3;T7A14.10;SUT2;MGH6.18;SUC9;F2K13.160;UTR6;STP7;F5H14.25;MSS1;F22H5.6;PHT4;6;PHT4;2;STP14;PMT1;PMT5;ZIFL2;4-Oct;PHT1;4	-1.32225	0.0258437	molecular_function	-1.13389	Proteins/Chemicals Regulating Cell Processes
sulfate assimilation	15	9	TRX2;APS2;APK3;SERAT3;2;APS3;SBP1;APS1;APR2;APR3	-1.71428	0.0326241	biological_process	-1.06904	Proteins/Chemicals Regulating Cell Processes
symporter activity	75	32	PHT1;5;AAP8;F18A8.6;STP1;SUT4;PHT4;1;AAP1;F12K21.8;SULTR2;1;K11J9.8;PHT2;1;SULTR4;1;AT3G19553;F5M6.16;SUT2;STP7;F5H14.25;AST91;SULTR1;3;SULTR3;4;AAP3;AAP6;STP14;PMT1;NRT1.1;AT3G13620;MIL23.23;LHT2;LHT1;SULTR3;1;AAP7;PHT1;4	-1.75057	0.000244587	molecular_function	1	Proteins/Chemicals Regulating Cell Processes
systemic acquired resistance	251	107	ACP4;FMO1;STP1;CPN60B;PEX11C;GLY1;AT3G60450;MOS7;CLPR4;SIB1;ALDH2C4;AT3G28480;TTL;OASC;F18D22.5;SNI1;NSL1;AAC3;F22D1.120;VSR6;MUA22.2;ELP2;CRT3;PDIL2-2;CRCK3;MES7;F1M20.12;T16L4.30;AT3G51130;CPK4;SWP;AT5G04540;T3F17.13;GLP5;MRP4;IWS1;MXC20.2;EBS1;PSAT;STT3A;T6P5.14;CRCK1;T23A1.8;F1K23.12;CRT1a;RBOH F;F21F23.18;SDF2;F6D8.18;T13M11.15;DL4355W;F12K21.25;LACS1;AT3G59660;DL4895C;PAD4;UNE5;UTR3;AT3G098…	-1.40162	1.50555e-05	biological_process	0.816497	Proteins/Chemicals Regulating Cell Processes
systemic acquired resistance, salicylic acid mediated signaling pathway	252	110	DIR1;PSBP-1;TROL;PSBO2;F1B16.1;PPa6;RCA;CYP38;PETC;2-Cys Prx B;SBPASE;CA2;CRB;PRK;F10M6.100;FNR1;COL4;HDS;ATPD;F7O18.28;PLA2A;PHT4;1;CAD1;PMDH2;BEL1;SIB1;DGD2;F1M20.32;AGD2;NSL1;F8L15.60;GRX480;GGT1;MPK1;MPK6;SVP;F14D16.17;MJC20.15;LSD1;VIK;B73;EIL3;BLH1;T6P5.14;BI1;F26H11.12;RBOH F;AT3G60690;AT5G35735;CBL2;BZIP60;AGB1;PAD4;TGA6;LZF1;PLDP1;SUS4;CPK6;CPK32;TCP5;GPRI1;RLK;NAC3;TSA1;MPA22.2;ASA1;ADH…	-1.46176	5.22751e-12	biological_process	-1.61645	Proteins/Chemicals Regulating Cell Processes
Systemin Signaling	44	14	FAD8;MPK1;MPK6;MPK2;MKK3;OPR3;MPK3;BIN2;MKK2;MEKK1;MYC2;PLDALPHA1;AOS;SERK1	-1.59251	0.00100389	Arabidopsis Signaling Pathways	0	Proteins/Chemicals Regulating Cell Processes
terpenoid biosynthetic process	53	12	AGL26;ABI3;HDS;F11A3.24;CDPMEK;F28P22.15;DXPS3;AT3G25810;GA20OX1;K1F13.8;AT3G14490;TPS14	-1.2054	0.0314597	biological_process	1	Proteins/Chemicals Regulating Cell Processes
thylakoid	194	136	F22K20.16;PSAO;T13E15.7;PSB27;LHCA2;LHCA4;CP33;LHCB6;RBP31;APX4;TLP18.3;PSAE-1;LHCB4.1;cpHsc70-1;T1B8.10;PSBP-1;MCK7.12;T10P11.17;HCF106;MNC6.3;PSAE-2;PSBO2;ROC4;LHCB5;PSAG;FSD3;CSD2;PETE1;LHCB3;PPL1;SEN1;FKBP16-2;F1N21.10;T8O18.1;GS2;F14G9.19;TAPX;F3C3.2;PSB28;F13M23.70;AT3G60370;FSD2;F2N1.18;PPa6;LHCB2.1;LHB1B2;CSP41A;T22D6.3;RCA;F13M22.16;CYP38;FBA2;FDH;MNB8.3;T26C19.17;CPN60A;PETC;AT3G52150;T…	1.51829	6.98369e-10	cellular_component	1	Proteins/Chemicals Regulating Cell Processes
thylakoid lumen	51	42	F22K20.16;T13E15.7;APX4;TLP18.3;PSBP-1;T10P11.17;MNC6.3;PSBO2;ROC4;PETE1;PPL1;F1N21.10;F13M23.70;AT3G60370;CHL;CYP38;MNB8.3;CYP20-2;MPL12.19;F15M4.5;CS26;DL3795W;FKBP13;AT3G56650;FNR1;DEGP1;AT3G15520;DEG8;HCF136;F7N22.3;NPQ1;FTSH1;T22N19.60;DEG5;F15N18.40;PGL34;FIB4;HCF164;VAR2;T10I14.70;DL4905C;PSBQA	1.52252	0.000833804	cellular_component	unknown	Proteins/Chemicals Regulating Cell Processes
toxin catabolic process	210	96	GSTF11;CSD2;PBF1;HSFA6B;UGT73B4;GR;GSTU25;ATH6;DHAR2;PBC1;HSFA2;MRH10.11;GPX4;PEX12;TPX1;TOR;F27F5.18;ARPC3;MRP2;T17H3.3;PUR7;IBR10;PBA1;RPN10;ABCA2;T32E8.10;ASP3;EMB2107;TAP46;CSY2;MLO12;GSTZ2;FYPP3;RPT5A;IMPA-2;PBB1;ATBCAT-5;GRF7;APG9;RPT2a;ECH2;RPT3;EMB2719;MJC20.26;M3E9.100;F6I7.30;GSH2;F15H18.25;AT3G44190;DHAR3;RPN12a;PBG1;PXA1;MQM1.19;POP2;GSTL2;T10B6.40;UBC11;PNC1;NAC032;MFP2;F15F15.2;UBA1…	-1.3191	0.000165886	biological_process	1.26491	Proteins/Chemicals Regulating Cell Processes
transcription cofactor activity	19	6	TAF13;HAC1;T10D10.14;BT3;BT1;SEU	-1.5268	0.0337784	molecular_function	-2.6	Proteins/Chemicals Regulating Cell Processes
transcription factor activity, sequence-specific DNA binding	1678	400	F2J7.10;SPL7;AP1;F27J15.20;T6L1.10;NF-YC4;AGL26;SIG2;MYB59;MSG15.9;SIGC;EGL3;ELF3;HSFA6B;MYB109;WRKY4;HB34;ARF3;KNAT3;OCP3;ABI3;F5M15.4;UNE10;EMF2;ZFP4;SIGF;RDM4;COL4;NF-YB3;RL6;ARF6;NF-YB5;MQL5.25;OBP3;AT3G20810;IAA13;GATA23;F13P17.25;HB31;AGL21;ZML1;MYB52;AFO;SIGA;NLP7;WRKY31;EDM2;ABF4;GBF2;AG;CHB3;bZIP23;BMY2;BEL1;T6J4.18;PIL6;HSFB2A;AT3G10760;ZFP7;F8L15.2;FIE;MEE3;MYB60;F4P9.32;AT4G34400;COL3…	-1.31292	1.58291e-05	molecular_function	-1.67126	Proteins/Chemicals Regulating Cell Processes
transcription, DNA-templated	1598	459	SPL7;AP1;T6L1.10;NF-YC4;AGL26;ARR3;HAM1;MYB59;PAPS3;EGL3;PHYA;ELF3;HSFA6B;WRKY4;HB34;ARF3;hda14;SNL1;F5M15.4;UNE10;EMF2;MPL12.3;NRPB5;WHY3;AT3G18500;NRPB9A;NF-YB3;NRPD2A;MBD11;ARR6;F6E13.10;RL6;SCA3;RFR1;ARF6;NF-YB5;HDA08;MYH9.6;ELO3;PRR7;IRE1A;MBF1A;HD2B;OBP3;T30D6.8;F27M3.27;PHYB;IAA13;GATA23;HB31;AGL21;ZML1;HDA6;NLP7;NRPB10;WRKY31;AT3G10820;MED9;F9L1.26;ABF4;GBF2;CHB3;KELP;NRPB7;PUR ALPHA-1;BE…	-1.26265	0.0188339	biological_process	0.57735	Proteins/Chemicals Regulating Cell Processes
transferase activity, transferring glycosyl groups	477	172	T9L3.150;SIP2;DL3085W;GATL4;CSLB04;T20F21.27;CSLC12;MJB21.3;ATCSLA09;UGT73B4;F24H14.8;TPS11;QUA1;F7A19.11;SPS1F;UGT89B1;AT4G37690;F12K8.19;TPS9;KOB1;MUB3.12;MGD1;SS2;F1C9.11;AT4G18530;GSL12;SPS3F;F13M22.23;F19K19.11;T19L18.9;AT4G21060;DGD2;SS3;PHS2;F1B16.5;F6F22.9;F9L11.8;T20K18.50;ATSPS4F;SSI1;F18F4.6;SPY;AT5G11730;MNA5.21;F24J13.14;GAUT7;F6A14.20;SS4;TPS7;T5C23.40;MBK20.18;TPS5;AT3G07170;F17F16…	-1.33197	0.000332191	molecular_function	-0.301511	Proteins/Chemicals Regulating Cell Processes
transferase activity, transferring hexosyl groups	80	30	GATL4;T20F21.27;UGT73B4;QUA1;UGT89B1;AT4G37690;T19L18.9;AT4G21060;F10N7.70;F6A14.20;MBK20.18;F9L11.10;AT1G05170;EBS1;F12M16.19;GATL7;AT5G04500;K19E1.14;DL4380W;GAUT14;GAUT13;PGSIP6;GolS1;DL4325W;UGT85A1;UGT74F2;LGT8;GAUT10;UGT74E2;UGT74F1	-1.29714	0.0258592	molecular_function	-0.632456	Proteins/Chemicals Regulating Cell Processes
transition metal ion transport	115	25	LAC7;T18E12.13;AHP1;F19F24.18;TET6;CRK27;UKL2;OPT3;NRAMP1;AKT1;M3E9.100;GAD;TIP2;3;F2H17.10;CAX2;WRKY65;RAN1;T4P13.12;AT1G56145;AT3G54040;F28J12.20;T28P16.12;CYP72A14;CRK25;GLP4	-1.35	0.00108163	biological_process	-1	Proteins/Chemicals Regulating Cell Processes
transmembrane receptor protein serine-threonine kinase activity	12	6	RK2;RK3;F20P5.3;PR5K;TMK1;SERK1	-1.81156	0.00561123	molecular_function	1.41421	Proteins/Chemicals Regulating Cell Processes
transmembrane receptor protein tyrosine kinase signaling pathway	130	30	BAM2;F8F16.70;F13E7.17;CLV1;SRF3;SRF6;T9N14.20;T31P16.10;F1O11.20;FEI1;F20H23.20;F18A8.10;T9N14.3;HSL1;MEE62;MCK7.17;PSKR2;RPK2;T7N9.25;SOBIR1;F4H5.8;MRH1;F20B17.5;F16F14.25;AT3G47090;LRR XI-23;EFR;AT3G47570;K2I5.14;RLK902	-1.43723	0.00739575	biological_process	-1.41421	Proteins/Chemicals Regulating Cell Processes
tRNA metabolic process	37	32	AT3G59040;FLN1;AT3G28460;SIG2;CAF1;PTAC14;FSD2;F22K18.50;NOA1;F17A14.4;F20P5.8;T6A9.13;AT3G06980;DAL1;SRS;CPZ;F15N18.70;RH39;AT3G18680;emb2738;FLN2;AT3G13180;OVA5;EMB2730;EMB2369;TIC40;AT2G30695;T16L1.250;PTAC2;EMB2247;MURE;AT3G51140	1.36977	0.0476159	biological_process	0.57735	Proteins/Chemicals Regulating Cell Processes
UDP-glucosyltransferase activity	24	11	URH2;UGT73B4;UGT89B1;UGT75B1;UGT74F2;UGT71C4;UGT84A1;UGT73B5;GT72B1;UGT74E2;UGT74F1	-2.12233	4.43723e-05	molecular_function	-1	Proteins/Chemicals Regulating Cell Processes
UDP-glucuronate decarboxylase activity	8	5	AXS2;AUD1;UXS6;UXS1;UXS4	-1.82594	0.0390112	molecular_function	-0.57735	Proteins/Chemicals Regulating Cell Processes
UDP-glycosyltransferase activity	100	29	UGT73B4;UGT73D1;UGT89B1;MGD1;F1C9.11;DGD2;AT3G11340;SUS4;SQD2;F13K3.18;AT3G55700;DOGT1;UGT75B1;T1J8.15;K18J17.3;UGT72B3;UGT85A1;UGT74F2;UGT84A1;UGT85A2;SUS3;UGT71B8;UGT88A1;IAGLU;UGT73B5;F6F3.19;GT72B1;UGT74E2;UGT74F1	-1.88881	1.20296e-07	molecular_function	0	Proteins/Chemicals Regulating Cell Processes
UDP-N-acetylmuramate dehydrogenase activity	43	9	GLDH;F15M7.11;AP22.14;CKX7;T13K14.20;CKX1;AT4G20820;K9L2.20;MFC16.3	-1.74636	0.0103823	molecular_function	0	Proteins/Chemicals Regulating Cell Processes
unsaturated fatty acid biosynthetic process	78	55	T13E15.7;GAPB;TLP18.3;FAB1;CRD1;T10P11.17;MNC6.3;TROL;ROC4;ATS1;CYP38;FBA2;FKBP13;FAD8;OST1;CAS1;PCB2;DXR;CRB;ATS2;LTA2;CaS;HDS;F7O18.28;FLU;SKL2;FAD6;SKL1;NPQ1;ISPD;PSY;AT2G27680;ATPC1;CYP83B1;PMDH2;CYP97A3;PIL6;ISPF;LIP1;CCD1;GLDP1;ATH1;LUT1;OASB;KCS6;FADA;SQD2;LIP2;HPT1;SSI2;CLA1;DGD1;FAD2;AOS;LOX2	1.23842	0.0120754	biological_process	-0.377964	Proteins/Chemicals Regulating Cell Processes
very long-chain fatty acid metabolic process	44	21	F4L23.31;KCS5;T2O4.2;FAB1;PSB28;KAS I;RABE1b;KAS III;FAH1;T1N6.22;F14N23.19;MWD22.8;mtACP2;KCS6;KCS10;BI1;F21J9.2;CER3;AT3G59710;KCS4;KCS1	1.1302	0.030183	biological_process	unknown	Proteins/Chemicals Regulating Cell Processes
xenobiotic-transporting ATPase activity	14	9	MRP2;MRP4;MRP9;MRP5;MRP14;MRP10;MRP3;ABCB4;MRP6	-2.18947	0.00251064	molecular_function	2.23607	Proteins/Chemicals Regulating Cell Processes
xyloglucan:xyloglucosyl transferase activity	33	6	XTR6;XTH9;XTH29;XTH13;XTH24;TCH4	1.67041	0.0171496	molecular_function	1.73205	Proteins/Chemicals Regulating Cell Processes
							-1	Proteins/Chemicals Regulating Cell Processes
							unknown	Proteins/Chemicals Regulating Cell Processes
							-0.707107	Proteins/Chemicals Regulating Cell Processes
							-2.98481	Proteins/Chemicals Regulating Cell Processes

## Sheet: G&SNEA Ames 21812
	# of Entities	# of Measured Entities	Measured entities	Median change	p-value	Hit type					up in weedy	# of Entities	# of Measured Entities	Measured entities	Median change	p-value	Hit type					up in control	# of Entities	# of Measured Entities	Measured entities	Median change	p-value	Hit type					significant	# of Entities	# of Measured Entities	Measured entities	Median change	p-value	Hit type
response to wounding	334	161	GGT1;SEN1;PDH-E1 BETA;F18A8.6;FDH;ECT8;AP22.47;GLR3.4;MUG13.28;F5D21.10;OPR3;T11I18.10;T12G13.10;RSH1;5PTASE13;MC4;DSPTP1;T9N14.20;GLR3.3;MGD1;5PTASE2;ROF1;F14P1.1;SYD;CRB;PAO4;CYP711A1;RSW10;F14D16.17;ZKT;CPK32;SAG21;DGK2;OASA1;T19N18.9;CCH;HPL1;POM1;ACX1;PMZ;F5O8.26;AtCHIP;PI4K GAMMA 4;PERK1;RHD4;NUDT8;STZ;F24J8.24;F7A10.4;RAP2.4;ATAF1;VTC5;WRKY20;PP2-A13;MBM17.7;JAZ12;T26C19.17;ASA1;CPL1;MRP4;…	-1.40302	5.26788e-19	biological_process					response to wounding	334	135	OASA1;T19N18.9;CCH;HPL1;5PTASE2;RSW10;POM1;ACX1;5PTASE13;PMZ;F5O8.26;AtCHIP;PI4K GAMMA 4;PERK1;RHD4;NUDT8;STZ;F24J8.24;F7A10.4;RAP2.4;ATAF1;MUG13.28;VTC5;WRKY20;T12G13.10;PP2-A13;MBM17.7;F14P1.1;JAZ12;T26C19.17;ASA1;CPL1;OPR3;MRP4;IAR3;LOX3;MGN6.11;SUT2;SMT1;T12J13.11;SAMDC;B120;F17A22.28;COI1;RBOH F;AR781;ADC2;T10D10.1;FC1;T1F9.17;SEP2;T6P5.14;F1M20.13;ILL6;SERAT1;1;PAL2;T4C12.30;CIPK9;CPK6;F12L…	-1.49453	4.39326e-18	biological_process					chloroplast stroma	622	362	AT3G58610;LOX2;CT-BMY;MTI20.10;PREP2;APX1;ATS1;PUR4;FED A;GS2;HSP101;PDH-E1 BETA;PUR7;T5J17.140;T32F12.21;AT2G21385;AK-LYS1;PGM;F13M22.16;F7A19.12;GAPA-2;KAS III;F12F1.30;ROC4;PSB29;SEX1;K10A8.10;ACT11;AT3G12930;DL4225W;T8I13.23;EMB25;F20D23.14;GA2;SHM1;CYP38;VAR3;AT4G21445;MDAR6;F17F16.13;ACHT4;K19E20.8;ACT7;EMB2247;ERD1;DHAR3;F3G5.29;LSF1;THIC;HEME1;MCO15.17;TRX-M4;ASP5;RPS1;ISPD;TIM;PYD1;F12M1…	1.23137	2.43746e-13	cellular_component					extracellular region	2664	66	T28I24.15;AT3G11780;F3G5.3;F2O10.13;AT3G16660;AT4G36195;BGAL17;F23N20.10;K15I22.12;T22P22.90;AT3G14470;GLR3.4;MXA21.9;MQD22.16;F20P5.12;MPL12.19;MAC12.38;F4C21.12;T6J4.13;F17M19.13;AT5G26740;F15H18.25;AT3G11210;F21F14.14;AT1G11820;AT5G22020;PAP10;F4B14.150;K15I22.11;AT3G30380;NPC1;T24I21.17;F4H5.8;RCI3;AT3G18170;T6A9.22;K2I5.5;AT3G49050;PAP29;SCPL51;CWINV2;CYP81D2;F10A12.18;AT3G05975;SAG12;AT3G18…	-1.64677	2.05025e-07	cellular_component
extracellular region	2664	459	T28I24.15;AT3G11780;BGLU11;F3G5.3;F8F16.70;KOB1;F2O10.13;BGLU46;T18E12.13;AT4G08290;AT3G48950;CYP71B2;WTF1;AT3G16660;GGT1;ACYB-2;MVP7.2;AT3G62360;AT3G53980;K18J17.13;K13P22.5;CRK19;AT4G36195;SKU5;XTH13;DIR1;BGAL17;F23N20.10;ATSBT5.2;TPS1;XTR6;AT3G57680;LP1;FRUCT5;F1K23.17;T11I11.17;K15I22.12;T22P22.90;BGLU40;F7G19.12;DGL1;GAMMA-VPE;AT3G14470;CHL;APX6;XTH9;F19F18.10;GLR3.4;MXA21.9;SCPL49;F14D16.26…	-1.14474	1.46938e-15	cellular_component					response to chitin	421	128	SUVH5;KEU;AT3G53180;AT3G51130;AT3G52800;AT3G45040;XERICO;ELC;CPK28;PMZ;F5O8.26;T13K14.20;AGB1;K2A11.6;PI4K GAMMA 4;STZ;ERF5;HDS;F14B2.22;ATPD;RAV2;F22F7.5;ATAF1;MUG13.28;ARA7;AT5G48655;AT3G59350;SKOR;NUDT21;AT3G44190;WRKY6;T19F6.150;ASA1;UCP5;LOX3;SUT2;HSFA2;ZAT6;AT3G50910;HSFB2A;EFR;CMPG2;CA2;B120;F2D10.34;AT3G59080;VPS2.1;F15H18.25;AR781;CAD1;BZIP60;DREB2A;WRKY11;HSF A4A;BBX32;T10D10.1;F4M15.3;…	-1.40513	1.0349e-14	biological_process					chloroplast	3784	1384	T23E18.8;AT3G58610;AT3G42050;TBL19;LOX2;AT1G79260;NADP-ME4;CT-BMY;F3G5.3;F28N24.25;KOB1;MTI20.10;FaTA;PREP2;UFD1;APX1;MTI20.22;SDF2;AT2G01755;NCED4;MYH19.18;ATS1;AT4G28706;PUR4;FED A;MJE7.11;ACYB-2;MST1;RCP1;AT4G30825;LCB1;AT1G67325;T5F17.40;SEN1;ACR4;T6G15.140;AT1G78930;F6F3.19;GS2;CYP71B13;NRAMP6;AT3G47090;APX4;CHLM;F3C3.12;PDH-E1 BETA;MFP1;MWD9.13;PUR7;T9J14.13;MAP1C;T11I11.8;T5J17.140;F3H9.20…	1.20282	9.28139e-13	cellular_component					response to wounding	334	36	SEN1;PDH-E1 BETA;ECT8;GLR3.4;MRP4;COI1;AT3G19970;JAR1;F23N19.3;VEP1;TT4;HCT;PDR1;MEKK1;F1K23.12;JAZ4;4CL1;MYB4;AT3G46620;MPK3;TIFY10B;RBOHD;MKD10.10;F17K4.110;PAL1;MKK9;F12K8.24;GRX480;SYP121;RSH2;T22A6.210;CYP94B3;PSKR2;C4H;PTR3;F12K11.24	-1.83582	1.51486e-05	biological_process
defense response	527	102	AT3G46730;MOK9.3;RPP13;BZO1;AT3G14470;DGK1;K21L19.12;SGT1A;LCR69;CEV1;TIR1;ICS2;MC4;K17O22.9;VDAC1;WHY3;WRKY4;ATWHY2;CRL;AGO1;AFB2;T29M8.10;DGK2;OCP3;F12P19.3;MFC19.23;PBS2;RFC3;F10D13.24;AT3G46710;MKP1;DGK7;ETR1;AGO5;SMG7;AT3G15010;JAZ12;RPM1;AHG2;SAR3;ERF7;AT3G13560;CYSB;LOX3;DND1;PRHA;KEG;HSP81-2;F2D10.34;COI1;RBOH F;NINJA;T10D10.1;UBA2A;MLO9;T29E15.17;F15A23.4;MDH9.21;PAL2;ERF3;VIP1;PTP1;JAZ3…	-1.32264	1.6644e-12	biological_process					regulation of plant-type hypersensitive response	367	132	VIK;PMDH2;MLE2.12;ABA3;CBL2;ALA3;RHD3;CCH;MFC19.8;AT3G52800;ACX1;ACD2;AT3G49350;PHF1;PMZ;AGB1;CPK9;PI4K GAMMA 4;DGD2;ALA1;HDS;SHS1;COL4;PLDP1;ATPD;F25P17.15;MPK6;VTC5;B73;JAZ12;ASA1;BI1;CAX2;F15F15.20;SVP;RCD1;TCP5;BLH1;UGT85A1;MES3;T1M15.100;LRR XI-23;EFR;AMC1;CA2;B120;RBOH F;AR781;CAD1;BZIP60;ADC2;RLK;F1B16.1;FC1;F4M15.3;NQR;CCR3;RR5;T6P5.14;SERAT1;1;CERK1;AT5G35735;NSL1;CPK6;T19P19.60;MGH6.18;…	-1.4343	1.16108e-14	biological_process					isopentenyl diphosphate biosynthetic process, methylerythritol 4-phosphate pathway	227	168	LOX2;CAS1;ATS1;RCP1;APX4;CHLM;MFP1;T32F12.21;AT2G21385;GSTF11;hda14;PGM;F13M22.16;DGD1;AT3G29185;F7A19.12;PIL6;ROC4;PGR3;MNB8.3;PHR2;PSB29;AT3G12930;CYP38;AT3G15520;LUT1;PTAC13;HOT5;THIC;MCO15.17;RPS1;ISPD;TIM;NOA1;PMDH2;PCB2;SBE2.2;AT3G52150;MRL1;MAJ23.50;ACP4;F2P9.6;T13E15.7;F2G14.30;F22K20.16;DXR;T2K12.1;FAB1;SQD2;LHCA6;SIG2;G4;F12A21.32;MNC6.3;emb2726;CRD1;emb2394;PSY;FUG1;CCD1;AT3G06980;F7O1…	1.24172	8.4165e-09	biological_process					protein targeting to membrane	367	26	AMC1;MGH6.18;AT3G19970;LZF1;NADP-ME2;HCT;PDR1;MEKK1;ZFP8;4CL1;MPK3;GPRI1;TIFY10B;F10A12.18;MKD10.10;LHT1;T13M11.1;GRX480;SYP121;MSF3.7;RLK1;AAT1;F18A17.4;PGDH;EFE;WRKY33	-1.87675	4.16953e-05	biological_process
protein targeting to membrane	367	169	RR5;F28J7.19;RCD1;MQL5.3;CYP38;F15F15.20;MPO12.160;PP2-A1;PMDH2;PSBP-1;TSA1;RCA;CAD1;F1M20.32;PSBO2;F7O18.28;PPa6;SBPASE;DGD2;F10M6.100;AT3G10260;2-Cys Prx B;AT3G27210;PETC;TROL;RHD3;F8L15.60;FNR1;CRB;CYP711A1;CPK32;HDS;SAG21;MPK2;MLE2.12;PHT4;1;SYTA;MNI5.4;PRK;EIL3;AT3G53810;MPK1;VPS45;AT3G18280;VIK;ABA3;CBL2;ALA3;CCH;AT3G59950;MFC19.8;AT3G52800;ACX1;AT3G49350;PHF1;PMZ;AGB1;CPK9;PI4K GAMMA 4;ALA…	-1.32264	2.89665e-12	biological_process					protein targeting to membrane	367	133	VIK;PMDH2;MLE2.12;ABA3;CBL2;ALA3;RHD3;CCH;AT3G59950;MFC19.8;AT3G52800;ACX1;AT3G49350;PHF1;PMZ;AGB1;CPK9;PI4K GAMMA 4;DGD2;ALA1;HDS;SHS1;COL4;PLDP1;ATPD;F25P17.15;MPK6;VTC5;SYP71;B73;JAZ12;ASA1;BI1;CAX2;F15F15.20;SVP;RCD1;TCP5;BLH1;UGT85A1;MES3;T1M15.100;LRR XI-23;EFR;AMC1;CA2;B120;RBOH F;AR781;CAD1;BZIP60;ADC2;RLK;F1B16.1;FC1;F4M15.3;NQR;CCR3;RR5;T6P5.14;SERAT1;1;CERK1;AT5G35735;NSL1;CPK6;T19P19.…	-1.4343	1.79613e-14	biological_process					chloroplast envelope	521	300	AT3G58610;LOX2;RCP1;T6G15.140;RUS2;GS2;HSP101;CHLM;F3C3.12;F7H19.20;PDH-E1 BETA;T5J17.140;AT2G21385;AT3G56160;PSAE-1;T25C13.50;PGM;DIT2.1;F20D10.40;GAPA-2;F8K7.7;F12F1.30;ROC4;F14M13.24;PORA;T6A23.25;LHCA4;ATH12;PLSP1;PSB29;F1M20.15;SEX1;ACT11;PTAC5;NAP14;LUT1;CDF1;F17F16.13;ACT7;ERD1;DHAR3;MCO15.17;TRX-M4;ASP5;TIM;AAE16;T28K15.4;PMDH2;PCB2;MQN23.16;PSBP-1;AT3G52150;PDH-E1 ALPHA;KAS I;HST;ENH1;CL…	1.21928	2.10306e-08	cellular_component					regulation of plant-type hypersensitive response	367	26	AMC1;MGH6.18;AT3G19970;LZF1;NADP-ME2;HCT;PDR1;MEKK1;ZFP8;4CL1;MPK3;GPRI1;TIFY10B;F10A12.18;MKD10.10;LHT1;T13M11.1;GRX480;SYP121;MSF3.7;RLK1;AAT1;F18A17.4;PGDH;EFE;WRKY33	-1.87675	4.16953e-05	biological_process
regulation of plant-type hypersensitive response	367	170	RR5;F28J7.19;RCD1;MQL5.3;CYP38;F15F15.20;MPO12.160;PP2-A1;PMDH2;PSBP-1;TSA1;RCA;CAD1;F1M20.32;PSBO2;F7O18.28;PPa6;SBPASE;DGD2;F10M6.100;AT3G10260;2-Cys Prx B;AT3G27210;PETC;TROL;RHD3;F8L15.60;FNR1;CRB;EFS;CYP711A1;CPK32;HDS;SAG21;MPK2;MLE2.12;PHT4;1;MNI5.4;PRK;EIL3;PBA1;AT3G53810;MPK1;VPS45;SOBER1;AT3G18280;VIK;ABA3;CBL2;ALA3;CCH;MFC19.8;AT3G52800;ACX1;ACD2;AT3G49350;PHF1;PMZ;AGB1;CPK9;PI4K GAMMA…	-1.30973	1.15296e-11	biological_process					defense response	527	83	PBS2;DGK1;RFC3;AFB2;F10D13.24;AT3G46710;MKP1;WRKY4;DGK7;ETR1;AGO5;SMG7;AT3G15010;JAZ12;RPM1;AHG2;SAR3;ERF7;AT3G13560;CYSB;LOX3;DND1;PRHA;KEG;HSP81-2;F2D10.34;COI1;RBOH F;NINJA;CEV1;T10D10.1;UBA2A;MLO9;T29E15.17;F15A23.4;MDH9.21;PAL2;ERF3;VIP1;PTP1;JAZ3;PBS1;AT1G11820;F2P24.4;CRK23;MLO1;AOS;F13O11.7;K2A18.15;MLO15;ERF9;AT3G14460;CRK20;LOX1;WAKL10;T15M6.17;SSI2;ADR1-L1;F12M16.35;AT3G12920;JAZ4;AT3G…	-1.46389	5.75365e-13	biological_process					thylakoid	194	125	SEN1;GS2;APX4;T32F12.21;FDH;PSAE-1;PSB27;F13M22.16;PETE1;ROC4;PSAO;LHCA4;MNB8.3;LHCA2;CYP38;AT3G15520;FSD3;TRX-M4;RPS1;CEST;TIM;T22N19.60;PSBP-1;AT3G52150;AT3G56650;F14G9.19;T13E15.7;F2G14.30;RCA;F22K20.16;IM;cpHsc70-1;LHCB4.1;PIFI;TAPX;MNC6.3;T1B8.10;PSBO2;CPN60A;PPL1;AT3G10060;F2N1.18;LHCB2.1;RBP31;F3G5.1;MCK7.12;PSBQA;LHCB6;F15M4.5;FKBP16-2;LHB1B2;RPE;PSI-P;LHCB5;F7O18.28;PPa6;SBPASE;PGR5-LIKE…	1.2495	1.60435e-06	cellular_component					integral component of membrane	2978	158	F16G16.3;TDT;THH1;T26F17.11;MSL5;CB5LP;LCB2;MHK10.8;AT3G56160;WOL;ZIP9;ALIS1;PLSP1;DGK1;GLR3.4;T7M7.24;AT4G38380;T7F6.1;SPPA;K20J1.3;PDE149;T6H22.8;MXK3.23;F4H5.5;APX3;GSL12;G4;PAS1;RBL11;BIG;PGSIP1;F11F19.29;PAA1;CcdA;AT3G30390;MGT10;AT3G20240;F17M19.13;TOM1;AT3G25480;KUP3;AVP1;EIN2;TGD2;NTT1;TAG1;ENT1;MBM17.13;T19P19.80;ATCES1;MRP4;NRAMP1;F20H23.20;F5G3.22;ESK1;TOM5;PHT4;6;T25C13.40;MNC17.15;AT…	-1.5949	4.30325e-05	cellular_component
salicylic acid biosynthetic process	210	91	F13M22.16;ROC4;AT3G14470;SHM1;CYP38;PSBP-1;F11A6.20;TSA1;RCA;CAD1;F3G5.1;GLU1;F7O18.28;PPa6;SBPASE;ICS2;DGD2;F10M6.100;PGK1;T10P11.17;HEMC;AT3G59660;2-Cys Prx B;PETC;TROL;FNR1;CRB;GDCH;HDS;PHT4;1;PRK;AT3G51130;AT3G45040;AT5G04540;AT3G49350;IWS1;F12K21.25;ATPD;SIB1;ASA1;CRCK3;CRT3;EFR;AMC1;CA2;RBOH F;ORP3C;RLK;F20D21.14;NQR;T6P5.14;NFXL1;CERK1;NSL1;MBG8.12;T19P19.60;CPK4;SNAP33;DL1E;MKK2;AOS;ACA2;…	-1.32264	1.21923e-11	biological_process					salicylic acid biosynthetic process	210	65	AT3G51130;AT3G45040;AT5G04540;AT3G49350;IWS1;DGD2;HDS;AT3G59660;F12K21.25;ATPD;SIB1;ASA1;CRCK3;CRT3;EFR;AMC1;CA2;RBOH F;ORP3C;RLK;F20D21.14;NQR;T6P5.14;NFXL1;CERK1;NSL1;MBG8.12;T19P19.60;CPK4;SNAP33;DL1E;MKK2;AOS;ACA2;BIR1;MEKK1;T23A1.8;MPK4;MKK4;T6J4.22;K14A3.2;BCS1;CRCK1;AT3G09830;VSR6;MPK3;WRKY53;PDR12;PAD4;F19K19.4;RHF2A;WRKY70;SYP121;WRKY46;F11A6.20;AT3G47480;RPS2;DMR6;AMT2;BG3;SOT12;PLA2A;E…	-1.57094	1.643e-12	biological_process					chloroplast thylakoid	202	141	APX4;CHLM;MFP1;PSAE-1;T25C13.50;PSB27;LP1;DIT2.1;F12F1.30;PORA;LHCA4;LHCA2;PSB29;F1M20.15;PTAC5;SHM1;CYP38;AT3G15520;FSD3;PCB2;PSBP-1;T6G15.50;AT3G56650;GHS1;WCRKC1;ENH1;CLP2;SPPA;APE2;F2P9.6;T13E15.7;F22K20.16;MBB18.5;PDE149;LHCB4.1;TAPX;G4;F12A21.32;MNC6.3;PGR7;NAGK;T1B8.10;PSBO2;PSAH-1;AT3G10060;F2N1.18;CRD1;MIF21.11;AT4G28025;F3G5.1;DiT1;PSBQA;LHCB6;LHB1B2;PSI-P;LHCB5;T24P15.13;PGR5-LIKE A;PD…	1.24198	2.42174e-06	cellular_component					flavonoid biosynthetic process	174	15	UGT88A1;TT4;F25P22.7;F13K3.18;K2I5.5;UGT73B5;RHM1;UGT84A1;MYB12;TT7;F24H14.8;UGT71C4;T29E15.11;UGT74E2;DOGT1	-2.23935	6.71325e-05	biological_process
response to chitin	421	156	MHK10.8;MYB59;CYP38;MUG13.28;PSBP-1;TSA1;F8B4.140;RCA;CAD1;F7O18.28;PPa6;SBPASE;F10M6.100;2-Cys Prx B;PETC;MYBR1;TROL;F13E7.17;FNR1;F3F9.18;CRB;AT3G54130;F14D16.17;AT1G13195;CPK32;HDS;PHT4;1;PRK;PUB29;RHA1;AT3G23230;SUVH5;KEU;AT3G53180;AT3G51130;AT3G52800;AT3G45040;XERICO;ELC;CPK28;PMZ;F5O8.26;T13K14.20;AGB1;K2A11.6;PI4K GAMMA 4;STZ;ERF5;F14B2.22;ATPD;RAV2;F22F7.5;ATAF1;ARA7;AT5G48655;AT3G59350;S…	-1.34032	1.67907e-11	biological_process					regulation of hydrogen peroxide metabolic process	184	54	PMDH2;LSD1;CBL2;AGB1;HDS;COL4;ATPD;SIB1;ASA1;SVP;TCP5;F27G19.50;EFR;CA2;CAD1;RLK;F1B16.1;NQR;NFXL1;SUS4;NSL1;LZF1;HB1;SNAP33;DL1E;MKK2;AOS;MPK4;MKK4;ZFP8;PDC1;MPK3;GPRI1;WRKY53;PDR12;MYH19.8;PAD4;AT3G28510;WRKY70;GRX480;SYP121;F11A6.20;AT3G47480;RPS2;RLK1;DMR6;AATP1;AMT2;BG3;SOT12;PLA2A;EFE;WRKY33;CLH1	-1.57094	1.27169e-11	biological_process					chloroplast organization	143	95	AT3G28460;T5F17.40;F3C3.12;PHS1;AT4G34020;AT3G59040;F12F1.30;FLN1;DL4225W;VAR3;FLN2;EMB2247;EGY1;AT3G18680;CEST;TIM;NOA1;RNEE/G;F9C16.20;FTSZ1-1;CLP2;OEP80;IM;cpHsc70-1;GR;SIG2;CR88;emb2738;PREP1;CPN60A;EMB2369;AT4G14605;CRD1;SRS;LZF1;APO1;DAL1;EMB269;EMB2730;CAF1;GLU1;AT3G06980;CLPB3;SKL1;AT3G58140;TIC40;SPA1;DEGP2;TIC110;PTAC2;F20M13.30;PGK1;AT2G30695;TOC75-III;CLPP6;CPN20;PTAC14;ATAB2;T16L1.25…	1.26579	4.814e-06	biological_process					transmembrane receptor protein tyrosine kinase signaling pathway	130	9	F20H23.20;F4H5.8;PSKR2;F20B17.5;F16F14.25;K2I5.14;SOBIR1;AT3G47570;AT3G47090	-2.85188	0.000275307	biological_process
plasma membrane	3336	1251	AT3G42050;AT3G55140;KOB1;F16G16.3;MOK9.3;APX1;AAP7;CEN2;UGP1;AAP1;F2G14.60;PIP1;5;MAPKKK7;AAP8;RPT6A;GSR 1;WLIM1;RBL4;RPP13;MYH9.17;CIPK8;CRK19;T28P6.1;F3C3.12;SKU5;F18A8.6;T9J14.13;MJJ3.7;HSC70-1;F17M19.5;AAP6;AT3G06035;FLA6;ACA8;MYH19.150;GRF2;WOL;SP1L2;ZIP9;F9I5.4;LP1;F20D21.13;PBF1;AT5G11970;ADH1;F11F8.36;F8K7.7;ZIP3;F24J5.19;IRX6;AT5G52882;MQL5.3;F9D12.16;F17A22.2;F6E13.19;KAT2;ATH12;TUB6;CS…	-1.14942	5.03342e-11	cellular_component					extracellular region	2664	333	QSOX2;T32A16.3;MYH9.4;T22P22.90;K13P22.5;BGAL8;AT5G54855;F17P19.6;AT5G01930;LSD1;DL4905C;AT2G32570;SEC6;AT2G47115;AT3G09320;T9A14.2;FLA16;T22A6.160;SRF6;CSD1;RAC10;XTH29;RSW3;AMY2;ASD1;LOL1;PAP26;AT5G27430;CYP51G1;MUA22.2;MXA21.9;T22H22.20;F8F16.70;F4N21.4;ARLA1C;F28N24.16;F12A21.12;AT3G14860;T9A14.6;T5J17.240;BGLU15;F13M7.5;F17M19.13;PDIL1-4;F12K2.6;POM1;AT3G48060;RNS2;APRL4;XBCP3;TMN1;BGAL3;MAP…	-1.29119	2.05414e-11	cellular_component					chloroplast thylakoid membrane	334	212	LOX2;GS2;APX4;CHLM;MFP1;F28P22.17;PSAE-1;T25C13.50;PSB27;MNJ8.18;F20D10.40;PETE1;ROC4;F14M13.24;PSAO;AT1G78915;LHCA4;LHCA2;PLSP1;PSB29;CHL;F1M20.15;F3N23.32;F20D21.31;PTAC5;CYP38;AT3G15520;AT4G38100;F17F16.13;TRX-M4;CEST;F5D21.10;T22N19.60;PSBP-1;AT3G52150;ENH1;FTSZ1-1;SPPA;T13E15.7;F2G14.30;F4B12.2;RCA;IM;PDE149;F26H11.8;LHCB4.1;TAPX;APG2;F1M20.32;G4;MNC6.3;T1B8.10;PSBO2;SCY1;PSAH-1;AT3G10060;F2…	1.22548	1.19965e-05	cellular_component					heme binding	219	13	CB5LP;LUT1;APX3;RCI3;K18I23.14;MJC20.29;F19F24.18;TT7;CYP94B3;F19F18.20;C4H;CYP714A1;DOX1	-2.34953	0.000328755	molecular_function
jasmonic acid mediated signaling pathway	279	124	RCD1;CYP38;PMDH2;PSBP-1;OPR3;TSA1;RCA;CAD1;F1M20.32;PSBO2;PHYB;F7O18.28;PPa6;SBPASE;CUL1;DGD2;F10M6.100;COS1;2-Cys Prx B;PETC;TROL;F8L15.60;FNR1;CRB;CPK32;HDS;SAG21;MLE2.12;PHT4;1;TPL;PRK;OCP3;EIL3;MPK1;VIK;PFT1;ABA3;CBL2;MFC19.8;PMZ;AGB1;CPK9;PI4K GAMMA 4;COL4;PLDP1;ATPD;MPK6;VTC5;B73;MBM17.7;JAZ12;ASA1;BI1;SVP;TCP5;UGT85A1;EFR;CA2;GAI;COI1;RBOH F;EER4;AR781;CAD1;BZIP60;ADC2;RLK;F1B16.1;NINJA;WR…	-1.3376	2.54004e-10	biological_process					plasma membrane	3336	968	MIK19.26;ATP5;MOP10.11;RAC3;F15M7.6;HMA5;KEU;T27K22.14;CER10;OASA1;SEC10;AT3G17020;F5O11.35;MAJ23.90;CB5-E;SCAR2;INT2;T10O8.140;AFH1;APT1;F1L3.21;PLDDELTA;AT2G42005;PLPB;FEI1;MXK3.7;F18A5.190;RAB6A;AT4G31600;EIF3E;ALB4;MEE5;OPT3;AT5G11560;APM1;DL4380W;SEC6;MFB13.23;F6I18.190;SPPL2;KAT2;ALPHA-SNAP2;AT1G05140;T9L3.20;RABA2c;NHL1;F14P1.24;AT2G36885;AT3G20920;NPGR2;PBF1;TAP2;F16M22.4;F27F5.8;SOS1;SRF…	-1.24815	9.97522e-11	cellular_component					rRNA processing	247	154	AT3G28460;APX4;CHLM;DRH1;T32F12.21;PSAE-1;PSB27;F13M22.16;GAPA-2;AT3G59040;PSAO;MNB8.3;FLN1;PLSP1;PSB29;CYP38;FLN2;EMB2247;AT3G18680;RPS1;NOA1;PMDH2;PCB2;PSBP-1;F14B2.13;ROC2;FZL;ENH1;CLP2;ACP4;AT3G11964;MBB18.5;LHCB4.1;T2K12.1;PMI1;APG2;LHCA6;SIG2;G4;emb2738;F12A21.32;MNC6.3;PSBO2;PPL1;PSAH-1;EMB2369;CRD1;SRS;NDF6;emb2394;DAL1;EMB269;EMB2730;CAF1;RIF10;T27E13.9;PSBQA;F15M4.5;PSI-P;AT3G06980;LHCB…	1.23773	1.51049e-05	biological_process					secondary metabolite biosynthetic process	138	8	CYP93D1;CYP81D2;F2I11.220;TT7;C4H;CYP71B37;AT4G38540;MO1	-2.37396	0.000358434	biological_process
regulation of hydrogen peroxide metabolic process	184	76	ADH1;CYP38;PMDH2;PSBP-1;F11A6.20;TSA1;RCA;CAD1;F1M20.32;PSBO2;F7O18.28;PPa6;SBPASE;F10M6.100;CS26;2-Cys Prx B;PETC;TROL;F8L15.60;FNR1;CRB;HDS;PHT4;1;PRK;MPK1;LSD1;CBL2;AGB1;COL4;ATPD;SIB1;ASA1;SVP;TCP5;F27G19.50;EFR;CA2;CAD1;RLK;F1B16.1;NQR;NFXL1;SUS4;NSL1;LZF1;HB1;SNAP33;DL1E;MKK2;AOS;MPK4;MKK4;ZFP8;PDC1;MPK3;GPRI1;WRKY53;PDR12;MYH19.8;PAD4;AT3G28510;WRKY70;GRX480;SYP121;AT3G47480;RPS2;RLK1;DMR6…	-1.34055	3.18393e-10	biological_process					detection of biotic stimulus	102	29	HDS;ATPD;ASA1;EFR;CA2;NQR;NSL1;SNAP33;DL1E;MKK2;AOS;MPK4;T16O11.3;MKK4;MPK3;WRKY53;PDR12;PAD4;WRKY70;SYP121;AT3G47480;RPS2;DMR6;AMT2;BG3;SOT12;PLA2A;EFE;WRKY33	-1.84783	1.15714e-10	biological_process					cellular cation homeostasis	103	42	LOX2;RCP1;F3C3.12;F18A8.6;PETE1;PIL6;PSAO;LHCA4;AT3G11620;F17F16.13;GLR3.4;GLR2.8;F14G9.19;LHCA6;T21J18.1;MNC6.3;PSBO2;NDF6;AT5G57345;PDK;CRR23;F21A20.3;MGT10;F17L21.27;PSAL;PGK1;PSAG;COL4;PSAE-2;GLR3.3;NDF4;CXIP1;HCEF1;GER3;AT5G02160;BAG1;ATKCO1;NDH18;T20L15.20;T32A16.60;AGT;PSAK	1.2566	1.98029e-05	biological_process					peroxidase activity	114	8	RCI3;RBOHD;K18I23.14;MJC20.29;F19F24.18;F19F18.20;F3I6.29;DOX1	-2.09179	0.000445947	molecular_function
systemic acquired resistance	251	107	SDF2;K15E6.80;AT3G14470;AT3G60450;OASC;TSA1;ACP4;GLY1;SNI1;MES7;CLPR4;CPN60B;F15D2.21;AT3G59660;AT5G21090;MTG10.18;TTL;EBS1;SWP;AAC3;TGA6;F6D8.18;MUA22.2;AT3G51130;AT5G04540;MOS7;AT3G49350;IWS1;CAD1;DL4355W;AT2G04400;PEX11C;MXC20.2;F12K21.25;F1M20.12;STT3A;LACS1;UNE5;F11O6.14;AT3G28480;SIB1;CRCK3;MRP4;PSAT;F20O9.80;ALDH2C4;T3F17.13;ELP2;T13M11.15;CRT3;F22D1.120;LRR XI-23;PDIL2-2;T8D8.4;RBOH F;T16…	-1.29971	3.00211e-09	biological_process					jasmonic acid mediated signaling pathway	279	99	CUL1;VIK;PMDH2;MLE2.12;COS1;PFT1;ABA3;CBL2;MFC19.8;PHYB;PMZ;AGB1;CPK9;PI4K GAMMA 4;DGD2;HDS;COL4;PLDP1;ATPD;MPK6;VTC5;B73;MBM17.7;JAZ12;ASA1;BI1;OPR3;SVP;RCD1;TCP5;UGT85A1;EFR;CA2;GAI;COI1;RBOH F;EER4;AR781;CAD1;BZIP60;ADC2;RLK;F1B16.1;NINJA;WRKY51;NQR;T6P5.14;SERAT1;1;NSL1;CPK6;T19P19.60;MGH6.18;AT3G19970;S6K2;LZF1;MJC20.15;JAZ3;GID1C;SNAP33;NAC3;ORP1C;DL1E;MKK2;AOS;MYC2;MEKK1;MPK4;MKK4;T19L5.5;…	-1.42774	2.08553e-10	biological_process					chlorophyll biosynthetic process	121	90	LOX2;CAS1;ATS1;APX4;CHLM;T32F12.21;F13M22.16;DGD1;PIL6;ROC4;PORA;MNB8.3;F1M20.15;CYP38;LUT1;HEME1;RPS1;ISPD;PMDH2;PCB2;HEME2;T13E15.7;DXR;T2K12.1;FAB1;SQD2;G4;F12A21.32;MNC6.3;PGR7;HEMD;CRD1;LZF1;NDF6;PSY;RIF10;F15M4.5;F13K9.27;CCD1;LIN2;SKL1;GSA1;F13K23.5;ALB1;GUN5;FLU;AT3G13120;T10P11.17;CH1;HEMC;PPOX;FKBP13;PRPL11;IPP1;TLP18.3;GLDP1;GAPB;T22D6.3;HCEF1;CSP41A;TROL;MFL8.11;CHLI2;CYP97A3;ATPC1;NP…	1.24809	2.85297e-05	biological_process					negative regulation of programmed cell death	166	12	AMC1;MEKK1;MPK3;TIFY10B;RBOHD;LHT1;GRX480;SYP121;MSF3.7;AAT1;F18A17.4;WRKY33	-2.09972	0.000554107	biological_process
defense response to fungus	597	145	THO1;SDF2;RCD1;HSC70-1;DRM2;BAG6;CYP38;PSBP-1;BBD1;F11A6.20;LCR69;TSA1;RCA;CAD1;MIPS2;F7O18.28;PPa6;EDM2;SBPASE;DGD2;F10M6.100;GLR3.3;2-Cys Prx B;EIN2;PETC;MYBR1;TROL;FNR1;COR47;CER1;CRB;F14D16.17;GSH1;CPK32;HDS;SAG21;PHT4;1;PRK;OCP3;EIL3;DRD1;APG9;MED21;VIK;F6E21.100;ATG6;PRL1;APG7;MOS4;PFT1;ATG10;CDC5;ABA3;ACX1;AGB1;CPK9;PI4K GAMMA 4;TRX3;MED8;IPK1;AtATG18a;LTPG1;PLDP1;ATPD;F8K4.6;MPK6;B73;SIB1…	-1.27959	9.77358e-09	biological_process					negative regulation of defense response	269	94	VIK;ATB' GAMMA;PMDH2;ABA3;CBL2;RFC3;AT3G45040;AT3G49350;AGB1;CPK9;PI4K GAMMA 4;DGD2;HDS;AT3G59660;COL4;F12K21.25;PLDP1;ATPD;DGK7;MPK6;B73;SIB1;ASA1;BI1;CRCK3;F26H11.12;F20O9.80;K21I16.4;SVP;RCD1;TCP5;F16L1.9;EFR;AMC1;CA2;COI1;RBOH F;ORP3C;CAD1;BZIP60;RLK;F1B16.1;NQR;T6P5.14;AT5G35735;NSL1;CPK6;T19P19.60;PTP1;LZF1;MJC20.15;CPK4;T12G13.70;JAR1;SNAP33;NAC3;ORP1C;DL1E;MKK2;AOS;BIR1;MEKK1;QC;T23A1.8;M…	-1.42774	3.37683e-10	biological_process					ADP binding	157	9	AT3G46730;MOK9.3;AT3G14460;RPP13;AT3G14470;F11A6.20;RCA;ZAR1;RPM1	1.50209	3.02634e-05	molecular_function					response to chitin	421	22	MHK10.8;NUDT21;F15H18.25;AT3G19970;AT3G62260;AGK2;T1B8.2;T16O11.3;AT5G01830;MQD22.4;AT3G46620;MPK3;HSFA3;MUA2.8;MKK9;SYP121;MSF3.7;CYP94B3;F18A17.4;T32G6.16;EFE;WRKY33	-1.84535	0.000579322	biological_process
systemic acquired resistance, salicylic acid mediated signaling pathway	252	110	GGT1;RCD1;DIR1;ADH1;CYP38;PMDH2;PSBP-1;F11A6.20;TSA1;RCA;CAD1;F1M20.32;PSBO2;F7O18.28;PPa6;SBPASE;DGD2;F10M6.100;2-Cys Prx B;PETC;TROL;F8L15.60;FNR1;CRB;F14D16.17;CPK32;HDS;SAG21;PHT4;1;PRK;EIL3;MPK1;AT3G60690;TGA6;VIK;LSD1;AGD2;ABA3;CBL2;AGB1;CPK9;PI4K GAMMA 4;COL4;PLDP1;ATPD;MPK6;B73;SIB1;ASA1;BI1;F26H11.12;AHBP-1B;SVP;TCP5;BLH1;F27G19.50;EFR;CA2;RBOH F;CAD1;BZIP60;RLK;F1B16.1;NQR;T6P5.14;AT5G3…	-1.26813	1.18202e-08	biological_process					systemic acquired resistance, salicylic acid mediated signaling pathway	252	82	TGA6;VIK;PMDH2;LSD1;AGD2;ABA3;CBL2;AGB1;CPK9;PI4K GAMMA 4;DGD2;HDS;COL4;PLDP1;ATPD;MPK6;B73;SIB1;ASA1;BI1;F26H11.12;AHBP-1B;SVP;RCD1;TCP5;BLH1;F27G19.50;EFR;CA2;RBOH F;CAD1;BZIP60;RLK;F1B16.1;NQR;T6P5.14;AT5G35735;NPR4;SUS4;NSL1;CPK6;BEL1;LZF1;MJC20.15;HB1;SNAP33;NAC3;ORP1C;DL1E;MKK2;AOS;MEKK1;MPA22.2;MPK4;MKK4;ZFP8;PDC1;MPK3;GPRI1;WRKY53;PDR12;MYH19.8;PAD4;AT3G28510;WRKY70;GRX480;SYP121;F11A6.20…	-1.42774	6.77212e-10	biological_process					extracellular region	2664	236	T28I24.15;AT3G11780;BGLU11;F3G5.3;F8F16.70;KOB1;F2O10.13;BGLU46;T18E12.13;AT4G08290;AT3G48950;CYP71B2;WTF1;AT3G16660;GLP5;T22A6.120;GGT1;ACYB-2;MVP7.2;AT3G62360;AT3G53980;K18J17.13;K13P22.5;CRK19;AT4G36195;SKU5;XTH13;APA1;FQR1;DIR1;BGAL17;F23N20.10;ATSBT5.2;TPS1;PAP27;XTR6;AT3G57680;LP1;AT1G19715;FRUCT5;F1K23.17;T11I11.17;K18I23.14;K15I22.12;T22P22.90;SAG12;BGLU40;F7G19.12;DGL1;GAMMA-VPE;AT3G1447…	1.22115	3.25247e-05	cellular_component					MAPK cascade	217	11	LZF1;MEKK1;ZFP8;MPK3;GPRI1;MKK9;GRX480;SYP121;RLK1;EFE;WRKY33	-2.08311	0.000651277	biological_process
negative regulation of defense response	269	123	GGT1;RCD1;CYP38;PMDH2;PSBP-1;F11A6.20;TSA1;RCA;CAD1;F1M20.32;PSBO2;F7O18.28;PPa6;SBPASE;DGD2;F10M6.100;ACS;AT3G59660;2-Cys Prx B;EIN2;PETC;TROL;F8L15.60;FNR1;CRB;SRT2;F14D16.17;CPK32;HDS;SAG21;SRFR1;PHT4;1;PRK;ATB' GAMMA;EIL3;MPK1;VIK;ABA3;CBL2;RFC3;AT3G45040;AT3G49350;AGB1;CPK9;PI4K GAMMA 4;COL4;F12K21.25;PLDP1;ATPD;DGK7;MPK6;B73;SIB1;ASA1;BI1;CRCK3;F26H11.12;F20O9.80;K21I16.4;SVP;TCP5;F16L1.9;E…	-1.27893	1.74204e-08	biological_process					regulation of multi-organism process	91	27	HDS;ATPD;ASA1;EFR;CA2;NQR;NSL1;SNAP33;DL1E;MKK2;AOS;MPK4;MKK4;MPK3;WRKY53;PDR12;PAD4;WRKY70;SYP121;RPS2;DMR6;AMT2;BG3;SOT12;PLA2A;EFE;WRKY33	-1.84783	8.81802e-10	biological_process					thylakoid membrane organization	198	148	CAS1;F3C3.12;MFP1;T32F12.21;hda14;AT3G29185;F7A19.12;PGR3;MNB8.3;FLN1;AFO;PLSP1;PSB29;F3N23.32;CYP38;PTAC13;EMB2247;EGY1;DHAR3;AT3G18680;MCO15.17;TRX-M4;RPS1;NOA1;RNEE/G;EMB1270;AT3G56650;FZL;MRL1;CLP2;PDE149;TAPX;T2K12.1;PMI1;APG2;SIG2;G4;F12A21.32;F7F23.11;MNC6.3;PSBO2;SCY1;emb2726;EMB2369;CRD1;SRS;DAL1;EMB269;EMB2730;T24D18.18;T27E13.9;F15M4.5;PSI-P;FUG1;T13E15.12;SKL1;TIC40;PGR5-LIKE A;OVA2;F…	1.22987	3.39726e-05	biological_process					flavonoid glucuronidation	114	9	UGT88A1;F13K3.18;K2I5.5;UGT73B5;UGT84A1;F24H14.8;UGT71C4;UGT74E2;DOGT1	-2.23935	0.000780853	biological_process
response to fungus	115	53	MUG13.28;OPR3;T12G13.10;BIG;MGD1;EDR1;RSW10;T19N18.9;TLP3;ACX1;PERK1;STZ;F8K4.6;MPK6;ATAF1;TLP10;LOX3;TLP7;MGN6.11;SUT2;PR5K;ADC2;T10D10.1;ILL6;SERAT1;1;NPR4;AT3G19970;SNAP33;ATAF2;RD20;AOS;MYC2;SIP4;MEKK1;AP2C1;MPK4;WAKL10;AOC3;4CL1;TIFY10B;OPCL1;MKD10.10;MKK9;SYP121;RSH2;MOP10.14;T22A6.210;CYP94B3;DMR6;JAZ1;JMT;LOX2;EFE	-1.4346	2.31218e-08	biological_process					negative regulation of programmed cell death	166	74	VIK;LSD1;ABA3;ALA3;RHD3;ACX1;AT3G49350;PHF1;AGB1;CPK9;PI4K GAMMA 4;DGD2;SHS1;PLDP1;MPK6;B73;BI1;CAX2;RCD1;FAH1;VAD1;LRR XI-23;AMC1;B120;ACA4;RBOH F;CAD1;BZIP60;RLK;FC1;CCR3;T6P5.14;CERK1;NSL1;CPK6;MJC20.15;ACA11;SNAP33;NAC3;ORP1C;F14F8.110;MKK2;TOC64-V;MYC2;ACA2;MEKK1;F17I5.110;NTF2B;MPK4;MKK4;AT4G25030;AOC3;AT3G09830;AAP3;MPK3;TIFY10B;RBOHD;PDR12;PAD4;PPI1;LHT1;WRKY70;GRX480;SYP121;MSF3.7;AT3G47…	-1.45946	1.33683e-09	biological_process					starch biosynthetic process	199	123	LOX2;PMEAMT;UGP1;RCP1;APX4;MFP1;SNC4;GSTF11;hda14;AGO4;AT3G28760;PGM;AT3G29185;F7A19.12;PGR3;PHR2;SEX1;SS4;LSF1;THIC;MCO15.17;TRX-M4;SBE2.2;EMB1270;F14G9.19;DPE2;F22K20.16;DXR;PHS2;DL4715C;APG2;AT4G20750;MXC9.11;F28I8.26;NDF6;F15M4.5;RP1;F28O16.10;ATGWD3;SS3;F28B23.11;SBPASE;PGR5-LIKE A;F26B6.4;K11I1.1;ATPHS1;GAMMA CAL2;F4P13.20;T4M8.15;CLPP5;F13K23.5;APL1;SSI1;AT4G27700;FC2;AT3G10940;PGK1;F13N6.…	1.21939	6.69576e-05	biological_process					quercetin 3-O-glucosyltransferase activity	112	9	UGT88A1;F13K3.18;K2I5.5;UGT73B5;UGT84A1;F24H14.8;UGT71C4;UGT74E2;DOGT1	-2.23935	0.000780853	molecular_function
response to jasmonic acid	277	100	SEN1;F18A8.6;F16M14.2;MYB59;MUG13.28;OPR3;RCA;T12G13.10;CUL1;WRKY4;EIN2;MYBR1;MGD1;5PTASE2;GSH2;RSW10;GSH1;CPK32;F27J15.20;EIL3;T2O4.10;VIK;MYB109;F8L15.2;F16M22.4;T19N18.9;ABA3;RVE1;AT4G33905;ACX1;PMZ;AtCHIP;MQL5.25;STZ;IBR10;ATAF1;VTC5;F6F3.7;COP9;ASA1;F6N7.15;TRB1;LOX3;MGN6.11;SUT2;ACBP4;CYT1;COI1;RBOH F;ADC2;NINJA;T10D10.1;K19M22.10;T1F9.17;MYB60;ILL6;SERAT1;1;CPK6;AT3G19970;JAR1;SNAP33;NAC3;…	-1.34387	2.7301e-08	biological_process					systemic acquired resistance	251	92	TGA6;F6D8.18;MUA22.2;AT3G51130;AT5G04540;MOS7;AT3G49350;IWS1;CAD1;DL4355W;AT2G04400;PEX11C;MXC20.2;AT3G59660;F12K21.25;K15E6.80;F1M20.12;AT5G21090;STT3A;LACS1;UNE5;F11O6.14;AT3G28480;SIB1;CRCK3;MRP4;PSAT;F20O9.80;ALDH2C4;T3F17.13;ELP2;T13M11.15;CRT3;F22D1.120;LRR XI-23;PDIL2-2;T8D8.4;RBOH F;T16L4.30;RLK;F20D21.14;T16B24.15;SDF2;ATERDJ3B;T6P5.14;AT3G60540;CERK1;NPR4;NSL1;MBG8.12;UTR3;TRP1;AT3G5728…	-1.39439	2.45654e-09	biological_process					photosynthesis, light reaction	111	70	APX4;PSB27;F13M22.16;GAPA-2;PETE1;ROC4;PSAO;F1M20.15;SHM1;CYP38;F17F16.13;PSBP-1;APE2;RCA;LHCB4.1;FAB1;crr1;CAD1;F12A21.32;PSBO2;NDH-O;NDF6;F3G5.1;PSBQA;LHCB6;PSI-P;GLU1;F7O18.28;PPa6;F9I5.10;T24P15.13;SBPASE;PGR5-LIKE A;F10M6.100;APL1;GUN5;PSAL;AT4G35250;PGK1;T10P11.17;PSAE-2;HEMC;2-Cys Prx B;TLP18.3;PQL1;PETC;CA2;T22D6.3;HCEF1;CSP41A;TROL;GER3;AT3G18890;CHLI2;ATPC1;FNR1;CRB;F10A5.12;GDCH;CHUP1;…	1.25017	8.94051e-05	biological_process					quercetin 7-O-glucosyltransferase activity	113	9	UGT88A1;F13K3.18;K2I5.5;UGT73B5;UGT84A1;F24H14.8;UGT71C4;UGT74E2;DOGT1	-2.23935	0.000780853	molecular_function
detection of biotic stimulus	102	45	CYP38;PSBP-1;TSA1;RCA;CAD1;F7O18.28;PPa6;SBPASE;F10M6.100;2-Cys Prx B;PETC;TROL;FNR1;CRB;HDS;PHT4;1;PRK;ATPD;ASA1;EFR;CA2;NQR;NSL1;SNAP33;DL1E;MKK2;AOS;MPK4;T16O11.3;MKK4;MPK3;WRKY53;PDR12;PAD4;WRKY70;SYP121;AT3G47480;RPS2;DMR6;AMT2;BG3;SOT12;PLA2A;EFE;WRKY33	-1.41604	3.78676e-08	biological_process					MAPK cascade	217	69	VIK;PMDH2;ABA3;CBL2;AGB1;CPK9;PI4K GAMMA 4;DGD2;F25P22.8;HDS;COL4;PLDP1;ATPD;MPK6;B73;SIB1;ASA1;BI1;SVP;RCD1;TCP5;MKK6;EFR;CA2;RBOH F;CAD1;BZIP60;RLK;F1B16.1;MKK5;NQR;T6P5.14;NSL1;CPK6;LZF1;MJC20.15;SNAP33;NAC3;ORP1C;DL1E;MKK2;AOS;MEKK1;MPK4;MKK4;ZFP8;MPK3;GPRI1;WRKY53;PDR12;PAD4;MKK9;WRKY70;GRX480;SYP121;F11A6.20;AT3G47480;RPS2;ABI1;RLK1;DMR6;JAZ1;AMT2;BG3;SOT12;PLA2A;EFE;WRKY33;CLH1	-1.44362	2.57439e-09	biological_process					phosphatidylglycerol biosynthetic process	65	39	CAS1;ATS1;MFP1;DGD1;AT3G29185;F7A19.12;GPAT6;PGR3;PHR2;PSB29;AT3G12930;PTAC13;NOA1;PMDH2;AT3G25660;DXR;LPAT2;PSY;CCD1;AT3G06980;AP22.85;F28B23.11;T13J8.190;F13K23.5;FLU;PTAC14;F13F21.19;EGY2;CYP97A3;PSB28;T22J18.13;NPQ1;ATS2;FAD6;HDS;SSI2;T5J8.11;GPAT1;APG1	1.27912	0.000110712	biological_process					intracellular membrane-bounded organelle	143	9	UGT88A1;F13K3.18;K2I5.5;UGT73B5;UGT84A1;F24H14.8;UGT71C4;UGT74E2;DOGT1	-2.23935	0.000780853	cellular_component
flavonoid biosynthetic process	174	63	AT3G52740;F6F3.19;MJB21.12;F19H22.60;F13B15.19;F1C9.11;ELIP2;T4C12.20;NAP9;UGT73D1;CRY3;AT3G63170;AT3G24190;TED4;UGT89B1;DL4410C;K18J17.3;UGT72B3;TT5;DL4195C;UGT74F2;AFR;F6G17.120;K21L13.6;UGT85A1;UGT75B1;UGT73B4;T9I22.3;K18I23.7;AT3G55700;AT3G43110;TT16;4CL3;UGT88A1;BAN;TT4;F24A6.140;F25P22.7;SOUL-1;UGT85A3;SRG1;F13K3.18;CYP98A3;AT3G11340;K2I5.5;T1J8.15;UGT73B5;RHM1;AT3G61220;GT72B1;UGT71B8;UGT8…	-1.41802	4.84325e-08	biological_process					flavonoid biosynthetic process	174	55	CRY3;AT3G63170;AT3G24190;TED4;ELIP2;UGT89B1;DL4410C;K18J17.3;UGT72B3;TT5;DL4195C;UGT74F2;AFR;F6G17.120;K21L13.6;UGT85A1;UGT75B1;UGT73B4;T9I22.3;K18I23.7;AT3G55700;AT3G43110;TT16;4CL3;UGT88A1;BAN;TT4;F24A6.140;F25P22.7;SOUL-1;AT3G52740;UGT85A3;SRG1;F13K3.18;CYP98A3;AT3G11340;K2I5.5;T1J8.15;UGT73B5;RHM1;AT3G61220;GT72B1;UGT71B8;UGT85A2;UGT84A1;MYB12;TT7;FLS1;F24H14.8;UGT71C4;DMR6;T29E15.11;IAGLU;UG…	-1.56212	3.90759e-09	biological_process					carotenoid biosynthetic process	110	82	LOX2;CAS1;ATS1;AT2G21385;DGD1;F12F1.30;PHR2;F3N23.32;CYP38;LUT1;T26B15.22;MCO15.17;ISPD;PMDH2;PCB2;LUT2;GGPS1;HST;T13E15.7;IM;DXR;FAB1;CRTISO;SQD2;SIG2;G4;F12A21.32;MNC6.3;emb2726;PSY;T24D18.18;F28O16.10;GLU1;CCD1;PDS3;OVA2;F18B13.12;CPN60B;F13K23.5;AT4G35250;FLU;FC2;NDF1;F13N6.21;T10P11.17;NDH-N;FKBP13;F13F21.19;TLP18.3;NTRC;APG3;T23K8.14;HCEF1;AT3G59780;AMK2;F5O24.30;ZDS;PHT2;1;CYP97A3;NPQ1;HCF…	1.24172	0.000111299	biological_process					kinase activity	1028	58	AT4G28706;MAPKKK7;AT3G61080;emb1187;AT3G22790;F20D23.14;T26F17.15;PI4K GAMMA 7;MRG7.15;AT4G30310;T13L16.5;AT3G13670;T28N17.90;CIPK10;CIPK18;F15H18.25;F14M4.11;SIP3;T19F6.90;F24A6.13;AT3G13690;CDC2;K19M22.20;CKB1;CRCK2;MZF18.11;BIR1;MEKK1;T16O11.3;F18D22.60;T23J18.5;SERK2;NEK5;F26B6.10;K14A3.2;T9A4.3;T7N9.13;MPK3;F4I18.11;T28P16.12;MKK9;AT5G10530;WAK5;F19K19.4;OST1;RSH2;RK3;RLK1;F20B17.5;F18A17.4;…	-1.66085	0.000846798	molecular_function
negative regulation of programmed cell death	166	80	RCD1;DGD2;RHD3;CPK32;SAG21;EIL3;AT3G53810;MPK1;VPS45;VIK;LSD1;ABA3;ALA3;ACX1;AT3G49350;PHF1;AGB1;CPK9;PI4K GAMMA 4;SHS1;PLDP1;MPK6;B73;BI1;CAX2;FAH1;VAD1;LRR XI-23;AMC1;B120;ACA4;RBOH F;CAD1;BZIP60;RLK;FC1;CCR3;T6P5.14;CERK1;NSL1;CPK6;MJC20.15;ACA11;SNAP33;NAC3;ORP1C;F14F8.110;MKK2;TOC64-V;MYC2;ACA2;MEKK1;F17I5.110;NTF2B;MPK4;MKK4;AT4G25030;AOC3;AT3G09830;AAP3;MPK3;TIFY10B;RBOHD;PDR12;PAD4;PPI1;L…	-1.41604	5.27113e-08	biological_process					transcription factor activity, sequence-specific DNA binding	1678	324	EMF2;AT3G25940;TGA6;GBF6;F13M7.13;HSL1;MYB109;MEE6.9;F28P22.24;F13E7.27;F27J15.20;HUA2;LSD1;T22P11.50;CLF;F8L15.2;SCL5;ARF3;bZIP44;FIE;ATHB-15;F16M22.4;CDC5;RVE1;TLP3;UNE16;NF-YB10;ELF6;HMG;MFC19.9;MLN1.10;LD;F22G5.14;BMY2;CDF3;NLP7;SCR;F2K11.14;NAM;ATNFXL2;WOX13;NAC080;BLH4;MQL5.25;CDF2;TKI1;SCL14;T7M7.13;UNE10;STZ;SUF4;WRKY4;T19F6.50;ERF5;EDM2;COL3;T3K9.10;ARF2;CRF3;ABF2;HB34;bZIP19;TRFL6;MYB61…	-1.29114	1.00243e-08	molecular_function					apoplast	467	121	AT3G58610;PAH2;AT3G08590;GLP5;GGT1;GS2;SKU5;XTH13;DIR1;BGAL17;T15M6.17;HSC70-1;ATSBT5.2;XTR6;LP1;FRUCT5;PGM;F13M22.16;PBF1;K18I23.14;GAPA-2;F12F1.30;ROC4;BGLU40;NADP-ME2;XTH9;SHM1;ASP5;TIM;PMDH2;PSBP-1;AXS2;MAC12.38;RCA;ASD1;AT3G17940;PREP1;CPN60A;T24D18.18;XTH24;RPE;PPC2;GLU1;ADSS;BGAL9;LIN2;SBPASE;GSA1;mMDH1;CPN60B;F15D2.21;cICDH;BGAL1;TPI;PGK1;MDH9.21;LAC7;GAPA;SIR;HEMC;ADG1;CPN20;F28K19.27;2-…	1.21905	0.000180647	cellular_component					regulation of hydrogen peroxide metabolic process	184	9	LZF1;ZFP8;MPK3;GPRI1;GRX480;SYP121;RLK1;EFE;WRKY33	-2.16063	0.00107052	biological_process
salicylic acid mediated signaling pathway	163	68	RCD1;DGD2;HK3;EER5;CPK32;MLE2.12;MPK1;VIK;LSD1;AT4G29380;ABA3;MFC19.8;AT3G45040;ACX1;AT3G49350;PMZ;AGB1;F12K21.25;VTC5;CRCK3;UGT85A1;AMC1;B120;GAI;ORP3C;AR781;ADC2;T6P5.14;T20M3.11;SERAT1;1;NSL1;T19P19.60;MGH6.18;AT3G19970;S6K2;PTP1;GID1C;CPK4;SNAP33;NAC3;MKK2;MYC2;RAN1;BIR1;MEKK1;T23A1.8;MPK4;T6J4.22;T19L5.5;BCS1;AOC3;MPK3;TIFY10B;F10A12.18;PAD4;MKD10.10;F19K19.4;WRKY70;GRX480;SYP121;MSF3.7;RPS2…	-1.4346	5.55334e-08	biological_process					defense response to fungus	597	116	MIPS2;VIK;F6E21.100;ATG6;PRL1;DRD1;APG7;GSH1;MOS4;PFT1;ATG10;CDC5;ABA3;BAG6;ACX1;HSC70-1;CER1;AGB1;CPK9;PI4K GAMMA 4;DGD2;DRM2;TRX3;EDM2;MED8;HDS;IPK1;AtATG18a;LTPG1;PLDP1;ATPD;F8K4.6;MPK6;B73;SIB1;SKOR;ASA1;BI1;NRPD2A;RCD1;ABR1;EFR;CMPG2;CA2;B120;AT3G59080;COI1;RBOH F;CAD1;BZIP60;RLK;WRKY51;F4M15.3;T16B24.15;SDF2;NQR;T6P5.14;AT3G48990;NPR4;NSL1;APG5;CPK6;T19P19.60;TET8;MJC20.15;FER;4CL3;SNAP33;N…	-1.39789	1.42246e-08	biological_process					mRNA modification	100	62	AT4G30825;SNC4;PTAC3;hda14;F5M6.8;EMB25;AT3G53170;AT3G15520;LUT1;EMB2247;MCO15.17;F6I7.20;AT4G12830;RNEE/G;MRL1;MPL12.19;MAJ23.50;F2P9.6;BPG2;crr1;F2H15.8;EMB2369;T19F6.80;EMB269;MQB2.16;AT3G10840;MTH12.13;F28B23.11;T13J8.190;F6D8.27;F4P13.20;ABC4;F17L21.27;NDH-N;GATB;F13F21.19;ATAB2;AT4G19100;MSJ1.22;AT3G22150;AT3G63510;T26D3.4;CPZ;AT3G18890;T6I14.40;MIO24.14;AT3G09050;NDF5;MIK19.5;DEG5;AT4G1881…	1.25338	0.000223206	biological_process					response to cyclopentenone	125	10	F15H18.25;T10B6.40;UGT73B5;MKD10.10;ABCB4;GSTL2;AAT1;AT4G38540;F13H10.7;UGT74E2	-2.11316	0.00121156	biological_process
coumarin biosynthetic process	54	36	PDH-E1 BETA;ECT8;AP22.47;T11I18.10;MC4;PAO4;CYP711A1;OASA1;CCH;POM1;SMT1;SAMDC;F17A22.28;PAL2;T4C12.30;LACS4;CCoAOMT1;ATB2;F23N19.3;EMB1144;HCT;PDR1;OMT1;SAM1;AT4G25030;F2H17.10;HMG1;CYP98A3;F1K23.12;4CL1;MYB4;GT72B1;PAL1;F12K8.24;KCS1;C4H	-1.49453	5.91734e-08	biological_process					oxidation-reduction process	1367	287	MHK7.4;FK;F10B6.22;QSOX2;CER10;AT3G62790;CH1;CB5-D;MBD2.4;CB5-E;PMDH2;CYP97B3;F17K4.50;MSD1;WCRKC1;COX15;RFNR2;MPPalpha;HCF164;MS2;HEMA1;T1G11.13;AT3G12290;F14P3.7;CSD1;FAD2;RNR1;F2P24.8;CI51;NOA1;TIC55-II;CAT1;F3O9.15;AT3G58670;HPL1;PAP26;T4L20.280;CYP51G1;F5O24.290;ELF6;MSRB2;DWF5;GPX4;NIR1;SOX;F25I18.4;CYP704A2;HY2;AAO3;F14G24.9;AT4G29890;FADA;F2K11.14;COX6B;ALDH5F1;ALDH7B4;CYP76C4;MTACP-1;CER…	-1.3011	4.07305e-08	biological_process					maltose metabolic process	150	97	LOX2;PMEAMT;UGP1;RCP1;MFP1;SNC4;hda14;AGO4;AT3G28760;PGM;AT3G29185;F7A19.12;PGR3;PHR2;LSF1;THIC;MCO15.17;TRX-M4;SBE2.2;EMB1270;F14G9.19;DPE2;F22K20.16;DXR;DL4715C;APG2;MXC9.11;F28I8.26;NDF6;F15M4.5;RP1;F28O16.10;F28B23.11;SBPASE;PGR5-LIKE A;F26B6.4;K11I1.1;F4P13.20;T4M8.15;CLPP5;SSI1;AT4G27700;FC2;AT3G10940;PGK1;F13N6.21;IIL1;NDH-N;AT3G07670;AT3G51510;ADG1;F13F21.19;PQL1;F23N19.15;IMPL1;ATP-PRT2;…	1.22458	0.000250221	biological_process					systemic acquired resistance, salicylic acid mediated signaling pathway	252	10	LZF1;MEKK1;ZFP8;MPK3;GPRI1;GRX480;SYP121;RLK1;EFE;WRKY33	-1.86992	0.00123838	biological_process
defense response to bacterium	359	182	SDF2;FED A;CRK19;NRAMP3;HSC70-1;WOL;PGM;F13M22.16;ROC4;PSB29;SHM1;CYP38;F17F16.13;PSBP-1;F11A6.20;TSA1;T13E15.7;RCA;crr1;CAD1;ILA;T1B8.10;PSBO2;F3G5.1;RPE;RSW3;GLU1;MIPS2;F7O18.28;PPa6;SBPASE;mMDH1;PGR5-LIKE A;ATPHS1;F10M6.100;cICDH;HTA11;PGK1;GAPA;T10P11.17;HEMC;HK3;2-Cys Prx B;AT3G52960;MAB1;AT3G14130;NHO1;EIN2;PETC;THI1;GAPB;HCEF1;MYBR1;TROL;FNR1;KAPP;PSL4;GCN3;CER1;CRB;GDCH;MSD1;SRT2;GAPC2;GS…	-1.11197	8.14849e-08	biological_process					response to other organism	84	23	T9A14.6;UBA1;AGB1;UGT73B4;NSL1;SNAP33;MKK2;MPK4;MPK3;PLA IIIA;UGT73B5;PAD4;FMO1;WRKY70;GRX480;SYP121;OSM34;RPS2;T19K4.140;AMT2;PLA2A;LOX2;DOX1	-1.96088	4.6821e-08	biological_process					divalent metal ion transport	82	37	LOX2;RCP1;F3C3.12;F18A8.6;PETE1;PSAO;LHCA4;F17F16.13;F14G9.19;LHCA6;T21J18.1;MNC6.3;PSBO2;NDF6;AT5G57345;PDK;CRR23;F21A20.3;MGT10;F17L21.27;PSAL;PGK1;PSAG;COL4;PSAE-2;NDF4;CXIP1;HCEF1;GER3;AT5G02160;BAG1;ATKCO1;NDH18;T20L15.20;T32A16.60;AGT;PSAK	1.24649	0.000286617	biological_process					abscisic acid-activated signaling pathway	269	16	ALIS1;ABI3;KEG;F23N19.3;MEKK1;MPK3;TIFY10B;ABCB4;GRX480;OST1;T28N17.2;SYP121;RSH2;PYL4;F18A17.4;PERK4	-2.11316	0.00139031	biological_process
regulation of defense response	104	43	TSA1;PHYB;CLPR4;T9N14.20;VTE1;AT4G39050;TTL;HPT1;PEX11C;F1M20.12;F11O6.14;SIB1;F20O9.80;T3F17.13;CRT3;LRR XI-23;EFR;UNE12;RLK;NQR;CERK1;NPR4;NSL1;AT3G27960;JAZ3;F21F23.18;F11A3.22;BIR1;F25P22.7;T23A1.8;AT3G09830;MPK3;WRKY53;F18D22.5;PAD4;MEE62;MJM18.6;STP1;WRKY70;WRKY18;RPS2;DMR6;AMT2	-1.41372	1.85232e-07	biological_process					positive regulation of flavonoid biosynthetic process	101	37	CCH;AT3G52800;ALA1;F25P17.15;JAZ12;F15F15.20;BLH1;MES3;T1M15.100;F17A22.28;F4M15.3;RR5;T6P5.14;AT5G35735;PAL2;ACA11;NADP-ME2;CCoAOMT1;ATB2;HCT;MYC2;PDR1;OMT1;F21E1.3;ADR1-L1;F2H17.10;CYP98A3;F1K23.12;NAC083;4CL1;GT72B1;PAL1;T13M11.1;SYP121;RPS2;C4H;PGDH	-1.49453	4.87377e-08	biological_process					transcription from plastid promoter	72	61	AT3G28460;T32F12.21;PTAC3;FLN1;PLSP1;PSB29;CYP38;PTAC13;FLN2;T25K17.4;NOA1;RNEE/G;MQN23.16;FZL;MRL1;PDE312;CLP2;PDE149;F9P14.5;PMI1;APG2;G4;F12A21.32;PSBO2;SRS;DAL1;F15M4.5;FUG1;F13K23.5;PTAC2;K1F13.13;ALB3;CLPP6;PTAC14;ATAB2;APG3;PTAC6;PTAC12;AT3G63490;HCF107;SCO1;T6I14.40;VAR2;AT3G60370;DG1;CRB;NARA5;AT2G27680;CLPP4;CHUP1;NAP7;HCF109;HCF136;SAMC1;T4I9.13;CLPC1;MURE;EDA3;PHOT2;FSD2;NAP6	1.24229	0.000381045	biological_process					response to other organism	84	7	MPK3;PLA IIIA;UGT73B5;GRX480;SYP121;OSM34;DOX1	-2.16063	0.00151615	biological_process
positive regulation of flavonoid biosynthetic process	101	49	RR5;F28J7.19;ECT8;MQL5.3;F15F15.20;MPO12.160;PP2-A1;AT3G10260;AT3G27210;CYP711A1;CPK32;MPK2;MNI5.4;AT3G18280;CCH;AT3G52800;ALA1;F25P17.15;JAZ12;BLH1;MES3;T1M15.100;F17A22.28;F4M15.3;T6P5.14;AT5G35735;PAL2;ACA11;NADP-ME2;CCoAOMT1;ATB2;HCT;MYC2;PDR1;OMT1;F21E1.3;ADR1-L1;F2H17.10;CYP98A3;F1K23.12;NAC083;4CL1;GT72B1;PAL1;T13M11.1;SYP121;RPS2;C4H;PGDH	-1.39315	2.08899e-07	biological_process					salicylic acid mediated signaling pathway	163	64	VIK;LSD1;MLE2.12;AT4G29380;ABA3;MFC19.8;AT3G45040;ACX1;AT3G49350;PMZ;AGB1;DGD2;F12K21.25;VTC5;CRCK3;RCD1;UGT85A1;AMC1;B120;GAI;ORP3C;AR781;ADC2;T6P5.14;T20M3.11;SERAT1;1;NSL1;T19P19.60;MGH6.18;AT3G19970;S6K2;PTP1;GID1C;CPK4;SNAP33;NAC3;MKK2;MYC2;RAN1;BIR1;MEKK1;T23A1.8;MPK4;T6J4.22;T19L5.5;BCS1;AOC3;MPK3;TIFY10B;F10A12.18;PAD4;MKD10.10;F19K19.4;WRKY70;GRX480;SYP121;MSF3.7;RPS2;ABI1;JAZ1;AMT2;JMT;…	-1.43812	5.63218e-08	biological_process					photosynthesis	152	86	APX4;F14G6.15;T32F12.21;PSAE-1;T25C13.50;GAPA-2;PORA;LHCA4;LHCA2;F3L12.11;emb2746;AT3G56650;FZL;K18C1.5;T13E15.7;F22K20.16;LHCB4.1;TAPX;T2K12.1;LHCA6;F12A21.32;MNC6.3;PSAH-1;CRD1;LHCB2.1;NDF6;APO1;PHYB;PSBX;LHCB6;F15M4.5;LHB1B2;PSI-P;PPC2;LHCB5;PGR5-LIKE A;AT3G28700;LHCA5;PPDK;APL1;CS26;LHCA1;ALB1;PSAL;AT3G13120;PSAG;NDF1;T10P11.17;PPC3;PSAE-2;G6PD1;CLPP6;IPP1;TLP18.3;AT4G19100;AT3G63490;T23K8.14…	1.24876	0.000430937	biological_process					response to karrikin	128	8	MRI1.7;PAL1;ZIFL1;LHT1;F22G5.39;C4H;T29E15.11;UGT74E2	-2.09972	0.00160209	biological_process
regulation of multi-organism process	91	43	CYP38;PSBP-1;TSA1;RCA;CAD1;F7O18.28;PPa6;SBPASE;F10M6.100;2-Cys Prx B;PETC;TROL;FNR1;CRB;HDS;PHT4;1;PRK;ATPD;ASA1;EFR;CA2;NQR;NSL1;SNAP33;DL1E;MKK2;AOS;MPK4;MKK4;MPK3;WRKY53;PDR12;PAD4;WRKY70;SYP121;RPS2;DMR6;AMT2;BG3;SOT12;PLA2A;EFE;WRKY33	-1.38047	2.19134e-07	biological_process					response to fungus	115	50	T19N18.9;TLP3;RSW10;ACX1;PERK1;STZ;F8K4.6;MPK6;ATAF1;TLP10;MUG13.28;T12G13.10;OPR3;LOX3;TLP7;MGN6.11;SUT2;PR5K;ADC2;T10D10.1;ILL6;SERAT1;1;NPR4;AT3G19970;SNAP33;ATAF2;RD20;AOS;MYC2;SIP4;MEKK1;AP2C1;MPK4;WAKL10;AOC3;4CL1;TIFY10B;OPCL1;MKD10.10;MKK9;SYP121;RSH2;MOP10.14;T22A6.210;CYP94B3;DMR6;JAZ1;JMT;LOX2;EFE	-1.50346	1.20499e-07	biological_process					chloroplast relocation	96	77	MFP1;T32F12.21;F7A19.12;PGR3;PLSP1;PSB29;CYP38;PTAC13;MCO15.17;RPS1;NOA1;PMDH2;RNEE/G;FZL;MRL1;FTSZ1-1;CLP2;PDE149;T2K12.1;PMI1;APG2;SIG2;G4;F12A21.32;PSBO2;emb2726;SRS;DAL1;EMB2730;F15M4.5;FUG1;GLU1;TIC40;PGR5-LIKE A;F13K23.5;PTAC2;APL1;AT3G13120;ALB3;F13N6.21;AT3G07670;CLPP6;ATAB2;APG3;F23N19.15;PTAC6;AT3G63490;GAPB;T23K8.14;HCF107;HCEF1;TROL;SCO1;T6I14.40;VAR2;AT3G60370;HCF101;CRB;NARA5;AT2G27…	1.23542	0.000613172	biological_process					iron ion binding	223	7	LUT1;ATR2;TT7;CYP94B3;CER3;C4H;CYP714A1	-2.482	0.00189887	molecular_function
symporter activity	75	32	AAP7;AAP1;AAP8;F18A8.6;AAP6;PHT2;1;SUT4;PHT4;1;SULTR4;1;F5M6.16;F12K21.8;SULTR3;4;SULTR2;1;SUT2;AST91;STP7;K11J9.8;F5H14.25;PHT1;5;AT3G13620;AT3G19553;PMT1;NRT1.1;AAP3;PHT1;4;SULTR3;1;MIL23.23;LHT1;STP1;LHT2;STP14;SULTR1;3	-1.36114	5.50714e-07	molecular_function					regulation of defense response	104	37	HPT1;PHYB;PEX11C;F1M20.12;F11O6.14;SIB1;F20O9.80;T3F17.13;CRT3;LRR XI-23;EFR;UNE12;RLK;NQR;CERK1;NPR4;NSL1;AT3G27960;JAZ3;F21F23.18;F11A3.22;BIR1;F25P22.7;T23A1.8;AT3G09830;MPK3;WRKY53;F18D22.5;PAD4;MEE62;MJM18.6;STP1;WRKY70;WRKY18;RPS2;DMR6;AMT2	-1.45539	2.29757e-07	biological_process					phosphorelay signal transduction system	44	12	RR5;AHP4;PHYA;WOL;PHOT1;PRR7;TOC1;PHYB;RR10;AHP1;ARR9;PHOT2	1.33405	0.000627393	biological_process					protein serine-threonine kinase activity	811	46	T6H22.8;MRG7.15;AT3G13670;T21L14.21;AT3G51270;T28N17.90;CIPK10;KEG;CIPK18;F20H23.20;F15H18.25;F14M4.11;SIP3;F24A6.13;AT3G13690;K19M22.20;CRCK2;MZF18.11;MEKK1;F4H5.8;BRL3;T16O11.3;F18D22.60;SERK2;F26B6.10;K14A3.2;F4I18.11;MKK9;AT5G10530;WAK5;F19K19.4;PSKR2;F20B17.5;F18A17.4;IBS1;F16F14.25;PERK4;CRK25;F13F21.28;K2I5.14;WAK2;SOBIR1;CRK10;STN8;AT3G47570;AT3G47090	-1.66393	0.00289429	molecular_function
MAPK cascade	217	95	RCD1;CYP38;PMDH2;PSBP-1;F11A6.20;TSA1;RCA;CAD1;F1M20.32;PSBO2;F7O18.28;PPa6;SBPASE;DGD2;F10M6.100;2-Cys Prx B;PETC;TROL;EDR1;F8L15.60;FNR1;CRB;FUS5;CPK32;HDS;SAG21;PHT4;1;PRK;EIL3;MPK1;MKK3;VIK;ABA3;CBL2;AGB1;CPK9;PI4K GAMMA 4;F25P22.8;COL4;PLDP1;ATPD;MPK6;B73;SIB1;ASA1;BI1;SVP;TCP5;MKK6;EFR;CA2;RBOH F;CAD1;BZIP60;RLK;F1B16.1;MKK5;NQR;T6P5.14;NSL1;CPK6;LZF1;MJC20.15;SNAP33;NAC3;ORP1C;DL1E;MKK2;AO…	-1.26401	7.06781e-07	biological_process					coumarin biosynthetic process	54	29	OASA1;CCH;POM1;SMT1;SAMDC;F17A22.28;PAL2;T4C12.30;LACS4;CCoAOMT1;ATB2;F23N19.3;EMB1144;HCT;PDR1;OMT1;SAM1;AT4G25030;F2H17.10;HMG1;CYP98A3;F1K23.12;4CL1;MYB4;GT72B1;PAL1;F12K8.24;KCS1;C4H	-1.60067	2.72865e-07	biological_process					ncRNA metabolic process	77	66	MFP1;T32F12.21;F7A19.12;PGR3;PLSP1;PSB29;PTAC13;MCO15.17;RPS1;NOA1;RNEE/G;FZL;MRL1;CLP2;PDE149;T2K12.1;PMI1;APG2;SIG2;G4;F12A21.32;emb2726;SRS;DAL1;EMB2730;F15M4.5;FUG1;TIC40;PGR5-LIKE A;F13K23.5;PTAC2;APL1;AT3G13120;ALB3;F13N6.21;AT3G07670;CLPP6;ATAB2;APG3;F23N19.15;PTAC6;AT3G63490;T23K8.14;HCF107;HCEF1;TROL;SCO1;VAR2;HCF101;CRB;NARA5;AT2G27680;CLPP4;CHUP1;NAP7;HCF109;HCF136;CLPC1;MURE;PTAC16;ED…	1.23773	0.000688455	biological_process					response to fungus	115	12	BIG;AT3G19970;MEKK1;4CL1;TIFY10B;MKD10.10;MKK9;SYP121;RSH2;T22A6.210;CYP94B3;EFE	-1.96341	0.00303803	biological_process
abscisic acid-activated signaling pathway	269	121	KOB1;RCD1;ALIS1;NF-YC4;OPR3;ABI3;CDPK6;DGD2;EIN4;SAL1;DWA1;MYBR1;CUL4;EDR1;5PTASE2;IP5PI;CBL9;GCR1;ABF4;NRP1;CPK32;SAG21;MLE2.12;HAB1;EIL3;VIK;ABA3;ROP10;PUB9;AFP3;PMZ;AtCHIP;AGB1;CPK9;PI4K GAMMA 4;ABI2;OZS1;STZ;CPK30;IBR5;ABF2;ROP9;AFP2;PLDP1;IBR10;MPK6;VTC5;SYP61;B73;FCLY;RCAR3;ASA1;BI1;CPL1;PLDALPHA1;ELP2;ELO1;KIN10;AREB3;MPK9;RCAR1;ABR1;HB-7;MUR4;HB6;T12J13.11;KEG;PYL2;RBOH F;MAC9.6;CIPK3;BZI…	-1.27112	8.66617e-07	biological_process					response to jasmonic acid	277	90	CUL1;VIK;MYB109;F27J15.20;F8L15.2;GSH1;F16M22.4;T19N18.9;ABA3;RVE1;AT4G33905;5PTASE2;RSW10;ACX1;PMZ;AtCHIP;MQL5.25;STZ;WRKY4;IBR10;ATAF1;MUG13.28;VTC5;T12G13.10;F6F3.7;COP9;ASA1;F6N7.15;OPR3;TRB1;LOX3;MGN6.11;SUT2;ACBP4;CYT1;COI1;RBOH F;ADC2;NINJA;T10D10.1;K19M22.10;T1F9.17;MYB59;MYB60;ILL6;SERAT1;1;CPK6;AT3G19970;F16M14.2;JAR1;SNAP33;NAC3;MYB32;TT4;ATAF2;AOS;MYC2;SIP4;MEKK1;MPK4;LOX1;F22H5.6;CPL…	-1.40023	4.19536e-07	biological_process					chloroplast thylakoid lumen	80	52	KOB1;APX4;PSB27;AT3G57680;PETE1;MNB8.3;CYP38;AT3G15520;F5D21.10;T22N19.60;PSBP-1;AT3G56650;MPL12.19;F2P9.6;T13E15.7;F22K20.16;F14M2.10;MNC6.3;PSBO2;PPL1;AT3G10060;PSBQA;F15M4.5;FKBP16-2;CS26;PQL2;AT3G56140;T10P11.17;T16H5.190;FKBP13;TLP18.3;PQL1;T28K15.2;T10F20.17;AT3G55520;AT3G29240;AT3G60370;DEGP1;DL3795W;NPQ1;DEG5;CYP20-2;LPA19;HCF136;F11M15.21;F13M23.70;F10E10.3;DEG8;T1D16.2;ATPRX Q;F15N18.40…	1.24198	0.000940526	cellular_component					positive regulation of flavonoid biosynthetic process	101	11	ECT8;NADP-ME2;HCT;PDR1;F1K23.12;4CL1;PAL1;T13M11.1;SYP121;C4H;PGDH	-1.82827	0.0031976	biological_process
quercetin 3-O-glucosyltransferase activity	112	29	F6F3.19;F1C9.11;UGT73D1;UGT89B1;K18J17.3;UGT72B3;UGT74F2;K21L13.6;UGT85A1;UGT75B1;UGT73B4;T9I22.3;AT3G55700;UGT88A1;UGT85A3;F13K3.18;AT3G11340;K2I5.5;T1J8.15;UGT73B5;GT72B1;UGT71B8;UGT85A2;UGT84A1;F24H14.8;UGT71C4;IAGLU;UGT74E2;DOGT1	-1.64583	1.77407e-06	molecular_function					kinase activity	1028	240	F4I10.10;MIK19.26;AT1G78290;AT1G33265;FEI1;MZN1.17;MHK;CTR1;AT2G35400;T9L3.20;F5M6.9;CLV1;AT4G36280;GRIK2;CDKD1;1;WNK6;UKL4;AT3G58640;F12B7.13;KIPK;F8F16.70;F4P13.4;SOS2;RK2;AT2G25750;HERK2;UKL2;CDPK6;F14F18.20;AME3;TSL;YAK1;K7J8.16;K6A12.4;F13F21.22;CDKE;1;T10M13.2;CDKC;1;AUR1;SRPK4;RPK2;SRF3;F25P12.84;FC1;MAPKKK7;CKA2;ckl10;FC2;CPK9;PI4K GAMMA 4;TKI1;DL3215C;IRE1A;F14M13.4;K21L13.3;F25P22.8;SK3…	-1.30117	4.21489e-07	molecular_function					glucosinolate metabolic process	34	21	RCP1;APX4;MFP1;GSTF11;hda14;PGM;THIC;SBE2.2;F22K20.16;DXR;SBPASE;FC2;PGK1;ADG1;NDF4;T23K8.14;AT3G56010;ATPD;F4B14.2;FBA2;HDS	1.26975	0.00133975	biological_process					phenylpropanoid metabolic process	51	8	PDH-E1 BETA;F23N19.3;4CL1;MYB4;ATR2;PAL1;C4H;FPS1	-1.83582	0.00335901	biological_process
response to bacterium	178	63	NRAMP3;PMDH2;CYP71A12;F1M20.32;PSBO2;MTI20.15;ERD15;VDAC1;AT3G59660;MRG7.9;F12G12.21;NHO1;EDR1;F8L15.60;NRP1;HDS;MPK1;TGA6;AT3G53180;CBL2;AGB1;VDAC2;ASB1;COL4;HSP70;ASA1;AHBP-1B;VDAC3;SVP;CRT3;TCP5;XLG3;RLK;F1B16.1;T10D10.1;T1F9.17;NPR4;LZF1;ELI3-1;F23N19.3;COX17;VDAC4;MKK2;ELI3-2;RIN4;MPK4;MKK4;WAKL10;ATCSLA09;ZFP8;MPK3;GPRI1;PAD4;WRKY70;GRX480;SYP121;RPS2;RLK1;DMR6;BG3;LOX2;MO1;CLH1	-1.27739	2.38401e-06	biological_process					flavonoid glucuronidation	114	26	UGT89B1;K18J17.3;UGT72B3;UGT74F2;K21L13.6;UGT85A1;UGT75B1;UGT73B4;T9I22.3;AT3G55700;UGT88A1;UGT85A3;F13K3.18;AT3G11340;K2I5.5;T1J8.15;UGT73B5;GT72B1;UGT71B8;UGT85A2;UGT84A1;F24H14.8;UGT71C4;IAGLU;UGT74E2;DOGT1	-1.70917	5.87216e-07	biological_process					amino acid transmembrane transporter activity	62	12	AAP7;AAP1;F2G14.60;AAP8;AAP6;T7F6.1;AT3G13620;AT3G30390;CAT2;PROT1;AAP3;AT2G42005	1.37208	0.00179108	molecular_function					jasmonic acid mediated signaling pathway	279	20	COI1;EER4;NINJA;MGH6.18;AT3G19970;LZF1;MEKK1;ZFP8;JAZ4;MPK3;GPRI1;TIFY10B;F10A12.18;MKD10.10;GRX480;SYP121;RLK1;EFE;F12K11.24;WRKY33	-1.84783	0.0037759	biological_process
response to cyclopentenone	125	43	DHAR3;MRP2;F27F5.18;ARF19;MJC20.26;M3E9.100;PMZ;T13K14.20;MRH10.11;DHAR2;AT3G44190;WRKY6;T19F6.150;IAA16;ABCA2;AT3G50910;UGT75B1;T12J13.11;UGT73B4;F15H18.25;ATH6;SRO2;T10B6.40;T1J8.13;NAC032;HSF4;ELI3-2;GSTU25;GSTU18;T7B11.13;4-Oct;MLO12;UGT73B5;MKD10.10;ABCB4;GSTU8;DL3845W;GSTL2;AAT1;AT4G38540;F13H10.7;UGT74E2;GSTU7	-1.40395	3.93897e-06	biological_process					quercetin 3-O-glucosyltransferase activity	112	26	UGT89B1;K18J17.3;UGT72B3;UGT74F2;K21L13.6;UGT85A1;UGT75B1;UGT73B4;T9I22.3;AT3G55700;UGT88A1;UGT85A3;F13K3.18;AT3G11340;K2I5.5;T1J8.15;UGT73B5;GT72B1;UGT71B8;UGT85A2;UGT84A1;F24H14.8;UGT71C4;IAGLU;UGT74E2;DOGT1	-1.70917	5.87216e-07	molecular_function					L-ascorbate peroxidase activity	9	6	APX1;APX4;APX6;TAPX;APX3;SAPX	1.48224	0.00196212	molecular_function					response to ethylene	263	17	ALIS1;EIN2;F6N7.15;EBF1;RAN1;TIFY10B;UGT73B5;SAG12;TAR2;ABCB4;GRX480;T28N17.2;SYP121;RSH2;MYB12;F18A17.4;DGK5	-2.10947	0.00381425	biological_process
flavonoid glucuronidation	114	30	F6F3.19;F1C9.11;T4C12.20;UGT73D1;UGT89B1;K18J17.3;UGT72B3;UGT74F2;K21L13.6;UGT85A1;UGT75B1;UGT73B4;T9I22.3;AT3G55700;UGT88A1;UGT85A3;F13K3.18;AT3G11340;K2I5.5;T1J8.15;UGT73B5;GT72B1;UGT71B8;UGT85A2;UGT84A1;F24H14.8;UGT71C4;IAGLU;UGT74E2;DOGT1	-1.47264	6.22252e-06	biological_process					response to cyclopentenone	125	40	MJC20.26;M3E9.100;PMZ;T13K14.20;MRH10.11;DHAR2;DHAR3;AT3G44190;WRKY6;T19F6.150;IAA16;ABCA2;AT3G50910;UGT75B1;T12J13.11;UGT73B4;F15H18.25;ATH6;SRO2;T10B6.40;T1J8.13;NAC032;HSF4;ELI3-2;GSTU25;GSTU18;T7B11.13;4-Oct;MLO12;UGT73B5;MKD10.10;ABCB4;GSTU8;DL3845W;GSTL2;AAT1;AT4G38540;F13H10.7;UGT74E2;GSTU7	-1.4579	8.99347e-07	biological_process					protein-chromophore linkage	38	21	CRY1;PHYA;LHCA4;LHCA2;PHR2;PHOT1;LHCB4.1;LHCA6;LHCB2.1;PHYB;UVR8;LHCB6;LHB1B2;LHCB5;LHCA5;LHCA1;LHCB3;LHCA3;ZTL;PHOT2;CRY2	1.29722	0.00203329	biological_process					response to nitrate	195	11	AT3G11780;GAD;HB-1;F23N19.3;HA2;RCI3;NRT1.1;F19F24.18;CRK25;DOX1;AT1G25550	-1.65637	0.00381572	biological_process
nitrate transport	206	59	AT3G11780;CRK19;GAD;F1N21.15;ZIP3;AT3G23090;MC4;LAC7;TIP2;3;F21M12.12;PHT4;5;PHT4;3;PHT4;1;AT3G62040;F5O24.290;CLC-A;NIR1;AT3G62270;T13K14.20;SERAT2;1;AT3G22600;T1N24.8;SLAH3;MFC19.15;RAV2;UGT74F2;HB-1;AKT1;ALDH2C4;MHF15.18;F9N11.20;UNE2;PHT4;6;NQR;AT3G48990;T4P13.12;MGH6.18;GLP4;WRKY65;GLP5;F2P24.4;F23N19.3;HA2;RCI3;NRT1.1;4-Oct;F17M5.180;PHT4;2;F18D22.5;PR4;EP3;DL3845W;F19F24.18;PPC3;HCHIB;CRK2…	-1.25382	7.75227e-06	biological_process					response to ethylene	263	88	VIK;MYB109;MBF1A;CTR1;MLE2.12;ABA3;RVE1;5PTASE2;EDR2;PMZ;AtCHIP;AGB1;MQL5.25;CPK9;XRN4;STZ;WRKY4;T1G16.90;ASB1;MAPR3;IBR10;K15E6.80;MPK6;ETR1;EIL1;VTC5;ASA1;F6N7.15;OPR3;TRB1;RR2;ALP;RCD1;ACBP4;XLG3;BPC2;VAD1;MUR4;UGT73B4;GAI;RBOH F;ADC2;AT3G28580;CCR3;EBF1;MYB59;MCA23.5;CPK6;T19P19.60;S6K2;PHB3;FER;GID1C;NAC3;MYB32;ORP1C;CIPK23;RAN1;SIP4;QC;MPK4;WAKL10;AT4G25030;AOC3;T7B11.13;GBF3;NAC6;TIFY10B;E…	-1.38073	1.28788e-06	biological_process					iron-sulfur cluster assembly	110	70	AT3G28460;MWD9.13;AT3G29185;F7A19.12;MNB8.3;FLN1;AFO;AT3G12930;EMB2247;T25K17.4;AT3G18680;NOA1;EMB1270;FZL;FH;QS;F9P14.5;MNB8.2;F7F23.11;CPN60A;EMB2369;SRS;AT3G08740;RBP31;AT3G06980;AP22.85;SKL1;OVA2;T29E15.26;CP33;MEE40;K1F13.13;AT2G30695;SAL1;CPNIFS;ISU1;CLPP6;ADG1;AT2G17033;ATAB2;F7F23.4;AT3G63490;CRR6;EGY2;OVA5;OVA4;SCO1;T4L20.310;T22J18.13;OVA6;HCF101;ATS2;SKL2;AT4G39040;TCP5;F17H15.14;NFU3;…	1.22253	0.00209322	biological_process					hyperosmotic salinity response	161	14	DELTA-OAT;CEST;SIP3;AT3G19970;RCI3;BZIP17;TIFY10B;F18C1.9;ABCB4;GRX480;SYP121;RSH2;PTR3;F12K11.24	-1.87675	0.00404531	biological_process
quercetin 7-O-glucosyltransferase activity	113	30	F6F3.19;F1C9.11;UGT73D1;UGT74F1;UGT89B1;K18J17.3;UGT72B3;UGT74F2;K21L13.6;UGT85A1;UGT75B1;UGT73B4;T9I22.3;AT3G55700;UGT88A1;UGT85A3;F13K3.18;AT3G11340;K2I5.5;T1J8.15;UGT73B5;GT72B1;UGT71B8;UGT85A2;UGT84A1;F24H14.8;UGT71C4;IAGLU;UGT74E2;DOGT1	-1.47264	9.37881e-06	molecular_function					abscisic acid-activated signaling pathway	269	107	VIK;MLE2.12;ABA3;HAB1;5PTASE2;ROP10;PUB9;CDPK6;AFP3;PMZ;AtCHIP;AGB1;EIN4;CPK9;PI4K GAMMA 4;ABI2;DGD2;OZS1;STZ;CUL4;CPK30;IBR5;ABF2;ROP9;AFP2;PLDP1;IBR10;ABF4;MPK6;VTC5;SYP61;B73;FCLY;RCAR3;KOB1;ASA1;BI1;CPL1;PLDALPHA1;OPR3;ELP2;RCD1;ELO1;KIN10;AREB3;MPK9;RCAR1;ABR1;HB-7;MUR4;HB6;T12J13.11;KEG;PYL2;RBOH F;MAC9.6;CIPK3;BZIP60;ADC2;UBA2A;CCR3;T6P5.14;MCA23.5;CPK6;T19P19.60;S6K2;MJC20.15;HAB2;FER;NAC…	-1.3081	1.68032e-06	biological_process					tRNA metabolic process	37	32	AT3G28460;AT3G59040;FLN1;FLN2;EMB2247;AT3G18680;NOA1;SIG2;emb2738;EMB2369;SRS;DAL1;EMB2730;CAF1;AT3G06980;TIC40;PTAC2;AT2G30695;PTAC14;T16L1.250;F20P5.8;F15N18.70;CPZ;OVA5;T6A9.13;RH39;AT3G13180;F17A14.4;AT3G51140;MURE;FSD2;F22K18.50	1.26781	0.0021011	biological_process					protein phosphorylation	871	48	WOL;T6H22.8;CDC25;T8K14.1;T21L14.21;MPK16;AT3G51270;T28N17.90;CIPK10;KEG;CIPK18;F20H23.20;F15H18.25;F14M4.11;SIP3;F24A6.13;CDC2;CKB1;CRCK2;MZF18.11;BIR1;F4H5.8;T16O11.3;F18D22.60;SERK2;F26B6.10;K14A3.2;MPK3;F4I18.11;MPK20;AT5G10530;WAK5;OST1;M4I22.100;PSKR2;F20B17.5;F18A17.4;IBS1;F16F14.25;PERK4;CRK25;F13F21.28;K2I5.14;WAK2;SOBIR1;CRK10;AT3G47570;AT3G47090	-1.66393	0.00449585	biological_process
response to ethylene	263	106	K15E6.80;RCD1;ALIS1;AT3G28580;MYB59;EGY1;OPR3;MBF1B;RTE1;EER5;WRKY4;EIN2;MYBR1;EDR1;5PTASE2;SAB;MBF1A;GSH2;T1N24.3;BT3;AT3G23550;CPK32;MLE2.12;ARF19;HLS1;EIL3;T2O4.10;VIK;MYB109;CTR1;ABA3;RVE1;EDR2;PMZ;AtCHIP;AGB1;MQL5.25;CPK9;XRN4;STZ;T1G16.90;ASB1;MAPR3;IBR10;MPK6;ETR1;EIL1;VTC5;ASA1;F6N7.15;TRB1;RR2;ALP;ACBP4;XLG3;BPC2;VAD1;MUR4;UGT73B4;GAI;RBOH F;ADC2;CCR3;EBF1;MCA23.5;CPK6;T19P19.60;S6K2;PHB…	-1.25091	1.01484e-05	biological_process					oxygen binding	234	35	CYP97B3;CYP51G1;CYP704A2;CYP76C4;CYP81D4;CYP86A4;GLB3;CYP90D1;CYP76C2;CYP72A8;CYP78A9;CYP71A25;HB1;GA3;CYP709B2;F23M2.31;AOS;CYP81H1;CYP71B34;CYP83B1;CYP93D1;CYP71B13;CYP72A15;CYP94D2;CYP716A1;CYP81D2;TT7;CYP94B3;CYP72A14;CYP71B37;CYP714A1;CYP71B2;CYP71A22;CYP87A2;CYP71B14	-1.58757	1.80672e-06	molecular_function					unsaturated fatty acid biosynthetic process	78	47	LOX2;CAS1;ATS1;FAD2;DGD1;PIL6;ROC4;CYP38;LUT1;ISPD;PMDH2;PCB2;T13E15.7;DXR;FAB1;SQD2;MNC6.3;CRD1;PSY;CCD1;F7O18.28;SKL1;FAD8;FLU;T10P11.17;FKBP13;TLP18.3;GLDP1;GAPB;TROL;CYP97A3;ATPC1;NPQ1;ATS2;SKL2;CRB;AT2G27680;FAD6;OST1;LTA2;FBA2;HDS;OASB;ATH1;SSI2;KCS6;CaS	1.24172	0.00234807	biological_process					detection of biotic stimulus	102	5	T16O11.3;MPK3;SYP121;EFE;WRKY33	-2.21388	0.00499365	biological_process
transcription factor activity, sequence-specific DNA binding	1678	400	TLP1;SPL7;AP1;WLIM1;ZFP1;F16M14.2;MLN1.10;TSO1;PKDM7D;HB31;PIL6;AFO;MSG15.9;MYB59;T6L1.10;NF-YC4;AT3G20810;bZIP2;AG;ZFP7;GBF6;ABI3;HSF1;MYB117;SIG2;MYB52;T11I18.14;TOC1;HB34;EDM2;RR10;FLP;AGL26;T21E18.12;AT3G21890;F19H22.60;NF-YB3;F2J7.10;T1O24.24;MIK19.31;ARF3;AGL71;LRL3;WRKY4;GATA12;ELF3;CHB3;MGH6.22;MYBR1;HSL1;F2K11.14;NF-YB5;AT3G24120;T7M7.13;NF-YA6;MCK7.15;NAM;F28P22.24;PIF3;T22F8.60;AT3G595…	-1.20559	1.11184e-05	molecular_function					hyperosmotic salinity response	161	59	VIK;ABA3;T10O22.22;5PTASE2;PMZ;AtCHIP;PI4K GAMMA 4;ABI2;STZ;RSR4;F14B2.22;IBR10;ATAF1;VTC5;HVA22A;ASA1;SLT1;OPR3;TIL;ERD2;HB-7;T12J13.11;GH9A1;GAI;RBOH F;SK 11;ADC2;SIP3;T6P5.14;EHD1;DREB1A;ERF3;CPK6;CP1;AT3G19970;GID1C;NAC3;RD20;HSF4;MPK4;RCI3;AT4G25030;BZIP17;GBF3;NAC6;TIFY10B;ERF1A;F18C1.9;PDR12;ABCB4;GRX480;SYP121;RSH2;ABI1;JAZ1;JMT;PTR3;F12K11.24;T9L24.33	-1.39503	1.97576e-06	biological_process					plastid organization	83	57	PSAE-1;PSB27;GAPA-2;PSAO;PSB29;CYP38;NOA1;PMDH2;PSBP-1;ENH1;ACP4;IM;ABI3;MBB18.5;PSBO2;PPL1;PSAH-1;CRD1;emb2394;DAL1;T27E13.9;PSBQA;PSI-P;F9I5.10;SBPASE;PGR5-LIKE A;LHCA5;F10M6.100;CCB1;PSAL;GAPA;TLP18.3;PTAC6;PETC;GAPB;HCF107;HCEF1;IDD5;MCK7.20;CSP41A;TROL;ATPC1;FNR1;CRB;F10A5.12;GDCH;HCF109;HCF136;FBA2;HDS;emb2184;PRK;T9J22.17;AT3G61870;NPQ4;HPR;CaS	1.24951	0.00308646	biological_process					oxygen binding	234	7	LUT1;CYP93D1;CYP81D2;TT7;CYP94B3;CYP71B37;CYP714A1	-2.37396	0.00512675	molecular_function
response to other organism	84	27	UBA1;F7A7.170;MPK1;F9E10.10;F8N16.8;T9A14.6;AGB1;UGT73B4;NSL1;SNAP33;MKK2;MPK4;MPK3;PLA IIIA;UGT73B5;PAD4;FMO1;WRKY70;GRX480;SYP121;OSM34;RPS2;T19K4.140;AMT2;PLA2A;LOX2;DOX1	-1.87263	1.20245e-05	biological_process					intracellular membrane-bounded organelle	143	37	FAC1;F20D22.9;PSAT1;MAG1;UGT89B1;K18J17.3;UGT72B3;UGT74F2;K21L13.6;UGT85A1;UGT75B1;UGT73B4;T9I22.3;VPS26A;AT3G55700;EHD1;UGT88A1;SDIR1;RD20;UGT85A3;CNX1;F13K3.18;CYP98A3;F4I18.37;AT3G11340;K2I5.5;T1J8.15;UGT73B5;GT72B1;UGT71B8;UGT85A2;UGT84A1;F24H14.8;UGT71C4;IAGLU;UGT74E2;DOGT1	-1.56564	2.68848e-06	cellular_component					trehalose biosynthetic process	25	5	TPS11;TPS1;PGM;TPS9;T26J12.5	1.63342	0.00364838	biological_process					plasma membrane	3336	174	AT3G42050;AT3G55140;F16G16.3;CEN2;MAPKKK7;T9J14.13;MJJ3.7;GRF2;WOL;ZIP9;F11F8.36;F8K7.7;AT3G22790;NAP14;GLR3.4;YLMG2;PYD1;HSP91;AT4G38380;AT3G17020;T7F6.1;SPPA;F4D11.40;T12M4.15;PDE149;T6H22.8;T2K12.1;F4H5.5;GSL12;SPS1F;RBL11;GCN4;T6I14.3;CCD1;PAA1;AXR1;CPN60B;CcdA;cICDH;AT3G30390;PP2A-2;VDAC1;KUP3;AVP1;EIN2;DET3;EXO70F1;EIF2 BETA;F18E5.70;AP22.33;F15M4.11;MRP4;MPK16;PGK;DL3185C;MUB6;T28N17.90;F1…	-1.50458	0.00544359	cellular_component
amino acid transport	150	43	AAP7;AAP1;AAP8;MHK10.8;AT3G30390;ERD9;PROT1;RHD3;F13E7.17;AT2G42005;UGT73D1;AT3G59630;MCD7.8;PHF1;T13K14.20;F22I13.20;MEE32;F22F7.5;T3K9.4;ANT1;YSL7;T16B24.15;GDU3;F9F13.110;MGH6.18;NAC047;GLP5;F22D1.80;EMB1144;HA2;ELI3-2;AAP3;F2K13.150;MLO12;F15M7.10;AT3G28960;EP3;LHT1;LHT2;DL3845W;T20D1.20;AT3G56200;AAT1	-1.37174	1.54872e-05	biological_process					symporter activity	75	25	SULTR4;1;F5M6.16;F12K21.8;SULTR3;4;SULTR2;1;SUT2;AST91;STP7;AAP6;K11J9.8;F5H14.25;PHT1;5;AT3G13620;AT3G19553;PMT1;NRT1.1;AAP3;PHT1;4;SULTR3;1;MIL23.23;LHT1;STP1;LHT2;STP14;SULTR1;3	-1.6466	3.21818e-06	molecular_function					stromule	35	24	PGM;PSB29;SHM1;MDAR6;F17F16.13;ASP5;RCA;CAT2;F3G5.1;RPE;CPN60B;PGK1;GAPA;SIR;2-Cys Prx B;THI1;GAPB;HCEF1;F19I3.27;T26J12.5;F1N21.10;CRB;ATPD;PRK	1.23725	0.00365237	cellular_component					nitrate transport	206	15	AT3G11780;GAD;HB-1;PHT4;6;MGH6.18;F23N19.3;HA2;RCI3;NRT1.1;PHT4;2;F18D22.5;F19F24.18;CRK25;DOX1;AT1G25550	-1.65637	0.00563374	biological_process
protein serine-threonine kinase activity	811	250	F8F16.70;ckl8;T7M7.1;CIPK8;CRK19;WNK1;NEK6;PHOT1;T9N14.3;T1N24.12;F7D19.4;F7J8.5;SRF6;T6H22.8;FEI1;CDPK6;RP1;SNRK2.5;MRG7.15;CKI1;T8P21.25;SNF4;NCRK;ckl3;EIN4;F20M13.30;T9N14.20;TSL;T6H22.26;CAK1AT;T23J18.11;AT3G46920;AT3G13670;MJB20.9;ALE2;T21L14.21;ckl10;AT3G10540;F13E7.17;DL3215C;BAM2;TOR;F4I10.10;GRIK1;AT3G58640;YAK1;F1O19.18;AME3;F27F23.20;CPK13;T17A5.2;CLV1;FYPP3;STN7;T2N18.19;MNI5.4;F3O9.7…	-1.19134	1.74495e-05	molecular_function					secondary metabolite biosynthetic process	138	21	CTF2A;CYP76C4;CYP81D4;CYP76C2;AT3G24200;CYP71A25;F23M2.31;CYP81H1;CYP71B34;CYP93D1;CYP71B13;CYP81D2;F2I11.220;TT7;C4H;CYP71B37;AT4G38540;CYP71B2;CYP71A22;MO1;CYP71B14	-1.70247	3.59535e-06	biological_process					symporter activity	75	13	AAP7;AAP1;AAP8;F18A8.6;AAP6;PHT1;5;AT3G13620;NRT1.1;PHT2;1;STP1;AAP3;SUT4;PHT4;1	1.32103	0.00381167	molecular_function					iron ion transport	118	6	F23N19.3;RCI3;PIP2A;F19F24.18;CRK25;DOX1	-2.16107	0.0059215	biological_process
hyperosmotic salinity response	161	72	P5CS1;DELTA-OAT;EHD1;CEST;CESA1;OPR3;P5CS2;NCED3;ATHAL3B;5PTASE2;LTP3;CPK32;ASN2;SOS4;EIL3;T10O22.22;T29E15.24;VIK;ABA3;PMZ;AtCHIP;PI4K GAMMA 4;ABI2;STZ;RSR4;F14B2.22;IBR10;ATAF1;VTC5;HVA22A;ASA1;SLT1;TIL;ERD2;HB-7;T12J13.11;GH9A1;GAI;RBOH F;SK 11;ADC2;SIP3;T6P5.14;DREB1A;ERF3;CPK6;CP1;AT3G19970;GID1C;NAC3;RD20;HSF4;MPK4;RCI3;AT4G25030;BZIP17;GBF3;NAC6;TIFY10B;ERF1A;F18C1.9;PDR12;ABCB4;GRX480;SYP…	-1.29329	2.10011e-05	biological_process					quercetin 7-O-glucosyltransferase activity	113	27	UGT74F1;UGT89B1;K18J17.3;UGT72B3;UGT74F2;K21L13.6;UGT85A1;UGT75B1;UGT73B4;T9I22.3;AT3G55700;UGT88A1;UGT85A3;F13K3.18;AT3G11340;K2I5.5;T1J8.15;UGT73B5;GT72B1;UGT71B8;UGT85A2;UGT84A1;F24H14.8;UGT71C4;IAGLU;UGT74E2;DOGT1	-1.70917	3.63918e-06	molecular_function					cellulose metabolic process	30	13	AT3G18060;SKU5;CESA1;CESA2;CEV1;T16B14.2;FAB1;FEI1;DiT1;RHD3;AT3G60750;DET3;COB	1.32885	0.00406395	biological_process					coumarin biosynthetic process	54	11	PDH-E1 BETA;ECT8;F23N19.3;HCT;PDR1;F1K23.12;4CL1;MYB4;PAL1;F12K8.24;C4H	-1.78162	0.00639937	biological_process
kinase activity	1028	314	F8F16.70;ckl8;AT4G28706;MAPKKK7;T7M7.1;CIPK8;T28P6.1;AT3G61080;WNK1;T17H3.7;emb1187;MZN1.8;NEK6;FLN1;AT3G22790;F20D23.14;PHOT1;FLN2;T9N14.3;T26F17.15;F7D19.4;MFB16.18;F12P19.11;F7J8.5;FEI1;PI4K GAMMA 7;CSK;RSH1;CDPK6;F5I6.13;ATGWD3;SNRK2.5;MRG7.15;CKI1;T8P21.25;AT4G30310;NCRK;RSH3;PPDK;F19G10.17;ckl3;F15D2.28;TSL;CAK1AT;T13L16.5;AT3G10572;EDR1;AT3G13670;F4H5.18;MJB20.9;ALE2;UKL4;ckl10;AT3G10540;F…	-1.16632	2.11593e-05	molecular_function					defense response to bacterium	359	126	MIPS2;MAB1;CB5-D;PBS2;EMB2024;MSD1;PGR5-LIKE A;AT3G23700;PRL1;GSH1;MOS4;ATG10;UPF3;CDC5;CSD1;ABA3;RSW3;SWC2;GAPB;PSL4;arginase;POM1;ATMIN7;HSC70-1;ADF4;CER1;ARP6;PIE1;WOL;TCTP;HDS;AT2G04400;mMDH1;MAPR3;SEF;KCS6;IPK1;LBA1;ATPD;MPK6;ETR1;EIL1;SIB1;HVA22A;FAAH;MBM17.7;AGO2;ASA1;WIN2;ATU2AF65A;VDAC3;MAC3B;CRT3;CM3;VAD1;EFR;CYT1;CA2;ACA4;COI1;CAD1;RLK;WRKY11;WRKY51;SDF2;NQR;T6P5.14;PUB13;NFXL1;CERK1;N…	-1.34659	5.36654e-06	biological_process					amino acid binding	38	14	ACR4;AK-LYS1;T1J8.2;F17F16.13;OTC;DL4715C;ACR6;MUK11.6;F20M17.15;F20M13.30;EDA9;ADT2;PYRB;T17A5.2	1.29051	0.0041247	molecular_function					salicylic acid mediated signaling pathway	163	15	AMC1;MGH6.18;AT3G19970;RAN1;BIR1;MEKK1;MPK3;TIFY10B;F10A12.18;MKD10.10;F19K19.4;GRX480;SYP121;MSF3.7;WRKY33	-1.87675	0.00651216	biological_process
integral component of membrane	2978	1112	TBL19;F8F16.70;F16G16.3;AT4G08290;CYP71B2;AAP7;TDT;AAP1;F2G14.60;EGY3;AAP8;ACYB-2;RCP1;MVP7.2;LCB1;THH1;RBL4;T6G15.140;CRK19;TMT2;CYP71B13;NRAMP6;T26F17.11;MSL5;F3C3.12;F18A8.6;CB5LP;F3D13.3;NRAMP3;F17M19.5;LCB2;AAP6;FAD2;ACA8;MHK10.8;F19C24.16;CSLB04;AT3G56160;WOL;ZIP9;K1F13.10;F9I5.4;DIT2.1;MZN1.8;ZIP3;ALIS1;F24J5.19;GPAT6;PSAO;DGL1;MQL5.3;LHCA4;SMO1-1;KAT2;ATH12;LHCA2;CSLE1;PLSP1;PSB29;F11M15.…	-1.09938	2.34488e-05	cellular_component					response to bacterium	178	51	TGA6;PMDH2;AT3G53180;CBL2;ERD15;AGB1;VDAC2;ASB1;HDS;AT3G59660;COL4;F12G12.21;HSP70;ASA1;AHBP-1B;VDAC3;SVP;CRT3;TCP5;XLG3;RLK;F1B16.1;T10D10.1;T1F9.17;NPR4;LZF1;ELI3-1;F23N19.3;COX17;VDAC4;MKK2;ELI3-2;RIN4;MPK4;MKK4;WAKL10;ATCSLA09;ZFP8;MPK3;GPRI1;PAD4;WRKY70;GRX480;SYP121;RPS2;RLK1;DMR6;BG3;LOX2;MO1;CLH1	-1.44362	5.58691e-06	biological_process					regulation of proton transport	77	48	CRY1;FED A;GS2;CHLM;ROC4;PHOT1;PSBP-1;ACP4;RCA;LHCB4.1;AT4G15545;LHCA6;CSK;NDH-O;PHYB;T27E13.9;PSBQA;FUG1;GLU1;LHCB5;AP22.85;KEA3;F26B6.4;PDS3;LHCA1;F3C3.6;OHP2;GAPA;G6PD1;ADG1;ATAB2;HCF173;THI1;GAPB;PSBR;AMK2;CAO;F6N7.27;PPI1;HDS;COL3;PHOT2;T32A16.60;KCS6;APO2;CDPMEK;PGR5;T4C15.7	1.26627	0.00452642	biological_process					UDP-glycosyltransferase activity	100	6	UGT88A1;F13K3.18;UGT73B5;UGT84A1;UGT74E2;DOGT1	-1.89263	0.00729058	molecular_function
oxidation-reduction process	1367	459	T17B22.23;NADP-ME4;APX1;NCED4;CYP71B2;CRY1;ACYB-2;F17L22.40;CYP71B13;T10F18.90;SKU5;PDH-E1 BETA;FDH;PHS1;FAD2;T16L1.160;AT4G02485;T9J23.11;K5J14.6;ETFALPHA;AT3G28760;F25C20.6;P5CS1;GAPA-2;ADH1;PKDM7D;SRX;AT3G15290;SMO1-1;F1M20.15;APX6;PXG4;F19F18.10;AP22.14;THY-1;LUT1;FSD3;MDAR6;ACHT4;AT3G20810;AT3G58670;AT5G20080;NOA1;PYD1;PMDH2;MPPBETA;OPR3;PDH-E1 ALPHA;WCRKC1;F15M7.11;NQR;GLY1;LPD1;DXR;IMD2;AT…	-1.0329	3.03417e-05	biological_process					protein phosphorylation	871	210	F4I10.10;MIK19.26;VIK;AT1G78290;F20D22.2;SK42;AT3G46920;FEI1;MHK;AT4G29380;T1N24.12;SRF6;CLV1;F6A4.180;T20B5.6;GRIK2;F2K11.13;GCN2;CDKD1;1;WNK6;F6I7.20;AT3G58640;F12B7.13;KIPK;F8F16.70;F4P13.4;SPA2;SOS2;RK2;HERK2;SPA4;CDPK6;F14F18.20;AME3;CPK28;TSL;YAK1;K7J8.16;K6A12.4;AT3G24190;CDKE;1;T10M13.2;CDKC;1;SRPK4;RPK2;SRF3;FC1;FC2;CPK9;PERK1;DL3215C;F25P22.8;WOL;ORG1;CPK30;WNK5;F10M6.110;CRK;F20M13.30;…	-1.31597	7.37593e-06	biological_process					transmembrane receptor protein tyrosine kinase signaling pathway	130	14	F8F16.70;EFR;AT3G47090;T9N14.3;RLK902;F4H5.8;AT3G47570;SRF6;FEI1;T9N14.20;F13E7.17;BAM2;CLV1;T31P16.10	1.36285	0.00452736	biological_process					cellular response to iron ion starvation	116	7	F23N19.3;PYE;RCI3;PIP2A;F19F24.18;CRK25;DOX1	-2.16107	0.00752417	biological_process
phenylpropanoid metabolic process	51	28	PMEAMT;APX1;PDH-E1 BETA;PAO4;VLN2;AT3G22850;CCH;BGAL3;SLAH3;SMT1;RFR1;SAMDC;SQS1;GDH2;PAL2;4CL3;CCoAOMT1;F23N19.3;OMT1;SAM1;F17M5.180;4CL1;MYB4;ATR2;OPCL1;PAL1;C4H;FPS1	-1.38473	3.4487e-05	biological_process					protein serine-threonine kinase activity	811	206	F4I10.10;VIK;AT1G78290;F20D22.2;SK42;AT3G46920;FEI1;MHK;CTR1;AT4G29380;T1N24.12;SRF6;CLV1;T20B5.6;GRIK2;GCN2;WNK6;AT3G58640;F12B7.13;KIPK;F8F16.70;F4P13.4;SOS2;AT2G25750;HERK2;SNF4;CDPK6;F14F18.20;AME3;CPK28;TSL;YAK1;K7J8.16;K6A12.4;ZIGA4;T10M13.2;AUR1;PGLP2;SRPK4;RPK2;MNJ8.10;SRF3;F25P12.84;EIN4;FC1;ckl10;FC2;PI4K GAMMA 4;PERK1;DL3215C;IRE1A;K21L13.3;F25P22.8;SK32;CPK30;WNK5;CRK;F20M13.30;HSL1;C…	-1.2973	7.84115e-06	molecular_function					response to arsenic-containing substance	39	12	T16L1.30;PHYA;F13H10.20;AT3G15290;F12M16.18;LPD1;CAD1;PHYB;CDC25;SIP1A;ALDH10A9;T6B20.15	1.34931	0.00454431	biological_process					sterol biosynthetic process	171	13	MVA1;CAS1;PDH-E1 BETA;CB5LP;MJJ3.7;KAS III;BIO2;ACLB-2;AT3G22845;HYD1;NRT1.1;AT3G54250;FPS1	1.40784	0.00786722	biological_process
protein phosphorylation	871	251	F8F16.70;CIPK8;CRK19;WOL;WNK1;NEK6;T9N14.3;T1N24.12;F6I7.20;F7D19.4;F7J8.5;SRF6;T6H22.8;FEI1;CDC25;CDPK6;SNRK2.5;NCRK;F19G10.17;ckl3;F20M13.30;T9N14.20;TSL;ATPI4K ALPHA;T6H22.26;F14O23.19;CAK1AT;AT3G46920;SPA2;MJB20.9;T8K14.1;F6A4.180;T21L14.21;AT3G10540;F13E7.17;DL3215C;BAM2;F4I10.10;CDKC;1;GRIK1;AT3G58640;F20B17.3;CDKD1;1;YAK1;F1O19.18;AME3;F27F23.20;CPK13;T17A5.2;CLV1;CPK32;STN7;MPK2;T2N18.19;…	-1.20458	4.05298e-05	biological_process					response to water deprivation	337	122	AT4G34100;VIK;F15M7.6;ANN5;PGR5;ABA3;DRIP2;ATCHR12;5PTASE2;NLP7;POM1;CCR2;SAD1;SEH;CER1;PMZ;RPK2;BAM1;GR-RBP2;AtCHIP;ERD15;CRY1;PI4K GAMMA 4;ABI2;MSS1;STZ;ANNAT3;WOL;ABF2;SIZ1;F14B2.22;TIC;AFP2;AtATG18a;IBR10;ABF4;RAP2.4;ATAF1;VTC5;FTA;HVA22A;CRY2;HIS1-3;ASA1;BI1;AKT1;ERF7;OPR3;MRP4;ADAP;F18C1.3;CYSB;SUS3;GolS1;F13O11.19;T19N18.10;RCD1;ERD2;HB-7;CDSP32;HB6;T12J13.11;HSP81-2;RBOH F;SIP1-like;DREB2…	-1.2931	9.4828e-06	biological_process					glutamine metabolic process	26	9	ASN1;PUR4;T17H7.12;POP2;MTI20.15;emb2742;emb1997;T10M13.13;ASN2	1.29391	0.0047717	biological_process					symporter activity	75	6	AT3G19553;NRT1.1;SULTR3;1;MIL23.23;LHT1;STP14	-1.94061	0.00826553	molecular_function
response to nitrate	195	53	AT3G11780;CIPK8;CRK19;GAD;F1N21.15;ZIP3;AT3G23090;MC4;LAC7;TIP2;3;F21M12.12;AT3G62040;F5O24.290;CLC-A;NIR1;NLP7;AT3G62270;POM1;T13K14.20;SERAT2;1;AT3G22600;T1N24.8;SLAH3;MFC19.15;RAV2;UGT74F2;HB-1;AKT1;ALDH2C4;MHF15.18;F9N11.20;NQR;AT3G48990;T4P13.12;GLP4;WRKY65;GLP5;F2P24.4;F23N19.3;HA2;RCI3;NRT1.1;F17M5.180;PR4;EP3;DL3845W;F19F24.18;PPC3;HCHIB;CRK25;CYP87A2;DOX1;AT1G25550	-1.21959	4.37244e-05	biological_process					integral component of membrane	2978	793	SULTR4;1;UBP19;F16B3.32;FK;F5D14.32;AT4G19180;AT4G34100;MOP10.11;CDS2;T9A14.70;F15M7.6;HMA5;PSAK;CER10;DL3515W;CB5-D;CB5-E;AT1G33265;INT2;ATNTT2;AFH1;F15K9.2;F3N23.2;K3K7.23;F1L3.21;T30F21.5;F14J9.28;MNS3;AT2G42005;FEI1;F18A5.190;COX15;PSI-P;ALG3;PGR5-LIKE A;AT4G31600;LCB1;MQM1.18;ALB4;OPT3;F19C24.16;MLE2.12;SPPL2;F5O24.190;MXI10.19;DGK1;KAT2;KEA5;AT3G09320;F10A5.5;T8F5.10;TMT2;AT3G20920;ADNT1;SP…	-1.22973	1.74964e-05	cellular_component					response to fructose	146	46	KOB1;ASN1;AT3G18060;PIP1;5;GSR 1;SEN1;GS2;PP2-A13;WOL;SAG12;TPS9;F17F16.13;PP2-A1;CESA1;MCCA;F26H11.8;CEV1;AT4G15545;AT4G08790;DiT1;GLU1;ADK1;F15D2.21;MES3;2-Cys Prx B;HXK1;MAB1;PUMP1;T6K12.3;AT3G60750;BAG1;MDC12.16;SIGA;LTA3;COB;F14N22.2;BCE2;LKR;HGO;AGT;CYB-1;F18O14.8;F2J6.2;IDH-V;ABA2;ALP	1.25813	0.00479054	biological_process					defense response to bacterium	359	23	SDF2;WOL;F13M22.16;ILA;cICDH;PGK1;EIN2;ATU2AF65A;COI1;BIR1;TGA4;PCAP1;MPK3;TAR2;GRX480;OST1;SYP121;PTR3;SPL14;PGDH;EFE;DOX1;WRKY33	-1.68893	0.00892677	biological_process
jasmonic acid biosynthetic process	133	76	PIL6;ROC4;ISPD;MUG13.28;PMDH2;OPR3;DXR;FAB1;T12G13.10;F7O18.28;SKL1;FLU;GLDP1;MGD1;TROL;AIM1;ATPC1;NPQ1;SKL2;AT2G27680;FAD6;RSW10;FBA2;HDS;OASB;ATH1;LIP1;T19N18.9;HPT1;ACX1;C17L7.80;STZ;F7A10.4;KCS6;F8K4.6;ATAF1;VTC5;CLA1;LTA2;T26C19.17;LOX3;MGN6.11;SUT2;LIP2;ADC2;T10D10.1;ILL6;SERAT1;1;AT3G19970;JAZ3;PKT3;SNAP33;NAC3;AT4G39730;AOS;MYC2;SIP4;MEKK1;K9H21.11;CYP83B1;LOX1;SSI2;AOC3;OPR1;TIFY10B;OPCL…	-1.18938	4.77353e-05	biological_process					jasmonic acid biosynthetic process	133	60	PMDH2;LIP1;T19N18.9;HPT1;RSW10;ACX1;C17L7.80;STZ;OASB;F7A10.4;HDS;KCS6;AIM1;F8K4.6;ATAF1;MUG13.28;VTC5;CLA1;T12G13.10;LTA2;T26C19.17;OPR3;LOX3;MGN6.11;SUT2;LIP2;ADC2;T10D10.1;ILL6;SERAT1;1;AT3G19970;FLU;JAZ3;PKT3;SNAP33;NAC3;FBA2;AT4G39730;AOS;MYC2;SIP4;MEKK1;K9H21.11;CYP83B1;LOX1;SSI2;AOC3;OPR1;TIFY10B;OPCL1;MKD10.10;GRX480;RSH2;MOP10.14;T22A6.210;CYP94B3;JAZ1;JMT;LOX2;LOX5	-1.40302	1.75543e-05	biological_process					positive regulation of catalytic activity	106	75	PMEAMT;UGP1;RCP1;AGO4;PGM;AT3G29185;LSF1;THIC;TRX-M4;PMDH2;SBE2.2;EMB1270;DPE2;T13E15.7;F22K20.16;DXR;MBB18.5;DL4715C;MXC9.11;PPL1;F28I8.26;F9I5.10;F28B23.11;SBPASE;PGR5-LIKE A;F26B6.4;K11I1.1;F10M6.100;SSI1;AT4G27700;FC2;AT3G10940;T10P11.17;NDH-N;AT3G51510;ADG1;F13F21.19;PQL1;NTRC;GLDP1;THI1;HCEF1;T26D3.4;MCK7.20;AT3G59780;MNC6.12;SCO1;AT5G02160;F15A18.20;AT3G21580;T28P16.7;SEX4;AGAL2;CYP97A3;AT…	1.20901	0.00516986	biological_process					response to UV-B	99	16	RPA70B;SAG24;F20H23.20;SDG26;JAR1;TT4;F25P22.7;MYB4;MPK3;RHM1;SAG12;PAL1;UGT84A1;MYB12;TT7;T29E15.11	-1.83582	0.00928745	biological_process
cell wall	536	154	SDH1-1;APX1;GSR 1;SKU5;XTH13;EMB1080;HSC70-1;ATSBT5.2;TPS1;XTR6;FRUCT5;XTH9;TRX-M4;HEXO3;MPPBETA;LCR69;MAC12.38;RCA;XTH24;mMDH1;BGAL1;NDC1;AFH1;TPI;PGK1;FLA1;F28K19.27;ARA12;ATP3;HSA32;ALDH10A8;SLP3;F2P16.7;CAT1;AIM1;RPT4A;F13E7.17;HD2B;SEC8;MFP2;T26C19.11;XTH29;LTP3;F15K9.16;GAPC2;T9J22.12;F12F1.13;UBQ9;CAND1;F12P19.3;PMH2;BGAL8;MEE5;SEC6;F27F5.8;PME31;F10A8.13;RAN-1;AT5G27430;VHA-A;BGLU15;PDIL1…	-1.16804	4.96132e-05	cellular_component					nitrate transport	206	47	AT3G62040;F5O24.290;CLC-A;NIR1;AT3G62270;T13K14.20;SERAT2;1;AT3G22600;T1N24.8;SLAH3;MFC19.15;RAV2;UGT74F2;HB-1;AKT1;ALDH2C4;MHF15.18;GAD;F9N11.20;UNE2;PHT4;6;NQR;AT3G48990;T4P13.12;MGH6.18;GLP4;WRKY65;GLP5;F2P24.4;F23N19.3;HA2;RCI3;NRT1.1;4-Oct;F17M5.180;PHT4;2;F18D22.5;PR4;EP3;DL3845W;F19F24.18;PPC3;HCHIB;CRK25;CYP87A2;DOX1;AT1G25550	-1.40655	1.99705e-05	biological_process					photosystem II assembly	154	110	FED A;PSAE-1;PSB27;GAPA-2;PSAO;PLSP1;PSB29;CYP38;EGY1;PMDH2;PSBP-1;FZL;ENH1;CLP2;ACP4;OEP80;MBB18.5;AT1G05140;MNB8.2;PMI1;crr1;APG2;F12A21.32;PSBO2;PPL1;PSAH-1;CRD1;SRS;emb2394;DAL1;T27E13.9;PSBQA;PSI-P;F9I5.10;SBPASE;PGR5-LIKE A;LHCA5;F10M6.100;ABC4;PTAC2;CCB1;PSAL;AT4G35250;AT4G08280;AT2G30695;ALB3;NDF1;GAPA;NDH-N;F7H19.1;CLPP6;TIC20;ATAB2;TLP18.3;PTAC6;AT4G19100;PETC;GAPB;HCF107;HCEF1;F8L15.13…	1.19888	0.00538442	biological_process					amino acid import	73	12	MHK10.8;RPT3;HA2;SYP43;GRF7;BRL3;LHT1;ABCB4;SYP121;F11A12.5;PMT5;AAT1	-1.65878	0.0102165	biological_process
transmembrane receptor protein tyrosine kinase signaling pathway	130	30	F8F16.70;T9N14.3;SRF6;FEI1;T9N14.20;F13E7.17;BAM2;CLV1;T31P16.10;RPK2;SRF3;HSL1;MCK7.17;LRR XI-23;EFR;F20H23.20;F1O11.20;T7N9.25;F18A8.10;F4H5.8;MRH1;RLK902;MEE62;PSKR2;F20B17.5;F16F14.25;K2I5.14;SOBIR1;AT3G47570;AT3G47090	-1.29319	5.57083e-05	biological_process					response to abscisic acid	456	160	MAP1D;RPN10;MYB109;LSD1;PSI-P;AT3G53180;F16M22.4;FAC1;ABA3;RVE1;MBD2.15;F8L15.180;CAT1;5PTASE2;LOS2;VLN4;SAP18;ARIA;NIC1;ARL1;GAMMA CAL2;POM1;emb1796;YAK1;AT2G14835;5PTASE13;SAD1;ALDH7B4;TAG1;PMZ;AtCHIP;AGB1;ICME-LIKE2;MQL5.25;ABI2;MSS1;XLG1;OZS1;STZ;ACBP1;SKIP;IBR5;EIF4G;ARF2;ABF2;TIC;AFP2;ABF4;GRF5;CER5;MPK6;ETR1;CIPK1;ATAF1;ASK1;HVA22A;RCAR3;STO;MSL3.12;SKOR;KOB1;AHG2;F6N7.15;ERF7;PLDALPHA1;TR…	-1.2931	2.88646e-05	biological_process					cysteine biosynthetic process	211	92	ACYB-2;GS2;PSAE-1;PETE1;PIL6;F12F1.30;ROC4;PSAO;LHCA4;F6E13.19;TUB6;F1M20.15;APK3;TIM;MHK10.4;T28K15.4;PCB2;PSBP-1;OASC;F14G9.19;APE2;MAC12.38;T2K10.5;G4;CRD1;LHCB6;AT5G26600;LHCB5;F7O18.28;PPa6;LIN2;T24P15.13;GLYR1;SKL1;SBPASE;GSA1;F13K23.5;CS26;FLU;TPI;PGK1;F12A4.4;PSAG;MES3;SIR;CH1;HEMC;CPN20;TLP18.3;GLDP1;APR3;GLX2-4;GAPB;AT4G38220;T31J12.3;TROL;PSBR;AT3G60750;CGL1;CAO;T16B24.10;ATPC1;F28G11.…	1.22145	0.00540285	biological_process					carbohydrate binding	244	10	F17P19.9;MAC12.38;AT3G17940;AT4G21060;AT5G10530;AT3G47800;RK3;M4I22.100;RLK1;SD2-5	-2.09162	0.0106439	molecular_function
respiratory burst involved in defense response	122	40	MHK10.8;F13E7.17;PBS2;AT3G53180;AT3G52800;F5O8.26;T13K14.20;K2A11.6;PI4K GAMMA 4;STZ;ERF5;WRKY6;HSFB2A;CMPG2;B120;RBOH F;F15H18.25;CAD1;BZIP60;WRKY11;HSF A4A;CERK1;NSL1;T19P19.60;F12L6.31;SNAP33;K2A18.15;MKK4;ATL6;AT3G46620;MLO12;ERF1A;PAD4;EP3;WRKY70;SYP121;AT3G47480;F18A17.4;PLA2A;WRKY33	-1.34659	7.9681e-05	biological_process					amino acid transport	150	35	AT2G42005;RHD3;MCD7.8;PHF1;T13K14.20;F22I13.20;MEE32;F22F7.5;AT3G30390;T3K9.4;ERD9;ANT1;YSL7;T16B24.15;GDU3;F9F13.110;MGH6.18;NAC047;GLP5;F22D1.80;EMB1144;HA2;ELI3-2;AAP3;F2K13.150;MLO12;F15M7.10;AT3G28960;EP3;LHT1;LHT2;DL3845W;T20D1.20;AT3G56200;AAT1	-1.48323	5.52258e-05	biological_process					thylakoid lumen	51	41	APX4;PETE1;ROC4;MNB8.3;CHL;CYP38;AT3G15520;T22N19.60;PSBP-1;AT3G56650;MPL12.19;T13E15.7;F22K20.16;MNC6.3;PSBO2;PPL1;PSBQA;F15M4.5;CS26;T10I14.70;T10P11.17;F7N22.3;FKBP13;TLP18.3;FTSH1;VAR2;F1N21.10;AT3G60370;DEGP1;DL3795W;FNR1;PGL34;NPQ1;DEG5;CYP20-2;HCF136;F13M23.70;DEG8;FIB4;HCF164;F15N18.40	1.22987	0.00552108	cellular_component					defense response	527	24	AT3G46730;AT3G14470;DGK1;VDAC1;ERF7;KEG;COI1;NINJA;VIP1;AT1G11820;AT3G14460;F12M16.35;JAZ4;TIFY10B;UGT73B5;RBOHD;F10A12.18;PAL1;SYP121;F19I3.16;DGK5;MNJ7.14;ZAR1;SOBIR1	-1.73532	0.0123557	biological_process
regulation of innate immune response	45	10	F11A6.20;SIB1;RLK;MKK2;MPK4;MKK4;PAD4;WRKY70;AT3G47480;BG3	-1.65458	0.00010226	biological_process					regulation of innate immune response	45	10	SIB1;RLK;MKK2;MPK4;MKK4;PAD4;WRKY70;F11A6.20;AT3G47480;BG3	-1.66849	5.86822e-05	biological_process					regulation of G2-M transition of mitotic cell cycle	60	5	RPA70B;HUB1;PLE;MSI1;CENP-C	1.28628	0.00567368	biological_process					UDP-glucosyltransferase activity	24	5	URH2;UGT73B5;UGT84A1;UGT71C4;UGT74E2	-2.23935	0.0139205	molecular_function
hydrolase activity, hydrolyzing O-glycosyl compounds	227	54	BGLU11;BGLU46;XTR6;FRUCT5;BGLU40;F7G19.12;XTH9;K21L19.12;HGL1;SBE2.2;BGLU12;AT3G54440;XTH24;RSW3;AT3G56310;F28K19.27;F12B17.90;AT5G11720;T25M19.1;T9J22.27;XTH29;AT3G47000;SFR2;AT5G01930;AT3G49880;BGLU15;HEXO1;ATXYN2;F5H14.35;AT4G28320;DIN10;AT5G24318;GH9B7;AT3G13560;F22D1.120;GH9A1;SIP1-like;K9I9.10;T4L20.60;GH9B13;AT1G11820;GH9B8;F23N19.3;F13O11.7;MCO15.13;BGLU44;SIP2;CWINV2;F10A12.18;TCH4;CHIA;…	-1.11185	0.000119148	molecular_function					oxidoreductase activity, acting on paired donors, with incorporation or reduction of molecular oxygen, NAD(P)H as one donor, and incorporation of one atom of oxygen	140	18	CYP76C4;FAH1;CYP81D4;CYP90D1;CYP76C2;CYP71A25;F23M2.31;CYP81H1;CYP71B34;CYP83B1;CYP93D1;CYP71B13;CYP98A3;CYP81D2;CYP71B37;CYP71B2;CYP71A22;CYP71B14	-1.64468	7.92426e-05	molecular_function					carbohydrate metabolic process	346	66	BGLU11;BGLU46;AT3G48950;RCP1;DRT102;F17P19.9;FRUCT5;PGM;BGLU40;F7G19.12;K10A8.10;AT5G57655;K21L19.12;HGL1;HEXO3;T28K15.4;BGLU12;GLY1;AT3G54440;T4L20.60;RPE;AT3G61490;ATGWD3;BGAL9;F7J8.240;SBPASE;SNF4;AT4G30310;BGAL1;AT3G56310;BGLU44;F15G16.1;F28K19.27;F10A12.18;F12B17.90;NHO1;MSJ1.22;AT5G11720;MJB24.14;T26J12.5;T25M19.1;T9J22.27;NDF5;AGAL2;F1N21.10;KING1;ISA3;BGAL3;PIP5K9;XK-2;DBE1;AMY2;TAG1;F13O…	1.21669	0.00631714	biological_process					negative regulation of defense response	269	17	EIN2;AMC1;COI1;LZF1;JAR1;BIR1;MEKK1;ZFP8;MPK3;GPRI1;F19K19.4;GRX480;SYP121;RLK1;PMT5;EFE;WRKY33	-1.84783	0.0145611	biological_process
UDP-glycosyltransferase activity	100	29	F6F3.19;DGD2;MGD1;F1C9.11;UGT73D1;UGT74F1;UGT89B1;K18J17.3;UGT72B3;UGT74F2;SUS3;UGT85A1;UGT75B1;UGT73B4;AT3G55700;SUS4;UGT88A1;F13K3.18;AT3G11340;T1J8.15;UGT73B5;GT72B1;UGT71B8;UGT85A2;UGT84A1;IAGLU;SQD2;UGT74E2;DOGT1	-1.36427	0.000124068	molecular_function					UDP-glycosyltransferase activity	100	25	UGT74F1;DGD2;UGT89B1;K18J17.3;UGT72B3;UGT74F2;SUS3;UGT85A1;UGT75B1;UGT73B4;AT3G55700;SUS4;UGT88A1;F13K3.18;AT3G11340;T1J8.15;UGT73B5;GT72B1;UGT71B8;UGT85A2;UGT84A1;IAGLU;SQD2;UGT74E2;DOGT1	-1.47264	8.27859e-05	molecular_function					defense response to fungus, incompatible interaction	41	11	PCK1;HUB1;K15E6.80;PBF1;SAG12;MJB21.12;MES7;NDH-N;CERK1;T26C19.11;MED21	1.29673	0.00649058	biological_process					cellular modified amino acid biosynthetic process	36	6	PDH-E1 BETA;F23N19.3;4CL1;MYB4;PAL1;FPS1	-1.82827	0.0148887	biological_process
secondary metabolite biosynthetic process	138	27	CYP71B2;CYP71B13;AT3G24200;CYP71B24;EMB2421;ABA1;CYP706A6;CYP71A26;CYP89A5;CTF2A;CYP76C4;CYP81D4;CYP76C2;CYP71A25;F23M2.31;CYP81H1;CYP71B34;CYP93D1;CYP81D2;F2I11.220;TT7;C4H;CYP71B37;AT4G38540;CYP71A22;MO1;CYP71B14	-1.45297	0.000126829	biological_process					endoplasmic reticulum unfolded protein response	186	72	TGA6;GBF6;VIK;KEU;bZIP44;ABA3;AT3G45040;F5A18.5;AT3G49350;AGB1;EIN4;CPK9;PI4K GAMMA 4;IRE1A;DGD2;ATXYN2;bZIP19;F6A4.20;PLDP1;ABF4;MPK6;B73;BI1;CRCK3;AHBP-1B;RCD1;UGT85A1;T21E18.12;AMC1;BZO2H3;RBOH F;BZIP60;FC1;F4M15.3;T6P5.14;CERK1;CPK6;VIP1;T19P19.60;F12L6.31;MGH6.18;UTR3;S6K2;MJC20.15;MRH10.19;CPK4;SNAP33;PVA12;NAC3;ORP1C;F14F8.110;MKK2;ACA2;AGK2;MEKK1;HSF4;F1N13.10;F17I5.110;MPK4;MKK4;TGA4;AT4…	-1.40513	0.000101264	biological_process					stomatal complex morphogenesis	140	57	APX4;AT3G29185;GAPA-2;AFO;AT3G12930;CYP38;AT3G15520;LUT1;EMB2247;T9N14.3;T25K17.4;MCO15.17;PMDH2;LUT2;MRL1;crr1;PPL1;EMB2369;TIR1;RP1;GLU1;AT3G06980;F9I5.10;T24P15.13;SBPASE;T13J8.190;T4M8.15;ABC4;PTAC2;F12A4.4;FKBP13;PTAC14;EGY2;T26D3.4;COI1;GER3;AT3G18890;T6I14.40;CHLI2;AFB2;T9G5.4;GCP2;AT4G18810;T22A6.220;YDA;F13M23.70;CLC-E;HCF106;ATH1;PTAC16;MNI5.4;PHOT2;PRK;F10E10.5;NPQ4;AT3G61700;TCX2	1.25033	0.00660278	biological_process					oligopeptide transport	110	7	HA2;TGA4;NRT1.1;OPT7;MYB4;MIL23.23;PTR3	-1.79241	0.0156704	biological_process
ethylene biosynthetic process	116	32	LCB2;PIL6;ASP5;F4F7.1;D-CDES;RUB1;XBAT32;ACS12;ASP3;AGD2;M3E9.100;AT3G15010;PLA-I{beta]2;LOX3;BZIP60;F13A10.15;UBA2A;T1F9.17;F12L6.31;MGH6.18;TET8;F2P24.4;SAM1;AT3G09830;AT3G46620;emb2170;MKK9;GRX480;T28N17.2;F9O13.1;T22A6.210;EFE	-1.3639	0.000138185	biological_process					Jasmonic Acid Signaling	63	20	CUL1;COS1;MPK6;PLDALPHA1;OPR3;COI1;JAZ3;JAR1;MKK2;AOS;MYC2;MEKK1;MPK4;TIFY10B;SAG12;PR4;WRKY70;HCHIB;JAZ1;JMT	-1.57094	0.000111473	Arabidopsis Signaling Pathways					pentose-phosphate shunt	193	122	RCP1;GS2;APX4;MFP1;GSTF11;hda14;PGM;AT3G59040;PGR3;PSAO;MNB8.3;AT5G57655;CYP38;THIC;TRX-M4;RPS1;PMDH2;PCB2;SBE2.2;MPPBETA;ENH1;T13E15.7;F2G14.30;F22K20.16;DXR;T2K12.1;LHCA6;SIG2;G4;PSBO2;PPL1;NDF6;emb2394;T24D18.18;F15M4.5;PSI-P;CCD1;GLYR1;SBPASE;PGR5-LIKE A;F10M6.100;CRR23;NDF2;F13K23.5;APL1;AT4G27700;PQL2;TPI;FC2;PGK1;NDF1;T10P11.17;NDH-N;HEMC;ADG1;2-Cys Prx B;F23N20.17;F23N19.15;AT4G34090;ANTR…	1.19646	0.00683709	biological_process					endoplasmic reticulum membrane	310	15	F16G16.3;KT2/3;LCB2;WOL;ALIS1;PAS1;TAG1;PVA12;DER2.2;HYD1;ATR2;TAR2;TT7;CER3;CYP714A1	-1.50458	0.0157805	cellular_component
response to abscisic acid	456	201	KOB1;F8L15.180;KT2/3;RCD1;P5CS1;MZN1.8;F4P9.36;ROC4;AT3G28580;AFO;MYB59;PXG4;F22D22.1;GRF10;PIP2B;ABI3;F9P14.5;NIC1;P5CS2;MYB52;TIC;AT4G14605;F3G5.1;5PTASE13;PSI-P;T13J8.190;SAP18;ARP7;FAC1;SPI;F26H11.11;EER5;emb1796;NCED3;ELF3;MYBR1;MJB24.14;5PTASE2;CAT1;EIF4G;F13E7.17;ALDH7B4;COR47;GTG1;T29E15.4;YAK1;LOS4;PGGT-I;ARIA;TAG1;LTP3;SNL3;ABF4;PRT6;FBA2;CPK32;ALDH10A9;RFC1;HSI2;ERA1;HK2;OCP3;ATE2;EIL3…	-1.15962	0.000140816	biological_process					respiratory burst involved in defense response	122	38	PBS2;AT3G53180;AT3G52800;F5O8.26;T13K14.20;K2A11.6;PI4K GAMMA 4;STZ;ERF5;WRKY6;HSFB2A;CMPG2;B120;RBOH F;F15H18.25;CAD1;BZIP60;WRKY11;HSF A4A;CERK1;NSL1;T19P19.60;F12L6.31;SNAP33;K2A18.15;MKK4;ATL6;AT3G46620;MLO12;ERF1A;PAD4;EP3;WRKY70;SYP121;AT3G47480;F18A17.4;PLA2A;WRKY33	-1.35036	0.00012134	biological_process					photosynthesis, light harvesting	24	13	LHCA4;LHCA2;LUT2;LHCB4.1;LHCA6;LHCB2.1;LHCB6;LHB1B2;LHCB5;LHCA1;LHCB3;SEP2;LHCA3	1.28738	0.00687746	biological_process					calcium ion binding	269	8	CEN2;DGK1;F11F19.29;PCAP1;RBOHD;WAK5;WAK2;MIJ24.17	-1.68893	0.0174488	molecular_function
cellular response to iron ion starvation	116	26	ZIP3;AT3G23090;ZIP1;LAC7;TIP2;3;F21M12.12;CLC-A;AT3G62270;T1N24.8;BTS;AKT1;MHF15.18;F9N11.20;T4P13.12;GLP4;WRKY65;F2P24.4;F23N19.3;PYE;RCI3;PIP2A;F19F24.18;PPC3;CRK25;CYP87A2;DOX1	-1.3011	0.000144157	biological_process					ethylene biosynthetic process	116	25	ASP3;AGD2;M3E9.100;AT3G15010;PLA-I{beta]2;LOX3;LCB2;BZIP60;F13A10.15;UBA2A;T1F9.17;F12L6.31;MGH6.18;TET8;F2P24.4;SAM1;AT3G09830;AT3G46620;emb2170;MKK9;GRX480;T28N17.2;F9O13.1;T22A6.210;EFE	-1.4343	0.000138022	biological_process					sphingoid biosynthetic process	31	8	MJJ3.7;SMO1-1;AT3G22845;KCR1;T12B11.9;AT3G13620;F19K19.11;LAG13	1.34715	0.00720679	biological_process					ethylene biosynthetic process	116	9	LCB2;D-CDES;MGH6.18;AT3G46620;MKK9;GRX480;T28N17.2;T22A6.210;EFE	-2.08311	0.0183246	biological_process
intracellular membrane-bounded organelle	143	47	F6F3.19;EHD1;FAO3;FAC1;F1C9.11;GRV2;SNX1;GTG1;T4C12.20;SRFR1;F23A5.27;UGT73D1;F20D22.9;PSAT1;MAG1;UGT89B1;K18J17.3;UGT72B3;UGT74F2;K21L13.6;UGT85A1;UGT75B1;UGT73B4;T9I22.3;VPS26A;AT3G55700;UGT88A1;SDIR1;RD20;UGT85A3;CNX1;F13K3.18;CYP98A3;F4I18.37;AT3G11340;K2I5.5;T1J8.15;UGT73B5;GT72B1;UGT71B8;UGT85A2;UGT84A1;F24H14.8;UGT71C4;IAGLU;UGT74E2;DOGT1	-1.30342	0.000146501	cellular_component					drug transmembrane transport	72	12	F7H19.220;MRP4;MNA5.11;F23N20.13;F5I10.20;PDR1;AT3G21690;T9L6.1;K24M7.20;ALF5;PDR12;PDR11	-1.60067	0.000169745	biological_process					starch catabolic process	17	13	CT-BMY;RCP1;SEX1;LSF1;DPE2;BAM1;ATGWD3;AMY3;AT3G10940;DPE1;SEX4;ISA3;F2J6.2	1.28106	0.00763633	biological_process					defense response to fungus	597	19	SDF2;BBD1;EDM2;EIN2;AtATG18a;COI1;APG5;AGK2;MEKK1;MPK3;RBOHD;GRX480;SYP121;MSF3.7;F19I3.16;AT4G38540;EFE;DOX1;WRKY33	-1.84783	0.0186502	biological_process
apoplast	467	159	PAH2;GGT1;GS2;SKU5;XTH13;DIR1;BGAL17;HSC70-1;ATSBT5.2;XTR6;LP1;FRUCT5;PGM;F13M22.16;PBF1;GAPA-2;F12F1.30;ROC4;BGLU40;XTH9;SHM1;ASP5;TIM;PMDH2;PSBP-1;AXS2;MAC12.38;RCA;ASD1;AT3G17940;PREP1;CPN60A;T24D18.18;XTH24;RPE;PPC2;GLU1;ADSS;BGAL9;LIN2;SBPASE;GSA1;mMDH1;CPN60B;F15D2.21;cICDH;BGAL1;TPI;PGK1;LAC7;GAPA;SIR;HEMC;ADG1;CPN20;F28K19.27;2-Cys Prx B;MAB1;GLDP1;ARA12;F24D7.4;GAPB;HCEF1;GDI2;AT5G11720;…	1.09854	0.000146876	cellular_component					response to karrikin	128	42	AT1G78290;VTC4;RSW10;FADA;GI;T4I9.18;NPQ4;TT5;DIN10;T3K9.19;F20D23.10;AT2G16365;F6G17.120;STO;T21F11.14;ERD9;F17O7.4;KUF1;FD1;ADC2;K18I23.7;MRI1.7;GPT2;MRG21.10;PAL2;HY5;F12K11.12;OPT4;AT3G52740;PD1;SIP2;AT3G61220;PAL1;ZIFL1;MJE7.18;LHT1;F22G5.39;MOP10.14;FLS1;C4H;T29E15.11;UGT74E2	-1.34844	0.000178048	biological_process					starch metabolic process	48	23	MFP1;PGM;F13M22.16;PGR3;SEX1;SS4;SBE2.2;DPE2;FEI1;CAT2;TIC;PGSIP1;ATGWD3;AMY3;INV-E;SEX4;ISA3;MAP65-1;T26C19.11;COB;DWF1;SUS3;PGI1	1.28867	0.00782182	biological_process					calcium ion transport	117	13	AT3G42050;AT3G18060;GLR3.4;DET3;CNGC1;F23N19.3;F19K19.12;PCAP1;ATCSLA09;AT4G38360;AT3G51730;PIP2A;FPS1	-1.52515	0.0191674	biological_process
endoplasmic reticulum unfolded protein response	186	77	RCD1;GBF6;DGD2;T21E18.12;EIN4;ABF4;F14D16.17;CPK32;SAG21;GBF2;EIL3;TGA6;VIK;KEU;bZIP44;ABA3;AT3G45040;F5A18.5;AT3G49350;AGB1;CPK9;PI4K GAMMA 4;IRE1A;ATXYN2;bZIP19;F6A4.20;PLDP1;MPK6;B73;BI1;CRCK3;AHBP-1B;UGT85A1;AMC1;BZO2H3;RBOH F;BZIP60;FC1;F4M15.3;T6P5.14;CERK1;CPK6;VIP1;T19P19.60;F12L6.31;MGH6.18;UTR3;S6K2;MJC20.15;MRH10.19;CPK4;SNAP33;PVA12;NAC3;ORP1C;F14F8.110;MKK2;ACA2;AGK2;MEKK1;HSF4;F1N13…	-1.37024	0.000149548	biological_process					response to auxin	380	93	MIPS2;CUL1;VIK;RPN10;MYB109;F27J15.20;LSD1;F8L15.2;ARF3;ABA3;RVE1;5PTASE2;SEH;ALDH7B4;PEX5;PMZ;AtCHIP;MQL5.25;STZ;IBR5;MYB61;T1M15.220;TT5;IAA31;IBR10;RPN12a;GLB3;MPK6;ETR1;ARF8;VTC5;HBT;ADA2B;ARF1;ASA1;IAA16;SAR3;OPR3;TRB1;PAP2;MHF15.18;RCD1;BLH1;ARF6;PRHA;AIR12;RBOH F;ADC2;K19M22.10;ARF16;SHY2;MYB59;LRP1;BIN2;CPK6;FQR1;ACO3;F16M14.2;AXR3;PHB3;T18A10.18;IAA8;JAR1;NAC3;TT4;F14G9.23;TCH2;MPK4;ACT7…	-1.32264	0.000186803	biological_process					light-harvesting complex	20	11	LHCA4;LHCA2;LHCB4.1;LHCA6;LHCB2.1;LHB1B2;LHCB5;LHCA5;LHCA1;LHCB3;LHCA3	1.28612	0.00799835	cellular_component					plant-type cell wall	270	7	AT4G36195;MAC12.38;PAP10;MJC20.29;F17I14.50;C4H;F16F14.25	-2.09179	0.0194328	cellular_component
plant-type hypersensitive response	62	36	RPP13;DELTA-OAT;SHM1;EBS1;PBS2;LSD1;LOL1;EDR2;RIN2;MPK6;RPM1;PUB17;AHBP-1B;VDAC3;DND1;CRT3;CPSF30;EFR;CAD1;MKK5;NSL1;CNGC4;ELI3-1;ELI3-2;F10B6.18;RIN4;MKK4;MPK3;PAD4;FMO1;EP3;RPS2;HCHIB;PLA2A;DOX1;T22A6.120	-1.29319	0.00015344	biological_process					response to toxic substance	70	20	GEK1;GSTL3;GSTZ2;DHAR2;DHAR3;ERD9;UGT73B4;T14N5.14;GSTU20;GSTU25;GSTU18;T8P21.32;ALF5;GT72B1;ATGSTF13;UGT84A1;GSTU8;GSTL2;IAGLU;GSTU7	-1.69394	0.00019806	biological_process					protein targeting to chloroplast	53	34	PTAC3;ROC4;AT3G12930;DL4225W;FLN2;EMB2247;AT3G18680;AT3G52150;F2G14.30;cpHsc70-1;T1B8.10;AT3G08740;RBP31;TIC110;T29E15.26;PTAC2;K1F13.13;AT2G30695;TOC75-III;PTAC14;F20P5.8;AT3G63490;emb1473;TOC159;MFL8.11;T6A9.13;AT3G13180;F17A14.4;TOC34;CIA2;CLPC1;F22K18.50;F10E10.5;F15N18.40	1.24229	0.00867577	biological_process					response to fructose	146	12	AT3G18060;SEN1;WOL;TPS9;AT4G08790;F12L6.23;FT1;SAG12;T28P16.12;PIP2A;F11A12.5;BAG1	-1.27889	0.0197053	biological_process
response to water deprivation	337	155	CRY1;RCD1;WOL;P5CS1;HIS1-3;F4P9.36;CEST;PIP2B;OPR3;PHS2;CR88;TIC;BAM1;CCD1;ATCHR12;AXR1;ATPHS1;MAX2;SAL1;ERD15;HK3;AVP1;F26H11.11;NCED3;MYBR1;ALDH10A8;XDH1;EDR1;5PTASE2;ABA1;COR47;CBL9;CER1;ANN5;PGGT-I;MPB2C;LTP3;ABF4;WRKY57;CPK32;T19B17.5;ALDH10A9;ERA1;CYCH;1;HK2;OCP3;EIL3;RD19;ABA2;AT4G34100;VIK;F15M7.6;PGR5;ABA3;DRIP2;NLP7;POM1;CCR2;SAD1;SEH;PMZ;RPK2;GR-RBP2;AtCHIP;PI4K GAMMA 4;ABI2;MSS1;STZ;A…	-1.17803	0.000156564	biological_process					toxin catabolic process	210	77	ASP3;RPN10;EMB2107;PBF1;GPX4;MJC20.26;F6I7.30;M3E9.100;PMZ;T13K14.20;MRH10.11;UBA1;IMPA-2;TPX1;T32E8.10;TAP46;RPT2a;RPT3;MFP2;IBR10;GSTZ2;EMB2719;DHAR2;RPN12a;MQM1.19;DHAR3;RPT5A;PBB1;AT3G44190;WRKY6;T19F6.150;ABCA2;ERD9;HSFA2;PBC1;DPL1;AT3G50910;UGT75B1;T12J13.11;UGT73B4;GR1;UBC11;F15H18.25;PBG1;ATH6;SRO2;HSFA6B;POP2;T10B6.40;PKT3;T1J8.13;F15F15.2;NAC032;GRF7;HSF4;GSTU20;ELI3-2;GPX6;GSTU25;GSTU1…	-1.29329	0.000212037	biological_process					hydrolase activity, hydrolyzing O-glycosyl compounds	227	32	BGLU11;BGLU46;XTR6;FRUCT5;BGLU40;F7G19.12;XTH9;K21L19.12;HGL1;SBE2.2;BGLU12;AT3G54440;T4L20.60;XTH24;RSW3;AT3G56310;BGLU44;F28K19.27;F10A12.18;F12B17.90;SIP2;AT5G11720;T25M19.1;T9J22.27;TCH4;F13O11.7;XTH29;BGLU15;CHIA;SIP1-like;AT5G01930;AT3G47000	1.23949	0.00906352	molecular_function					transferase activity, transferring glycosyl groups	477	26	F12K8.4;DGD1;TPS9;SS4;GSL12;SPS1F;PGSIP1;MJB21.3;F14N23.16;UGT88A1;AT4G21060;FT1;SETH2;F13K3.18;AT3G18170;ATCSLA09;K2I5.5;UGT73B5;AT3G18180;DL4325W;UGT84A1;F24H14.8;UGT71C4;T32G6.16;UGT74E2;DOGT1	-1.5833	0.0215881	molecular_function
response to endoplasmic reticulum stress	187	98	F16G16.3;APX1;SDF2;HSP101;K15E6.80;BAG6;AT3G60450;OASC;TSA1;HSP17.6II;MEC18.18;AT5G21090;MTG10.18;F7N22.4;ROF1;F26H11.30;SEC22;APRL4;F16D14.8;BOB1;EBS1;F18O19.26;AAC3;T1P2.12;F12B7.17;MLP3.13;F6D8.18;MUA22.2;PDIL1-4;F7O18.18;ATS9;CAD1;PDIL5-2;DL4355W;AT2G04400;MXC20.2;F15E12.10;STT3A;GAPC1;LACS1;UNE5;AT3G28480;HSP70;BI1;DER1;MRP4;PSAT;ALDH2C4;RAB7B;PGK;F4I10.3;MUB3.3;T13M11.15;CRT3;HSFA2;F22D1.12…	-1.23952	0.00015837	biological_process					cellular response to iron ion starvation	116	20	CLC-A;AT3G62270;T1N24.8;BTS;AKT1;MHF15.18;F9N11.20;T4P13.12;GLP4;WRKY65;F2P24.4;F23N19.3;PYE;RCI3;PIP2A;F19F24.18;PPC3;CRK25;CYP87A2;DOX1	-1.4786	0.000223949	biological_process					actin cytoskeleton organization	30	12	T17B22.23;ACT11;SCAR2;CAP1;PMI1;XIE;AFH1;ARP2;RHD3;CRK;FIM2;F22F7.25	1.30732	0.00917662	biological_process					respiratory burst involved in defense response	122	6	MHK10.8;F15H18.25;AT3G46620;SYP121;F18A17.4;WRKY33	-1.84535	0.0218182	biological_process
Jasmonic Acid Signaling	63	25	OPR3;CUL1;AXR1;COS1;PXA1;RUB1;COP1;MKK3;MPK6;PLDALPHA1;COI1;JAZ3;JAR1;MKK2;AOS;MYC2;MEKK1;MPK4;TIFY10B;SAG12;PR4;WRKY70;HCHIB;JAZ1;JMT	-1.50329	0.000159631	Arabidopsis Signaling Pathways					iron ion transport	118	21	CLC-A;AT3G62270;T1N24.8;YSL2;MHX;AKT1;MHF15.18;F9N11.20;T4P13.12;GLP4;WRKY65;F2P24.4;F23N19.3;RCI3;FER4;PIP2A;F19F24.18;PPC3;CRK25;CYP87A2;DOX1	-1.4786	0.000251149	biological_process					amino acid transmembrane transport	55	10	AAP7;AAP1;AAP8;AAP6;T7F6.1;AT3G30390;CAT2;PROT1;AAP3;AT2G42005	1.37208	0.00924541	biological_process					ER to Golgi vesicle-mediated transport	120	10	RPT3;HA2;SYP43;GRF7;BRL3;LHT1;ABCB4;SYP121;F11A12.5;AAT1	-1.65878	0.0282605	biological_process
nutrient reservoir activity	65	10	T8O18.3;PAP85;VHA-A3;GLP4;GLP5;AT3G10080;PLA2A;PLP4;RD22;GER3	-1.48373	0.00018866	molecular_function					phenylpropanoid metabolic process	51	24	CCH;VLN2;BGAL3;APX1;SLAH3;SMT1;RFR1;SAMDC;SQS1;GDH2;PAL2;4CL3;CCoAOMT1;F23N19.3;OMT1;SAM1;F17M5.180;4CL1;MYB4;ATR2;OPCL1;PAL1;C4H;FPS1	-1.47139	0.000260965	biological_process					photosynthetic electron transport in photosystem I	46	35	FED A;GAPA-2;PETE1;PSB29;F20D21.31;CYP38;RPS1;PSBP-1;AT3G52150;crr1;PSBO2;NDF6;PSI-P;SBPASE;PGR5-LIKE A;CRR23;NDF2;PSAG;NDF1;F13N6.21;TLP18.3;NDF4;GAPB;T22D6.3;HCEF1;TROL;NDF5;ATPC1;FNR1;ATPD;emb2184;PRK;HPR;PGR5;CaS	1.23473	0.00933954	biological_process					response to jasmonic acid	277	21	SEN1;EIN2;F6N7.15;COI1;NINJA;K19M22.10;AT3G19970;JAR1;TT4;MEKK1;MYB4;TIFY10B;MKD10.10;F17K4.110;ABCB4;GRX480;SYP121;RSH2;T22A6.210;CYP94B3;PTR3	-1.83582	0.0292065	biological_process
oxygen binding	234	49	CYP71B2;CYP71B13;LUT1;CYP71A12;CYP72A10;CYP51G1;CYP707A4;CYP71B24;CPD;CYP97A3;CYP706A6;CYP71A26;CYP89A5;CYP711A1;CYP71A24;KAO2;BR6OX2;CYP97B3;CYP704A2;CYP76C4;CYP81D4;CYP86A4;GLB3;CYP90D1;CYP76C2;CYP72A8;CYP78A9;CYP71A25;HB1;GA3;CYP709B2;F23M2.31;AOS;CYP81H1;CYP71B34;CYP83B1;CYP93D1;CYP72A15;CYP94D2;CYP716A1;CYP81D2;TT7;CYP94B3;CYP72A14;CYP71B37;CYP714A1;CYP71A22;CYP87A2;CYP71B14	-1.18922	0.000191469	molecular_function					sugar:proton symporter activity	95	30	INT2;TMT2;T7A14.10;PGLCT;MSS1;T22H22.15;ZIFL2;SUC9;F12K21.8;SUT2;UNE2;STP7;PHT4;6;MNC17.15;K11J9.8;MGH6.18;F2K13.160;F5H14.25;UTR6;F18O14.22;F22H5.6;PMT1;4-Oct;PHT4;2;PHT1;4;F18D22.5;PS3;STP1;PMT5;STP14	-1.42596	0.000381061	molecular_function					regulation of protein dephosphorylation	136	62	PSB27;GAPA-2;PETE1;PSAO;PLSP1;PSB29;F1M20.15;CYP38;PMDH2;FZL;CLP2;APE2;GRX480;PMI1;APG2;F1M20.32;PSBO2;SRS;LZF1;DAL1;PSBQA;LHCB6;PSI-P;F9I5.10;SBPASE;PGR5-LIKE A;F10M6.100;PTAC2;ALB3;COL4;CLPP6;ATAB2;TLP18.3;PTAC6;HCF107;HCEF1;TROL;SCO1;T6I14.40;VAR2;ATPC1;AT3G60370;F1B16.1;F8L15.60;CRB;TCP5;F10A5.12;CLPP4;CHUP1;NAP7;FAD6;HCF109;HCF136;SAMC1;K24G6.12;MED24.18;EDA3;PHOT2;PRK;NAP6;MPK1;HPR	1.21928	0.00949297	biological_process					carboxylic ester hydrolase activity	138	8	F2O10.13;K15I22.12;AT3G11210;K15I22.11;CXE12;F15M7.10;F16N3.25;AT3G09410	-1.56575	0.0298014	molecular_function
amino acid transmembrane transport	55	21	AAP7;AAP1;AAP8;AAP6;T7F6.1;AT3G30390;CAT2;PROT1;AT2G42005;CAT9;F22I13.20;T3K9.4;ANT1;BAT1;AAP3;AT1G08230;AT3G28960;LHT1;LHT2;T20D1.20;AT3G56200	-1.12697	0.000265434	biological_process					response to endoplasmic reticulum stress	187	84	F12B7.17;MLP3.13;F6D8.18;MUA22.2;PDIL1-4;BAG6;APRL4;F7O18.18;APX1;HSP101;SEC22;ATS9;CAD1;PDIL5-2;MEC18.18;DL4355W;AT2G04400;MXC20.2;F15E12.10;K15E6.80;AT5G21090;STT3A;GAPC1;LACS1;UNE5;AT3G28480;HSP70;BI1;DER1;MRP4;PSAT;ALDH2C4;RAB7B;PGK;F4I10.3;MUB3.3;T13M11.15;CRT3;HSFA2;F22D1.120;MTHSC70-2;HSP60;FKBP53;PDIL2-2;T8D8.4;EMB3007;F16G16.3;F10A5.22;T16L4.30;F15H18.25;BZIP60;T16B24.15;SDF2;MFG13.15;AT…	-1.28487	0.000390539	biological_process					ovule development	152	63	AP1;F12F1.30;MNB8.3;FLN1;AFO;SLK2;EMB2247;AT3G18680;NOA1;AG;OTC;FZL;cpHsc70-1;NS1;GR;CR88;F7F23.11;PREP1;CPN60A;EMB2369;SRS;HEN1;GLU1;AT3G58140;OVA2;F6F22.3;CP33;ARF2;MEE40;PGK1;SAL1;TOC75-III;OVA1;ADG1;CPN20;T16L1.250;AT3G13470;ERS;EGY2;SYCO ARATH;ARF6;OVA5;OVA4;SCO1;T4L20.310;OVA6;ATS2;TCP5;SEU;NAP7;EFS;CPSUFE;ATH1;KCS6;OVA9;RPL;LUG;MPK6;NAP6;MPK1;WAK2;F13E7.30;WIN1	1.22254	0.00961455	biological_process					polyamine catabolic process	38	7	PDH-E1 BETA;PAO2;F23N19.3;4CL1;MYB4;PAL1;FPS1	-1.82827	0.0339711	biological_process
heme binding	219	70	APX1;APX4;CB5LP;APX6;F19F18.10;LUT1;TAPX;APX3;CYP72A10;CYP51G1;CYP707A4;SIR;SAPX;CPD;CYP97A3;MUA22.13;CYP711A1;CYP71A24;CB5-D;MHK7.4;CB5-E;KAO2;BR6OX2;CYP97B3;HPL1;NIR1;CYP704A2;MAPR2;TED4;PA2;F14M13.18;MAPR3;CYP86A4;GLB3;RLF;CYP90D1;TG1;CYP72A8;CYP78A9;MAPR4;F8L21.80;CYTC-2;F9N11.20;CB5-B;F14O23.6;T4P13.12;HB1;NIA1;GA3;AT3G62370;CYP709B2;AOS;RCI3;CYP83B1;CYP72A15;CYP94D2;F17M5.180;CYP716A1;DWF4;…	-1.17651	0.000266829	molecular_function					plant-type hypersensitive response	62	32	PBS2;LSD1;LOL1;EDR2;RIN2;MPK6;RPM1;PUB17;AHBP-1B;VDAC3;DND1;CRT3;CPSF30;EFR;CAD1;MKK5;NSL1;CNGC4;ELI3-1;ELI3-2;F10B6.18;RIN4;MKK4;MPK3;PAD4;FMO1;EP3;RPS2;HCHIB;PLA2A;DOX1;T22A6.120	-1.35095	0.000395633	biological_process					leaf morphogenesis	186	80	HUB1;REV;AGO4;PIL6;ROC4;F20D21.31;AT3G22790;LUT1;SCAR2;NOA1;PMDH2;PCB2;AT3G56650;crr1;G4;CSK;PSBO2;SRS;HEN1;DAL1;T19F6.80;RBP31;MQB2.16;T24D18.18;LIN2;SKL1;GSA1;MSI1;AXR1;PTAC2;FLU;VCS;F3C3.6;COL4;CH1;HEMC;F13F21.19;HB-1;AT4G34090;PTAC6;GLDP1;PHB;HCF107;HST;IDD5;CSP41A;AGO1;AT5G02160;HUB2;T6I14.40;APE1;ALE2;NDF5;AGAL2;ATPC1;F8L15.60;NPQ1;EGL3;SKL2;CRB;TCP5;BLI;AT3G20680;F28I8.17;CCB3;MSI17.2;AMI1…	1.19888	0.009789	biological_process					ATPase activity, coupled to transmembrane movement of substances	102	6	MRP4;PDR1;ABCB4;MRP10;MRP3;PGP11	-2.11316	0.0353115	molecular_function
membrane	2625	680	PAH2;SDF2;CYP71B2;AAP7;F2G14.60;PIP1;5;AAP8;PCK1;T6G15.140;GS2;TMT2;CYP71B13;T26F17.11;MSL5;F3C3.12;SKU5;F7H19.20;T9J14.13;EMB1080;F3D13.3;HSC70-1;PHYA;LCB2;AAP6;ACA8;PTAC3;MYH19.150;F19C24.16;PSAE-1;F9I5.4;WNK1;AT3G57680;DIT2.1;P5CS1;MZN1.8;GAPA-2;F8K7.7;ALIS1;F24J5.19;F12F1.30;AT3G24460;DGL1;UPL1;LHCA4;SMO1-1;F6E13.19;LHCA2;PLSP1;F1M20.15;MIO24.13;MGT6;SHM1;NAP14;EHD1;EGY1;RPS1;YLMG2;T1G11.18;T…	-1.08179	0.000268094	cellular_component					response to UV-B	99	45	ATCSA-1;CRY3;AT3G24190;UVR8;MKP1;ELIP2;HAM1;RSR4;FAH1;TT5;RUS2;CHC1;MPK6;UBQ3;AFR;F6G17.120;SAG24;RUS1;F3O9.11;F20H23.20;MRO11.23;DREB2A;K18I23.7;AT3G43110;SDG26;HY5;4CL3;JAR1;AT3G17800;TT4;AT5MAT;F25P22.7;SOUL-1;AT3G52740;MYB4;MPK3;RHM1;AT3G61220;SAG12;PAL1;UGT84A1;MYB12;TT7;FLS1;T29E15.11	-1.34844	0.000406321	biological_process					sterol biosynthetic process	171	38	MVA1;CAS1;KOB1;PDH-E1 BETA;CB5LP;MJJ3.7;KAS III;SMO1-1;TUB6;AT3G22845;BIO2;T28K15.4;KCR1;CEV1;T12B11.9;AT3G13620;CYP51G1;DiT1;NRT1.1;SIR;NTMC2T2.1;AT3G07020;F19K19.11;F23H14.4;MOD1;SMT2;FLA7;LAG13;HMG1;LTA2;3BETAHSD/D2;ERG28;DWF1;COX15;CB5-D;CB5-E;ACAT2;F11F19.21	1.28287	0.0101048	biological_process					response to sucrose	204	18	SEN1;WOL;TPS9;AT4G08790;PGK1;F12L6.23;F20H23.20;TT4;FT1;F25P22.7;RHM1;SAG12;T28P16.12;UGT84A1;MYB12;F11A12.5;TT7;T29E15.11	-1.57304	0.0360876	biological_process
polyamine catabolic process	38	25	PMEAMT;APX1;PDH-E1 BETA;PAO4;VLN2;AT3G22850;CCH;BGAL3;SLAH3;SMT1;SAMDC;SQS1;GDH2;PAO2;PAL2;CCoAOMT1;F23N19.3;OMT1;SAM1;F17M5.180;4CL1;MYB4;PAL1;PAO1;FPS1	-1.38473	0.000273344	biological_process					lipid metabolic process	139	39	MS2;T9A14.2;PSAT1;PDAT;T22H22.20;AT5G04540;AT3G14075;ACBP1;T14P4.6;PAH1;APA1;PLA-I{beta]2;T16H5.220;FAD8;AT4G18550;MEE6.15;PAH2;SVL1;T22D6.1;F3I17.1;T1A4.20;F21F23.12;AT3G07400;COAD;PKP-BETA1;ACLA-3;PLA-I{gamma}1;F25P22.7;AT2G40116;ACLB-1;OPR1;AT3G49050;PAD4;F17L21.27;AT4G36945;PLA2A;SRG3;DOX1;LCAT3	-1.41891	0.000510438	biological_process					cellulose synthase activity	36	7	CSLB04;CSLE1;CESA1;CESA2;CEV1;CSLD2;IRX3	1.34545	0.0106359	molecular_function					oxidation-reduction process	1367	61	NCED4;CRY1;T10F18.90;PDH-E1 BETA;PHS1;LUT1;MDAR6;NOA1;PYD1;MPPBETA;WCRKC1;GLY1;LPD1;DXR;IMD2;GR;APX3;ACHT2;CDC25;PDS3;CcdA;HDR;IBR3;F2K11.14;AT1G79010;HDH;PMSR4;CDSP32;AT3G58610;PAO2;F21F14.14;VEP1;T2L5.1;AT4G13010;RCI3;CYP93D1;AT4G15093;IM;CYP81D2;RBOHD;ATR2;RHM1;UPM1;MKD10.10;K18I23.14;MJC20.29;GRX480;F5I14.9;F19F24.18;TT7;CYP94B3;F19F18.20;F12K11.26;CER3;C4H;CYP71B37;CYP714A1;PGDH;K9L2.20;EFE;…	-1.42649	0.0362588	biological_process
response to cold	408	226	DRT102;GS2;RCD1;HSC70-1;BAG6;PGM;F13M22.16;KAS III;ROC4;TUB6;SHM1;CYP38;MDAR6;F17F16.13;ASP5;PSBP-1;CHY1;F11A6.20;KAS I;AT3G17020;T13E15.7;RCA;cpHsc70-1;BAG4;FAB1;CAD1;CAT2;T1B8.10;PHYB;F3G5.1;AT3G53990;F15K20.19;RPE;GLU1;F7O18.28;PPa6;SBPASE;mMDH1;DGD2;ATPHS1;CPN60B;F10M6.100;PGK1;SAL1;GAPA;T10P11.17;SIR;HEMC;CPN20;HK3;2-Cys Prx B;F26H11.11;F21J9.2;NCED3;ELF3;PETC;THI1;GAPB;HCEF1;F14N23.19;TROL;…	-1.0973	0.000330967	biological_process					proline transport	74	19	K13P22.5;DL4860W;T13K14.20;AT3G20650;F10K1.26;ERD9;MKK5;F15A17.60;AT5G12010;F10B6.18;UGT85A3;AT3G21690;F2K13.150;MLO12;EP3;T7F6.4;T22A6.210;AAT1;F3I6.29	-1.6406	0.00065656	biological_process					cellulose synthase (UDP-forming) activity	26	7	CSLB04;CSLE1;CESA1;CESA2;CEV1;CSLD2;IRX3	1.34545	0.0106359	molecular_function					lipid metabolic process	139	7	PAH2;F3I17.1;ACLA-3;F25P22.7;ACLB-1;AT3G49050;DOX1	-1.5965	0.0363242	biological_process
response to sucrose	204	112	AT3G52740;KOB1;ASN1;FED A;GSR 1;SEN1;GS2;WOL;CYCD2;1;ROC4;TPS9;PHOT1;F17F16.13;PSBP-1;ACP4;GBF6;RCA;MCCA;F26H11.8;LHCB4.1;LHCA6;AT4G08790;MJB21.12;GLU1;LHCB5;ADK1;PGK1;AT3G21890;OHP2;GAPA;ADG1;F13B15.19;MAB1;GAPB;PUMP1;TROL;PSBR;T6K12.3;CAO;ELIP2;MDC12.16;LTA3;GDCH;NAP9;BCE2;HDS;LKR;HSI2;HGO;PHOT2;RPN10;IDH-V;CDPMEK;F1L3.21;CTR1;PGR5;CRY3;PUM23;F18O14.8;AT3G24190;MQK4.26;XLG1;COL3;T4C15.21;IVD;HH…	-1.0349	0.00038655	biological_process					response to salicylic acid	164	53	PNG1;MYB109;F27J15.20;LSD1;F8L15.2;F16M22.4;RVE1;EDR2;TRFL10;F7H2.12;RPN1A;MQL5.25;IRE1A;ORG4;WRKY4;ACD11;MPK6;AHG2;F6N7.15;TRB1;RCD1;UGT75B1;VAD1;RLK;K19M22.10;T1F9.17;MYB59;MYB60;F16M14.2;MYB32;ATAF2;RD20;CRK20;WAKL10;CPL3;MYB48;OPR1;MYB4;WRKY53;PDR12;PAD4;MYB13;WRKY70;GRX480;BT1;WRKY18;CRK5;SOT12;PTR3;LHY;WAK2;DOX1;GSTU7	-1.38702	0.000665293	biological_process					plant-type cell wall biogenesis	103	28	SPL7;AT3G18060;TPS1;IRX6;CSLE1;LCBK1;CESA1;CESA2;CEV1;T16B14.2;FAB1;FEI1;DiT1;T8P21.25;MPK20;CSLD2;IRX9;RHD3;AT3G60750;IRX3;BGAL3;BAM2;FLA7;T26C19.11;COB;DWF1;DL3220C;MTH12.1	1.26326	0.010785	biological_process					salicylic acid biosynthetic process	210	14	F13M22.16;AT3G14470;PGK1;AMC1;MBG8.12;BIR1;MEKK1;K14A3.2;MPK3;F19K19.4;RHF2A;SYP121;EFE;WRKY33	-1.60119	0.0377985	biological_process
chloroplast stroma	622	440	MTI20.10;PREP2;APX1;ATS1;PUR4;FED A;GS2;HSP101;PDH-E1 BETA;PUR7;T5J17.140;T32F12.21;AT2G21385;AK-LYS1;PGM;F13M22.16;F7A19.12;GAPA-2;KAS III;F12F1.30;ROC4;PSB29;SEX1;K10A8.10;AT3G12930;DL4225W;T8I13.23;EMB25;F20D23.14;GA2;SHM1;CYP38;VAR3;AT4G21445;MDAR6;F17F16.13;ACHT4;K19E20.8;EMB2247;ERD1;DHAR3;F3G5.29;LSF1;THIC;MCO15.17;TRX-M4;ASP5;RPS1;ISPD;TIM;PYD1;F12M16.18;GRF10;T28K15.4;RNEE/G;OTC;MQN23.16…	1.18477	0.000391525	cellular_component					acid phosphatase activity	46	15	PAP26;F16A14.11;F21M12.26;F24A6.12;PAP27;F21F23.18;PAP10;LPP2;F4F7.38;DL3505W;PAP29;PAP15;F17A13.80;PAP3;PAP16	-1.5458	0.000702546	molecular_function					metal ion transmembrane transporter activity	32	8	NRAMP6;NRAMP3;ZIP9;MGT6;MGT4;MGT2;IAR1;CSLB4	1.47965	0.0110562	molecular_function					indoleacetic acid biosynthetic process	113	5	SKL1;MKK9;TAR2;MSF3.7;PGDH	-2.10947	0.0406628	biological_process
oligopeptide transport	110	32	F2G14.60;F18A8.6;MYH19.150;F9I5.4;F24J5.19;YSL3;PLL4;GER2;MDF20.5;F12K8.11;OPT3;AT5G03700;PTR5;DL4355W;T22N19.50;YSL2;YSL6;YSL7;F12K8.12;F12M16.27;MRG21.10;OPT4;HA2;ERF9;TGA4;NRT1.1;OPT7;MYB4;PHT1;4;MLO12;MIL23.23;PTR3	-1.20899	0.00045417	biological_process					negative regulation of transcription, DNA-templated	165	59	PRL1;SKP2A;F12K2.7;F27F5.22;HOS1;ATNFXL2;LUG;F5D21.4;AT4G36210;STZ;DDB1A;ARF2;F14M13.23;LUH;AT3G07050;TRFL6;HD1;RAV2;ILP1;CSTF64;WRKY6;ARF1;CPL1;ERF7;PRR7;AHBP-1B;SVP;F8F16.60;F12A21.27;AP22.84;FMN/FHY;NINJA;BBX32;RING1A;AT3G43110;ERF3;VIP1;PPCK2;NTMC2T4;IAA8;PS2;OFP6;HSF4;NF-YA7;PRR5;ERF9;NF-YA3;NAC083;MYB4;IM;PMSR1;F7H19.181;WRKY70;KNAT7;F20H23.18;SPX2;AT-HSFB2B;SPX3;MGD2	-1.33164	0.00070791	biological_process					nucleoid	35	21	PTAC3;FLN1;PTAC5;FSD3;PTAC13;FLN2;MQN23.16;PDE312;PSI-P;PTAC2;GYRB2;PTAC14;WHY3;PTAC6;PTAC12;RABE1b;PTAC4;LON2;MURE;PTAC16;FSD2	1.24821	0.0110887	cellular_component					intracellular signal transduction	277	12	MAPKKK7;ALIS1;DGK1;MPL12.19;SNX2b;T19F6.90;AT3G46620;MPK3;MKK9;T28N17.2;F18A17.4;WRKY33	-1.39722	0.0424431	biological_process
amino acid transmembrane transporter activity	62	23	AAP7;AAP1;F2G14.60;AAP8;AAP6;T7F6.1;AT3G30390;CAT2;PROT1;AT2G42005;CAT9;F5M6.16;F22I13.20;T3K9.4;ANT1;BAT1;AT3G13620;AT3G19553;AAP3;AT3G28960;LHT1;LHT2;AT3G56200	-1.05644	0.000510093	molecular_function					nutrient reservoir activity	65	8	VHA-A3;GLP4;GLP5;AT3G10080;PLA2A;PLP4;RD22;GER3	-1.75183	0.000757018	molecular_function					pyridoxal phosphate binding	109	44	LCB1;K19P17.14;MAB16.11;K23L20.6;GAD;LCB2;POP2;AlaAT1;DELTA-OAT;SHM1;emb1075;ASP5;TSA1;F5I6.11;AOAT2;T5M16.26;ASP1;PHS2;F12G12.12;AT5G26600;GSA1;ATPHS1;CS26;D-CDES;AAT;CPNIFS;GLDP1;HPA1;BIOF;SR;MTO1;OMR1;SHM7;ACS12;OASB;MMT;AGT;F12F1.20;F17F8.22;K8A10.2;NFS1;T10P11.11;SHM4;WIN1	1.2614	0.0121615	molecular_function					transition metal ion transport	115	6	GAD;NRAMP1;RAN1;T28P16.12;F19F24.18;CRK25	-1.58216	0.0426357	biological_process
intracellular signal transduction	277	85	MAPKKK7;AT3G57680;ALIS1;DGK1;MPL12.19;SNX2a;T7A14.14;AT3G12180;DSPTP1;EIN4;F19G14.10;SNX1;MIK19.6;CLV1;CPK32;DGK2;MLE2.12;AT3G10550;EIL3;AT3G15220;MAPKKK5;MPK1;VIK;DL4905C;T9L3.20;AT3G52800;AT5G04540;F5O11.11;PEN2;F5O8.26;MKP1;PI4K GAMMA 4;STZ;ERF5;IBR5;MTI20.21;MPK6;SNX2b;WRKY6;MAP3KA;SIK1;YDA;T20F21.13;HSFB2A;MUR4;CMPG2;RBOH F;BZIP60;WRKY11;HSF A4A;MKK5;CCR3;T19F6.90;CERK1;MCA23.5;T12H20.4;CPK6…	-1.23829	0.000511149	biological_process					cell wall	536	119	RPT4A;BGAL8;AFH1;MEE5;SEC6;F27F5.8;XTH29;PME31;F10A8.13;CAT1;RAN-1;AT5G27430;VHA-A;BGLU15;PDIL1-4;BGAL3;T4I9.19;HSC70-1;EXPB2;GSR 1;PIE1;APX1;VDAC2;TRX3;FH6;RPS5A;mMDH1;RPT3;AT3G09630;AIM1;MFP2;emb2734;ARA12;F2P16.7;AT3G19020;F11I4.1;TPI;F22D1.60;EIF4A1;T4F9.10;CLPC1;La1;F6F22.24;HSP70;IMPA-1;MMN10.16;T8L23.18;F5O24.180;RPS18C;PHT3;1;AT5G19760;BBC1;AT3G06130;F6N7.14;RP1;MQB2.190;RPS5B;VDAC3;MPPBE…	-1.25054	0.00081211	cellular_component					salicylic acid biosynthetic process	210	44	EFR;F19K19.4;AMC1;F13M22.16;ROC4;AT3G14470;SHM1;CYP38;PSBP-1;F11A6.20;TSA1;RCA;CAD1;F3G5.1;GLU1;F7O18.28;PPa6;SBPASE;ICS2;DGD2;F10M6.100;PGK1;T10P11.17;HEMC;AT3G59660;2-Cys Prx B;CERK1;PETC;CA2;TROL;ACA2;FNR1;CRB;GDCH;ATPD;RBOH F;HDS;PHT4;1;PRK;CPK4;NQR;IWS1;PDR12;CRCK3	1.23725	0.0122135	biological_process					Golgi organization	185	15	AT3G42050;AT3G18060;AT5G10860;cICDH;DET3;P40;F23N19.3;F19K19.12;SYP43;PCAP1;ATCSLA09;AT4G38360;AT3G51730;PIP2A;FPS1	-1.52515	0.0455018	biological_process
response to UV-B	99	56	RPA70B;AT3G52740;RUS2;F5D21.10;UVR8;MJB21.12;AT3G21890;CPD;F13B15.19;DDB2;ELIP2;NAP9;FVE;POLH;REV3;ATCSA-1;CRY3;AT3G24190;MKP1;HAM1;RSR4;FAH1;TT5;CHC1;MPK6;UBQ3;AFR;F6G17.120;SAG24;RUS1;F3O9.11;F20H23.20;MRO11.23;DREB2A;K18I23.7;AT3G43110;SDG26;HY5;4CL3;JAR1;AT3G17800;TT4;AT5MAT;F25P22.7;SOUL-1;MYB4;MPK3;RHM1;AT3G61220;SAG12;PAL1;UGT84A1;MYB12;TT7;FLS1;T29E15.11	-1.20157	0.000551961	biological_process					response to molecule of bacterial origin	99	19	MFB13.23;AFB2;K2A11.6;ETR1;F11O6.14;T9N14.3;LRR XI-23;COI1;T28N17.5;RIN4;BRL3;T16O11.3;F18D22.5;EXO70E1;WRKY18;AT3G47480;AMT2;F16F14.25;PLA2A	-1.64955	0.000894331	biological_process					response to sucrose	204	69	AT3G52740;KOB1;ASN1;FED A;GSR 1;SEN1;GS2;PP2-A13;WOL;CYCD2;1;ROC4;SAG12;TPS9;PHOT1;F17F16.13;PSBP-1;ACP4;GBF6;RCA;MCCA;F26H11.8;LHCB4.1;LHCA6;AT4G08790;MJB21.12;PSBQA;GLU1;LHCB5;TT7;ADK1;LHCA1;PGK1;AT3G21890;OHP2;GAPA;ADG1;F13B15.19;MAB1;GAPB;PUMP1;TROL;PSBR;T6K12.3;CAO;AFR;ELIP2;MDC12.16;LTA3;GDCH;NAP9;BCE2;F6G17.120;HDS;LKR;HSI2;COL3;HGO;PHOT2;LBA1;KCS6;CYB-1;GAPC1;RPN10;F18O14.8;IDH-V;CDPMEK;T…	1.23001	0.0122235	biological_process					response to stress	103	8	MAPKKK7;CR88;T19F6.90;F24A6.13;F2I11.220;F4I18.11;MCA23.6;MO1	-1.4401	0.04599	biological_process
iron ion transport	118	28	ZIP3;AT3G23090;ZIP1;LAC7;TIP2;3;F21M12.12;MJC20.24;CLC-A;AT3G62270;T1N24.8;YSL2;MHX;AKT1;MHF15.18;F9N11.20;T4P13.12;GLP4;WRKY65;F2P24.4;F23N19.3;RCI3;FER4;PIP2A;F19F24.18;PPC3;CRK25;CYP87A2;DOX1	-1.25382	0.000574448	biological_process					ammonium transport	29	18	ALA3;RHD3;PHF1;SHS1;CAX2;NSL1;CPK6;SNAP33;TOC64-V;ACA2;AMT1;2;NTF2B;AAP3;PPI1;LHT1;SYP121;AMT2;AAT1	-1.57851	0.000899843	biological_process					photosystem II oxygen evolving complex	21	12	PSBP-1;AT3G56650;F22K20.16;PSBO2;PPL1;PSBQA;F15M4.5;PQL2;PQL1;PSBR;PSB28;DL3795W	1.2892	0.0124065	cellular_component					transmembrane transport	280	18	MSL5;F11F19.29;MGT10;AT3G20240;PHT4;6;MNC17.15;MGH6.18;AAC1;F18O14.22;OPT7;PHT4;2;F18D22.5;PS3;ABCB4;PMT5;MRP3;STP14;PGP11	-1.66659	0.0486553	biological_process
response to salicylic acid	164	60	CRK19;RCD1;F16M14.2;MYB59;TRFL10;F7H2.12;EER5;WRKY4;MYBR1;BT3;F27J15.20;EBS1;T2O4.10;MPK1;PNG1;MYB109;LSD1;F8L15.2;F16M22.4;RVE1;EDR2;RPN1A;MQL5.25;IRE1A;ORG4;ACD11;MPK6;AHG2;F6N7.15;TRB1;UGT75B1;VAD1;RLK;K19M22.10;T1F9.17;MYB60;MYB32;ATAF2;RD20;CRK20;WAKL10;CPL3;MYB48;OPR1;MYB4;WRKY53;PDR12;PAD4;MYB13;WRKY70;GRX480;BT1;WRKY18;CRK5;SOT12;PTR3;LHY;WAK2;DOX1;GSTU7	-1.22717	0.000645655	biological_process					monooxygenase activity	128	22	CYP97B3;CTF2A;HPL1;CYP704A2;FAH1;CYP72A8;AT3G24200;CYP78A9;MFB13.9;CYP709B2;CYP72A15;CYP98A3;CYP94D2;CYP716A1;F2I11.220;FMO1;CYP72A14;AT4G38540;CYP714A1;T28K15.7;CYP87A2;MO1	-1.70343	0.000975571	molecular_function					regulation of meristem growth	153	35	CRY1;REV;MFP1;MJJ3.7;AT3G06035;F12F1.30;PGR3;F5M6.8;XTH9;RLK902;BIO2;NPY5;AT4G15545;LSH3;DEGP2;FRA1;AT3G11560;F2E2.13;MPK20;F28K19.27;PHB;CINV2;AT3G60750;T25M19.1;BGAL3;BAM2;IQD31;FLA7;T26C19.11;DWF1;NIK1;SRF8;TCX2;CRY2;SHD	1.24186	0.0125281	biological_process					calmodulin binding	217	8	GAD;NADK2;CNGC1;TGA4;PCAP1;AT3G49050;IQD22;AT3G13600	-1.67804	0.0492952	molecular_function
anchored component of membrane	245	37	SKU5;AT3G06035;FLA6;IRX6;F9D12.16;K21L19.12;FLA1;FLA13;T9J22.27;FLA7;COB;F25A4.24;T9A14.6;AT3G22600;DL4345C;LTPG1;SHV3;LLG1;AT3G13560;AT4G14746;COBL7;ENODL9;AIR12;F8K4.10;F4I1.11;T20M3.11;PDCB4;SVL1;AT1G11820;ENODL18;F4B14.150;F13O11.7;T9N14.17;MHJ24.6;MMP;T19K4.140;UCC1	-1.23339	0.000664141	cellular_component					galactolipid biosynthetic process	102	39	APG7;DL4860W;SQD1;DGD2;F1B16.5;PAH1;ATSPS4F;T18K17.17;PLDP1;AT4G30490;CYP76C2;F11C18.60;F2N1.24;SS2;SUS3;SPS3F;F8F16.60;F12A21.27;T12J13.11;DGS1;UGP3;FMN/FHY;KUP3;T6P5.14;PAH2;AT3G43110;SUS4;PPCK2;CIPK23;PS2;NF-YA7;DGD1;MTI20.17;F7H19.181;SQD2;F20H23.18;SPX2;SPX3;MGD2	-1.30859	0.0010508	biological_process					transaminase activity	36	11	K19P17.14;POP2;F12F1.30;F5I6.11;T5M16.26;F12G12.12;GSA1;CPNIFS;ATBCAT-5;BIOF;NFS1	1.3073	0.0125895	molecular_function					Name	Total # of Neighbors	# of Measured Neighbors	Gene Set Seed	Measured Neighbors	Median change	p-value	Activation Score	Hit type
Salicylic Acid Signaling	70	24	APX1;DIR1;SNI1;GR;CAD1;TGA6;LSD1;CSD1;MPK6;WRKY6;LOX3;AHBP-1B;VAD1;WRKY3;COI1;MKK2;MEKK1;MPK4;MPK3;PAD4;WRKY70;GRX480;HCHIB;CLH1	-1.23989	0.000689407	Arabidopsis Signaling Pathways					transition metal ion transport	115	20	OPT3;UKL2;M3E9.100;AT1G56145;AKT1;CAX2;GAD;NRAMP1;T4P13.12;GLP4;WRKY65;RAN1;F2H17.10;F28J12.20;AT3G54040;T28P16.12;F19F24.18;CYP72A14;CRK25;CRK27	-1.45675	0.00105248	biological_process					beta-glucosidase activity	42	6	BGLU11;BGLU46;BGLU40;BGLU12;BGLU44;BGLU15	1.54615	0.0138121	molecular_function					Proteins/Chemicals Regulating Cell Processes of defense response	482	30	defense response	CRY1;DCL4;NOA1;GLY1;GR;IBR3;EIN2;COI1;VIP1;JAR1;BIR1;MEKK1;AP2;TGA4;4CL1;MPK3;RBOHD;F10A12.18;PAL1;LHT1;SYP121;OSM34;PYL4;F19I3.16;PTR3;ZAR1;WRKY41;SOBIR1;DOX1;WRKY33	-1.82827	0.000218847	-1.63299	Proteins/Chemicals Regulating Cell Processes
transition metal ion transport	115	25	T18E12.13;GAD;AHP1;LAC7;TIP2;3;UKL2;TET6;OPT3;M3E9.100;AT1G56145;AKT1;CAX2;NRAMP1;T4P13.12;GLP4;WRKY65;RAN1;F2H17.10;F28J12.20;AT3G54040;T28P16.12;F19F24.18;CYP72A14;CRK25;CRK27	-1.2974	0.000698814	biological_process					intracellular signal transduction	277	70	VIK;DL4905C;MLE2.12;DGK1;T9L3.20;CLV1;AT3G12180;AT3G52800;SNX2a;AT5G04540;F5O11.11;PEN2;F5O8.26;MKP1;EIN4;MAPKKK7;PI4K GAMMA 4;STZ;ERF5;IBR5;MTI20.21;MPK6;SNX2b;WRKY6;MAP3KA;SIK1;YDA;T20F21.13;HSFB2A;MUR4;CMPG2;RBOH F;BZIP60;WRKY11;HSF A4A;MKK5;CCR3;T19F6.90;CERK1;MCA23.5;T12H20.4;CPK6;F26K24.21;T19P19.60;F12L6.31;S6K2;PTP1;ORP1C;CIPK23;MKK2;SIP4;K2A18.15;NP3;MPK4;MKK4;AT4G25030;AOC3;T7B11.13;AT2…	-1.35036	0.00108661	biological_process					secondary metabolite biosynthetic process	138	17	CYP71B2;CYP71B13;AT4G38540;CYP71A22;CYP71A25;AT3G24200;TT7;CYP71B34;CYP71B24;CYP71B14;F23M2.31;EMB2421;ABA1;CYP706A6;CYP71A26;CYP89A5;CTF2A	1.21073	0.0140214	biological_process					Proteins/Chemicals Regulating Cell Processes of ER unfolded protein response	51	6	ER unfolded protein response	F16G16.3;SDF2;TGA4;BZIP17;MPK3;MKK9	-1.67804	0.00331795	unknown	Proteins/Chemicals Regulating Cell Processes
carbohydrate binding	244	49	T28P6.1;F17P19.9;HGL1;PP2-A1;MAC12.38;AT3G54440;AT3G17940;T7F6.22;RSW3;NDF2;BGAL1;F15G16.1;GMII;PP2-B1;MGD1;AT5G11720;MJB24.14;F7N22.4;NDF5;F8M21.30;F17F16.20;K1F13.19;DL4380W;AT3G53810;RK2;BGAL3;F14N23.3;PP2-A13;CRT3;B120;F19K6.8;RLK;T28P6.6;F23M19.5;AT1G19715;K2A18.23;AT3G24090;CRT1a;AT4G21060;T20K24.15;CNX1;PP2-B2;AT5G10530;AT3G47800;RK3;M4I22.100;RLK1;SD2-5;MGD2	-1.06424	0.000740436	molecular_function					sequence-specific DNA binding	337	86	TGA6;GBF6;LON1;MBF1A;bZIP44;VOZ1;NF-YB10;T1J8.20;SCR;STZ;WRKY4;EDM2;ARF2;ABF2;bZIP19;NF-YB8;LON2;T6J4.18;GNC;ABF4;RAP2.4;NF-YC9;T15M6.12;AT3G57190;WRKY20;bZIP16;ZML1;WRKY6;PDF2;HB-1;ERF7;TCP20;AT4G06634;AHBP-1B;HSF3;AREB3;HSFA2;NAC071;T21E18.12;WRKY2;PRHA;HB-7;HSFB2A;bZIP68;AT4G16141;HB6;WRKY3;MUK11.16;GATA5;BZO2H3;NF-YB12;BZIP9;WRKY21;BZIP60;WRKY11;HSF A4A;WRKY51;BZIP53;NF-YC2;HDG2;ANL2;F16L1.8;…	-1.28786	0.00122409	molecular_function					response to hypoxia	84	11	DGD1;ADH1;AlaAT1;T1G16.90;SS4;DGD2;SSI1;LON1;F9L11.8;SS2;SUS3	1.26441	0.0153247	biological_process					Proteins/Chemicals Regulating Cell Processes of membrane depolarization	12	5	membrane depolarization	CRY1;PHYA;NRT1.1;HAK5;OST1	-1.76216	0.00767212	1	Proteins/Chemicals Regulating Cell Processes
response to salt stress	655	367	AT3G42050;APX1;AT3G18060;UGP1;PIP1;5;GS2;T5I8.3;RCD1;HSC70-1;F16M14.2;P5CS1;POP2;PBF1;ADH1;CPL3;AT5G10860;ROC4;DELTA-OAT;SMO1-1;F6E13.19;TUB6;MYB59;OTS2;F17F16.13;PP2-A1;AT5G20080;TIM;NOA1;CESA1;MPPBETA;T1E22.170;BAG4;CEV1;T21J18.1;CR88;AT4G14605;DiT1;TPC1;CDPK6;LHCB6;CYN;GLU1;SNRK2.5;ATCHR12;PPa6;ADK1;mMDH1;SAP18;ATSRL1;MC4;F15D2.21;cICDH;GLTP1;ERD9;TPI;SAL1;ERD15;D-CDES;SIR;CPN20;HK3;ALDH12A1;2…	-1.11708	0.000823108	biological_process					ATPase activity, coupled to transmembrane movement of substances	102	22	F15M7.6;TAP2;MRP5;AT3G55090;CER5;PGP20;ABCA2;MRP4;ABCG25;ATH6;PDR1;MUP24.11;WBC11;MRP6;PDR12;ABCB4;MRP10;MRP3;NAP7;MRP14;PGP11;PDR11	-1.60067	0.00124231	molecular_function					cellular response to iron ion starvation	116	9	ZIP3;AT3G23090;BTS;ZIP1;LAC7;PPC3;T1N24.8;TIP2;3;F21M12.12	1.23127	0.0158094	biological_process					Proteins/Chemicals Regulating Cell Processes of lignification	63	9	lignification	APG5;HCT;AP2;4CL1;MYB4;RBOHD;PAL1;K18I23.14;C4H	-1.83582	0.00953543	0	Proteins/Chemicals Regulating Cell Processes
ADP binding	157	13	AT3G46730;MOK9.3;RPP13;AT3G14470;F11A6.20;RCA;F10D13.24;AT3G46710;RPM1;AT3G14460;ADR1-L1;RPS2;ZAR1	-1.05405	0.000824784	molecular_function					peroxidase activity	114	23	PAP26;PA2;F14M13.18;TPX1;APX1;MMN10.18;F21F14.5;F8L21.80;F12A21.27;F9N11.20;RBOH F;F14O23.6;AT3G21610;T4P13.12;RCI3;F17M5.180;RBOHD;K18I23.14;MJC20.29;F19F24.18;F19F18.20;F3I6.29;DOX1	-1.38678	0.00139902	molecular_function					hydrolase activity, acting on glycosyl bonds	45	8	XTH13;XTR6;XTH9;ASD1;XTH24;F11F12.14;TCH4;XTH29	1.34998	0.0166892	molecular_function					Proteins/Chemicals Regulating Cell Processes of plant defense	323	23	plant defense	FAB1;CCD1;AXR1;EIN2;ARF2;KEG;COI1;JAR1;PDR1;MEKK1;MPK3;UGT73B5;RBOHD;MKK9;LHT1;GRX480;SYP121;AAT1;PTR3;SOBIR1;CRK10;DOX1;WRKY33	-1.89263	0.0126525	-1	Proteins/Chemicals Regulating Cell Processes
proline transport	74	27	K13P22.5;MHK10.8;PAP18;T11I18.10;ERD9;PROT1;ATCOAE;ECI1;SDP6;AT3G59630;DL4860W;T13K14.20;AT3G20650;F10K1.26;MKK5;F15A17.60;AT5G12010;F10B6.18;UGT85A3;AT3G21690;F2K13.150;MLO12;EP3;T7F6.4;T22A6.210;AAT1;F3I6.29	-1.24229	0.000873875	biological_process					chitin binding	25	5	CERK1;F4P9.35;PR4;EP3;HCHIB	-1.99066	0.00140075	molecular_function					defense response	527	46	AT3G46730;MOK9.3;AT3G14460;RPP13;BZO1;T15M6.17;SNC4;F12M16.35;AT3G14470;DGK1;K21L19.12;SGT1A;LCR69;CEV1;ZAR1;TIR1;RPM1;ICS2;MC4;K17O22.9;MDH9.21;VDAC1;DND1;WHY3;F10A12.18;WRKY4;ATWHY2;PAL2;CRL;COI1;AGO1;ERF7;AFB2;DGK5;F13O11.7;T29M8.10;RBOH F;DGK2;SSI2;OCP3;AT3G12920;F12P19.3;MFC19.23;ETR1;HSP81-2;KEG	1.21036	0.0171481	biological_process					Proteins/Chemicals Regulating Cell Processes of systemic acquired resistance	87	10	systemic acquired resistance	CRY1;PHYA;GLY1;ILA;MEKK1;TGA4;MYB4;MPK3;GRX480;SOBIR1	-1.60119	0.0194212	-1	Proteins/Chemicals Regulating Cell Processes
L-glutamate transmembrane transporter activity	6	5	AAP1;DIT2.1;BAT1;CAT5;AAT1	-1.49977	0.000903113	molecular_function					carbohydrate transmembrane transporter activity	89	28	INT2;TMT2;T7A14.10;PGLCT;MSS1;T22H22.15;ZIFL2;SUC9;F12K21.8;SUT2;UNE2;STP7;PHT4;6;MNC17.15;K11J9.8;MGH6.18;F2K13.160;F5H14.25;F18O14.22;F22H5.6;PMT1;4-Oct;PHT4;2;PHT1;4;F18D22.5;STP1;PMT5;STP14	-1.3962	0.0014194	molecular_function					cell growth	123	50	AT3G42050;SPL7;AT3G18060;LCB1;HUB1;REV;MYH19.150;IRX6;GRL;F6E13.19;AIR9;SCAR2;CESA1;F4D11.40;CESA2;T9E8.10;CEV1;T16B14.2;FAB1;FEI1;DiT1;RAPTOR1;NAP4;AHP1;XIK;F18O9.50;YLS8;PHB;ZAC;MFC19.22;RHD3;AT3G60750;GSL8;SAB;VHA-A3;DET3;COB;F4I18.37;PMP;CI51;MPK2;SGR4;PP2AA2;FZR2;KINESIN-13A;T1B3.11;CHR11;TIP1;SFC;AT3G13410	1.25306	0.0174115	biological_process					Proteins/Chemicals Regulating Cell Processes of cell death	419	28	cell death	CAS1;SPL7;SDF2;CRY1;SEN1;PHYA;LCB2;CDF1;FAB1;ELF5A-1;CPN60B;EIN2;BTF3;AMC1;KEG;COI1;APG5;CDC2;BIR1;MEKK1;MPK3;RBOHD;ATR2;MKK9;SYP121;BAG1;EFE;SOBIR1	-1.29518	0.0208502	-1.26491	Proteins/Chemicals Regulating Cell Processes
cellular modified amino acid biosynthetic process	36	23	PMEAMT;APX1;PDH-E1 BETA;PAO4;VLN2;AT3G22850;CCH;BGAL3;SLAH3;SMT1;SAMDC;SQS1;GDH2;PAL2;CCoAOMT1;F23N19.3;OMT1;SAM1;F17M5.180;4CL1;MYB4;PAL1;FPS1	-1.37433	0.0010528	biological_process					transmembrane receptor protein tyrosine kinase signaling pathway	130	26	FEI1;SRF6;CLV1;F8F16.70;RPK2;SRF3;HSL1;T9N14.3;MCK7.17;LRR XI-23;EFR;F20H23.20;F1O11.20;T7N9.25;F18A8.10;F4H5.8;MRH1;RLK902;MEE62;PSKR2;F20B17.5;F16F14.25;K2I5.14;SOBIR1;AT3G47570;AT3G47090	-1.51747	0.00145016	biological_process					plastid chromosome	18	12	PTAC3;PTAC5;PTAC13;PDE312;PSI-P;PTAC2;PTAC14;WHY3;PTAC6;PTAC12;PTAC4;PTAC16	1.25033	0.0187259	cellular_component					Proteins/Chemicals Regulating Cell Processes of shoot growth	86	11	shoot growth	PAH2;CRY1;PHYA;WOL;AXR1;ELF3;FT1;NRT1.1;MKK9;PIP2A;OST1	1.18913	0.0297121	1.73205	Proteins/Chemicals Regulating Cell Processes
response to insect	45	13	GGT1;PP2-A1;F14D16.17;ETR1;F26H11.12;COI1;T6P5.14;AT5G35735;SNAP33;MPA22.2;PAD4;WRKY70;SYP121	-1.39315	0.00105576	biological_process					heme binding	219	54	MHK7.4;CB5-D;CB5-E;CYP97B3;HPL1;CYP51G1;NIR1;CYP704A2;MAPR2;TED4;PA2;F14M13.18;APX1;APX3;MAPR3;CYP86A4;GLB3;RLF;CYP90D1;TG1;CYP72A8;CYP78A9;MAPR4;F8L21.80;CYTC-2;F9N11.20;CB5-B;F14O23.6;T4P13.12;HB1;TAPX;NIA1;GA3;AT3G62370;CYP709B2;AOS;RCI3;CYP83B1;CYP72A15;CYP94D2;F17M5.180;CYP716A1;DWF4;K18I23.14;MJC20.29;F19F24.18;TT7;CYP94B3;CYP72A14;F19F18.20;C4H;CYP714A1;CYP87A2;DOX1	-1.3188	0.00147367	molecular_function					'de novo' IMP biosynthetic process	13	5	PUR7;F13M22.19;F15C21.8;DL4715C;PUR5	1.34681	0.0189763	biological_process					Proteins/Chemicals Regulating Cell Processes of hypersensitive response	153	14	hypersensitive response	DELTA-OAT;BTF3;COI1;APG5;FATB;PDR1;MEKK1;MPK3;UGT73B5;RBOHD;PAL1;MKK9;SOBIR1;SPX3	-1.60119	0.0319775	-1.73205	Proteins/Chemicals Regulating Cell Processes
defense response by callose deposition	47	17	5PTASE2;F3F9.18;T19F6.150;AT3G16330;MUR4;RBOH F;CAD1;T10D10.1;FC1;NSL1;T19P19.60;F12L6.31;AT3G19970;F17I5.110;BCS1;AOC3;F18A17.4	-1.36875	0.00108281	biological_process					response to nitrate	195	43	AT3G62040;F5O24.290;CLC-A;NIR1;NLP7;AT3G62270;POM1;T13K14.20;SERAT2;1;AT3G22600;T1N24.8;SLAH3;MFC19.15;RAV2;UGT74F2;HB-1;AKT1;ALDH2C4;MHF15.18;GAD;F9N11.20;NQR;AT3G48990;T4P13.12;GLP4;WRKY65;GLP5;F2P24.4;F23N19.3;HA2;RCI3;NRT1.1;F17M5.180;PR4;EP3;DL3845W;F19F24.18;PPC3;HCHIB;CRK25;CYP87A2;DOX1;AT1G25550	-1.38047	0.0015079	biological_process					chloroplast membrane	103	61	EGY3;CHLM;RBL10;MZN1.8;F8K7.7;ATH12;F1M20.15;LUT1;ACHT4;EGY1;T1G11.18;LUT2;FZL;HST;AT4G38380;APE2;CRTISO;G4;F22D22.21;KEA3;PAA1;FAD8;ABC4;MGT10;FLU;FC2;GAPA;BETA-OHASE 1;EMB2289;CJD1;F14J16.20;F22C12.9;TAP1;CUE1;EGY2;GAPB;CA2;NTT1;ABA1;CYP97A3;ATNTT2;ATS2;PHT4;5;Z-ISO;HEMA1;CYP20-2;F8F6.110;TAG1;T19C21.18;SAMC1;AAE14;BETA-OHASE 2;PHT4;3;NDT1;CLH2;GUN4;RUS1;AT3G61320;KEA1;F3K23.10;F1N21.12	1.21151	0.019423	cellular_component					Proteins/Chemicals Regulating Cell Processes of plant immunity	160	9	plant immunity	SDF2;ILA;KEG;BIR1;MEKK1;MPK3;LHT1;SYP121;SOBIR1	-1.60119	0.0329267	1	Proteins/Chemicals Regulating Cell Processes
oxidoreductase activity, acting on paired donors, with incorporation or reduction of molecular oxygen, NAD(P)H as one donor, and incorporation of one atom of oxygen	140	22	CYP71B2;CYP71B13;CYP71B24;CYP706A6;CYP71A26;CYP89A5;CYP76C4;FAH1;CYP81D4;CYP90D1;CYP76C2;CYP71A25;F23M2.31;CYP81H1;CYP71B34;CYP83B1;CYP93D1;CYP98A3;CYP81D2;CYP71B37;CYP71A22;CYP71B14	-1.18922	0.00122219	molecular_function					defense response by callose deposition	47	16	5PTASE2;T19F6.150;AT3G16330;MUR4;RBOH F;CAD1;T10D10.1;FC1;NSL1;T19P19.60;F12L6.31;AT3G19970;F17I5.110;BCS1;AOC3;F18A17.4	-1.36875	0.00151214	biological_process					red or far-red light signaling pathway	30	7	PHYA;PIL6;PRR7;PHYB;SPA1;PIF3;AFR	1.30216	0.0194747	biological_process					Proteins/Chemicals Regulating Cell Processes of transpiration	65	8	transpiration	NCED4;ERF7;MRP4;NRT1.1;ZIFL1;PIP2A;CER3;TRE1	-1.76216	0.0343832	-1	Proteins/Chemicals Regulating Cell Processes
cellular cation homeostasis	103	51	RCP1;F3C3.12;F18A8.6;PETE1;PIL6;PSAO;LHCA4;AT3G11620;F17F16.13;GLR3.4;GLR2.8;F14G9.19;LHCA6;T21J18.1;MNC6.3;PSBO2;AT5G57345;PDK;CRR23;F21A20.3;MGT10;PSAL;PGK1;PSAG;PSAE-2;GLR3.3;NDF4;CXIP1;HCEF1;AT5G02160;ATKCO1;NDH18;T20L15.20;T32A16.60;AGT;PSAK;AT3G47070;F28I16.90;CLC-A;COL4;CCL;SULTR2;1;CNGC4;F17L21.27;BRH1;BAG1;LOX2;EFE;GER3;FPS1;NDF6	1.22115	0.00123958	biological_process					anchored component of membrane	245	25	T9A14.6;AT3G22600;DL4345C;LTPG1;SHV3;LLG1;AT3G13560;AT4G14746;COBL7;ENODL9;AIR12;F8K4.10;F4I1.11;T20M3.11;PDCB4;SVL1;AT1G11820;ENODL18;F4B14.150;F13O11.7;T9N14.17;MHJ24.6;MMP;T19K4.140;UCC1	-1.39085	0.00153228	cellular_component					response to far red light	96	49	FED A;GS2;APX4;ROC4;PHOT1;PSBP-1;ENH1;ACP4;RCA;LHCB4.1;T2K12.1;LHCA6;SIG2;LHCB2.1;PHYB;PSBQA;F15M4.5;GLU1;LHCB5;PGR5-LIKE A;SPA1;APL1;LHCA1;AT4G35250;OHP2;GAPA;ADG1;TLP18.3;GAPB;HCEF1;COI1;CSP41A;TROL;PSBR;AGO1;CAO;ELIP2;CRB;HCF136;HDS;COL3;PTAC16;PHOT2;PRK;KCS6;CDPMEK;HPR;PGR5;CaS	1.23058	0.0196297	biological_process					Proteins/Chemicals Regulating Cell Processes of disease resistance	290	15	disease resistance	DELTA-OAT;EDM2;EIN2;ELF3;COI1;AP2;TGA4;MPK3;RBOHD;LHT1;MJM18.6;SYP121;ZAR1;SOBIR1;WRKY33	-1.84783	0.0377457	0.57735	Proteins/Chemicals Regulating Cell Processes
serine-type carboxypeptidase activity	55	17	SCPL49;scpl20;scpl2;scpl29;BRS1;SCPL19;scpl33;scpl28;scpl40;scpl6;F27D4.19;SCPL27;SCPL7;SCPL51;SCPL34;scpl26;scpl50	-1.29422	0.00139393	molecular_function					oxidoreductase activity, acting on paired donors, with incorporation or reduction of molecular oxygen, 2-oxoglutarate as one donor, and incorporation of one atom each of oxygen into both donors	104	25	F5O24.290;F14G24.9;F2K11.14;T4I9.18;F17K4.150;DL4410C;T19K4.220;DL4195C;T32G9.27;AT3G28480;F14O10.12;F21B7.39;F2P24.4;F7L13.70;F24A6.140;SRG1;AT3G21420;AT3G19000;MOP10.14;F11B9.11;K19P17.17;F12K11.26;DMR6;EFE;F12K11.24	-1.48539	0.00156331	molecular_function					oxidoreductase activity, acting on paired donors, with incorporation or reduction of molecular oxygen, NAD(P)H as one donor, and incorporation of one atom of oxygen	140	11	CYP71B2;CYP71B13;CYP71A22;CYP71A25;CYP71B34;CYP71B24;CYP71B14;F23M2.31;CYP706A6;CYP71A26;CYP89A5	1.21073	0.0207747	molecular_function					Proteins/Chemicals Regulating Cell Processes of stomata development	73	8	stomata development	CRY1;PHYA;NRPB2;HDG2;CDC2;SERK2;MPK3;MKK9	-1.39012	0.0382492	unknown	Proteins/Chemicals Regulating Cell Processes
detection of external stimulus	19	5	EFR;T16O11.3;PAD4;AT3G47480;AMT2	-1.96088	0.00144334	biological_process					response to salt stress	655	280	PMM;RPN10;EMB2107;MYB109;CER10;OASA1;AT4G10320;F6E21.100;SK42;BAG4;APT1;F27J15.20;LSD1;MSD1;ANN5;EIF3E;F8L15.2;GSH1;CPL3;PAB2;ADNT1;PBF1;SOS1;CSD1;ABA3;PAE1;RVE1;F4D11.160;T18K17.10;MRP5;TLP3;CCH;NOA1;RAN-1;ATCHR12;LOS2;VHA-A;VHA-A3;SOS2;SAP18;ARIA;GLTP1;XERICO;CDPK6;F5A18.5;GAMMA CAL2;POM1;CCR2;AT5G27470;T26J12.5;SRO1;AKR2;PAG1;COX6B;HSC70-1;ALDH7B4;NACA3;TUB8;TAG1;GR-RBP2;AtCHIP;AT3G27460;ERD15…	-1.24234	0.00159777	biological_process					aromatic amino acid family biosynthetic process	68	45	MWD9.13;AT3G28760;F7A19.12;PIL6;ROC4;AT3G12930;T25K17.4;AT3G18680;PCB2;MNB8.2;G4;RBP31;LIN2;AP22.85;SKL1;GSA1;T29E15.26;F13K23.5;FLU;AT2G30695;CPNIFS;CH1;HEMC;CLPP6;AT2G17033;ATAB2;F7F23.4;GLDP1;AT3G63490;CRR6;T22J18.13;SKL2;AT4G39040;F17H15.14;K2A18.20;NAP7;AT3G51140;FBA2;CPSUFE;OASB;GUN4;LPA3;F10E10.5;MEE32;APO2	1.2213	0.021873	biological_process					Proteins/Chemicals Regulating Cell Processes of response to ethylene stimulus	127	11	response to ethylene stimulus	PHYA;EIN2;ERF7;EBF1;RAN1;MPK3;SAG12;MKK9;LHT1;EFE;WRKY41	-1.84783	0.0462751	-1.34164	Proteins/Chemicals Regulating Cell Processes
ammonium transport	29	19	RHD3;VPS45;ALA3;PHF1;SHS1;CAX2;NSL1;CPK6;SNAP33;TOC64-V;ACA2;AMT1;2;NTF2B;AAP3;PPI1;LHT1;SYP121;AMT2;AAT1	-1.57851	0.0015329	biological_process					membrane	2625	475	MHK7.4;F16B3.32;ASP3;CARB;AT4G32470;FK;ATP5;RPN10;PSAK;AT3G27540;DL3515W;AT3G58600;OASA1;SEC10;OEP80;INT2;AFH1;F14J9.28;PLDDELTA;TOC75-III;AT2G42005;RAB6A;COX15;AT4G31600;ALB4;AT3G62120;OPT3;KAS I;F19C24.16;AT3G10860;ALPHA-SNAP2;AT3G23710;F24J13.17;TMT2;AT3G20920;ADNT1;F27F5.8;CLV1;CBL2;AT4G02725;T10O22.22;AT1G51115;AMSH3;NTT1;MLP3.13;VAMP725;T13E11.13;AT3G49720;AT3G08650;F6D8.18;GAPB;F10A8.13;FR…	-1.23398	0.00166411	cellular_component					chloroplast photosystem II	17	11	PSB27;F5D21.10;PSBP-1;PSBO2;PPL1;PSBQA;PQL2;PQL1;DL3795W;NPQ1;HCF136	1.2892	0.022713	cellular_component
vacuole	589	280	AT3G42050;CAS1;AT3G11780;TDT;PIP1;5;ACYB-2;TMT2;AT4G36195;NRAMP3;BGAL17;LCB2;GRF2;DL3325W;TPS1;FRUCT5;T11I11.17;CIP1;F19F18.40;T22P22.90;F7G19.12;DL3085W;DGL1;BETA-VPE;AT5G57655;DL4605C;PHOT1;SCPL49;TPP2;PMDH2;VHA-E2;PIP2B;scpl20;MAC12.38;ASD1;F26H11.8;AT3G23760;T4C9.130;APX3;TPC1;CDPK6;CCD1;BGAL9;T8E3.19;NUDT3;F19K23.21;BGAL1;F3O9.9;AT3G30390;AT5G11560;F2E2.13;MGT2;TPI;AT3G56310;MRP2;VDAC1;CAT2;…	-1.1066	0.00179391	cellular_component					response to insect	45	10	ETR1;F26H11.12;COI1;T6P5.14;AT5G35735;SNAP33;MPA22.2;PAD4;WRKY70;SYP121	-1.41032	0.00176382	biological_process					electron carrier activity	163	33	GRX4;FED A;T28N17.80;T9J23.11;F7D19.25;ETFALPHA;FD3;PETE1;F9D12.16;AP22.14;GRX480;ETFBETA;SOX;K9L2.20;CXIP2;FAO3;MFDX2;NDF4;CXIP1;F4D11.210;ATHAL3B;T9G5.4;T5L19.130;MAC12.24;ETFQO;ACD1-LIKE;T10P11.14;MPO12.80;MED24.18;SDH2-2;MHK7.4;T1J1.6;PGR5	1.19507	0.022804	molecular_function
lipid catabolic process	140	33	K13P22.5;F1K23.17;K15I22.12;MQB2.25;T8E3.19;F15D2.21;RXW8;F14N22.2;SGR2;PLDDELTA;T22H22.20;F12K2.6;F25P12.90;PLDP1;F8K4.6;LIP1;F2N1.17;PLA-I{beta]2;PLDALPHA1;F14J9.5;AT3G11210;T2O4.2;K15I22.11;PLA-I{gamma}1;AT4G26790;AT2G40116;PLA IIIA;PAD4;PLC2;F1K23.28;PLA2A;PLP4;LCAT3	-1.19991	0.00193998	biological_process					polysaccharide binding	39	8	POM1;F15H18.25;PDCB4;WAKL10;WAK4;WAK5;WAK2;WAK3	-1.67551	0.00179838	molecular_function					regulation of DNA replication	111	8	RPA70B;AGO4;SNI1;PLE;MSI1;CENP-C;MSH2;VIM1	1.28628	0.0234803	biological_process
response to toxic substance	70	25	GSTF11;DHAR3;ERD9;HMA1;AT3G20390;HK2;XPB1;GEK1;GSTL3;GSTZ2;DHAR2;UGT73B4;T14N5.14;GSTU20;GSTU25;GSTU18;T8P21.32;ALF5;GT72B1;ATGSTF13;UGT84A1;GSTU8;GSTL2;IAGLU;GSTU7	-1.30906	0.00194559	biological_process					nucleotide transport	26	17	ALA3;RHD3;PHF1;SHS1;CAX2;NSL1;CPK6;SNAP33;TOC64-V;ACA2;NTF2B;AAP3;PPI1;LHT1;SYP121;AMT2;AAT1	-1.57851	0.00180076	biological_process					regulation of hydrogen peroxide metabolic process	184	35	EFR;ADH1;CYP38;PMDH2;PSBP-1;F11A6.20;TSA1;RCA;GRX480;CAD1;F1M20.32;PSBO2;LZF1;F7O18.28;PPa6;SBPASE;F10M6.100;CS26;COL4;2-Cys Prx B;PETC;CA2;TROL;F1B16.1;F8L15.60;FNR1;CRB;TCP5;ATPD;HDS;PHT4;1;PRK;NQR;MPK1;PDR12	1.2495	0.0238284	biological_process
defense response to fungus, incompatible interaction	41	20	PCK1;HUB1;K15E6.80;PBF1;MJB21.12;MES7;NDH-N;T26C19.11;MED21;PBS2;AGB1;PUB17;CERK1;NPR4;AGG2;MLO12;SAG12;PR4;OSM34;DL4170C	-1.01708	0.00209443	biological_process					regulation of ion transport	27	17	ALA3;RHD3;PHF1;SHS1;CAX2;NSL1;CPK6;SNAP33;TOC64-V;ACA2;NTF2B;AAP3;PPI1;LHT1;SYP121;AMT2;AAT1	-1.57851	0.00180076	biological_process					cytosolic ribosome	195	35	MQJ2.1;GSR 1;GS2;T9J14.13;EMB1080;HSC70-1;F12F1.30;ROC4;SHM1;TPP2;MCCA;CAT2;CPN60A;F15K20.19;CPN60B;BGLU44;PRPL11;PAB1;F24J13.17;AT3G13470;T6I14.40;MOK9.14;CAT1;ATPQ;F14I23.10;F9G14.270;MAP1A;LTA2;ATL5;T5E8.310;AT3G14420;PBG1;PAE1;T2G17.14;rps15ae	1.20082	0.0246037	cellular_component
sugar:proton symporter activity	95	38	TMT2;MXK3.23;K16L22.3;F17K4.90;INT1;SUT4;PHT4;3;PHT4;1;F1N21.12;INT2;T7A14.10;PGLCT;MSS1;T22H22.15;ZIFL2;SUC9;F12K21.8;SUT2;UNE2;STP7;PHT4;6;MNC17.15;K11J9.8;MGH6.18;F2K13.160;F5H14.25;UTR6;F18O14.22;F22H5.6;PMT1;4-Oct;PHT4;2;PHT1;4;F18D22.5;PS3;STP1;PMT5;STP14	-1.34426	0.00235998	molecular_function					basic amino acid transport	27	17	ALA3;RHD3;PHF1;SHS1;CAX2;NSL1;CPK6;SNAP33;TOC64-V;ACA2;NTF2B;AAP3;PPI1;LHT1;SYP121;AMT2;AAT1	-1.57851	0.00180076	biological_process					plastoglobule	61	40	NCED4;T11I11.8;PSAE-1;LHCA4;CLP2;RCA;LHCB4.1;PSBO2;F2N1.18;LHCB2.1;PSY;LHCB6;LHB1B2;LHCB5;AT3G10130;F3C3.2;LHCA1;NDC1;PSAL;T10I14.70;F14M4.46;PSAE-2;VTE1;F17N18.90;F14O23.19;CSP41A;T32F12.13;T24P15.4;PGL34;F20B17.3;CRB;LHCA3;ATPD;AT3G26070;FBA2;K2A11.7;FIB4;AT2G01140;F3L17.6;ATPRX Q	1.24131	0.0249076	cellular_component
glutathione transferase activity	60	15	GSTF11;DHAR3;ERD9;GSTL3;MRH10.11;GSTZ2;DHAR2;T14N5.14;GSTU20;GSTU25;GSTU18;ATGSTF13;GSTU8;GSTL2;GSTU7	-1.30906	0.00256938	molecular_function					polyamine catabolic process	38	21	CCH;VLN2;BGAL3;APX1;SLAH3;SMT1;SAMDC;SQS1;GDH2;PAO2;PAL2;CCoAOMT1;F23N19.3;OMT1;SAM1;F17M5.180;4CL1;MYB4;PAL1;PAO1;FPS1	-1.42146	0.00181192	biological_process					L-phenylalanine:2-oxoglutarate aminotransferase activity	10	5	MAB16.11;ASP5;ASP1;AAT;HPA1	1.34608	0.0251871	molecular_function
plant-type cell wall	270	72	KOB1;GGT1;AT3G62360;AT4G36195;SKU5;LP1;DGL1;AT5G20080;HEXO3;LCR69;PAP85;MAC12.38;ASD1;XTH24;BGAL9;BGAL1;AT3G56310;F28K19.27;AT3G52960;AT3G14920;ARA12;FLA13;AT5G11720;AGAL2;KING1;F13E7.17;AT2G27680;COB;F15K9.16;APT1;T9J22.12;T8O11.11;F8N16.8;AT5G14430;PME31;PAP26;BGLU15;PDF1A;F14H20.4;AT5G22200;HAP6;HEXO1;ACBP1;PDIL5-2;LTPG1;SHV3;UNE5;F7F1.9;CBR;F22D1.120;PDIL2-2;MAG2.15;T20H2.2;F14O23.6;T1N6.22;A…	-1.05373	0.00257245	cellular_component					detection of external stimulus	19	5	EFR;T16O11.3;PAD4;AT3G47480;AMT2	-1.96088	0.0018166	biological_process					response to high light intensity	211	79	F16G16.3;APX1;SDF2;FED A;EGY3;GS2;HSP101;PHS1;T26D22.2;BAG6;ROC4;KAT2;T1J8.2;PHOT1;ROF2;PSBP-1;AT5G18420;ACP4;HSP17.6II;RCA;IM;LHCB4.1;LHCA6;DER1;PSBQA;GLU1;MIPS2;LHCB5;MRB17.16;MGT4;F22G5.31;LHCA1;MEC18.18;FTSH11;ERD15;OHP2;GAPA;EMB3007;ADG1;SLT1;VTE1;F23N19.9;GAPB;HSA32;PSBR;AT3G46920;HSP70;F7N22.4;ROF1;SIS3;CAO;F26H11.30;CLPB4;DL4355W;MBF1A;Fes1A;SEC22;LOS4;F23N19.10;F16D14.8;HDS;AT4G07990;VPS…	1.21829	0.0256756	biological_process
response to hypoxia	84	35	DGD1;ADH1;AlaAT1;SS4;DGD2;SSI1;LON1;F9L11.8;LSD1;CTR1;EIF4A-III;F1B16.5;T1G16.90;ATSPS4F;PDC2;GLB3;ACBP2;F2N1.24;SS2;SUS3;SPS3F;HSFA2;RAP2.2;F27G19.50;SUS4;RAP2.12;HB1;PDC1;MPK3;MYH19.8;PAD4;AT3G28510;WRKY70;DMR6;AATP1	-1.23223	0.0027941	biological_process					phosphate ion transmembrane transporter activity	25	5	SPX4;PHT1;5;PHT1;4;SPX2;SPX3	-1.86898	0.00197216	molecular_function					cell wall	536	86	AT3G58610;SDH1-1;APX1;GLP5;GSR 1;SKU5;XTH13;EMB1080;HSC70-1;ATSBT5.2;MMN10.16;TPS1;XTR6;FRUCT5;K18I23.14;NADP-ME2;XTH9;ACT7;TRX-M4;MQB2.190;HEXO3;MPPBETA;LCR69;MAC12.38;RCA;T4L20.60;XTH24;mMDH1;BGAL1;RHC1A;NDC1;K9L2.20;AFH1;TPI;PGK1;FLA1;BGLU44;F28K19.27;F10A12.18;ARA12;F12E4.70;ATP3;HSA32;ALDH10A8;GER3;SLP3;AAC1;F2P16.7;HSP70;TCH4;CAT1;AIM1;RPT4A;T8L23.18;F13E7.17;GCP2;BGAL3;HD2B;SEC8;MFP2;F13O1…	1.18264	0.0258927	cellular_component
innate immune response	108	49	HUB1;SGT1A;RBP31;F3G5.1;DGD2;GLR3.3;AT3G59660;MRG7.9;AGO1;HUB2;PRL1;MOS4;CDC5;RPN8A;AT3G45040;MOS7;ATMIN7;CCR2;AT3G49350;RPN1A;RPT2a;F12K21.25;CRCK3;MAC3B;CRT3;T28N17.90;AMC1;ORP3C;T6P5.14;CERK1;NSL1;T19P19.60;PBS1;CPK4;SNAP33;MKK2;F4P9.35;BIR1;TCH2;MEKK1;T23A1.8;RIN4;T6J4.22;PAD4;TPST;F19K19.4;SYP121;RPS2;DMR6	-1.26023	0.00279561	biological_process					oxidoreductase activity	281	65	RFNR2;F12K22.18;IBR1;MPPalpha;F14P3.7;FRO7;SOX;F17A8.100;CER1;CCMH;MIOX1;F5H14.34;K8K14.1;T21P5.25;F23H11.26;AT3G15090;T11I18.13;NYC1;AT3G55290;F12K11.2;F28I8.27;ACYB-2;F5F19.4;K9B18.5;ATERDJ3A;NDB2;T7I23.2;SULA;KCR1;F16L2.2;MPPBETA;F8A5.21;AT3G56460;F25E4.30;GDH1;CYB-1;T8P21.30;SQS1;AT5G02540;F23H11.27;GDH2;T1N6.22;ACX4;ATB2;BAN;T3F17.14;T19F6.40;F17A8.20;AT4G13010;AT3G21360;AT4G15093;P3;F2K13.1…	-1.271	0.00199099	molecular_function					regulation of protein localization	39	16	SKdZeta;ACT7;TIM;F7J8.5;CDPK6;F18A8.14;CLPR4;BGAL1;FTSH11;ERD15;D-CDES;F14G9.17;AT3G60750;DL1;COL3;SPL1	1.25298	0.0259538	biological_process
response to oxidative stress	209	101	APX1;GGT1;SEN1;APX4;RCD1;GSTF11;P5CS1;POP2;SRX;ROC4;CHL;F19F18.10;TRX-M4;NOA1;NQR;FH;OXS3;APX3;CAT2;TIC;GLYR1;F3C3.2;DL4565C;VTE1;SAPX;MSRB2;EIN2;CSD2;FUM1;NDH18;GAPC2;F14D16.17;AT2G15560;T10P11.14;SAG21;ALDH6B2;MSRB1;PRXIIF;CSD3;SCL30;SOS1;CSD1;GPX4;UVH1;PDIL1-4;SRO1;EMB1467;SRPK4;T18N14.2;MCO15.2;STZ;RSR4;NUDT2;HHP3;AtATG18a;SIRB;DIN10;F17L21.12;AT3G08670;MPK6;GAPC1;ELP6;MMH-1;PCR2;AT2G01140;EL…	-1.11646	0.00282199	biological_process					flavin adenine dinucleotide binding	138	30	F14P3.7;NDB1;AAO3;ACX1;T13K14.20;ETFALPHA;ACX2;IVD;AT3G44190;NDB2;GLT1;CKX1;CSR1;GR1;mtLPD1;MFB13.9;ACX4;NIA1;XF1;MFC16.3;MDAR1;F5O11.31;K21H1.18;AO1;FMO1;PAO1;AT4G20820;SDH1-1;T28K15.7;K9L2.20	-1.39004	0.00201093	molecular_function					ammonia assimilation cycle	6	5	GS2;DIT2.1;DiT1;GLU1;GLT1	1.29846	0.02737	biological_process
response to molecule of bacterial origin	99	24	T9N14.3;TIR1;NHO1;EIN2;AFB2;T22A6.220;MNI5.4;MFB13.23;K2A11.6;ETR1;F11O6.14;LRR XI-23;COI1;T28N17.5;RIN4;BRL3;T16O11.3;F18D22.5;EXO70E1;WRKY18;AT3G47480;AMT2;F16F14.25;PLA2A	-1.29293	0.00287254	biological_process					cell communication	55	30	VIK;ABA3;AGB1;CPK9;PI4K GAMMA 4;DGD2;PLDP1;MPK6;B73;BI1;RCD1;TH9;RBOH F;BZIP60;RCP1;T6P5.14;CPK6;MJC20.15;NAC3;ORP1C;MKK2;MEKK1;MPK4;MKK4;PAD4;GRX480;SYP121;ABI1;JAZ1;AMT2	-1.37056	0.00210151	biological_process					xyloglucan:xyloglucosyl transferase activity	33	6	XTH13;XTR6;XTH9;XTH24;TCH4;XTH29	1.48132	0.0276131	molecular_function
[truncated: 219 more rows]

## Sheet: comparison all
abscisic acid-activated signaling pathway	789 teo	FALSE	TRUE				FALSE	Fal	4-coumarate-CoA ligase activity
acid phosphatase activity	789 teo	FALSE	TRUE				FALSE	Fal	acetyl-CoA metabolic process
ADP binding	789 teo	FALSE	TRUE				FALSE	Fal	amino acid binding
[truncated: 683 more rows]

## Sheet: comparison up
abscisic acid-activated signaling pathway	up in 789	TRUE	FALSE			FALSE	4-coumarate-CoA ligase activity	up in 812
[truncated: 575 more rows]

[truncated: 7 more sheets: comparisons down, comparisons significant, Common to both cultivars, Unique in both cultivars, Common up and down in corn, corn-teosinte comparison, Sheet13]
